# Supplementary material for: Multiomic analysis reveals a key BCAT1 role in mTOR activation by B cell receptor and TLR9
Source: J Clin Invest. 2025 Sep 9;135(22):e186258. doi: 10.1172/JCI186258 (PMC12618069; doi:10.1172/JCI186258)
Supplement: Supplemental table 1 [file jci-135-186258-s039.xlsx]

## Sheet: RNAseq_10 conditions
	external_gene_name	Unstim_1	Unstim_2	Unstim_3	CD40L_1	CD40L_2	CD40L_3	IL4_1	IL4_2	IL4_3	CpG_1	CpG_2	CpG_3	IgM_1	IgM_2	IgM_3	CD40L_IgM_1	CD40L_IgM_2	CD40L_IgM_3	CD40L_IL4_1	CD40L_IL4_2	CD40L_IL4_3	IgM_CpG_1	IgM_CpG_2	IgM_CpG_3	CD40L_CpG_1	CD40L_CpG_2	CD40L_CpG_3	CD40L_IL4_IgM_1	CD40L_IL4_IgM_2	CD40L_IL4_IgM_3
ENSG00000000003.15	TSPAN6	4.11523	2.76821	2.1064	0.972257	0	1.21746	2.87898	3.27753	2.37766	6.65668	0.814776	3.22254	2.08672	2.19765	3.33	4.60256	5.89364	14.585	1.79994	0	1.0707	3.86565	9.43703	1.38272	1.12291	2.3036	2.8118	0.64594	0	0
ENSG00000000005.6	TNMD	0	0	0	0	0	0	0	0	0	0	0	0	0	0	0	0	0	0	0	0	0	0	0	0	0	0	0	0	0	0
ENSG00000000419.13	DPM1	347.862	373.256	403.28	647.408	616.909	654.658	462.046	441.869	380.85	650.997	674.971	652.63	447.877	395.464	421.909	666.007	665.585	699.167	665.698	659.978	646.444	796.106	748.588	792.634	686.025	762.862	711.668	709.035	712.692	739.707
ENSG00000000457.14	SCYL3	298.527	301.594	293.536	316.053	362.284	357.292	344.565	324.209	328.053	337.821	355.515	387.039	337.614	301.496	293.752	322.18	307.185	311.405	318.213	317.574	373.126	286.427	324.679	304.678	342.449	386.494	355.696	291.632	277.31	280.324
ENSG00000000460.17	C1orf112	124.783	127.075	91.5043	125.436	123.364	167.736	103.186	122.733	81.652	209.568	187.876	175.609	126.086	165.558	125.593	170.35	174.576	122.465	104.235	87.0118	110.76	226.426	225.512	225.934	160.891	165.533	170.646	168.969	149.959	139.855
ENSG00000000938.13	FGR	804.445	764.01	778.043	504.659	547.804	549.377	328.75	324.455	308.072	580.38	453.28	517.231	586.058	645.235	663.787	553.658	571.506	525.049	281.994	247.365	293.871	213.467	217.531	255.283	414.655	447.684	394.162	306.614	277.088	294.803
ENSG00000000971.16	CFH	0	0	0	0	0	0	0	0	0	0	0	0	0	0	0	0	0	0	0	0	0	0	0	0	0	0	0	0	1.35971	0
ENSG00000001036.14	FUCA2	77.9867	72.8905	144.267	105.465	83.8336	65.077	62.696	77.4147	86.7471	89.3759	107.661	75.7869	107.921	133.412	107.704	97.718	80.4902	70.9472	54.1355	52.9838	60.5011	127.349	78.0007	94.8817	106.257	96.5447	108.037	65.6693	58.2101	73.5959
ENSG00000001084.13	GCLC	365.949	443.361	362.877	456.342	352.516	316.441	375.886	425.523	450.447	446.272	330.006	312.165	365.459	431.543	372.371	340.681	423.536	328.145	311.286	308.117	316.865	428.479	409.929	352.15	342.238	394.321	461.695	281.473	283.634	451.771
ENSG00000001167.14	NFYA	585.075	577.68	628.493	838.533	819.503	861.181	627.353	623.026	562.406	639.718	743.034	706.591	673.62	693.327	664.398	885.801	835.155	872.523	813.667	795.518	801.757	771.832	779.567	764.721	707.775	693.607	642.111	749.801	695.671	792.377
ENSG00000001460.18	STPG1	69.5313	51.1274	36.5285	86.6223	100.561	78.6781	44.8259	67.6019	67.1781	57.2571	56.9176	72.5672	56.2209	62.1674	45.0615	78.3419	47.1839	54.8816	50.7589	69.3972	56.1459	57.303	28.9266	67.5872	78.8342	112.656	104.071	52.6855	53.1059	50.4445
ENSG00000001461.17	NIPAL3	321.472	305.969	383.38	236.574	255.563	238.19	334.473	378.645	338.779	253.89	256.937	288.382	321.31	308.821	320.487	316.845	248.946	320.261	193.563	220.193	221.404	201.696	265.444	184.998	319.187	353.719	342.097	239.482	209.786	226.063
ENSG00000001497.18	LAS1L	525.286	531.264	477.833	1199.55	1218.7	1297.94	539.862	598.51	530.775	905.647	913.581	1052.43	848.847	747.367	626.72	1308.39	1212.63	1269.02	1180	1169.8	1231.83	1432.14	1428.05	1413.3	1261.44	1182.15	1135.47	1179.01	1199.17	1191.51
ENSG00000001561.7	ENPP4	275.444	271.286	262.727	740.933	759.105	810.989	223.609	224.615	202.052	525.564	610.87	525.617	288.874	270.093	265.867	712.855	669.633	634.873	680.911	684.382	742.579	514.917	465.938	519.288	965.786	1013.06	964.766	602.924	572.922	605.991
ENSG00000001617.12	SEMA3F	1.37103	2.98325	0	0	0.427449	0	2.87749	0	0.792143	0	0	0.644176	0	0	0	0	0.46197	5.25448	0.899505	0	0	1.18262	1.53048	0.460668	1.12233	0	0.966368	5.56894	0	0
ENSG00000001626.16	CFTR	0	0	0	0	0	0	0	1.12308	0	1.48046	0	0	0	0	0	0	0	0	0	0	0	0	0	0.631737	0	0	0	0	0	0
ENSG00000001629.10	ANKIB1	818.944	775.926	896.778	871.686	684.277	731.718	776.837	687.108	530.801	622.924	867.816	604.727	685.045	654.583	605.313	732.579	842.843	611.109	619.407	847.99	665.57	702.37	756.048	668.072	778.587	638.085	931.379	673.779	869.58	662.569
ENSG00000001630.17	CYP51A1	477.707	466.522	434.029	3283.77	3152.42	3143.79	571.197	582.212	572.88	2430.19	2404.19	2341.44	1696.54	1612.6	1712.1	3743.83	3711.67	3679.74	3381.57	3561.7	3652.82	2514.89	2591.78	2403.4	2274.88	2402.67	2304.68	3864.58	3775.9	3903.33
ENSG00000001631.16	KRIT1	604.368	580.138	657.021	648.906	569.362	661.35	570.753	849.147	504.227	582.49	461.044	445.452	461.63	393.9	573.328	458.35	592.345	420.306	329.318	550.988	586.347	724.631	639.514	661.365	491.677	512.34	652.164	493.806	437.2	623.83
ENSG00000002016.18	RAD52	192.515	138.147	149.734	211.976	116.027	150.273	189.409	207.746	210.332	185.323	187.25	233.314	279.446	189.5	200.22	217.175	193.1	176.67	125.909	203.223	92.3353	113.551	214.891	148.368	170.923	151.924	151.154	116.329	99.8325	140.53
ENSG00000002079.14	MYH16	0	0	0	0	0	0	0	0	0	0	0	0	0	0	0	0	0	0	0	0	0	0	0	0	0	0	0	0	0	0
ENSG00000002330.14	BAD	73.4639	74.8045	93.8807	98.3273	121.933	121.364	103.281	100.424	84.7023	111.503	116.358	112.492	79.3287	91.4921	96.939	108.65	137.235	102.467	174.137	225.17	201.868	95.0843	66.7456	100.714	248.613	152.162	258.09	188.591	143.036	245.389
ENSG00000002549.13	LAP3	335.754	309.363	317.963	813.31	835.556	782.856	348.032	366.734	314.516	767.883	800.306	800.625	496.018	523.897	515.596	846.973	891.659	855.953	824.435	857.156	854.879	1126.31	1149.6	1153.66	919.534	917.862	907.233	1013.66	998.018	964.072
ENSG00000002586.20	CD99	755.132	677.268	661.23	267.239	268.413	264.497	787.802	847.324	818.559	320.44	377.591	350.942	726.25	647.833	638.31	384.954	403.09	400.027	336.481	379.908	428.015	338.36	374.493	346.903	325.702	311.299	316.768	454.907	476.312	450.054
ENSG00000002587.10	HS3ST1	96.2585	50.2534	62.0823	44.944	40.0232	9.88068	1243.44	1736.38	1640.2	5.53648	4.87241	8.80961	38.3274	25.0325	38.4049	7.86389	7.89726	6.24797	1506.69	1963.48	1676.16	4.04332	1.30816	2.75625	4.31682	3.9057	3.30396	519.865	596.996	734.428
ENSG00000002726.21	AOC1	0.940082	0.948554	0	0	0	0	0	0	0	0	0	0	0	0	1.14106	0	0	0	0	0	0	0.810893	0	0.631737	0	0	0.662614	0.885351	0	0
ENSG00000002745.13	WNT16	75.0039	86.9437	77.1802	32.2048	42.383	63.7032	39.4604	26.2051	28.0628	97.4637	117.081	104.534	232.041	228.261	185.681	163.77	139.903	149.794	22.6148	35.396	28.128	63.5199	104.282	81.1425	79.8741	65.5645	101.709	48.6764	57.1771	39.6558
ENSG00000002746.15	HECW1	17.9238	27.5208	24.5297	0.402119	10.0391	0.503534	0	0	38.0905	24.7694	0	1.06626	0	0.605955	1.37727	0.761435	0.5735	0.943115	0.744443	18.3205	0	0.244689	0.633324	10.6006	8.69133	0.210098	0.599835	0.534313	14.4974	0.224367
ENSG00000002822.16	MAD1L1	1986.55	1921.86	1765.06	344.19	367.491	333.903	874.805	902.807	992.58	430.186	246.508	391.142	917.289	860.535	741.51	309.694	385.18	374.94	377.229	370.776	332.369	337.757	419.138	384.03	301.106	391.722	331.872	317.951	572.662	459.515
ENSG00000002834.18	LASP1	1899.66	2029.67	1821.2	1623.78	1559.72	1614.32	1690.92	1971.3	1780.08	2588.43	2499.78	2309.57	3418.37	2805.41	2862.75	2449.96	2820.19	2385.03	1716.48	1562.28	1513.67	2854.83	2629.07	2577.53	2774.46	2604.36	2739.71	2372.11	2491.6	2776.03
ENSG00000002919.15	SNX11	378.655	359.93	348.065	2500.48	2232.93	2118.83	488.584	612.081	520.302	1263.07	1345.08	1113.95	577.526	674.599	556.075	1502.05	1385.44	1247.85	2981.94	3045.62	3087.84	1034.63	995.486	987.938	1374.5	1245.62	1230.38	2310.16	2439.08	2320.93
ENSG00000002933.9	TMEM176A	0	0	0	0	0	0	0	0	0	0	0	0	0	0	0	0	0	0	0	0	0	0	0	0	0	0	0	0	0	0
ENSG00000003056.8	M6PR	2666.78	1930.94	2776.47	1984.51	1976.81	2164.95	1685.83	1827.27	2019.98	2358.29	1810.61	1656.5	1516.65	1467.44	1925.14	2271.37	3274.05	3856.66	2993.09	2523.67	2430.61	2044.71	2142.04	2968.07	1702.55	1711.12	2178.09	3079.73	2950.68	4010.85
ENSG00000003096.14	KLHL13	0.893831	2.66045	0	0	2.22937	0.585036	0	2.13565	0.761702	4.22288	0	0	1.00275	69.547	37.1809	1.19962	1.80706	1.08762	0.864938	0	0	0	0	0.600656	2.1584	0	0.929232	0.841793	1.59279	1.41393
ENSG00000003137.9	CYP26B1	0.940082	0	0	0	1.17236	0	0	0	0	0	0	0	0	0	0	0	0	0	0	0	0	0	0	0	0.769551	0	0	1.7707	0	0
ENSG00000003147.19	ICA1	0	2.05878	0	1.4116	1.24185	0.883803	0	0.538938	13.4262	0	0	0	2.34647	6.42515	2.39602	0.605455	3.04226	2.65461	0.956451	0.767431	0	1.71791	25.9404	1.33836	0.998193	7.97503	0	0.468913	1.17406	2.88264
ENSG00000003249.15	DBNDD1	59.0414	34.2671	64.9056	1.47231	4.66124	1.62632	49.9743	59.6339	48.4159	8.17832	2.1768	0.975997	18.9064	22.8763	12.649	4.91858	1.39987	9.22931	19.779	18.446	21.5804	2.16374	0	2.09389	4.4532	6.31692	5.12454	20.2379	22.0409	20.0069
ENSG00000003393.16	ALS2	245.484	305.189	234.507	335.405	270.064	270.374	233.148	297.616	298.012	366.637	360.675	389.405	334.275	252.941	225.386	305.819	270.366	445.267	293.363	410.008	394.941	293.872	517.158	343.256	356.756	269.784	295.006	437.882	365.242	461.489
ENSG00000003400.15	CASP10	216.893	302.025	248.655	175.296	67.4175	67.4682	102.379	151.752	161.975	101.306	59.5302	95.0134	236.16	214.311	208.594	102.922	78.1906	88.5332	89.3303	73.43	73.1584	63.7728	33.6791	52.6571	71.9412	60.7522	42.4528	53.1347	50.5377	34.2645
ENSG00000003402.20	CFLAR	1120.68	1007.27	1156.94	3428.67	4120.97	3767.72	1451.5	1658.81	1729.5	3416.11	2862.71	3345.19	1855.81	1586.42	1367.98	3791.86	4111.41	4312.7	16764.1	17353.4	16469.7	4816.22	4687.53	4858.76	4968.51	5305.64	4835.97	17804.7	16848.4	16784.7
ENSG00000003436.16	TFPI	18.973	11.8511	15.2608	16.6494	12.3939	11.2261	8.84892	14.0315	12.5281	9.95973	16.0992	12.7349	10.9951	9.64966	5.48314	12.1256	11.5682	6.42266	11.855	9.47137	19.7457	10.1312	16.1368	6.67853	19.3685	8.69896	12.0995	16.1188	12.2326	10.9047
ENSG00000003509.16	NDUFAF7	237.89	226.943	288.194	235.035	228.441	232.752	253.187	240.557	262.05	324.666	235.812	270.257	265.958	311.349	253.42	230.36	241.686	320.39	255.4	245.765	203.633	336.356	288.587	359.111	255.551	243.04	250.584	233.574	303.921	218.461
ENSG00000003756.17	RBM5	4294.75	3821.11	3368.6	2049.83	2314.43	2432.11	4525.26	4022.79	3846.54	2942.35	2795.81	2580.54	3164.14	3186.08	2997.48	2736.96	2384.93	1961.47	2613.15	2307.86	2422.63	2461.55	2856.48	2365.85	2238.17	2121.82	2300.89	1873.83	1817.81	1887.22
ENSG00000003987.14	MTMR7	0	0	0	0	6.3374	0	0	0.799305	0	0	0	0	0	0	0	0	0.450884	0	0	0	1.04447	0	0	0	0.547697	0	0	0.630113	2.38453	0.52919
ENSG00000003989.18	SLC7A2	0	0	0	0	0	0	0	0	0	0	0	0	4.3504	0	0	0	0	3.79517	0	0	0	0.614003	0	0	0.582699	0	0	0	0	0
ENSG00000004059.11	ARF5	729.168	735.183	701.829	692.063	755.252	800.494	739.391	674.694	771.99	878.498	932.538	825.724	1043.57	964.647	977.963	947.504	1044.3	1062.24	838.833	733.176	827.74	974.529	1066.03	981.708	959.855	1042.7	1001.35	893.109	938.858	902.782
ENSG00000004139.14	SARM1	330.764	328.529	288.259	350.794	456.683	409.522	327.383	274.694	287.833	231.586	282.334	322.54	460.169	467.329	369.49	446.717	470.242	430.739	379.813	403.007	401.185	283.746	305.347	274.849	442.021	337.154	367.408	487.827	444.006	458.716
ENSG00000004142.12	POLDIP2	566.262	520.58	530.606	1216.13	1341.81	1271.73	551.599	534.041	570.625	1148.21	1079.03	1111.37	753.396	693.419	773.214	1320.27	1343.69	1260.43	1328.93	1244.06	1242.83	1750.82	1650.97	1718.52	1402.97	1405.32	1360.11	1527.46	1459.35	1499.13
ENSG00000004399.13	PLXND1	641.421	565.955	629.611	5.93019	2.07158	14.9791	146.184	108.942	213.276	7.46337	11.7837	10.9106	195.153	126.585	203.477	27.7078	8.82114	15.3419	33.9874	12.0766	9.75743	1.18133	6.58563	14.2546	2.50583	4.25568	2.96444	3.12011	1.04592	11.6369
ENSG00000004455.17	AK2	1106.58	1118.79	928.245	3368.8	3193.7	3222.47	1092.59	1228.61	1245.57	2666.22	2588.51	2640.73	1968.17	1795.05	2715.05	3224.69	2979.94	3204.3	3860.57	3559.24	3436.96	4739.16	3930	4065.43	3257.91	3398	3242.1	4037.13	3881.94	4099.63
ENSG00000004468.13	CD38	86.658	141.288	103.313	10.6754	28.5253	17.3952	60.5732	68.5838	61.7074	39.1873	62.5942	127.529	228.294	335.246	174.521	34.6418	51.9306	16.1264	29.8246	14.1702	40.8276	70.5835	33.0883	39.3212	23.0929	35.7484	21.2017	20.0917	8.65719	6.87286
ENSG00000004478.8	FKBP4	612.088	647.509	556.053	2559.04	2759.68	2745.66	824.213	804.043	737.707	2515.6	2227.88	2094.55	1088.42	1018.57	1180.34	2733.17	2725.91	3030.61	2440.27	2664.11	2385.81	3678.06	3723.27	3817.71	2589.99	2690.1	2529.31	2519.24	2410.01	2480.72
ENSG00000004487.17	KDM1A	748.533	888.283	787.594	990.566	958.678	989.625	785.139	768.739	808.207	932.902	846.169	939.022	901.183	904.518	873.882	1087.53	989.915	1117.79	925.153	1018.12	861.414	1343.12	1133.64	1352.01	1133.78	1063.52	1157.81	1104.98	1128.18	1044.68
ENSG00000004534.15	RBM6	2769.25	3263.88	2407.03	2275.14	2123.3	2400.01	2724.02	3032.09	3386.92	2085.37	2368.8	2149.29	2204.92	2619.73	2237.8	1834.06	1734.4	2054.38	2222.61	2114.36	2505.65	2044.83	2721.54	2003.35	1786.89	2059.06	1998.95	1753.16	1785.86	1722.08
ENSG00000004660.15	CAMKK1	798.14	735.008	786.13	82.0959	81.4584	91.7696	267.678	190.547	240.462	115.214	86.3203	112.132	665.205	628.801	634.911	133.283	110.841	111.244	34.969	39.7306	41.4253	98.8974	98.1933	95.5323	38.9373	52.7701	39.8575	51.7392	54.4652	60.1227
ENSG00000004700.16	RECQL	1010.52	954.811	1021.43	954.913	1080.29	947.639	1146.39	1176.27	1135.63	1525.08	1709.14	1498.98	1079.31	1007.43	1181.09	1220.63	1185.19	1111.12	1145.76	1136.7	1099.29	1673.11	1754.17	1683.61	1297.77	1510.71	1482.04	1130.22	1148.97	1133.91
ENSG00000004766.17	VPS50	302.01	390.662	487.548	389.677	371.854	403.015	443.226	457.897	400.019	432.194	359.198	420.205	323.797	375.143	436.89	441.842	343.679	319.792	362.281	402.563	349.769	475.642	448.782	446.715	404.312	515.609	450.275	364.167	363.145	343.407
ENSG00000004776.13	HSPB6	0	0	0	0	0.44155	0	0	0	0	0	0	0.665426	0	0.756324	0	0	0	0	0	0	0	0	1.58097	3.20146	0.579676	1.37474	0.499124	0	0	0
ENSG00000004777.18	ARHGAP33	182.669	79.708	51.5621	24.6536	111.607	160.495	74.8893	408.709	268.261	107.188	218.898	74.6495	75.9812	68.6664	129.474	49.8996	66.9847	83.299	31.2427	192.721	50.3257	76.8197	71.1137	71.538	104.573	113.642	49.3835	18.8817	31.0622	59.9092
ENSG00000004779.10	NDUFAB1	206.318	180.916	207.882	607.055	597.432	639.521	220.694	217.775	220.42	594.894	571.106	608.318	406.634	349.588	336.585	706.992	717.98	786.105	667.397	672.927	709.394	964.862	1027.73	996.959	678.015	698.422	697.84	855.441	856.18	805.751
ENSG00000004799.8	PDK4	92.913	83.5489	69.034	0	1.55736	3.93765	30.2865	37.7945	26.9367	0	0	1.56465	114.744	101.903	99.0306	0	5.0494	7.88482	2.18482	0	0	2.5513	1.85871	0	2.04453	0	1.76042	4.70438	0	1.97545
ENSG00000004809.14	SLC22A16	0	0	0	0	0.764115	0	0	0	0	0	0	0	0	0	0	0	0	0	0	0	0	0	0	0	0	0	0	0	1.09186	0.437579
ENSG00000004838.14	ZMYND10	10.7283	12.4917	24.602	3.08687	3.52947	2.9298	17.5831	10.3389	14.5558	7.82267	4.35078	5.37593	7.4485	6.98208	4.6746	2.20361	4.25897	5.77486	9.72245	2.53649	9.21391	4.50002	18.1173	6.60518	6.49766	5.6589	2.63578	2.06179	9.14796	3.95991
ENSG00000004846.16	ABCB5	3.14066	4.67932	4.17808	8.26235	8.5873	6.06356	4.07765	1.25067	10.3119	0	0	6.61098	6.64994	2.65453	3.12987	4.2151	1.76375	9.80375	0	6.50103	5.99166	1.25691	0	1.40702	5.17633	9.59608	4.30807	8.96507	11.4651	8.38618
ENSG00000004848.8	ARX	0	0	0	0	0	0	0	0	0	0	0	0	0	0	1.14106	0	0	0	0	0	0	0	0	0	0.769551	0	0	0	0	0.743548
ENSG00000004864.14	SLC25A13	178.28	190.29	226.469	264.246	238.228	260.994	137.309	171.061	72.7743	162.981	337.775	251.324	166.837	173.367	190.185	256.039	346.691	419.254	222.93	297.801	269.02	453.499	450.83	512.989	289.909	377.886	284.342	422.025	348.855	367.72
ENSG00000004866.22	ST7	59.2437	27.5045	37.178	39.1172	62.2744	62.0663	44.6308	60.6019	27.049	75.3446	50.1401	58.8231	27.4498	46.608	58.3403	77.2366	54.8316	52.2046	51.705	47.6692	128.536	76.6394	236.091	122.121	51.4586	60.14	106.375	179.143	185.597	160.194
ENSG00000004897.12	CDC27	826.776	641.821	625.62	686.973	762.846	986.329	848.125	726.132	642.583	1417.88	1182.08	947.054	641.474	839.61	745.082	831.862	1045.7	1148.73	883.92	835.739	967.168	1027.73	961.626	1391.31	1230.63	896.894	1063.99	851.941	1097.88	1049.88
ENSG00000004939.15	SLC4A1	9.439	6.66684	11.5954	5.3521	7.65131	8.37739	7.98984	12.404	11.9979	11.8918	6.7278	9.75674	10.0511	5.04069	9.16554	5.06726	9.54143	5.03251	7.43126	13.1935	11.7881	9.77023	10.5367	6.97732	6.18141	6.99088	13.3061	11.5563	7.56906	6.7191
ENSG00000004948.16	CALCR	0	0	0	0	0	0	2.35904	0.924367	0.8941	0	0	0	0	0	0	0	0	0	0	0	0	0	0	0	0	0	0	0	0.689405	0
ENSG00000004961.15	HCCS	179.761	170.316	160.459	314.007	306.893	351.441	204.993	183.765	177.2	324.445	330.066	359.21	192.179	207.597	203.493	339.783	352.848	377.694	322.166	331.95	427.633	465.806	479.039	466.632	349.578	367.951	394.249	459.142	389.439	417.063
ENSG00000004975.12	DVL2	625.057	681.755	678.612	560.472	644.869	556.267	608.196	531.837	607.049	560.137	596.678	494.791	657.315	601.574	668.628	747.014	691.396	691.144	532.867	551.048	605.936	605.025	388.581	502.353	550.84	542.58	548.942	646.132	620.605	617.179
ENSG00000005001.10	PRSS22	0	0	0	0	0	0	0	0	0	0	0	0	0	0	0	0	0	0	0	0	0	0	0	0	0	0	0	0	0	0
ENSG00000005007.13	UPF1	1442.8	1275.16	1332.49	1584.76	1630.95	1544.4	1653.4	1626.69	1562.79	1503.72	1714.88	1656.84	1466.32	1278.91	1377.93	1551.31	1538.49	1535.3	2000.54	1893.96	1932.76	1867.99	1813.52	1647.17	1671.06	1645.32	1765.51	1762.93	1795.45	2026.56
ENSG00000005020.13	SKAP2	842.687	806.748	883.499	926.889	1129.88	1018.78	1203.02	755.142	789.833	1625.67	1683.06	1803.51	914.437	1025.09	984.7	1543.58	1261.01	1292.95	1119.23	1224.67	974.997	1688.11	1398.14	1659.76	1585.09	1437.33	1466.42	1319.26	1108.81	1060.16
ENSG00000005022.6	SLC25A5	1355.12	1434.62	1390.95	3657.97	3473.53	3680.7	1707.48	1686.52	1753.64	4040.18	3896.47	3980.37	2530.32	2859.85	2627	4483.78	4300.3	4359.54	3895.42	3650.62	4015.26	6371.27	6245.41	6329.77	4577.19	4665.14	4487.89	4791.82	4875.36	4328.46
ENSG00000005059.16	MCUB	534.857	472.754	452.432	102.909	105.329	111.228	297.745	366.85	332.314	274.56	226.643	268.784	458.479	550.581	583.224	273.817	281.502	237.598	101.763	71.321	104.363	317.936	351.451	277.771	204.592	205.502	200.832	86.1484	69.1534	119.626
ENSG00000005073.6	HOXA11	0	0	0	0	0	0	0	0	0	0	0	0	0	0	0	0	0	0	0	0	0	0	0	0	0	0	0	0	0	0
ENSG00000005075.15	POLR2J	159.336	153.942	130.144	237.684	245.551	221.368	151.128	194.808	159.128	251.785	258.827	316.856	190.121	203.457	187.674	312.569	283.402	254.248	271.042	261.184	226.751	350.209	305.105	357.757	324.976	299.451	335.974	306.08	308	296.12
ENSG00000005100.13	DHX33	311.569	292.968	283.226	1102.81	1052.53	1080.1	338.034	329.148	300.377	762.316	652.103	713.748	475.611	469.395	506.351	1051.35	1081.47	937.212	1141.3	1102.62	1111.27	1282.99	1270.69	1280.19	837.666	869.153	855.873	1091.95	1136.98	1080.96
ENSG00000005102.14	MEOX1	0	0	0	0	0	0	0	0	0	0	0	0	0	0	0	0	0	0	0	0	0	0	0	0	0	0	0	0	0	0
ENSG00000005108.16	THSD7A	0	0	0	0	0	0	0	0	0	0	0	0	0	0	0	0	0	0	0	0	0	0	0	0	0	0	0	0	0	0
ENSG00000005156.12	LIG3	113.744	246.078	214.721	2259	1039.99	1186.93	301.092	325.477	956.714	219.831	191.139	723.23	200.444	470.143	281.18	623.736	1149.43	312.883	548.012	1343.87	508.3	496.114	335.716	657.632	344.219	1770.37	1201.21	302.893	510.555	1464.99
ENSG00000005175.10	RPAP3	555.808	506.535	595.932	788.364	809.876	799.377	656.102	584.312	629.503	973.905	856.581	942.015	692.562	685.142	683.625	819.365	918.247	891.081	1215.19	1338.9	1364.32	1259.67	1326.33	1283.49	993.397	1026.52	1042.43	1222.15	1073.1	1136.52
ENSG00000005187.12	ACSM3	568.492	662.118	673.235	55.3475	48.7964	51.8852	264.63	229.941	215.841	69.5189	38.5866	87.4918	212.56	245.998	198.633	50.2756	27.5078	34.0829	9.2644	9.68223	22.1607	96.1416	73.7524	57.6273	83.9027	59.0621	38.1883	11.6238	31.4852	10.5252
ENSG00000005189.20	REXO5	0	6.30733	1.44748	1.91547	4.60159	2.39855	2.57003	5.36165	8.87263	22.7531	24.5029	19.6862	12.605	1.92429	7.68995	3.16281	2.4283	7.1576	4.13713	6.32566	3.5157	9.53935	11.429	10.0784	8.67116	19.0941	4.12718	10.4985	11.0856	8.22921
ENSG00000005194.15	CIAPIN1	295.018	295.483	296.904	934.953	875.684	812.352	419.92	418.432	469.351	697.983	655.009	716.027	363.134	322.83	401.818	762.631	813.54	685.938	1277.42	1146.63	1239.4	858.874	807.205	959.533	677.491	724.538	679.553	1312.61	1003.63	1352.32
ENSG00000005206.17	SPPL2B	5039.7	5122.91	5024.98	844.408	764.684	884.481	3744.16	3615.51	3584.63	820.375	769.149	794.105	2241.93	2196.97	2218.15	729.234	725.833	813.382	781.393	690.894	635.481	656.787	673.663	666.403	705.283	580.642	659.224	465.173	511.678	571.095
ENSG00000005238.20	FAM214B	68.6335	111.473	106.631	70.3965	77.2697	77.2585	68.7391	72.0781	72.087	101.553	134.427	135.515	106.895	93.4932	93.2572	110.797	100.929	109.304	104.584	110.667	113.686	97.8727	101.976	116.265	156.655	143.58	139.142	115.705	126.035	115.232
ENSG00000005243.10	COPZ2	5.62436	2.474	2.51887	7.8203	12.1892	10.7337	10.3043	7.38265	6.74385	165.204	6.59022	5.37891	1.86493	68.1479	6.61753	8.79798	4.68612	10.4209	11.2605	7.59443	4.78453	7.90074	5.93669	3.20446	7.19638	15.8194	12.5205	5.77288	8.65503	50.0031
ENSG00000005249.13	PRKAR2B	8.95396	20.475	6.24972	17.3082	12.689	11.5591	11.3893	9.72447	1.88121	32.0475	32.8774	38.64	14.8592	16.5185	12.8442	59.8439	31.2675	23.1462	3.20427	3.79258	5.08287	51.2558	50.885	86.8537	39.3139	53.656	59.3455	8.43267	8.70317	19.9585
ENSG00000005302.19	MSL3	1172.92	1060.63	1163.58	724.602	719.953	828.904	871.42	954.016	1134.45	1220.86	925.119	736.58	1139.06	1028.81	1008.41	593.039	808.577	843.642	758.96	621.167	558.548	1072.04	1061.13	1031.39	950.886	721.422	617.005	463.395	625.771	465.106
ENSG00000005339.15	CREBBP	3627.5	2133.8	1700.67	1340.67	1235.56	2218.95	1972.08	2713.92	3437.4	1268.63	2861.98	1562.45	1947.6	2120.63	3217.68	2855.16	1476.22	1253.19	1448.2	1631.65	1605.25	1469.47	1219.69	1051.16	1385.26	1490.05	1295.21	1459.47	1014.52	1292.14
ENSG00000005379.17	TSPOAP1	180.401	146.676	66.684	45.8833	15.4095	46.1172	125.471	52.5101	128.178	163.596	154.387	105.124	158.982	141.916	142.545	82.3606	46.9039	67.6883	44.9537	35.139	11.7668	73.7971	68.7129	97.0852	43.4179	57.8725	69.0622	58.2942	49.204	25.0887
ENSG00000005381.8	MPO	0	0	0	0	0	0	0	0	0	0	0	0	0	0	0	0	0	0	0	0	0	0	0	0	0	0	0	0	0.837606	0
ENSG00000005421.9	PON1	0	0	0	0	0	0	0	0	0.851397	0	0	0	0	0	0	0	0.496527	0	0	0	0	0	0	0	0	0.545699	0	0	0	0
ENSG00000005436.14	GCFC2	317.557	333.203	206.514	745.122	722.847	559.746	148.674	199.864	180.281	403.5	454.217	434.857	388.68	301.178	304.242	524.272	448.578	311.614	514.853	374.469	471.195	463.022	359.331	601.611	544.462	418.429	415.546	558.537	423.657	480.633
ENSG00000005448.17	WDR54	236.696	182.043	226.34	101.135	145.051	124.857	219.144	214.125	220.563	300.206	294.947	252.04	270.46	310.414	236.434	197.347	216.036	180.094	108.605	92.288	129.242	193.176	284.36	251.192	222.863	201.407	202.069	128.267	156.923	191.617
ENSG00000005469.12	CROT	93.4006	67.5052	110.098	153.056	134.458	112.566	113.542	118.971	75.2517	133.591	186.925	120.888	137.264	100.934	134.919	106.143	152.258	136.504	155.092	104.293	71.4085	167.481	144.016	170.465	118.953	139.846	119.74	108.885	106.629	142.369
ENSG00000005471.19	ABCB4	627.19	350.164	590.169	173.128	154.935	97.9597	372.091	206.567	299.315	113.623	120.2	209.855	239.107	358.621	411.752	241.266	234.391	269.342	87.117	194.114	51.709	129.943	179.607	110.586	57.9574	87.6735	75.3513	105.715	54.5933	75.6916
ENSG00000005483.21	KMT2E	3877.64	3589.09	3243.66	1886.29	1545.47	2169.74	3471.11	3030.93	3444.94	2014.35	2365.23	2165.05	3439.52	3140.47	3136.64	1970.5	1929.85	1782.96	2138.02	1860.5	2252.01	1697.08	1590.66	1693.9	1768.99	1973.06	2085.77	1854.01	1657.34	2045.19
ENSG00000005486.17	RHBDD2	275.302	329.229	314.851	272.09	235.877	210.042	247.276	211.328	329.187	162.872	218.104	182.872	211.446	208.856	210.978	243.36	226.292	188.492	228.413	178.477	204.527	186.832	272.557	184.973	198.914	340.474	226.555	166.684	209.089	398.871
ENSG00000005513.10	SOX8	10.8423	3.05467	7.99361	0	0.649189	1.84807	1.45673	1.24379	2.40614	0	0	2.93503	15.8378	24.8793	24.6326	4.06307	2.5502	5.5509	0	2.42542	1.62529	5.2227	2.32442	5.89956	0	1.5422	1.06692	0	0	1.79586
ENSG00000005700.15	IBTK	653.434	644.923	741.703	1130.49	1023.87	1093.88	647.091	630.177	624.967	1088.78	1093.37	1089.92	857.228	838.802	906.619	1000.56	1054.15	1028.74	928.148	1102.01	1054.57	1126.7	1091.38	1163.93	1061.84	1112.05	1015.59	1384.19	1389.02	1440.87
ENSG00000005801.18	ZNF195	376.914	369.663	349.084	619.543	584.674	537.922	430.067	388.333	365.9	617.064	618.871	549.174	398.307	406.173	424.503	515.767	528.889	417.383	661.884	597.027	567.161	596.594	564.826	570.631	549.85	578.587	521.129	569.85	646.92	609.237
ENSG00000005810.18	MYCBP2	3862.9	3615.74	3388.65	4389.77	4341.42	3918.83	2740.12	2489.37	2746.06	6542.81	5503.72	6167.02	3592.53	3406.8	3852.46	4411.32	4136.18	3873.62	3400.88	3392.13	3123.71	5347.75	4135.84	4395.04	7518.48	7405.03	8319.97	3443.69	3019.8	3599.45
ENSG00000005812.11	FBXL3	1243.66	1108.81	1226.32	681.954	716.568	771.869	1233.49	1135.67	1203.32	684.9	736.132	732.313	1205.58	1179.59	1214.97	855.221	718.029	714.714	768.644	864.886	872.943	629.983	735.021	733.858	736.004	742.101	758.176	972.94	750.67	832.785
ENSG00000005844.19	ITGAL	1635.41	1563.34	2121.57	1026.94	952.086	1008.3	1579.58	1093.25	1021.65	3333.11	3211.1	3241.35	1547.9	1653.83	1512.19	1237.18	1479.69	1449.69	958.462	975.619	915.047	2564.87	2668.2	2898.31	2115.53	1978.45	2194.14	1125.39	1197.89	902.035
ENSG00000005882.12	PDK2	224.992	191.008	150.48	95.0411	82.1146	56.3705	244.093	210.427	163.767	117.641	151.752	165.56	200.366	166.409	177.788	133.515	137.33	129.692	99.4767	91.5327	84.6399	76.2626	70.7398	96.445	182.613	88.8226	135.996	121.203	84.7078	85.669
ENSG00000005884.18	ITGA3	109.2	72.1406	87.9336	302.479	80.2779	60.2285	123.745	90.3502	115.848	216.472	239.678	229.49	80.3608	100.823	80.0436	62.6914	118.711	93.4411	140.233	159.722	144.469	53.4839	120.438	76.0402	91.6656	228.81	340.007	56.3519	52.9556	57.5741
ENSG00000005889.16	ZFX	616.369	661.32	678.072	683.706	800.328	714.345	511.995	666.204	715.611	604.013	735.453	567.881	814.901	466.182	606.568	1123.24	663.995	710.45	967.44	821.368	586.163	495.79	399.738	695.788	626.844	793.203	599.98	709.961	932.63	662.987
ENSG00000005893.16	LAMP2	757.407	716.734	806.618	718.345	805.808	735.516	662.862	726.121	732.159	669.33	755.632	724.937	808.749	742.262	701.243	985.024	916.683	993.911	737.723	730.699	760.403	503.488	590.926	626.608	661.114	673.816	697.144	731.14	762.831	790.249
ENSG00000005961.19	ITGA2B	3.15009	0	1.18253	0	6.32222	9.55546	2.77155	2.81525	4.41762	1.77896	0.737151	2.91553	2.57761	9.32015	1.37113	1.66563	1.33489	0	0	2.10593	0	1.0705	1.38538	1.51822	2.53981	1.32299	10.1348	0	0	0.981598
ENSG00000005981.13	ASB4	0.940082	0.948554	1.44356	1.33261	0.586182	0.834351	1.31535	2.24615	1.0863	0	2.23353	1.76678	1.43007	1.00406	1.14106	0	0	0	0	1.09501	0	2.43268	0	0.631737	1.5391	0	0	0.885351	0.837606	0.743548
ENSG00000006007.12	GDE1	359.078	316.648	313.391	304.491	391.383	327.509	297.647	309.043	331.608	354.561	359.546	402.469	347.233	383.932	336.766	325.444	361.172	238.975	390.392	375.508	272.11	335.345	366.313	331.664	301.008	376.995	292.164	297.86	336.304	382.659
ENSG00000006015.18	REX1BD	416.248	379.262	436.013	462.523	530.775	470.528	462.538	484.335	485.599	450.657	469.266	492.798	558.65	608.492	551.632	573.004	604.078	675.11	556.059	575.78	517.064	613.479	682.829	612.969	589.356	513.818	551.524	712.626	618.808	618.488
ENSG00000006016.11	CRLF1	0	0	0	1.00396	0.441614	0	0	0.846097	0	0	0	0.665522	0	0.756434	0	2.39224	0	0	0	0	1.10561	0	0	1.4278	0	2.466	0	0.667001	1.26206	0
ENSG00000006025.12	OSBPL7	360.062	402.701	537.215	204.574	205.221	265.049	530.531	488.357	576.379	237.161	327.421	375.958	557.111	478.289	369.452	204.053	238.314	240.493	198.795	267.419	261.87	225.521	232.247	268.054	270.911	291.317	284.215	119.448	122.515	130.955
ENSG00000006042.12	TMEM98	3.97862	3.50367	0.635717	5.00653	3.80639	3.83619	4.91181	6.75029	5.07854	0	0	4.13599	0	0.884342	4.79626	0.555626	2.57257	6.46852	0	0	0.646282	0.714206	0	4.52254	1.01669	0.613242	2.19766	0.389893	2.77805	7.51832
ENSG00000006047.13	YBX2	0	1.9039	1.44435	0	3.82858	0	0.950193	0	3.84202	0	0	0	0	3.60992	2.28337	0	2.20442	0	0	0	0	0	0	0.912719	0.25135	0.227412	0	0.289173	0	0
ENSG00000006059.4	KRT33A	0	0	0	0	0	0	0	0	0	0	0	0	0	0	0	0	0	0	0	0	0	0	0	0	0	0	0	0	0	0
ENSG00000006062.18	MAP3K14	1219.76	1128.5	1224.32	1186.42	1150.36	1133	2252.62	2133.76	2261.29	1311.06	1283.86	1453.46	1252.49	1228.59	1327.69	1270.58	1186.12	1262.28	2780.19	2734.62	2771.88	1040.41	1028.41	1064.85	1324.54	1386.84	1369.67	3335.58	3473.51	3449.32
ENSG00000006071.15	ABCC8	4.86447	8.70509	8.10191	0	0	0.262406	10.5145	7.8313	3.48446	0	0	0.555657	6.43516	2.66752	5.55246	3.06973	0	1.62596	0.540221	0	0	0	2.98039	0	0	0	0	1.82954	4.07584	1.80907
ENSG00000006116.4	CACNG3	0	0	0	1.33261	0	0	0	0	0	0	0	0	0	0	0	0	0	0	0	0	0	0	0	0	0	0	0	0	0.837606	0
ENSG00000006118.15	TMEM132A	109.984	118.459	95.0496	51.6222	36.7635	16.9791	105.816	138.56	112.979	84.3323	89.9036	61.0454	60.6269	93.0117	43.1789	58.1558	23.6725	40.7977	9.85612	35.7908	25.1744	27.4295	40.4349	60.2936	37.9821	44.2629	27.5651	10.9158	8.53267	11.9292
ENSG00000006125.18	AP2B1	1912.64	1821.53	1893.66	2990.87	3041.57	2979.13	2137.87	2242.97	2048.34	3243.46	3528.03	3219.73	2714.1	2479.8	2624.89	3457.61	3149.01	3419.38	3171.31	3064.7	3132.72	3709.17	3362.54	3235.59	3436.87	3588.99	3496.05	3370.03	3190.96	3551.28
ENSG00000006128.12	TAC1	0	0	0	1.11671	0	0	0	0	0	0	0	0	0	0	0	0	0	0	0	0	0	0	0	0	0	0	0	0	0	0
ENSG00000006194.10	ZNF263	638.469	541.92	584.338	757.484	741.616	747.36	479.498	552.921	527.917	478.419	573.634	476.148	521.065	554.355	397.456	536.947	667.339	483.813	828.17	650.78	587.411	571.5	502.546	523.494	620.371	655.148	570.882	679.742	666.955	651.393
ENSG00000006210.7	CX3CL1	2.31218	2.33302	1.1835	6.55527	2.88349	5.47235	4.31356	3.36458	1.78122	1.21376	0	1.4485	3.29956	1.64636	0.935498	7.24079	7.02718	7.50785	37.0486	31.328	44.7684	0.664812	0	6.21516	5.76367	3.12885	3.25947	34.8338	27.6028	36.9148
ENSG00000006282.21	SPATA20	463.106	494.663	478.548	247.258	244.221	315.846	415.974	422.936	436.097	305.234	276.856	262.666	483.74	465.759	434.053	288.163	274.309	242.181	227.515	182.853	195.292	264.263	277.747	234.975	279.436	258.816	305.43	212.531	174.198	205.769
ENSG00000006283.18	CACNA1G	0.617793	0	4.38496	0.641198	1.50113	6.14456	0	0	0	0	0	0	0	0	0.749868	0.607073	0	0	0	0	9.0712	0	0	0	0	0.335012	0	2.20137	4.16531	0
ENSG00000006327.14	TNFRSF12A	2.27331	2.45986	1.74541	3.04886	5.63355	4.03526	1.40675	3.88326	1.74269	3.10796	5.04882	5.82592	18.603	14.4106	11.4982	23.3748	9.58978	14.2765	0	6.08489	2.35429	11.9625	6.73401	12.6414	10.9785	2.19251	16.5348	13.673	9.52099	7.02424
ENSG00000006377.11	DLX6	0	0	0	2.66523	0	0	0	0	0	0	0	1.76678	0	0	0	1.26169	1.90057	0	1.23353	1.09501	0	0.810893	0	3.15868	1.5391	0.696261	0	0	3.35042	0
ENSG00000006432.16	MAP3K9	481.288	474.451	434.072	206.079	137.923	155.346	279.489	258.289	346.653	239.079	237.351	250.693	420.41	456.854	370.655	208.933	204.405	161.35	147.127	136.968	117.134	242.481	198.938	187.157	195.308	199.773	189.386	176.858	140.706	159.175
ENSG00000006451.8	RALA	361.494	487.681	478.103	962.605	1150.8	1321.68	353.802	525.149	330.343	1254.63	920.415	1196.61	631.264	527.784	594.284	1299.29	1181.06	1554.86	1035.33	1437.97	1356.26	1575.31	1260.42	1089.7	1413.97	1294.02	1297.03	1010.75	1022.44	1179.66
ENSG00000006453.14	BAIAP2L1	52.0758	49.6208	57.6426	321.663	329.639	302.737	27.4293	30.9713	26.138	94.9922	130.745	86.4616	22.9548	14.4955	20.6018	53.6326	100.148	75.4173	147.04	171.045	207.426	68.2127	53.0306	42.5611	232.947	297.925	250.082	77.4238	87.1218	69.6097
ENSG00000006459.11	KDM7A	951.477	973.836	1099.67	210.564	274.094	386.439	3055.71	2488.77	2657.08	554.165	403.567	290.182	659.44	605.796	602.25	345.778	287.532	218.426	419.465	264.362	222.468	133.802	117.839	129.873	267.945	175.354	299.234	132.082	140.41	349.623
ENSG00000006468.14	ETV1	0	0	0	0	0	0	0	0	0	0	0	0	0	0	0	0	0	0	0	0	0	0	0	0	0	0	0	0	0	0
ENSG00000006530.18	AGK	182.244	193.625	207.491	478.352	469.537	512.759	243.328	324.17	233.687	365.882	528.056	373.397	243.519	314.35	317.159	516.53	464.663	494.076	555.001	519.235	569.431	492.705	508.241	531.717	457.552	496.407	482.553	746.052	551.567	580.879
ENSG00000006534.16	ALDH3B1	16.6789	27.101	27.582	23.7027	14.2957	25.1272	26.6242	30.2753	25.7394	34.8943	13.6137	14.8098	22.2684	25.4703	20.6641	27.8672	22.171	7.55462	4.46222	5.94169	7.96312	33.006	11.5337	18.875	9.96251	17.4671	8.55296	15.6017	21.5733	29.949
ENSG00000006555.11	TTC22	61.9535	72.0755	93.3023	41.684	44.5709	55.1599	94.7433	92.9735	81.6534	37.8666	58.627	63.5122	86.1825	75.4013	76.5545	48.2055	51.5168	38.4614	41.5604	40.8556	40.808	35.9623	42.8752	31.877	43.5863	34.0604	31.6694	34.948	30.0145	31.9181
ENSG00000006576.16	PHTF2	685.181	650.216	519.023	533.804	406.726	661.28	530.545	437.735	562.096	560.354	553.293	601.953	591.442	717.75	669.473	451.275	513.694	436.13	565.833	413.052	347.183	486.203	613.441	500.912	455.305	637.412	484.879	644.731	462.116	546.515
ENSG00000006606.9	CCL26	0	0	0	0	0	0	0	0	0	0	0	0	0	0	0	0	0	0	0	0	0	0	0	0	0	0	0	0	0	0
ENSG00000006607.14	FARP2	636.81	573.401	497.154	520.814	545.207	522.44	351.286	456.883	492.503	766.627	368.019	432.838	487.604	472.792	562.33	294.983	395.422	275.569	738.869	594.137	746.688	466.975	378.745	496.697	514.338	490.042	587.643	725.078	446.942	667.658
ENSG00000006611.17	USH1C	0	0	0	0	0	0	0	0	0	0	0	0	0	0	0	0	0	0	0	0	0	0	0	0	0	0.696261	0	0	0	0
ENSG00000006625.18	GGCT	126.523	153.61	148.535	316.898	325.898	308.75	211.559	183.125	169.692	342.833	360.517	349.162	336.388	288.285	314.512	433.631	448.032	442.33	405.191	389.846	417.578	595.264	532.819	581.353	477.993	478.747	443.081	560.595	523.359	516.387
ENSG00000006634.8	DBF4	176.207	240.019	274.638	260.133	323.969	311.884	185.396	255.659	198.295	264.359	262.067	308.746	379.105	299.676	293.112	416.164	374.044	460.426	216.636	411.125	266.563	454.742	431.404	508.757	354.354	319.329	384.866	326.444	432.323	385.975
ENSG00000006638.13	TBXA2R	75.5612	73.7	98.1993	37.545	37.2524	33.7624	62.0405	63.3623	53.2249	21.5757	25.039	35.0345	74.7778	81.6996	100.196	40.2689	32.7152	31.4198	24.3083	27.5521	43.4593	28.6785	35.053	32.3225	27.3375	19.2933	17.0982	38.3918	34.6755	28.5086
ENSG00000006652.15	IFRD1	497.628	349.709	456.56	463.543	499.721	647.74	535.581	552.985	646.808	333.914	367.497	359.865	379.056	441.859	301.588	334.559	395.745	351.217	534.084	489.131	367.156	392.802	688.494	387.644	388.905	429.793	314.372	419.292	400.656	419.939
ENSG00000006659.13	LGALS14	0	0.948554	0	0	0	0	0	0	0	0	0	0	0	0	0	0	0	0	0	0	0	0	0	0	0	0	0	0	0	0
ENSG00000006695.12	COX10	142.742	162.234	114.885	273.289	229.78	263.802	91.9631	146.553	117.991	252.749	230.833	281.756	226.521	212.991	210.106	278.168	309.122	360.183	259.193	282.803	226.411	416.613	294.783	357.856	263.136	240.259	246.252	299.446	277.35	285.056
ENSG00000006704.11	GTF2IRD1	65.4811	36.5091	42.9973	83.1276	31.3773	13.4706	97.0541	27.5839	16.1457	14.0826	25.1114	19.0672	78.0782	167.428	46.7532	192.044	62.3857	82.6432	13.2005	13.0201	5.23491	24.5993	19.9646	50.9262	48.1762	16.1437	15.3635	28.2329	58.5515	31.119
ENSG00000006712.15	PAF1	757.095	873.036	789.448	738.1	722.185	744.954	1075.73	746.818	895.371	788.518	793.064	811.914	733.652	682.006	730.542	976.727	889.752	971.011	932.42	718.912	1006.38	911.455	842.835	817.883	781.865	781.706	756.801	787.814	752.154	808.167
ENSG00000006715.16	VPS41	919.896	712.216	812.809	657.64	825.194	846.697	696.237	717.987	779.45	745.095	1140.74	1182.82	911.907	932.702	840.691	800.698	1060.64	777.969	879.654	901.375	778.844	1003.98	844.546	947.382	794.401	1115.38	883.7	1051.53	780.143	981.779
ENSG00000006740.17	ARHGAP44	53.8474	70.2492	42.4027	24.3851	25.0042	19.5815	36.9472	60.0874	39.8912	19.0528	33.6528	38.1785	64.2707	71.9276	60.8367	19.6425	25.4891	59.5885	10.7716	19.4262	11.7069	20.3125	31.6109	21.5976	57.5511	49.4745	21.6447	16.2395	13.3626	19.2403
ENSG00000006744.19	ELAC2	729.988	789.247	914.924	1328.34	1608.38	1516.85	1066.28	855.159	667.933	1122.18	1694.36	1399.67	703.259	771.095	795.065	1642.57	1616.05	1445.5	1751.48	1807.1	1838.73	2002.46	2108.14	2114.4	1762.01	1983.29	1693.12	1615.21	1622.31	1783.54
ENSG00000006747.15	SCIN	18.9189	15.8762	9.94872	7.8721	6.34834	5.75019	9.06512	19.9029	11.7647	5.83033	4.39802	5.21841	7.03983	9.88543	12.3576	7.45314	4.98985	0	3.64341	5.39044	10.1141	10.3787	2.06638	1.86592	2.27297	5.484	5.87135	7.84501	1.64932	1.46411
ENSG00000006756.16	ARSD	160.334	163.097	215.47	57.896	74.3712	80.0218	159.738	182.686	144.131	73.5018	112.519	92.6081	151.036	145.697	198.281	90.3783	51.8462	82.1661	55.7614	68.6758	54.9535	37.7757	113.142	80.7406	78.9065	71.3981	56.6378	41.0186	87.5372	62.0717
ENSG00000006757.12	PNPLA4	35.275	65.8863	43.5791	87.9665	59.5997	92.3572	70.9086	64.2063	45.4221	91.6503	92.9477	64.225	77.5359	60.0459	73.8374	68.6078	93.7771	124.441	71.5395	64.1992	50.2044	109.165	99.5521	110.7	63.3325	87.3827	77.8186	61.837	73.1363	59.6798
ENSG00000006788.14	MYH13	0	0	0	0	0	0	0	0	0	0	0	0	0	0	0	0	0	0	0	0	0	0	0	0	0	0	0	0	0	0
ENSG00000006831.10	ADIPOR2	608.708	629.616	505.345	1144.55	1080.95	1019.06	815.37	558.414	589.497	1054.03	980.469	889.794	728.568	861.104	696.751	1025.4	1221.12	1624.22	1127.62	1476.51	1326.12	1506.33	1863.5	1346.3	1188.09	1189.6	1090.26	1154.99	1227.55	1804.31
ENSG00000006837.12	CDKL3	13.7476	6.10998	29.6408	3.10853	9.27162	11.3892	0.910469	12.656	2.88179	7.75108	17.997	11.8762	13.1259	10.2786	6.46174	9.98274	9.57159	7.82704	7.58678	11.1392	7.95213	16.0521	15.3468	28.3574	4.09941	7.06861	7.30089	10.9995	16.8576	18.4886
ENSG00000007001.13	UPP2	0	0	0	0	0	0	0	0	0	0	0	0	0	0	0	0	0	0	0	0	0	0	0	0	0	0	0	0	0.837606	0
ENSG00000007038.11	PRSS21	17.8564	19.2049	18.4865	76.4758	63.2955	54.0807	3.9127	7.28153	20.6844	30.6618	19.5048	27.6357	32.6835	21.3792	27.5002	31.0125	37.5039	48.6696	51.689	47.4715	27.2789	43.9722	52.3813	43.7162	33.655	42.94	34.7052	21.5757	30.3513	30.6108
ENSG00000007047.15	MARK4	228.207	227.8	152.165	244.693	251.962	236.135	290.991	200.304	249.896	210.68	251.011	214.274	193.098	268.157	258.901	227.344	283.027	195.195	239.977	210.969	348.034	193.593	169.837	221.935	256.206	261.373	324.317	287.161	227.971	288.942
ENSG00000007062.12	PROM1	0	0	0	0	0	0	0	0	0	0	0	0	0	0	0	0	0	0	0	0	0.673616	0	0	1.01746	0	1.89743	0	0	0	0
ENSG00000007080.11	CCDC124	268.524	220.712	262.4	811.392	863.492	816.276	241.251	320.099	281.401	626.301	707.63	655.962	409.953	415.907	352.745	894.083	1092.31	952.121	1126.21	771.246	991.024	1161.5	928.087	1232.86	1002.82	872.337	968.585	1226.08	1248.38	1224.19
ENSG00000007129.18	CEACAM21	45.4955	75.2583	77.7576	19.9461	19.5693	13.799	75.9764	78.5739	48.7469	50.9775	28.2507	33.6872	72.5406	89.6607	78.7468	41.841	33.1171	50.2245	5.44807	8.5513	11.1484	45.7546	41.722	43.2885	21.2857	26.7403	18.2852	17.4527	9.04855	15.6452
ENSG00000007168.14	PAFAH1B1	1662.31	1727.06	1909.51	2569.56	2308.97	2460.19	2003.79	1974.07	1801.51	3025.84	2990.74	2653.93	1897.48	1804.64	1839.86	3004.66	2688.13	2994.47	2562.16	3072.73	2518.13	2921.08	3097.92	3528.12	2678.81	2970.3	2924	2695.46	2911.25	2715.22
ENSG00000007171.18	NOS2	0.79817	0.850726	1.29468	0	0.636102	0	0	0	1.17882	0	0	0	0	1.08957	0	0	0	0	1.33859	0	0	0	0	2.05661	0	0	0	0	0	0
ENSG00000007174.18	DNAH9	8.31042	2.79511	2.83582	2.61788	2.87884	2.45858	2.58396	8.82499	5.33502	0	6.58154	1.73539	2.80932	5.91734	4.48314	3.71782	1.24453	8.20517	0	2.15111	0	1.59297	0	3.72308	5.29115	3.41945	2.60337	4.34811	0	1.46067
ENSG00000007202.15	KIAA0100	1837.98	2231.37	2218.24	2714.89	2799.31	2536.49	2442.28	2213.26	2381.01	3199.23	3239.2	3197.65	2600.52	2723.9	2333.28	3132.27	2865.32	2965.17	3508.91	3292.85	2962.09	3395.62	4243.22	3331.09	3089.64	3148.87	3114.52	3199.87	3530.94	3463.56
ENSG00000007216.15	SLC13A2	0	0	0	0	0	0	0	0	0	0	0	0	0	0	0	0	0	0	0	0	0	0	0	0	0	0	0	0	0	0
ENSG00000007237.19	GAS7	399.351	254.149	282.081	438.896	305.174	456.332	1504.67	2406.82	1537.1	1161.98	965.632	1748.07	851.111	864.733	962.738	1353.69	1144.37	1726.29	408.528	454.204	709.515	2314.57	1457.98	1893.89	1064.31	1012.65	734.778	961.447	689.521	550.222
ENSG00000007255.10	TRAPPC6A	183.951	173.247	215.634	236.853	228.328	277.777	213.977	153.131	186.746	223.768	225.977	187.98	222.447	200.743	160.023	230.121	245.275	263.49	194.946	143.998	182.022	160.855	153.706	198.915	256.226	244.488	257.714	187.022	189.157	191.465
ENSG00000007264.15	MATK	26.3402	19.9576	24.6951	66.8753	57.4431	55.2464	23.4138	22.5953	20.1844	147.816	86.859	79.6385	122.735	117.737	120.395	134.006	93.2302	95.5713	126.36	93.8994	102.798	172.735	128.64	176.303	117.01	127.007	96.4766	189.768	232.913	193.719
ENSG00000007306.15	CEACAM7	0	0	0	0	0	0	0	0	0	0	0	0	0	0	0	0	0	0	0	0	0	0	0	0	0	0	0	0	0	0
ENSG00000007312.13	CD79B	6035.5	6505.93	6548.91	2947.7	2705.69	2682.9	9271.75	9220.43	9548.43	3945.08	3817.76	3800.55	4742.59	4554.09	4623.31	2227.62	2035.64	2397.83	2871.73	2595.59	2666.76	2132.66	2313.87	2388.64	2999.86	3007.03	2960.19	2121.64	2067.11	2262.47
ENSG00000007314.12	SCN4A	60.1425	47.2982	57.0414	8.77626	11.0298	7.84975	236.364	229.285	230.976	12.5357	11.5574	9.97333	34.9814	47.2321	47.2354	1.18702	4.76825	4.71554	12.7659	17.5136	16.5684	5.34034	9.87308	17.094	4.34406	11.791	9.35101	19.991	18.1248	17.4886
ENSG00000007341.19	ST7L	114.58	172.093	100.93	60.1439	81.9905	61.0555	164.619	93.3111	47.7143	53.0428	82.8815	107.469	141.41	77.2936	112.561	81.9109	72.4829	120.523	90.4634	59.2668	63.1127	55.2589	70.121	78.844	61.7224	57.5195	51.2387	95.8716	68.9396	100.974
ENSG00000007350.17	TKTL1	1.04361	2.87134	0	0	0	0	0.486732	4.84473	0	0.547831	0	0	0	11.4494	0.422238	0	0	0	0.456458	2.95626	0	0	0	0.233768	3.36527	3.04477	0.245194	0	0	2.04019
ENSG00000007372.24	PAX6	0	0	0.392422	0	0	0	0	0	0	0	0	0	0.388756	0	0	0	0	0	0	0	0	0	0	0	0	0.654256	2.98306	0	0	0
ENSG00000007376.8	RPUSD1	254.875	237.978	242.864	312.085	324.869	381.386	229.114	294.572	279.799	400.769	435.442	429.487	329.346	358.479	307.222	371.138	385.097	455.847	392.94	376.359	355.248	635.339	675.408	673.492	470.948	432.585	449.658	428.179	445.159	452.881
ENSG00000007384.15	RHBDF1	2.22299	11.2477	5.6321	3.78144	3.34322	2.16301	2.6171	10.5736	2.11913	0.767605	5.46686	3.42818	24.6583	15.1114	47.1118	16.3534	15.1626	15.0907	10.489	3.40651	3.53612	3.96464	0	0.982648	1.09184	4.05896	1.71779	6.28071	12.1661	14.9333
ENSG00000007392.17	LUC7L	1662.35	1440.73	1743.06	1256.01	1049.09	1007.94	1476.55	1414.5	1635.68	745.349	942.444	851.539	1225.11	1221.9	1253.83	787.767	956.672	1053.63	1040.31	1046.32	1185.6	1000.65	1327.79	1086.09	821.696	942.975	973.948	1011.48	908.882	966.982
ENSG00000007402.12	CACNA2D2	10.9039	8.61185	6.25503	5.55806	1.90068	4.77436	10.236	12.126	20.12	1.50513	3.40612	0	2.0458	13.8703	6.65973	0	1.64334	2.39006	3.19976	1.42022	2.85509	1.57758	3.00249	3.61495	1.9962	2.90396	2.84373	1.14829	2.71591	0.964374
ENSG00000007516.14	BAIAP3	808.842	807.174	672.22	24.071	23.8596	8.32365	369.565	445.484	374.461	16.951	7.88452	12.3813	514.209	216.113	229.517	7.28714	10.526	47.6388	5.35934	9.06351	34.761	16.0644	12.5383	11.6053	1.61625	1.51252	6.65011	2.40412	4.54894	14.4663
ENSG00000007520.4	TSR3	330.236	352.887	316.083	610.186	620.064	633.568	369.724	336.012	348.816	440.998	439.468	528.768	419.862	429.924	382.689	769.659	772.306	731.703	736.922	694.328	633.008	677.545	686.055	727.374	600.534	617.835	604.102	717.315	797.355	712.568
ENSG00000007541.17	PIGQ	474.978	343.314	319.489	910.339	430.557	722.238	426.702	354.982	434.362	404.692	592.141	372.128	347.438	337.129	562.44	399.152	477.078	395.524	491.588	656.518	361.472	353.369	323.296	372.554	596.376	396.966	406.7	581.506	559.8	347.726
ENSG00000007545.16	CRAMP1	505.128	808.111	580.26	329.315	824.939	563.409	666.239	1606.81	855.469	410.135	433.467	474.703	606.727	773.142	636.958	367.575	386.742	2604.84	406.525	447.637	536.276	386.201	343.64	352.371	404.538	330.851	548.669	437.838	444.079	884.643
ENSG00000007866.22	TEAD3	0	2.97834	1.13315	1.15446	0	0	1.1395	0	0.941079	2.22895	0	1.33001	4.95555	2.36447	1.71795	2.18604	1.49188	1.44736	0	1.64862	2.2095	0.702487	6.31987	1.90225	0	0	0	0.694972	1.26108	0
ENSG00000007908.16	SELE	0	0	0	0	0	0	0	0	0	0	0	0	0	0	0	0	0	0	0	0	0	0	0	0	0	0	0	0.885351	0	0
ENSG00000007923.16	DNAJC11	404.983	433.239	438.12	815.334	885.274	1061.03	474.852	441.337	796.954	901.141	939.247	1071.61	585.853	559.938	569.873	1134.72	1040.71	919.643	1206.61	1319.79	1647.9	1138.03	1605.7	1673.1	858.691	835.488	939.127	1032.8	1433.28	1106.36
ENSG00000007933.13	FMO3	2.86338	0.963061	7.32817	1.35299	7.7369	0.847111	2.67093	3.42076	5.51459	1.5031	2.26769	8.07209	1.45194	7.13592	0	1.28099	3.21606	3.39254	3.7572	0	0	0.823294	0	1.2828	2.34396	2.82764	4.03648	0.898891	1.70083	1.50984
ENSG00000007944.15	MYLIP	710.773	648.177	745.689	103.261	97.8315	108.634	439.939	439.585	409.004	152.957	157.539	161.476	322.493	343.128	313.996	119.073	130.907	122.821	189.942	215.388	182.238	87.001	85.4863	78.4483	79.982	88.3693	95.243	359.239	322.231	341.057
ENSG00000007952.18	NOX1	0	1.18821	0	0	0	0	0	0	0	0	0	0	0	0	0	0	0	0	0	0	0	0	0	0	0.703999	0	0.415014	0.809936	0	0
ENSG00000007968.7	E2F2	12.492	21.0076	19.1822	7.08319	5.19285	4.43479	24.47	22.8829	19.2466	96.4621	63.3162	87.0686	46.1503	5.33685	16.1734	13.4124	12.3469	2.9601	6.55656	9.70046	3.9002	90.6681	44.6232	47.0099	27.2691	22.2049	29.3497	3.13725	0.742016	5.92823
ENSG00000008018.9	PSMB1	885.558	867.778	924.527	2186.22	2144.06	2144.56	995.234	998.669	991.942	1793.92	1779.08	1914.4	1243.33	1272.51	1354.6	2353.02	2356.81	2476.27	2278.63	2365.77	2297.6	2645.64	2686.37	2735.66	2237.45	2266.55	2278.96	2839.75	2806.48	2745.21
ENSG00000008056.14	SYN1	0	0	0	2.41721	9.4658	2.01789	0	0	0	0	0	0	0	0	0	0	2.55044	6.20316	1.49166	15.8026	9.76052	3.01074	0	0	0.930584	0	0	3.21185	1.51932	3.14699
ENSG00000008083.14	JARID2	1088.28	1039.28	1062.99	568.415	590.609	640.1	612.073	588.237	604.095	413.922	526.983	386.686	991.932	1190.77	1039.77	992.807	1038.84	970.579	387.902	449.281	400.613	349.763	371.961	358.925	481.362	512.274	487.12	578.839	546.809	583.574
ENSG00000008086.13	CDKL5	126.978	137.234	100.392	146.576	91.0614	117.6	141.956	107.901	132.069	55.8146	119.87	85.5301	92.172	111.304	157.67	89.332	112.695	77.2362	112.248	127.724	96.5146	54.8348	75.1395	49.744	105.157	113.607	114.729	62.4515	87.1339	72.1328
ENSG00000008118.10	CAMK1G	0	0	0	2.72729	0.399888	0	0	0	0	0	0	0	0	0	0	0	1.29655	1.13975	0	0	0	0	0	0	0.524981	0	0	3.78046	0.571407	3.45519
ENSG00000008128.23	CDK11A	873.248	928.784	922.083	707.407	711.684	740.268	867.085	799.622	852.733	876.832	610.285	739.281	675.694	769.675	578.886	597.043	627.13	603.056	738.749	652.588	745.908	710.096	646.715	669.76	590.652	592.467	598.514	526.492	502.483	455.132
ENSG00000008130.15	NADK	2500.58	1908.85	1800.03	1626.99	1421.18	1411.81	1620.14	1432.98	1814.44	1165.81	1657.33	1312.81	1309.42	1396.82	1201.44	1230.03	1225.98	1586.16	1704.19	1604.33	1961.55	1613.54	1373.13	1754.65	1193.16	1201.55	1286.36	1237.07	1765.15	1255.92
ENSG00000008196.13	TFAP2B	0	0	0	0	0	0	0	0	0	0	0	0	0	0	0	0	0	0	0	0	0	0	0	0	0	0	0	0	0	0
ENSG00000008197.5	TFAP2D	0	0	0	0	0	0	0	0	0	0	0	0	0	0	0	0	0	0	0	0	0	0	0	0	0	0	0	0	0	0
ENSG00000008226.20	DLEC1	16.032	13.0042	25.6065	14.3282	4.14642	1.92383	17.0256	7.11836	6.00314	1.37109	6.65763	4.70969	31.9703	7.92342	12.8196	2.82478	1.76284	1.92616	4.26639	3.78729	3.05245	1.50197	0	3.35336	2.31267	3.20509	0.75124	1.00377	2.897	4.1176
ENSG00000008256.16	CYTH3	241.263	321.05	377.17	80.9247	93.4637	53.8387	170.226	131.95	186.292	55.6388	89.3591	50.739	220.655	157.423	284.646	72.9051	70.6817	61.2282	141.314	57.3836	45.7877	37.95	71.0549	79.7301	48.8118	76.5918	47.0406	116.883	66.6856	117.063
ENSG00000008277.14	ADAM22	13.0455	8.73877	18.4141	6.6107	8.13445	13.2456	37.0008	10.3466	36.9018	9.44246	5.42407	5.51646	15.2017	17.0772	14.251	11.3805	36.7706	9.47192	8.74171	10.088	14.3402	2.87328	26.0481	25.5769	29.9369	12.6173	9.86108	16.1419	9.87994	12.8978
ENSG00000008282.9	SYPL1	1542.68	1708.74	1519.62	1207.6	1266.23	1127.79	2857.3	2925.45	2908.17	1501.67	1518.35	1600.5	1133.48	1068.73	1042.62	862.207	866.958	1038.09	1668.65	1674.78	1753.35	929.314	924.808	1026.22	1155.58	1273.84	1216.43	972.997	991.77	1168.38
ENSG00000008283.16	CYB561	57.8258	42.9584	78.3427	687.546	722.5	632.511	32.245	35.6292	61.8773	135.353	168.128	139.417	90.1661	51.0577	66.8905	501.048	478.736	590.674	375.514	377.549	387.739	387.83	282.491	426.109	382.428	408.559	404.236	419.67	410.944	402.836
ENSG00000008294.21	SPAG9	846.891	881.31	733.324	612.872	691.948	696.872	778.643	852.817	735.25	815.043	921.231	894.861	744.682	815.867	802.482	1455.76	1229.31	1136.38	856.885	825.384	771.209	949.559	862.694	901.445	688.523	753.592	723.409	965.759	1010.07	915.939
ENSG00000008300.17	CELSR3	44.3263	55.2832	45.5799	44.7848	48.6761	53.359	126.272	47.5027	51.3352	49.5913	69.6115	73.7502	63.0917	85.8346	98.6172	62.8824	39.8647	64.8298	27.8076	40.8179	32.7389	88.1613	71.5153	72.2129	44.73	53.1376	44.5715	42.0496	42.7873	52.0866
ENSG00000008311.16	AASS	471.431	452.999	444.06	192.73	210.825	230.252	401.211	481.437	358.288	342.718	328.326	280.202	439.702	443.909	416.514	256.148	250.325	205.204	159.855	175.979	223.119	229.88	207.462	273.928	225.659	275.47	251.857	161.704	194.851	171.829
ENSG00000008323.15	PLEKHG6	0	0	2.88711	0	0	0	0	0	1.0863	0	0	0	0	2.00812	1.14106	1.26169	0	0	0	0	0	0	0	0	1.5391	0.696261	0	0.885351	0.837606	0.743548
ENSG00000008324.12	SS18L2	290.043	299.729	237.257	351.883	384.631	367.825	279.007	324.53	298.362	441.656	399.354	444.537	411.38	305.708	359.213	375.365	448.536	375.339	411.902	335.351	450.947	531.055	471.916	533.295	485.678	426.89	466.779	411.898	370.946	407.471
ENSG00000008382.16	MPND	121.196	127.594	124.438	190.516	141.202	154.029	159.087	275.855	171.497	197.793	201.728	187.935	168.887	205.424	233.242	276.901	212.31	217.911	85.9113	115.514	128.424	278.364	212.593	238.699	251.522	231.273	226.866	178.468	222.405	145.688
ENSG00000008394.13	MGST1	0.64155	1.09581	5.64154	0.454715	7.34746	0	0.536165	3.22431	0.741338	0	0.762126	0.30143	9.87372	2.97658	0	1.25655	3.05179	0	0	0	0	13.228	0	8.62838	4.92317	6.77721	0	0.9063	1.62543	44.5566
ENSG00000008405.12	CRY1	203.135	250.452	212.878	142.064	169.235	211.461	269.65	270.381	237.44	191.334	192.237	166.422	241.973	295.418	234.606	220.756	228.715	228.988	136.694	138.692	166.033	217.804	217.975	237.1	177.068	169.531	196.424	164.239	208.881	169.538
ENSG00000008438.5	PGLYRP1	0	0	0	0	0	0	0	0	0	0	0	0	0	0	0	0	0	0	0	0	0	0	0	0	0	0	0	0	0.837606	0
ENSG00000008441.18	NFIX	53.1705	56.8568	55.8167	79.9082	52.0923	86.4743	80.0442	93.042	78.6173	17.8518	33.1489	27.0638	44.9355	77.1386	53.7813	123.744	77.7933	60.3717	144.534	131.89	275.598	225.905	53.7959	65.8282	36.3717	52.5111	47.586	138.004	285.387	161.944
ENSG00000008513.16	ST3GAL1	974.264	924.569	944.468	602.929	466.649	548.805	1315.83	1258.62	1150.62	707.921	689.455	840.743	1246.08	1147.03	1257.37	479.075	565.641	408.175	899.541	875.954	1048.35	682.759	714.045	564.844	502.486	598.894	525.886	838.218	960.663	856.28
ENSG00000008516.18	MMP25	1.93871	0.65206	0	2.74822	2.01478	1.14711	1.80841	0.772031	0.746752	1.01771	3.07077	0.607264	7.30368	0.690217	0.784392	1.73463	0.435499	8.53273	0	5.59247	0	1.67228	1.44278	3.0504	0.529008	0.478627	3.38412	1.0012	0	0
ENSG00000008517.18	IL32	2.35086	2.91054	0	6.79516	9.0357	13.8229	7.3189	0.70473	0	0	0	1.65682	0	0	0	2.75392	4.62592	5.33778	5.10813	5.24768	3.88577	2.07389	3.93639	6.05501	3.51642	7.11915	6.41572	9.34134	2.47755	4.39867
ENSG00000008710.20	PKD1	1049.29	963.613	1165.06	1300.41	1444.88	1222.38	1081.85	1261.63	1147.67	800.684	948.262	1068.21	1106.71	1198.66	1227.24	1370.28	1228.17	1202.12	1472.02	1414.5	1486.51	1023.7	1045.46	1162.62	1075.47	901.329	1014.29	1278.53	1258.51	1344.59
ENSG00000008735.14	MAPK8IP2	18.0992	14.4176	17.2183	13.2458	12.8183	14.9278	15.689	14.512	16.1963	28.5031	23.3107	15.8052	9.95014	10.1742	10.2664	7.67087	8.81586	8.30324	13.7494	13.315	10.2109	6.44804	8.34468	13.1865	13.2564	17.3016	11.1965	7.04012	10.185	14.7813
ENSG00000008838.20	MED24	838	761.903	997.076	1214.65	1203.67	1298.87	743.08	812.086	907.678	1297.13	1441.22	1340.62	932.909	849.161	930.213	1025.47	1149.5	1191.6	1397.34	1192.08	1104.33	1495.74	1604.47	1433.69	1398.02	1183.59	1317.01	1155.09	1080.29	1404.53
ENSG00000008853.17	RHOBTB2	262.907	455.908	463.349	100.526	153.091	192.345	258.087	213.204	237.522	361.244	328.4	435.495	475.717	586.718	465.455	603.535	739.332	518.192	99.4792	114.172	78.1654	551.728	415.08	366.047	253.515	376.11	182.567	404.107	308.676	365.591
ENSG00000008869.12	HEATR5B	992.733	942.755	1048.74	648.664	697.877	656.419	801.14	692.84	708.099	1243.29	1103.43	1107.69	1064.56	1038.18	936.35	858.491	828.273	781.42	657.782	677.657	610.487	1258.51	1052.21	1012.08	1083.38	1160.02	1172.17	701.272	736.982	822.566
ENSG00000008952.17	SEC62	3267.06	3054.92	3250.05	1870.3	1825.31	2240.21	1917.51	1745.87	1748.51	3467.82	3640.47	3305.33	3587.7	3555.58	3620.21	2688.38	2373.99	2407.21	1163.44	1147.17	1327.49	2957.89	2819.03	3450.42	2660.66	2651.31	2651.56	1703.56	1395.08	1574.99
ENSG00000008988.11	RPS20	11763	11218.8	11361.4	13072.3	13249.4	13127.5	9693.81	9562.49	9757.65	12467.3	12143.3	13149.8	12451.8	12320.3	12208.3	10966.8	11467.3	11919.1	11407.7	11838	11711	12364.9	12044.2	12171.7	13686	14282.3	14500.1	11344.1	11483.8	11029.5
ENSG00000009307.16	CSDE1	6796.21	6939.49	7171.38	8010.9	7802.25	8002.12	6229.94	6113.6	6247.05	6910.32	6964.8	7072.97	6986.95	6857.94	7049.3	8174.12	7406.33	7909.84	7681.46	7708.73	7572.57	8510.51	8765.24	8483.77	7928.29	7564.02	7591.83	8151.94	7718.27	8212.09
ENSG00000009335.18	UBE3C	1015.34	861.464	838.774	1755.14	1591.66	1722.97	1001.22	982.113	910.891	1401.43	1853.49	1446.87	897.046	1007.52	956.634	1528	1523.85	1485.4	1864.1	1625.37	1770.03	1790.2	1552.77	1841.2	1538.36	1718.3	1426.95	1943.31	1897.27	1597.53
ENSG00000009413.16	REV3L	895.62	926.812	1094.69	624.083	640.215	474.7	898.234	764.6	862.053	753.884	635.198	615.14	800.681	996.973	989.259	548.363	674.905	614.921	473.018	389.249	439.829	703.817	721.799	620.007	552.577	570.677	609.415	630.679	466.943	418.662
ENSG00000009694.13	TENM1	0	0.948554	0	0	0	0	0	0	0	0	0	0	0	0	0	0	0	0	0	0	0	0	0	0	0	0	0	0	0	0
ENSG00000009709.12	PAX7	0	0	0	0	0	0	0	0	0	0	0	0	0	0	0	0	0	0	0	0	0	0	0	0	0	0	0	0	0	0
ENSG00000009724.17	MASP2	1.81638	1.83275	1.39458	0	0.566296	0	0	2.03981	0.923384	0	0	1.5018	2.58648	0	0	0	0.61203	0	1.19169	0	0	0.783384	0	2.48344	0.743444	0.67264	0	0	2.23346	1.98239
ENSG00000009765.15	IYD	16.8313	38.262	15.5296	8.98435	8.53406	7.53784	32.985	12.0941	19.1109	14.162	12.4834	1.34648	13.5569	11.3723	21.7832	5.95751	5.38961	0	9.27568	10.7295	24.7022	17.6922	0	2.19731	3.65437	9.7877	13.4548	10.2846	3.61649	5.86616
ENSG00000009780.16	FAM76A	306.844	258.538	351.693	209.754	202.832	193.328	264.922	331.856	321.182	203.759	211.391	195.628	294.189	208.545	276.366	215.662	186.149	174.412	202.433	218.956	197.075	183.94	136.688	192.966	164.388	185.81	196.683	190.714	190.587	197.158
ENSG00000009790.15	TRAF3IP3	2366.62	2179.41	2462.87	1013.66	1023.47	878.023	1773.42	1924.22	1735.85	982.593	1182.7	1216.72	2119.84	1912.66	1957.25	1190.14	1245.54	1203.27	511.984	663.025	626.211	884.54	883.698	768.808	1019.64	1045.61	1084.8	560.182	576.983	541.738
ENSG00000009830.12	POMT2	123.342	196.593	238.184	223.028	280.913	266.698	94.7867	225.577	215.884	190.756	231.156	277.793	135.259	209.062	177.115	274.858	273.465	230.531	398.932	309.511	317.121	376.28	465.678	387.948	381.591	268.847	223.342	434.585	263.796	372.743
ENSG00000009844.16	VTA1	452.364	427.744	437.321	722.825	768.537	800.667	376.141	467.279	400.032	738.516	693.305	677.659	546.785	569.916	597.955	817.362	821.165	798.713	699.217	722.731	716.029	917.765	925.541	895.885	773.83	796.327	817.501	888.114	872.676	887.578
ENSG00000009950.16	MLXIPL	11.2485	9.45822	10.0758	7.97265	8.18291	13.3112	6.5578	19.9221	12.9981	7.381	6.68129	7.04676	19.9633	8.00936	7.9644	7.04054	4.42189	13.3272	7.37989	6.55115	10.2432	7.27702	8.37111	7.55901	4.60401	4.85979	5.28564	0	5.01116	9.63828
ENSG00000009954.11	BAZ1B	1754.2	1643.75	1694.74	1945.55	1994.78	1985.33	1742.63	1581.99	1661.44	2317.54	2229.83	2216	1730.97	1821.6	1811.9	2244.23	2069.64	2131.48	2056.15	2136.38	2112.02	2596.35	2521.95	2460.46	2118.92	2297.91	2295.84	2033.91	2031.91	2125.12
ENSG00000010017.13	RANBP9	547.131	450.047	540.041	479.539	542.524	546.987	562.263	407.132	448.653	523.327	494.849	592.359	458.135	527.447	552.7	579.573	556.65	663.06	488.307	511.765	636.196	607.865	636.544	593.849	550.878	636.867	542.66	675.456	589.643	640.212
ENSG00000010030.14	ETV7	8.18881	5.69335	5.71977	0	2.86568	3.89481	2.75155	5.4695	4.30209	1.48099	2.23432	1.84795	6.70888	2.10038	6.25785	0	4.32328	3.49495	7.5135	1.05949	5.87228	4.24073	0	1.98228	2.41472	0.832987	1.45558	1.85205	0.876086	1.77912
ENSG00000010072.16	SPRTN	90.9243	107.679	95.9664	178.835	207.257	161.576	112.042	110.814	148.679	168.397	136.394	172.353	150.202	215.387	106.094	117.601	220.803	155.393	128.618	243.882	258.218	163.061	113.378	218.531	220.437	184.401	176.182	191.632	224.617	232.059
ENSG00000010165.20	EEF1AKNMT	475.002	493.985	422.998	819.13	833.942	901.7	455.27	441.042	589.715	741.11	828.497	705.146	680.247	582.067	746.407	917.125	923.798	866.991	720.466	976.091	867.802	1093.23	869.667	922.316	770.149	667.065	808.172	845.881	854.356	806.191
ENSG00000010219.13	DYRK4	120.642	126.168	115.513	118.358	143.724	104.646	95.2469	99.923	95.4166	106.921	155.2	116.782	126.981	103.705	98.861	81.2365	128.603	122.776	145.841	111.378	98.4788	161.076	144.248	168.085	132.991	147.484	134.502	133.338	140.312	110.942
ENSG00000010244.19	ZNF207	2508.95	2696.3	2269.09	4009.07	3766.02	3708.15	3232.27	2884.78	3086.78	3344.97	3585.01	3506.96	2738.37	2779.28	2844.55	3752.19	3717.05	4046.67	3631.17	3794.55	3930.81	4533.02	3649.85	4200.57	3969.23	3980.14	3752.52	3615.18	3896.51	3885
ENSG00000010256.11	UQCRC1	660.326	638.919	774.992	953.148	968.676	1123.8	860.402	660.86	826.71	1071.56	917.488	1098.02	861.706	934.147	946.397	1051.9	1094.9	1085.93	1034.96	942.217	922.039	1420.29	1331.21	1405.44	1055.06	1177.01	1191.49	1290.3	1302.67	1369.76
ENSG00000010270.14	STARD3NL	183.444	184.702	204.753	289.612	318.991	278.561	155.383	187.172	181.838	290.498	280.719	286.742	232.93	243.865	259.013	338.873	312.831	404.051	267.016	299.03	346.419	334.604	319.038	378.925	310.585	297.141	317.051	369.832	378.923	334.624
ENSG00000010278.15	CD9	507.233	509.689	470.23	3.15467	5.36758	5.5271	102.329	106.906	103.184	38.0793	16.5648	25.3936	232.031	258.109	220.139	54.2513	53.9236	39.332	2.08985	1.73429	0.58108	25.7354	52.2863	39.4989	7.85024	14.761	8.05064	7.31341	14.2774	6.06463
ENSG00000010282.15	HHATL	0	0	0	0	0.581899	0	0	0	0	0	0	0	0	0	1.0099	1.11666	0	0	0	0	0	0	0	0	0	0	0	0	0	0
ENSG00000010292.13	NCAPD2	961.863	885.432	863.065	347.004	391.74	767.329	776.492	682.993	895.843	1683.66	986.573	962.643	643.133	1114.73	805.702	920.423	476.774	820.359	737.849	692.117	469.045	1013.73	567.404	908.059	630.94	594.021	723.069	412.907	515.209	563.225
ENSG00000010295.20	IFFO1	752.011	807.232	798.513	314.797	251.842	277.013	841.129	830.267	853.223	322.79	314.115	323.182	571.057	580.491	600.393	277.675	273.381	265.597	334.152	262.017	275.283	192.409	185.244	189.662	269.969	297.159	277.284	288.71	253.805	243.235
ENSG00000010310.9	GIPR	9.72932	25.0055	23.3914	11.8215	8.23331	18.9539	21.4373	30.2827	16.6576	11.0818	15.6499	18.667	50.0786	33.4269	31.0384	4.6635	10.6588	12.2543	11.8545	11.6564	14.9037	9.56604	6.15989	5.1371	5.11998	3.08825	5.22764	7.19941	4.33437	10.4436
ENSG00000010318.21	PHF7	184.742	134.174	152.106	30.0551	43.5482	25.1101	102.252	99.624	83.7696	12.9394	31.988	33.8658	106.552	107.739	108.224	46.5653	56.2228	35.9792	19.1617	24.9629	23.5565	38.3751	41.9428	31.5069	26.0092	25.5323	35.0159	10.7361	29.8712	27.1253
ENSG00000010319.7	SEMA3G	0.940082	0.948554	0	0	0.586182	0	0	0	1.0863	1.48046	0	0	0	0	1.14106	0	0	0	0	0	0	0	0	0	0	0	0.662614	0	0	0
ENSG00000010322.16	NISCH	2221.15	1966.92	2020.95	1206.99	1175.88	1329.45	1891.46	2088.65	2109.97	1260.1	1170.13	1081.97	1816.79	1550.95	1673.12	1129.26	978.081	954.032	1186.85	1203.59	1120.1	1143.16	1135.31	1164.31	1210.2	1111.11	1037.41	915.085	782.447	885.312
ENSG00000010327.10	STAB1	3.13418	1.7447	0	1.20311	0	0	1.18752	1.01394	0.980738	0	0.303036	0.719128	10.9346	0	1.0686	0	1.05606	0	0	1.99651	2.44636	0.732092	0	0	0	0	0.722499	0.965367	1.52711	0.810748
ENSG00000010361.14	FUZ	231.95	215.939	198.644	72.9402	66.8258	59.9828	178.702	186.205	199.646	113.919	67.1674	118.214	129.36	136.565	177.599	90.2416	108.2	101.565	73.5102	61.5167	53.0241	112.549	74.5742	116.949	103.715	79.0745	81.947	55.9173	78.524	71.8153
ENSG00000010379.16	SLC6A13	0	3.74695	0	0.705077	1.69632	2.64403	0	0	0	0	0	5.46584	0	10.9892	0	0	0	0	0	1.15873	0	0.858076	2.21703	5.78772	1.62722	1.47225	1.05052	0.468433	0	1.97506
ENSG00000010404.18	IDS	4677.46	4569.45	4676.75	2071.69	2126.88	2082.59	3719.68	3563.24	4044.81	1975.06	2179.5	1998.85	3563.25	3833.66	3687.21	2198.57	2151.2	2207.43	1780.75	1720.36	1665.15	1623.13	1588.24	1569.48	1957.69	1822.2	1840.88	1976.84	1867.94	1803.36
ENSG00000010438.17	PRSS3	0	0	0	0	0	0	0	0	0	0	0	0	0	0	0	0	0	0	0	0	0	0	0	0	0	0	0	0	0	0
ENSG00000010539.12	ZNF200	237.367	211.209	204.342	218.185	189.301	198.413	227.991	195.201	202.398	182.478	185.158	187.89	200.242	163.938	140.631	202.543	170.629	173.246	186.242	264.878	151.429	199.046	175.304	176.051	237.94	165.948	171.629	188.416	149.602	143.676
ENSG00000010610.10	CD4	0	2.22664	0	0	0	0	0.56034	0	0	0	0	0	0	0	0	0	0	0	0	0	0	0	0	0	0	0	0	0	0	0
ENSG00000010626.15	LRRC23	70.2693	57.4112	55.923	35.8277	25.336	36.4232	56.7341	57.0048	72.3147	31.1281	56.9159	25.4529	39.9444	51.8588	28.4853	26.1696	40.8419	63.9943	31.3912	26.6671	22.4668	30.5936	23.5595	36.7953	41.1554	28.9166	35.121	21.3937	26.0887	15.8402
ENSG00000010671.16	BTK	3789.44	3563.71	3854.26	2191.51	2416.92	2165.22	2611.37	2473.93	2659.28	3612.86	3244.34	3156.96	3381.45	3083.69	3387.52	2739.65	2641.06	2885.84	2105.23	2164.16	2253.83	3275.1	3149.74	3093.29	3041.78	3056.62	2981.88	2648.52	2798.71	2450.41
ENSG00000010704.19	HFE	78.6914	90.0025	78.1963	53.404	38.9645	29.2006	77.3927	66.0118	67.4437	37.2223	51.6662	32.049	87.5716	124.709	69.7338	27.0164	44.4457	82.2459	36.2111	33.6062	17.458	14.0461	21.6387	18.5374	20.1402	19.4394	14.714	17.5536	17.9355	17.6906
ENSG00000010803.16	SCMH1	221.338	252.514	275.06	457.096	349.002	345.306	173.422	158.365	180.236	365.064	297.822	357.055	243.535	304.113	223.19	345.727	320.873	292.853	186.728	250.551	260.62	277.492	376.367	349.886	296.492	345.859	285.574	205.838	237.812	164.252
ENSG00000010810.17	FYN	739.894	625.398	683.4	824.788	611.636	708.697	987.759	787.118	952.837	613.932	584.786	571.166	1359.37	1623.87	1523.76	790.721	929.518	773.356	558.728	391.093	327.211	628.907	644.723	602.09	489.187	530.073	503.834	503.326	397.146	461.602
ENSG00000010818.10	HIVEP2	911.523	832.847	1460.66	537.694	533.609	567.096	806.323	785.933	812.2	636.6	585.629	544.051	944.939	922.047	962.276	620.005	621.719	629.116	375.77	355.281	384.41	526.757	528.134	493.906	612.38	623.81	617.676	374.323	340.415	356.705
ENSG00000010932.17	FMO1	0.404087	0	0	0	5.22729	3.46775	0	3.21953	0	8.59518	2.11552	1.89859	0	0.431588	0.980951	0	1.12736	0	0	0	4.20703	13.169	1.80432	0.543094	3.52921	0.897847	2.75398	0	15.6523	0
ENSG00000011007.12	ELOA	470.182	445.516	450.45	1337.84	1241.01	1232.79	441.138	517.695	420.29	1295.36	1617.11	1425.18	540.893	553.947	533.199	1427	1287.6	1277.36	1540.76	1257.68	1363.38	1740.55	1440.3	1737.61	1799.19	1610.02	1484.2	1247.81	1381.41	1212.16
ENSG00000011009.11	LYPLA2	499.672	415.227	423.133	939.123	931.564	852.971	563.716	571.091	528.756	791.519	940.774	866.145	572.063	570.879	529.716	1008.03	1005.87	981.644	1070.35	1107.9	1111.55	1224.27	1185.93	1179.68	1045.03	1073.49	1047.8	1164.31	1274.02	1233.99
ENSG00000011021.23	CLCN6	887.408	959.753	908.27	1147.49	1156.24	1120.45	807.358	806.84	851.637	699.192	780.725	919.481	1023.47	1043.34	1005.8	1163.89	1109.08	1065.95	1081.17	986.87	1156.85	858.983	865.252	790.465	842.702	747.796	841.364	1022.09	1055	987.792
ENSG00000011028.14	MRC2	237.243	0	0	0	0	0.794512	7.63982	23.3729	7.25731	0	0	0.907952	9.07243	5.90427	4.10475	11.9239	6.12737	11.6526	7.607	14.5351	9.80429	5.83408	3.32201	2.92186	1.44747	0.663016	1.04878	23.6592	31.1878	25.0991
ENSG00000011052.21	NME1-NME2	32.0895	29.9383	0	43.9647	122.272	55.9406	0	0	0	35.542	33.7614	39.4857	64.8496	68.3877	32.4667	45.653	26.9687	249.393	120.775	92.0627	76.529	145.535	82.1123	124.764	80.2604	67.4297	81.0954	138.507	115.883	109.754
ENSG00000011083.9	SLC6A7	0	0	0	0	0	0	0	0	0	0	0	0	0	0	0	0	0	0	0	0	0	0	0	0	0	0	0	0	0	0
ENSG00000011105.14	TSPAN9	5.27135	4.61058	17.2462	1.8681	2.44219	1.75443	34.4421	11.2711	21.1001	0	18.844	3.71509	8.93706	27.1078	0.799787	3.53736	0.444047	12.4216	2.56961	3.07005	3.41325	3.41021	0	2.21397	2.69696	0	2.30052	1.86167	0.587092	1.56349
ENSG00000011114.15	BTBD7	543.218	536.966	441.597	686.463	731.564	697.858	804.414	772.048	903.092	735.476	624.509	650.426	603.81	544.522	582.434	887.787	847.649	859.984	554.471	594.911	687.323	545.544	630.684	622.499	688.353	713.433	675.278	543.158	573.849	707.622
ENSG00000011132.12	APBA3	323.7	287.914	441.852	492.722	417.223	401.426	416.147	410.228	390.103	373.44	366.348	348.603	333.088	279.594	314.641	310.208	295.172	345.488	511.385	444.721	490.964	262.044	237.492	283.096	342.443	353.27	331.291	339.302	364.345	334.077
ENSG00000011143.19	MKS1	169.625	149.542	224.059	204.785	199.95	169.346	147.328	172.623	210.668	234.153	206.642	167.979	237.558	154.357	225.032	177.956	164.615	213.992	139.797	169.755	264.058	260.148	273.445	202.144	240.898	186.233	193.6	185.708	204.007	153.094
ENSG00000011198.10	ABHD5	45.2005	52.4071	55.067	110.485	114.411	96.9888	58.1603	49.6312	51.2726	145.179	119.083	139.129	62.2685	69.6375	33.45	113.79	125.761	155.612	149.322	181.636	174.14	170.118	185.595	222.912	167.897	173.363	182.858	199.366	193.37	167.564
ENSG00000011201.12	ANOS1	9.30373	21.5914	12.8578	19.7828	16.8237	25.5978	11.7159	14.4492	19.3515	13.1866	6.63139	12.2397	7.0765	16.8928	13.5513	6.2433	20.0441	13.2277	13.4287	15.1718	11.6191	8.8277	14.54	6.25212	11.424	13.0923	10.4923	9.63828	10.7764	11.7739
ENSG00000011243.19	AKAP8L	1593.96	1455.08	1565.46	1395.39	1014.32	966.487	1651.45	1376.67	1639.84	780.966	1130.56	1251.58	1112.16	1277.68	1266.5	863.422	880.077	986.437	1030.03	955.316	1028.98	874.535	1099.61	929.734	1000.47	1055.11	972.082	1131.05	901.122	979.08
ENSG00000011258.16	MBTD1	673.44	606.249	587.241	384.973	392.098	347.813	540.873	542.619	570.929	315.329	353.385	334.951	543.803	529.28	581.048	334.523	344.558	348.495	322.462	366.334	379.777	294.831	281.479	304.067	319.479	302.182	278.103	288.561	265.357	318.389
ENSG00000011260.14	UTP18	564.541	666.46	564.148	749.22	794.94	823.459	540.983	531.842	520.734	812.706	791.339	764.477	743.188	594.204	624.949	847.532	874.771	880.948	793.06	848.287	899.807	1040.55	1150.75	997.034	974.961	945.782	901.131	993.688	915.216	900.244
ENSG00000011275.19	RNF216	1180.66	1178.53	1165.68	1025.32	1150.77	1119.98	1198.74	1165.7	1216.68	978.581	1047.49	966.58	1298.48	1155.63	1185.22	1018.47	1170.48	905.765	1277.52	1444.87	1204.44	1314.87	978.082	907.057	916.271	1059.67	1011.15	1369.71	1203.53	1246.31
ENSG00000011295.16	TTC19	437.396	407.81	431.529	529.726	558.248	526.86	424.917	409.254	412.939	473.079	465.656	466.985	504.664	517.392	494.516	551.989	630.59	550.562	646.618	656.783	618.942	513.81	488.478	499.843	477.417	460.781	450.702	654.619	657.458	635.337
ENSG00000011304.22	PTBP1	2500.89	2532.58	2325.43	6220.42	5416.79	5441.48	2630.83	2938.37	3162.61	4854.63	5013.88	4553.36	2955.43	2989.43	2952.33	5228.6	6783.71	5866.05	6195.75	6880.48	7771.39	8622.14	6224.93	7178.59	4773.2	5871.58	5354.55	6497.43	5902.71	6350.65
ENSG00000011332.20	DPF1	0	0.832218	0.988708	0.584587	1.92389	0	3.26761	0.985336	4.229	0	0.97789	1.80824	0	1.24715	0	0	0.786905	0	4.80217	5.50129	1.82286	8.42765	6.44179	1.73073	0	3.18242	0.602508	1.16288	2.0808	4.56425
ENSG00000011347.10	SYT7	0	0	0	5.94009	0	1.17535	8.64516	0.527361	0	0	0	0.273629	0	0	1.39874	0	0	0.784516	8.03545	0.514183	0	0	0	0.296644	0	0	3.02281	1.08529	0	0.911462
ENSG00000011376.12	LARS2	187.146	246.868	172.178	579.142	536.741	371.763	288.058	207.889	224.5	364.016	404.303	381.814	316.975	465.957	356.809	620.309	506.493	914.212	483.515	438.841	499.051	709.95	803.791	569.768	636.035	494.65	509.017	557.739	514.182	643.393
ENSG00000011405.13	PIK3C2A	562.332	872.741	1613.23	1084.24	762.827	624.663	509.208	621.925	916.992	1120.89	632.128	705.235	502.374	650.485	526.315	616.866	724.384	768.313	565.406	678.388	602.028	597.679	482.748	588.962	818.305	897.226	840.514	736.385	793.298	731.388
ENSG00000011422.12	PLAUR	4.46017	7.42879	14.0228	8.68234	10.397	8.23397	2.78488	6.1592	5.14034	1.78525	7.26568	13.3721	6.82807	5.3527	5.62375	13.682	20.0469	21.2472	2.61166	5.9605	20.9418	14.3287	16.2986	8.40463	8.47202	5.53574	8.77845	14.7621	8.14307	15.9399
ENSG00000011426.11	ANLN	0	0	0	0	1.50422	1.35791	0	0	0	2.49712	11.3339	4.42028	0	8.3866	0	3.23767	3.03557	9.77181	0	0	6.82574	5.15752	29.7674	4.36848	2.81103	2.11391	3.12939	9.27712	1.13024	1.00332
ENSG00000011451.21	WIZ	283.963	334.084	362.83	827.791	853.705	899.009	454.9	450.656	519.121	741.237	781.585	624.89	567.634	589.702	504.798	763.529	774.173	897.144	1124.8	1064.16	1111.2	824.781	812.497	827.715	857.099	728.581	744.203	902.109	1021.86	1035
ENSG00000011454.18	RABGAP1	833.551	810.734	806.396	736.628	788.592	941.212	924.459	927.462	832.208	1012.36	725.276	740.306	1198	728.392	703.164	726.075	800.263	845.464	717.213	568.617	588.363	587.26	656.45	620.848	680.726	744.976	707.922	541.779	613.726	499.557
ENSG00000011465.18	DCN	2.38363	0.547409	2.01471	0	3.27243	0	0.759085	4.70228	2.17677	0	4.67585	4.93162	1.99588	0.579442	0	2.48505	0.365605	0	0	1.52826	0.84692	0	0	0.881686	0	3.24935	0.764787	1.23564	1.16901	1.03774
ENSG00000011478.13	QPCTL	574.534	666.455	580.947	180.053	204.395	173.757	723.739	666.235	764.519	150.724	217.572	168.529	516.336	534.875	582.009	176.725	191.958	180.7	147.271	252.462	270.558	166.966	229.588	163.669	142.355	125.011	130.299	184.015	215.571	169.366
ENSG00000011485.15	PPP5C	314.008	330.757	304.052	883.821	1040.08	819.044	364.015	387.904	504.274	595.964	597.556	652.855	605.777	527.013	574.556	837.204	903.079	1002.19	1212.9	1131.75	1464.78	1176.93	1175.78	1014.13	932.528	945.082	765.684	1211.58	1065.29	989.642
ENSG00000011523.14	CEP68	570.445	550.97	594.355	427.986	422.907	519.493	1250.21	1333.45	1283.61	287.636	370.727	275.919	752.633	661.254	656.542	490.295	516.415	643.782	456.947	523.424	478.161	278.236	191.183	167.62	324.322	264.14	237.789	469.891	567.429	469.067
ENSG00000011566.15	MAP4K3	94.9616	109.876	126.129	85.0983	44.1773	49.978	74.9428	81.7287	95.2944	106.303	86.2912	130.883	168.437	257.144	199.564	131.422	80.2769	84.0817	469.594	93.4968	64.6983	59.7116	90.5436	53.9919	66.1114	58.8312	78.4031	125.405	70.6709	106.926
ENSG00000011590.14	ZBTB32	136.428	97.8854	165.961	421.723	407.542	430.442	71.6386	79.8181	63.569	134.013	162.023	179.947	156.797	146.932	129.42	327.689	325.195	288.519	171.49	180.221	225.36	167.864	163.207	172.11	107.689	114.622	85.9607	315.363	313.184	288.915
ENSG00000011600.12	TYROBP	2.30349	5.42325	5.89527	2.13754	0.972466	1.33831	2.18214	6.39075	5.40648	0	0	0	5.57919	3.91719	1.86396	2.02377	0.617898	2.67986	4.81245	5.34002	7.19189	1.32463	0	0	1.23437	1.11681	1.5384	7.39684	3.81895	4.25115
ENSG00000011638.11	TMEM159	116.59	145.638	209.467	64.4341	47.414	57.8023	67.9122	65.6879	122.503	123.052	198.114	150.057	142.689	177.192	148.861	86.2083	144.789	93.5706	22.7155	32.3331	24.113	142.516	96.3713	86.0185	107.145	72.1624	64.9549	41.8048	47.5034	33.0782
ENSG00000011677.13	GABRA3	0	0	0	0	0	0	0	0	0	0	0	0	0	0	0	0	0	0	0	0	0	0	0	0	0	0	0	0	0	0
ENSG00000012048.23	BRCA1	162.106	136.575	116.56	132.789	101.232	127.878	192.252	145.027	166.814	430.301	282.752	245.95	150.164	128.931	124.974	232.42	188.156	161.156	114.494	169.337	204.42	503.406	522.378	430.268	302.811	399.372	292.932	155.991	124.018	136.802
ENSG00000012061.16	ERCC1	445.288	606.466	404.577	933.134	872.982	847.909	394.79	527.331	406.702	704.203	683.816	669.189	382.429	542.151	590.657	647.994	787.606	834.19	816.357	825.315	758.602	593.816	613.73	705.952	739.497	636.241	740.738	751.473	827.225	888.588
ENSG00000012124.17	CD22	4054.59	4388.79	3796.82	3194.61	3161.14	3191.92	4202.97	4084.44	4183.31	8883.46	9276.61	8778.55	5356.15	5361.54	5217.72	4502.92	4755.95	4610.45	2933.31	2577.97	3206.98	6441.84	6372.14	6743.22	6334	6462.73	6651.11	2679.22	2657.57	2912.62
ENSG00000012171.20	SEMA3B	6.19075	2.32094	7.00475	1.31746	2.89758	4.19101	6.41661	6.9571	10.3018	3.168	11.0775	1.74669	4.37389	2.97794	4.51234	4.98938	2.50528	0	6.09755	5.24187	0	10.4823	14.8899	1.93218	3.80401	2.80651	1.63579	2.16629	2.04947	3.94515
ENSG00000012174.12	MBTPS2	120.92	101.908	94.4648	170.508	158.792	142.562	98.9224	105.292	95.6211	165.178	116.705	113.02	120.111	114.738	114.789	170.042	166.43	184.375	184.317	167.905	173.423	144.937	147.566	165.895	164.284	161.163	130.73	160.834	178.346	169.924
ENSG00000012211.13	PRICKLE3	129.711	77.7793	136.369	183.868	138.246	165.77	126.998	111.293	121.682	155.917	133.809	184.966	100.515	117.966	119.124	112.945	150.708	127.376	178.618	168.371	158.607	190.818	159.192	171.695	172.301	182.531	141.219	165.181	169.204	173.696
ENSG00000012223.13	LTF	0	0	0	0	0	0	0	0	0	0	0	0	0	0	0	0	0	0	0	0	0	0	0	0	0	0	0	0	0	0
ENSG00000012232.9	EXTL3	381.189	495.417	593.63	345.616	482.849	290.686	355.157	461.209	471.463	272.048	476.797	337.829	431.446	427.622	286.344	240.969	330.838	227.377	306.579	482.13	322.272	338.246	449.427	276.287	390.754	303.44	426.899	411.89	446.872	406.323
ENSG00000012504.15	NR1H4	0	0.948554	0	0	0	0	0	0	1.0863	0	0	0	0	0	0	0	0	0	0	0	0	0	0	0	0	0	0	0	0	0
ENSG00000012660.14	ELOVL5	2151.44	2043.03	2080.92	2516.31	2504.8	2503.03	1505.52	1518.51	1434.61	2673.37	2528.91	2409.04	1738	1722.02	1726.19	2276.44	2295.12	2203.47	2968.95	2818.93	2824.77	2053.6	2005.65	2108.6	2453	2652.95	2578.69	2637.17	2474.83	2620.2
ENSG00000012779.11	ALOX5	4134.06	3905.2	4353.3	763.672	778.173	860.068	7373.73	7549.68	7452.94	870.347	867.17	917.253	1789.67	1635.81	1893.7	589.544	633.451	627.243	645.397	765.2	602.115	664.89	611.132	665.21	433.627	355.347	432.176	363.467	372.065	383.084
ENSG00000012817.16	KDM5D	1849.62	1967.89	2083.42	1272.42	1543.74	1601.05	2189.17	2435.23	2256.2	1821.44	2288.46	2112.43	2150.73	2380.68	2126.88	1555.23	1580.89	1466.22	1189.67	1424.86	1254.15	1592.11	1618.67	1603.31	1785.58	1978.89	1724.9	916.317	1163.59	1076.38
ENSG00000012822.16	CALCOCO1	1796.51	1678.34	1788.98	294.133	216.604	221.338	1593.43	1536.4	1603.87	427.432	403.95	434.515	1076.06	1108.46	1225.15	382.468	266.293	281.756	242.224	213.077	125.514	219.615	137.463	211.721	303.87	321.839	319.558	165.333	172.894	146.69
ENSG00000012963.15	UBR7	350.797	450.482	448.608	532.675	570.047	409.957	429.858	492.986	346.179	622.294	557.249	543.779	451.352	589.15	413.71	427.297	480.16	617.437	493.684	592.75	653.518	743.2	662.716	619.16	579.62	716.193	679.739	490.619	541.246	566.885
ENSG00000012983.11	MAP4K5	546.059	472.686	501.883	460.26	518.217	414.936	524.416	521.176	392.54	385.042	607.651	447.195	398.574	379.352	385.697	404.141	465.295	386.293	591.835	461.981	535.108	508.397	580.753	546.563	515.842	409.928	534.059	515.189	497.026	502.864
ENSG00000013016.16	EHD3	1098.02	1142.06	1094.22	279.849	253.23	277.004	708.972	659.246	696.321	581.822	653.307	601.588	666.412	609.465	674.366	363.367	333.866	314.095	243.006	233.237	259.756	463.02	459.642	488.333	269.343	298	288.9	186.809	190.136	187.374
ENSG00000013275.8	PSMC4	574.524	571.86	572.477	1501.98	1539.03	1565.11	721.143	728.393	694.645	1568.32	1534.5	1566.08	885.892	782.485	828.76	1579.35	1603.88	1700.93	2079.12	2011.06	2107.48	1976.62	2159.1	2035.15	1832.29	1777.73	1829.61	2130.13	2025.43	2029.65
ENSG00000013288.9	MAN2B2	796.912	859.942	694.271	490.69	408.504	441.427	933.42	951.221	980.253	568.511	550.882	471.968	612.001	658.537	669.857	381.048	427.848	410.995	464.404	419.898	442.628	387.481	437.064	340.561	483.208	447.519	416.739	346.238	432.947	341.434
ENSG00000013293.6	SLC7A14	17.4981	34.9746	33.6331	22.8572	8.73435	12.6001	42.5064	47.1373	69.7694	5.22858	15.3518	17.014	27.6768	34.6194	11.7796	21.8225	26.5242	5.06976	14.841	16.3315	13.4488	16.155	13.7632	12.8136	15.6566	23.5816	9.65811	8.12198	7.01294	13.5406
ENSG00000013297.12	CLDN11	5.07481	5.14486	3.35559	3.30265	13.2704	9.23288	5.20782	12.4469	3.36686	2.93525	0.865317	0.684488	10.3399	0.77799	2.26233	0	0.981761	12.794	0	2.54539	5.30545	0.401931	3.25251	0.978994	2.98141	2.15797	1.31374	0.438838	6.0562	8.06418
ENSG00000013306.16	SLC25A39	636.455	752.715	664.925	2172.39	2121.76	2145.01	808.407	795.784	782.837	1592.87	1406.6	1405.12	1002.03	919.318	917.395	1812.55	2012.68	1881.17	1972.88	1795	1813.25	2013.55	1974.37	2006.34	1895.74	1787.93	1677.65	1637.44	1704.66	1714.56
ENSG00000013364.19	MVP	928.282	852.348	1040.46	2345.24	2156.73	2232.25	1112.07	1054.72	1265.47	2545.4	2645.29	2524.03	990.16	1070.49	1241.1	4122.38	2459.89	2475.68	2807.33	4261.08	2727.46	1907.56	1715.2	1736.98	3117.12	4703.39	5054.84	3217.15	6049.07	3329.24
ENSG00000013374.17	NUB1	1301.85	1192.18	993.237	744.189	835.02	729.216	1333.39	1030.47	1006.26	478.475	689.976	580.815	821.805	738.826	753.813	628.09	654.855	667.4	1396.15	1009.24	1267.93	570.874	568.119	616.697	1551.68	1137.94	1256.72	1263.77	1297.72	1175.8
ENSG00000013375.16	PGM3	439.729	1144.62	811.944	107.606	124.374	115.231	745.875	126.393	201.352	117.149	126.045	605.307	125.779	111.931	162.645	102.345	146.856	189.846	467.071	255.372	103.589	116.825	848.464	432.94	198.677	113.949	94.6643	153.839	121.453	985.685
ENSG00000013392.8	RWDD2A	81.7871	91.0612	108.267	53.3046	42.2051	41.7175	93.3897	80.8615	90.1632	51.8162	40.2035	44.1695	70.0734	63.2559	71.8867	59.2995	48.1477	41.7679	41.9402	43.8005	42.5589	51.8972	33.5811	41.6946	46.9426	48.7383	32.4681	64.6307	56.1196	53.5354
ENSG00000013441.16	CLK1	4000.71	3879.27	4149.93	1038.93	1155.49	1215.1	3307.46	3245.29	3374.02	1345.62	938.325	875.056	2367.23	2697.77	2144	895.085	841.267	904.492	919.036	1040.66	1025.84	683.51	762.035	815.973	893.758	906.827	986.602	900.593	800.204	807.599
ENSG00000013503.10	POLR3B	119.609	114.43	136.05	253.701	273.466	287.017	143.236	87.8524	88.0472	211.225	212.608	192.323	184.647	206.292	223.685	353.163	332.57	524.782	222.05	303.062	224.065	393.583	344.184	366.761	250.22	258.544	245.425	333.019	257.349	252.978
ENSG00000013523.11	ANGEL1	554.439	445.089	436.431	373.594	299.354	324.5	379.426	424.042	414.196	397.225	353.163	337.07	405.914	454.549	496.209	508.073	432.247	531.216	444.392	488.637	260.385	369.265	245.823	268.708	388.813	372.143	370.01	278.883	333.078	365.892
ENSG00000013561.18	RNF14	274.085	332.443	437.633	365.915	405.34	519.687	434.217	338.375	344.283	477.132	455.814	394.042	396.949	351.062	360.53	464.802	497.844	389.679	504.737	459.106	403.104	533.384	570.176	469.39	483.588	442.872	503.973	627.166	478.405	524.987
ENSG00000013563.14	DNASE1L1	213.446	232.73	209.855	175.1	167.015	168.793	245.286	215.033	187.508	212.115	181.923	164.391	268.425	176.634	201.631	207.648	185.595	212.872	137.101	130.676	133.644	147.946	183.661	169.663	195.475	196.973	199.987	159.841	202.463	191.623
ENSG00000013573.17	DDX11	1414.05	1474.19	1462.1	1491.84	1442.8	1355.66	1461.37	1288.46	1543.22	1067.94	1185.36	1129.95	1219.81	1233.66	1314.96	1112.48	1100.75	1012.59	1357.5	1128.82	1458.44	1409.27	1532.07	1456.37	1465.89	1382.07	1338.82	1000.99	1091.92	988.677
ENSG00000013583.10	HEBP1	96.7956	122.578	91.7868	67.7861	56.0999	67.2812	73.3413	81.7808	69.0713	67.2603	87.1752	65.1969	151.33	95.2719	110.503	77.7546	89.6299	83.3501	58.8601	61.0557	48.1203	88.8412	55.4335	75.925	80.4358	67.428	60.2804	55.1476	55.5852	62.1485
ENSG00000013588.9	GPRC5A	9.35891	6.00934	1.30647	1.20607	1.06103	0.755119	5.9522	2.03285	2.94944	0	3.03214	4.79701	3.8828	4.54357	7.22891	1.14188	4.01353	1.51206	1.1164	0	2.65637	1.46778	3.79903	1.14349	2.08942	0.630143	3.59814	3.20511	4.54839	4.03763
ENSG00000013619.14	MAMLD1	12.7087	18.6534	11.1082	21.2778	16.5392	25.9069	5.83853	6.72166	11.8096	2.62858	7.99266	5.24436	62.7441	56.1923	52.2566	33.1096	81.8146	18.6002	3.42341	2.80872	5.21129	7.19874	31.2106	4.32111	25.7024	52.3345	21.7931	9.08377	8.06322	7.49756
ENSG00000013725.14	CD6	305.599	248.873	364.776	119.784	139.876	153.169	171.77	210.092	134.287	335.725	243.574	348.322	264.168	183.539	256.953	132.664	158.739	142.804	103.301	67.7555	67.3108	163.394	122.829	113.078	297.023	253.435	325.39	41.9447	34.1287	20.7799
ENSG00000013810.20	TACC3	764.463	716.074	886.103	138.069	163.946	147.178	600.107	592.973	626.462	319.329	332.578	329.382	417.688	397.873	470.026	155.288	181.459	192.836	130.239	142.526	130.325	381.535	369.999	317.309	236.436	198.777	211.801	166.378	200.676	131.25
ENSG00000014123.10	UFL1	707.02	715.249	737.865	642.01	680.785	722.226	642.708	640.068	746.816	720.529	705.332	727.528	625.946	740.362	672.631	706.699	689.223	755.909	612.395	582.225	604.988	740.034	696.703	746.045	721.185	767.003	694.937	617.26	644.689	656.024
ENSG00000014138.9	POLA2	356.165	192.167	264.065	609.646	642.411	562.775	204.422	231.003	283.107	615.503	493.722	632.467	293.194	266.45	323.421	557.048	505.819	616.062	609.922	650.805	638.754	741.869	898.844	807.548	819.098	956.614	838.557	648.321	661.356	793.698
ENSG00000014164.7	ZC3H3	304.524	287.785	387.618	295.892	280.952	305.508	331.943	342.931	351.01	271.045	290.567	255.768	300.985	313.801	302.469	293.932	322.338	296.071	322.156	320.253	331.594	308.543	301.784	289.191	311.008	305.342	295.011	332.693	330.178	336.011
ENSG00000014216.16	CAPN1	1326.45	1162.1	1568.19	1833.63	1663.33	1428.73	1406.27	1735.15	1915.03	2773.08	2705.88	2384.93	1445.93	1567.39	1503.41	1808.96	1901.4	1558.36	2071.44	2271.15	2908.16	1783.08	1681.89	1735.09	3047.17	2860.82	3184.82	2388.2	2463.41	2476.46
ENSG00000014257.16	ACP3	0.799103	0	0	0.594074	0	0	5.16613	0.500664	0	6.69464	4.92643	1.93235	0	0.447607	4.86238	2.14496	5.46414	0.7448	0	0	0	1.37858	3.56815	7.06996	0	5.44474	0	0	0	0
ENSG00000014641.21	MDH1	741.661	657.225	789.442	1506.71	1445.08	1682.65	846.029	897.818	937.744	1829.12	1487.35	1569.65	1163.72	1136.15	1015.52	1847.61	1658.08	1838.88	1507.41	1518.21	1395.28	2064.3	2034	2107.44	1661.26	1760.47	1732.79	1928.54	2091.16	2006.15
ENSG00000014824.14	SLC30A9	477.498	383.039	457.127	578.771	528.17	615.553	377.094	417.765	449.263	514.029	643.374	580.944	580.594	397.015	431.75	557.192	580.02	609.958	656.603	603.776	609.664	777.091	728.02	667.548	608.475	663.539	825.807	716.482	694.212	746.949
ENSG00000014914.21	MTMR11	0.655051	0.660955	0	0	1.00262	0	0	0	0	2.11741	0	0.797765	0	0	0	2.15803	2.16719	0	2.9248	0.763007	1.02259	1.3716	3.58988	2.89568	0.362011	0	0.899666	9.77506	4.64558	1.55432
ENSG00000014919.13	COX15	576.822	698.297	633.228	608.717	464.468	578.771	432.301	392.017	499.986	440.083	546.062	547.656	668.982	661.852	606.171	613.031	521.172	495.199	485.839	425.944	783.855	611.422	440.155	649.311	640.589	565.814	653.351	457.505	616.538	633.744
ENSG00000015133.19	CCDC88C	1249.04	1171.4	1268	1059.87	1197.43	1295	1202.51	1204.94	1118.67	1288.04	1198.83	1029.96	1316.37	1609.85	1408.01	1514.13	1492.93	1058.12	1001.64	923.01	1136.6	1077.46	1054.04	1166.98	1113.38	1096.59	1213.34	1024.11	898.587	935.993
ENSG00000015153.15	YAF2	205.072	74.2524	114.193	323.829	256.703	370.932	93.3405	193.227	255.643	269.691	268.864	352.464	178.536	171.646	186.443	326.611	226.915	198.209	226.868	225.417	264.369	357.008	233.908	306.64	241.517	241.345	359.01	266.338	338.568	296.191
ENSG00000015171.20	ZMYND11	747.458	790.921	751.239	572.262	528.155	528.865	1143.44	1013.31	881.058	332.823	331.918	345.797	575.35	720.915	690.824	482.176	518.402	420.781	504.258	408.376	482.449	523.078	287.323	455.09	360.687	356.381	326.38	482.663	392.489	380.622
ENSG00000015285.11	WAS	1173.48	1011.33	971.751	1003.04	933.4	968.438	1372.08	1176.48	1172.19	1152.84	1186.82	1223.62	944.891	940.111	963.374	976.547	1186.2	1035.95	1154.59	1062.45	1051.22	1208.51	1072.12	1153.85	1397.55	1167.11	1165.14	1195.45	1202.22	1035.04
ENSG00000015413.9	DPEP1	0	0	0	0	0	0	0	0	0	0	0	0	0	0	0	0	0	0	0	0	0	0	0	0	0	0	0	0	0	0
ENSG00000015475.19	BID	211.77	220.378	229.449	1771.28	2252.32	2307	161.83	192.035	237.005	1429.43	1674.5	1232.65	646.839	602.252	607.491	1575.1	1735.6	1566.86	1696.67	1686.44	1514.38	1144.48	1004.33	1097.04	1899.79	1671.45	1906.66	2165.42	1888.68	1668.85
ENSG00000015479.20	MATR3	4897.58	4046.01	5214.04	6364.18	7541.04	6943.18	2589.43	4081.86	4177.39	5221.04	5631.1	5117.44	4172.53	3913.3	4321.84	5760.94	6963.64	5879.55	4508.52	7539.39	6574	6360.78	4842.12	6682.74	4476.13	5781.79	6047.86	6380.7	6096.4	6122.48
ENSG00000015520.15	NPC1L1	3.44395	0	0	0	0.555162	0.790198	1.24574	0	1.02882	0	0	0	0	0	2.16135	1.19492	0	0	0	0	0	0	0	0	0.728827	0	0	0	0	0
ENSG00000015532.10	XYLT2	232.933	192.747	229.012	187.455	188.201	531.923	261.943	257.232	305.195	182.902	202.247	187.826	225.553	222.641	225.645	206.176	175.006	187.384	200.046	200.05	172.963	177.038	187.958	211.259	515.432	179.419	175.577	175.141	206.148	181.168
ENSG00000015568.13	RGPD5	696.104	265.713	499.376	693.92	129.503	225.512	595.524	244.209	511.228	135.766	409.037	399.811	268.968	563.474	600.915	566.142	157.013	554.598	145.314	474.068	232.886	399.88	319.013	112.396	630.9	125.181	332.745	322.949	178.831	953.63
ENSG00000015592.16	STMN4	0	0	0	0	0	0	1.02396	1.20006	0	0	0	0	0	1.07289	0	0	0	0	0	0	0	0	0	0.675042	0	0	0.938733	0.464437	0	0
ENSG00000015676.18	NUDCD3	824.629	926.063	695.624	940.586	819.186	991.849	789.428	999.894	946.066	862.966	670.273	816.755	736.211	766.835	828.62	995.997	1270.59	855.962	997.324	1001.03	855.736	1048	1034.2	965.423	917.339	875.76	888.544	1226.48	877.959	1076.05
ENSG00000016082.15	ISL1	0	0	0	0	0	0	0	0	0	0	0	0	0	0	0	0	0	0	0	0	0	0	0	0	0	0	0	0	0	0
ENSG00000016391.11	CHDH	17.6505	19.5057	15.4877	23.829	27.7767	29.8387	84.673	85.3494	91.2958	37.0619	26.9586	22.1148	21.7359	17.0563	15.3028	20.3047	19.8245	23.8998	1299.36	1085.08	898.783	66.5946	28.1474	25.4168	36.4657	55.4662	25.4742	754.355	1032.13	841.745
ENSG00000016402.13	IL20RA	0	0	0	0	0	0	0	1.12308	0	0	0	0	0	0	0	0	0	0	0	0	0	0	0	0	0	0	0	0	0	0.743548
ENSG00000016490.16	CLCA1	0	0	0	0	0	0	0	0	0	0	0	0	0	0	0	0	0	0	0	0	0	0	0	0	0	0	0	0	0	0
ENSG00000016602.9	CLCA4	0	5.16672	0	0	0.251163	0	0	0	0	0	0	0	0	0.430213	0	0	0	0	0	0	0	0	0	0	0	0	0	0	0	0
ENSG00000016864.19	GLT8D1	353.099	321.141	283.55	260.231	307.672	301.017	334.773	244.162	278.316	221.047	218.656	212.84	322.327	326.525	421.337	229.158	277.747	221.272	240.56	296.999	245.383	319.013	333.992	253.472	241.353	271.619	237.822	326.923	327.764	239.975
ENSG00000017260.20	ATP2C1	520.822	680.141	816.737	1052.56	1078.69	1014.56	779.778	670.946	818.895	1283.63	1070.82	979.744	579.298	724.334	733.844	1122.9	862.496	737.14	1118.49	1512.76	974.372	719.723	961.706	665.416	796.38	890.898	941.489	1253.47	949.387	1064.81
ENSG00000017427.17	IGF1	5.18544	6.1042	2.65419	6.12552	2.15556	1.53408	6.04615	2.06494	8.98798	9.52718	4.10667	7.30909	7.88818	12.7573	1.049	2.3198	5.24171	0	4.53607	2.01334	5.39661	8.94568	3.85899	4.64617	0	3.84054	1.82747	7.32532	6.16025	2.73424
ENSG00000017483.15	SLC38A5	124.375	128.592	142.871	728.616	767.913	778.031	111.85	126.032	201.556	427.838	366.582	512.826	341.699	329.026	322.29	860.933	882.74	963.175	1108.89	1150.54	1102.41	1177.98	1264.16	1278.5	450.159	567.972	420.922	1390.57	1308.94	1301.76
ENSG00000017797.13	RALBP1	957.817	851.449	884.544	979.282	864.449	968.955	937.93	919.121	905.03	863.189	842.983	803.033	972.485	892.207	906.788	1019.51	982.625	1044.27	933.088	949.627	882.48	972.845	1133.81	1002.91	978.138	968.647	1000.97	980.166	1019.54	1085.04
ENSG00000018189.13	RUFY3	646.746	556.608	618.5	1424.37	1472.52	1395.55	1347.39	1130.1	1034.16	718.454	769.87	781.402	763.467	604.931	796.294	1269.52	1192.27	1206.48	1007.7	1287.71	1308.12	705.356	706.537	731.339	1519.91	1516.71	1489.29	1018.31	1150.65	998.574
ENSG00000018236.15	CNTN1	0	1.23388	0	0	0	0	0	2.9218	0	0	0	4.59646	5.5807	0	1.40617	0	0	0	0	0	1.90899	2.10962	0	0	2.10449	0.574986	1.72386	0.114456	0	0.5283
ENSG00000018280.17	SLC11A1	96.6751	76.3582	33.6848	45.4068	7.86592	25.2317	22.8776	30.0562	55.9295	6.53611	65.5997	5.80921	35.0668	41.1208	26.3135	22.3881	20.477	6.09087	23.2879	17.7426	18.4289	7.58666	18.8415	11.9263	6.1258	19.0402	52.9051	11.4332	2.59525	11.2166
ENSG00000018408.15	WWTR1	9.57778	4.17002	7.07227	0.878812	2.3194	5.77159	10.8974	7.50184	5.0151	17.1893	5.16048	2.04487	4.7154	3.31072	8.65301	3.75173	6.89818	11.7148	8.21584	3.61061	5.79829	0.534755	2.7682	2.92199	15.03	1.15905	4.79396	5.17875	6.11498	9.56945
ENSG00000018510.18	AGPS	328.167	349.159	446.809	743.337	806.91	777.898	334.54	329.539	320.554	897.398	850.038	840.432	582.436	534.276	587.147	1026.46	1092.46	998.662	957.433	855.978	842.271	1187.32	1083.52	1275.66	915.834	954.731	928.357	1166.52	1071.1	1148.01
ENSG00000018607.7	ZNF806	3.5749	0.831372	0	2.28649	1.28605	0	0	0	0	0	0	0	0	0	3.91565	1.32577	1.087	0	0	0	0	0	0	1.41516	0	0	0	0.465159	0	0
ENSG00000018610.15	CXorf56	378.593	353.581	299.406	434.404	411.857	394.651	258.706	339.52	285.222	430.573	411.916	395.503	366.394	278.093	294.864	405.863	437.763	456.865	323.348	363.412	397.041	407.99	458.206	413.662	391.632	428.467	443.444	455.827	348.077	436.881
ENSG00000018625.15	ATP1A2	0	0.948554	0	1.33261	0.586182	0	2.6307	3.36923	2.17261	0	1.11676	0	2.86014	0	0	1.26169	0.633523	0	1.23353	0	0	3.24357	2.09882	0	0	0.696261	0	0	0	0
ENSG00000018699.13	TTC27	599.816	277.388	266.622	840.554	856.672	936.823	382.619	259.176	314.269	502.827	871.102	611.864	396.808	497.381	425.898	684.523	762.058	889.714	614.984	689.974	668.36	828.942	786.675	872.782	730.305	764.449	624.691	928.656	723.087	840.175
ENSG00000018869.17	ZNF582	76.0922	69.1005	90.5855	50.2976	63.4139	82.0514	94.1086	83.8898	87.0174	81.9878	82.1527	54.5188	47.0332	68.6418	47.1542	37.6227	40.9778	35.4369	103.431	67.891	78.89	62.5582	16.9952	66.0106	63.9414	63.5731	60.7447	80.1605	60.8775	40.4924
ENSG00000019102.12	VSIG2	1.88533	2.85348	1.44752	2.67255	4.70234	1.67329	1.31896	0	0	0	0	0	0	1.00682	1.14419	1.26516	0.61638	1.67531	1.23692	4.39208	0	0	0	0	0	2.09452	0	0.887783	0.839906	0.74559
ENSG00000019144.19	PHLDB1	45.8877	52.7046	64.1839	72.6963	52.8226	54.2793	53.7508	27.3532	40.1058	30.8195	62.9739	53.557	90.1597	51.5595	40.4732	57.822	43.2121	46.2075	102.278	38.1429	78.8879	37.9637	83.338	17.1182	39.4896	42.032	49.1574	55.4865	24.0481	48.8205
ENSG00000019169.11	MARCO	0	0	0	0	0	0	0	0	0	0	0	0	0	0	0	0	0	0	0	0	0	0	0	0	0	0	0	0	0	0
ENSG00000019186.10	CYP24A1	0	0	0	0	0	0	0	0	0	0	0	0	0	0	0	0	0	0	0	0	0	0	0	0	7.25003	2.73315	0	15.7031	1.3152	2.91877
ENSG00000019485.13	PRDM11	356.259	288.786	342.675	350.715	432.925	470.195	368.18	471.846	427.029	427.782	379.961	365.392	317.075	375.504	378.237	275.031	285.903	257.07	370.728	375.556	373.011	212.831	295.225	293.182	406.562	284.011	415.792	281.604	289.21	305.101
ENSG00000019505.8	SYT13	0.940082	2.84566	0	2.66523	2.34473	0	0	2.24615	2.17261	0	3.35029	0	4.29021	1.00406	0	0	0	0	1.23353	0	0	1.62179	0	0	0.769551	0.696261	0	0	0	0
ENSG00000019549.13	SNAI2	0	0	0	0	0	0	0	0	0	0	0	0	0	0	0	2.85544	0	0	0	0	0	0	0	0.558272	0	0	0	0	0	0
ENSG00000019582.16	CD74	43237.6	43313.1	43420	53494.1	52463.8	52952.5	40383	40012.3	41334.7	32905.2	32822.6	33628.8	49960.4	48806.4	49259.3	56152	57510	57076.1	55703.2	53427.3	53520.4	31240.8	30568.2	31435.9	40776.2	39061.3	39383.4	47770.8	48802.4	46515.5
ENSG00000019991.18	HGF	4.29563	0	0	0	0.281999	0	0.632785	0	2.48189	0	0	0	0	0	0	0	0	0	0	0.526786	0	7.36056	0	0	0	0	0	4.31688	2.81402	0.715409
ENSG00000019995.6	ZRANB1	599.564	600.008	849.109	533.701	606.668	512.503	545.514	684.581	563.154	540.472	595.777	522.161	510.857	503.022	508.028	410.034	418.398	355.182	436.351	417.88	446.248	359.617	567.466	476.244	513.607	512.693	488.93	532.288	418.17	503.185
ENSG00000020129.16	NCDN	208.584	248.472	217.58	364.735	370.519	363.051	202.321	270.05	229.821	302.256	448.757	306.318	300.806	276.796	321.71	415.46	398.128	355.675	395.14	418.358	418.016	423.929	496.947	487.916	358.563	339.24	303.652	451.945	373.615	366.559
ENSG00000020181.18	ADGRA2	0	1.91961	0	0	0	0	0	0	2.19837	0	2.26002	0	0	0	0	1.27665	0.576501	1.69053	1.24816	0	1.48495	1.64102	0	0	0.778677	0	0.670472	0	4.2377	0
ENSG00000020219.9	CCT8L1P	0	0	0	0	0	0	0	0	0	0	0	0	0	0	0	0	0	0	0	0	0	0	0	0	0	0	0	0	0	0
ENSG00000020256.20	ZFP64	151.147	121.981	123.228	141.555	176.151	170.362	148.08	146.506	125.481	161.132	162.417	125.022	174.605	177.856	192.576	224.318	222.013	242.6	177.55	179.74	211.057	198.303	179.838	234.042	192.121	188.465	157.46	209.394	271.961	217.415
ENSG00000020426.11	MNAT1	71.1241	56.8727	85.5911	180.387	193.097	199.293	87.3968	101.023	85.4552	229.905	205.805	201.305	76.1688	99.6202	70.8172	193.877	180.642	175.841	218.715	232.705	177.895	214.144	228.183	249.318	226.58	217.742	197.218	284.587	237.498	253.58
ENSG00000020577.14	SAMD4A	84.5368	61.8146	137.126	114.17	80.1681	30.7641	198.797	126.213	173.231	66.3432	29.7313	29.1789	113.627	124.217	66.4722	43.5597	99.4775	31.0861	179.801	90.6385	93.9807	29.3009	18.0201	21.2218	69.6084	148.507	54.5405	123.627	85.3591	95.912
ENSG00000020633.19	RUNX3	1864.5	1881.63	1986.8	3374.42	3324.06	3350.82	2204.06	2113.44	2541.51	3849.02	2740.96	2713.56	2767.51	2715.58	2801.33	3414.54	3525.54	3503.65	2797.8	3012.79	3023.2	3192.83	2808.05	2499.4	2739.8	2630.82	2883.28	2818.38	2759.16	2922.78
ENSG00000020922.13	MRE11	687.892	643.087	643.103	694.158	727.839	777.025	706.736	645.601	670.744	868.196	855.605	867.111	658.023	781.079	699.217	803.633	730.732	770.975	762.905	789.178	748.558	995.281	945.47	1289.38	852.478	866.393	841.43	842.519	782.938	798.255
ENSG00000021300.14	PLEKHB1	87.6532	131.41	112.403	18.8981	14.0005	19.3395	143.29	74.6654	92.3468	17.1095	18.5826	12.9317	128.71	60.1214	63.8149	13.6091	11.7145	11.585	12.355	15.5286	69.4001	7.66632	8.98534	6.32746	15.4156	20.3847	14.6171	14.555	5.93915	16.967
ENSG00000021355.13	SERPINB1	727.915	733.793	770.863	775.182	679.292	742.873	1003.23	913.755	859.512	1199.41	1291.83	1179.35	966.946	1007.73	1100.85	850.077	910.932	843.61	753.316	787.085	790.969	1081.71	1162.7	1306.69	1175.77	1235.72	1228.85	1152.57	1065.43	1153.85
ENSG00000021461.17	CYP3A43	0.903365	3.64602	0	1.28057	2.00254	1.60353	2.52795	5.39606	5.70792	2.84528	0	3.8307	4.12264	4.4976	0	0	1.82634	3.21093	1.18536	0	0	0	2.01685	2.42825	3.69747	1.33813	0.636734	0.850772	0	6.87185
ENSG00000021488.13	SLC7A9	10.4569	6.49875	14.3571	12.9019	2.36418	5.72159	6.57812	11.3918	10.5353	2.53808	4.31639	1.74181	2.45169	8.25503	3.3748	0	3.29711	8.97403	3.66847	2.84213	2.89362	1.59887	6.98905	0.939377	0	6.33863	5.38276	1.97474	2.78921	6.46987
ENSG00000021574.13	SPAST	342.785	350.88	398.833	346.237	353.448	319.586	401.926	336.266	451.392	575.838	433.519	478.327	421.457	432.286	445.498	366.781	439.933	421.315	285.671	323.388	304.781	404.159	430.935	428.718	488.308	463.585	420.278	378.409	354.608	383.127
ENSG00000021645.20	NRXN3	4.70041	2.84566	5.77423	0	1.17236	1.6687	5.26139	0	6.51782	2.96093	3.35029	3.53356	2.86014	3.01218	0	2.52338	0.633523	0	2.46707	1.09501	0	2.43268	0	0	0.769551	1.39252	0.662614	0.885351	2.51282	2.23064
ENSG00000021762.20	OSBPL5	0	0.443193	0.879728	0	0	0.508467	0	1.29542	0	0	0	2.61586	0.871507	0.469127	0	0	0.579412	0	0	0	0.6711	0	5.81461	1.87068	0	0.636792	1.71966	1.0791	2.17382	0.857649
ENSG00000021776.11	AQR	998.398	980.885	945.188	1732.96	1733.84	1676.54	1184.29	1040.26	1093.41	1605.62	1443.3	1135.24	931.641	1170.11	1195.29	1710.71	1590.07	1702.08	1478.8	1678.87	2059.25	1531.66	1707.23	1717.61	1723.15	1519.65	1554.43	1642.99	1792.51	1726.32
ENSG00000021826.17	CPS1	15.851	9.38241	11.5178	19.0136	5.61495	47.1478	12.3916	15.899	6.42402	9.81639	6.95373	17.9268	3.51081	4.92994	8.00733	8.99941	8.56602	18.8138	9.37448	3.36031	7.45288	13.9615	0	7.45612	6.17082	11.7176	29.3277	11.0911	4.04479	6.84528
ENSG00000021852.13	C8B	0	0	0	0	0	0	0	0	0	0	0	0	0	0	0	0	0	0	0	0	0	0	0	0	0	0	0	0	0	0
ENSG00000022267.19	FHL1	96.49	78.2192	54.8478	42.5773	38.3291	33.9449	63.6064	52.3692	110.409	56.5695	53.9664	51.8721	162.046	123.382	114.392	67.2041	53.7026	109.594	58.014	44.364	54.1729	93.1953	121.861	101.466	45.8068	40.2828	47.8599	104.362	138.346	84.9397
ENSG00000022277.13	RTF2	975.98	916.923	800.527	1092.77	1162.92	1164.21	1130.44	1098.25	1044.98	1330.49	1314.15	1378.77	956.091	1081.36	1055.8	1073.97	1149.16	1157.29	1264.45	1148.38	1474.03	1109.79	1231.78	1174.6	1325.9	1463.16	1204.33	1238.92	1199.37	1140.23
ENSG00000022355.18	GABRA1	0	0	0	1.33261	0	0	0	0	0	0	0	0	1.43007	0	0	0	0	0	0	0	0	0	0	0	0	0	0	0	0	0
ENSG00000022556.16	NLRP2	218.171	291.09	141.909	222.573	283.322	238.018	121.291	241.925	191.123	407.812	250.935	211.195	137.508	254.01	135.366	248.434	205.342	177.546	217.279	275.663	239.849	306.124	228.427	298.498	257.328	244.456	247.443	179.22	274.708	198.649
ENSG00000022567.10	SLC45A4	70.2324	78.7283	110.603	127.113	110.157	111.017	241.468	260.495	275.337	194.352	143.277	152.76	85.7126	109.455	115.899	100.417	116.101	57.212	216.166	177.751	234.981	167.799	93.4217	139.96	106.794	92.3992	102.952	96.9126	102.541	145.75
ENSG00000022840.16	RNF10	1824.96	1710.06	1175.72	1236.75	1495.48	1370.2	1149.46	1596.45	1922.85	945.584	1146.24	1804.93	1743.52	1677.11	1578.94	1458.86	1184.19	1247.73	1219.61	1163.24	1252.3	1463.97	1229.88	1653.16	1416.21	1431.9	1586.64	1012.73	1515.34	1014.89
ENSG00000022976.16	ZNF839	311.879	246.895	268.017	229.823	280.418	239.302	347.189	226.308	316.391	251.653	252.523	271.14	243.703	319.685	356.623	225.843	280.761	181.618	180.264	222.897	210.28	251.039	133.731	189.618	284.562	294.834	227.686	165.751	150.408	217.145
ENSG00000023041.11	ZDHHC6	879.798	764.482	777.255	663.547	732.533	715.721	799.415	844.264	829.462	594.999	611.896	584.237	703.31	648.99	576.8	535.992	638.997	523.994	668.307	702.494	715.02	691.271	490.419	696.374	632.519	590.047	591.514	734.518	633.879	659.074
ENSG00000023171.18	GRAMD1B	17.9202	6.76669	0	11.2021	8.24567	4.97216	9.19969	18.0198	8.82459	15.7079	53.3356	25.5994	0.878832	7.74631	8.77576	6.31213	6.21866	19.8284	13.156	12.9687	12.6087	13.4266	52.4137	23.6791	8.82837	18.4015	13.2886	8.74252	7.13137	8.09296
ENSG00000023191.17	RNH1	736.612	800.342	683.943	1515.32	1485.05	1471.03	1237.84	1060.29	1259.06	1345.05	1303.62	1265.27	1100.7	1200.37	1208.53	1796.45	1695.88	1826.21	1801.95	1709.23	1589.82	1852.33	1929.12	1868	1518.31	1485.2	1478.22	1997.24	1888.05	1839.03
ENSG00000023228.14	NDUFS1	545.523	499.222	575.095	1014.86	1098.23	1207.07	651.17	673.058	687.575	959.787	1034.2	1044.47	703.414	833.036	853.743	1254.17	1205.87	1147.66	878.971	1160.5	1209.87	1576.61	1648.24	1375.41	1259.04	1350.76	1276.25	1310.54	1330.75	1208.73
ENSG00000023287.13	RB1CC1	970.395	1212.68	955.296	546.027	541.175	617.58	1104.49	1097.76	1043.25	460.384	392.197	521.41	890.005	832.199	710.005	546.831	605.294	528.97	412.338	530.07	442.389	477.449	332.77	494.417	459.258	567.696	407.572	605.172	507.319	551.153
ENSG00000023318.8	ERP44	520.805	541.624	522.568	658.311	686.419	654.131	954.942	1059.06	1049.37	746.154	722.547	633.39	660.692	684.77	648.121	724.21	736.153	671.628	745.055	810.309	793.943	713.586	721.995	699.964	594.093	656.574	581.112	834.001	815.828	836.491
ENSG00000023330.15	ALAS1	218.124	254.361	224.165	491.433	548.709	491.076	254.456	225.493	264.887	498.906	486.543	517.679	360.595	344.533	409.383	703.275	595.369	663.412	547.198	468.688	484.794	766.17	630.811	713.357	612.316	625.861	604.219	639.623	627.55	610.483
ENSG00000023445.16	BIRC3	7889.05	7412.53	7617.32	14356.6	14726.5	15098.5	3693.9	3607.14	3602.37	8656.59	8462.02	8039.38	4755.03	4915.21	4499.79	11341.5	10672.7	10669.7	11971.5	11989.3	12297.4	5021.45	4412.66	4812.82	12164.5	12513.5	12800.2	16863.4	16288.7	16741.6
ENSG00000023516.9	AKAP11	1354.66	1366.87	1362.72	1933.62	1831.23	1885.63	1381.12	1457.75	1452.39	1625.55	1639.41	1551.23	1495.85	1483	1537.01	1804.22	1737.12	1755.92	2590.42	2640.07	2690.01	1633.95	1700.05	1569.87	1619.14	1736.48	1689.66	2247.91	2229.71	2362.99
ENSG00000023572.10	GLRX2	193.081	114.391	179.857	189.028	181.967	172.468	128.21	168.231	130.237	234.345	200.032	246.107	181.976	200.931	199.619	285.906	318.899	255.571	181.905	180.498	194.903	376.837	225.254	380.306	212.814	219.3	231.304	299.99	257.81	301.318
ENSG00000023608.5	SNAPC1	113.75	113.826	124.146	167.909	165.303	155.189	119.697	114.554	127.098	99.191	134.012	143.992	75.7936	87.3533	87.8615	140.048	135.574	162.06	155.425	118.261	133.547	126.499	123.83	116.871	133.132	146.911	141.799	159.363	142.393	135.326
ENSG00000023697.13	DERA	205.192	175.731	192.481	222.562	177.839	170.692	270.804	230.527	214.286	289.46	262.588	246.745	223.059	221.261	206.2	184.607	180.962	151.206	115.914	137.381	137.207	256.481	246.274	268.703	225.045	253.026	215.87	140.526	162.154	135.213
ENSG00000023734.11	STRAP	805.521	920.962	875.355	2178.48	2000.02	1954.96	858.364	813.27	795.274	1722.49	1700.97	1713.26	1192.36	1224.12	1227.99	2156.94	2228.97	2171.52	1907.38	1966.63	1882.23	2724.47	2482.26	2609.74	1991.59	2085.77	2037.11	2664.1	2415.58	2500.73
ENSG00000023839.12	ABCC2	121.015	116.165	168.37	57.4408	29.1876	49.444	69.4053	115.375	115.643	42.9999	47.8978	77.8131	33.2406	83.8851	38.1148	15.7057	44.9429	62.0756	87.6062	41.2899	42.4361	95.8458	47.868	74.8895	56.7856	50.6892	63.0801	46.0659	63.0831	62.0743
ENSG00000023892.11	DEF6	1100.99	1175.24	1141.67	472.901	446.511	379.535	1207.56	1305.27	1451.55	796.911	790.812	730.191	992.349	1015.5	1119.46	489.322	527.812	474.048	511.349	475.874	370.587	797.53	724.284	638.704	557.84	601.337	564.371	434.748	461.565	452.67
ENSG00000023902.14	PLEKHO1	1368.64	1439.69	1512	1438.2	1404.54	1299.79	1446	1446.75	1566.54	2058.81	2076.01	2091.43	1188.5	1056.03	1190.22	1139.25	1297.21	1257.04	1699.91	1706.48	1658.97	1312.51	1422.49	1448.33	2531.97	2399.84	2426.65	1537.1	1417.88	1462.65
ENSG00000023909.10	GCLM	158.395	158.129	179.972	321.798	355.675	345.381	174.637	185.389	175.247	174.739	291.043	342.855	138.612	257.679	177.634	273.123	246.371	371.153	284.24	375.593	359.406	327.523	314.16	353.22	315.377	267.497	352.627	514.198	487.204	421.583
ENSG00000024048.11	UBR2	1198.34	1117.19	1182.84	848.189	790.109	821.393	1094.37	1129.02	1025.28	1008.56	1058.91	1044.54	1148.7	1104.39	1139.24	966.647	948.401	933.449	798.578	851.135	800.217	1024.2	1075.08	1045.21	1004.07	1018.33	967.912	804.893	771.451	874.769
ENSG00000024422.12	EHD2	0	2.83892	0	0.797673	1.05263	0.499424	0.787338	1.3445	1.95071	178.229	1.33694	1.58633	0.856007	0	1.36602	1.51044	0	0	1.47673	3.9327	0	0	0	1.51257	96.2066	1.2503	0	2.27561	1.50412	0.445071
ENSG00000024526.17	DEPDC1	0.997879	1.00687	0	0	0	0	1.39622	0	0	26.2777	16.8531	2.08339	1.51799	0	1.73335	0	1.12058	1.77343	1.30937	1.29124	0	20.3801	4.25102	5.94183	1.169	3.80633	17.5766	1.87957	1.7782	1.75359
ENSG00000024862.18	CCDC28A	294.246	310.177	323.357	102.611	97.3062	106.797	297.269	271.785	301.992	119.918	129.545	120.141	261.703	296.198	255.597	121.122	117.835	121.962	112.252	97.456	130.612	111.092	102.842	129.506	137.75	131.593	134.511	106.242	105.538	98.1483
ENSG00000025039.15	RRAGD	34.8947	29.0975	29.0306	54.1908	21.4177	9.86909	125.657	122.209	113.756	115.72	108.652	143.129	58.2096	35.619	79.5101	102.719	78.3423	70.8847	61.4348	58.2169	19.1085	206.933	201.744	178.366	70.5174	74.2464	64.3844	208.953	289.106	265.857
ENSG00000025156.13	HSF2	188.515	181.575	186.179	237.904	264.585	289.297	190.271	213.727	186.529	214.557	233.43	224.992	251.468	203.943	185.865	235.65	302.731	249.786	241.216	259.078	237.101	248.656	268.965	243.516	321.284	333.872	218.731	231.537	258.638	242.278
ENSG00000025293.17	PHF20	1025.22	916.256	835.957	1330.02	1252.35	1350.31	804.827	1107.89	771.242	1337.07	1310.98	1011.75	895.141	1025.56	897.065	1123.68	1336.29	1335.99	1351.7	1640.46	1429.65	1295.75	805.292	971.168	1182.1	1140.83	1312.52	1054.7	1091.91	1116.05
ENSG00000025423.11	HSD17B6	10.0816	3.22457	1.65261	1.5256	4.50306	2.81116	1.50583	5.19873	1.21009	0.84743	13.375	1.50927	17.506	4.14162	6.66721	2.16661	12.8124	4.09996	1.21084	2.50718	5.88026	10.2709	4.12043	23.2459	4.73636	3.75899	5.30092	1.01357	3.79654	1.27684
ENSG00000025434.19	NR1H3	46.1181	29.278	30.8622	42.2382	27.0256	23.0038	41.5976	24.1162	30.3812	9.90956	30.6134	36.9071	35.1154	30.1907	47.8561	45.8214	51.3882	29.668	21.0835	19.3136	17.5134	46.7621	21.3767	36.9049	27.6695	28.0592	36.8105	20.1078	30.8953	40.9511
ENSG00000025708.14	TYMP	772.742	496.748	224.848	1848.21	1025.22	1346.63	289.659	376.057	486.924	3665.34	3101.82	3372	395.69	379.259	693.084	1604.37	1077.42	1167.59	1402.47	1419.3	1017.39	1612.14	1353.46	1254.35	2330.56	2911.39	2651.06	924.146	846.669	1469.09
ENSG00000025770.19	NCAPH2	682.482	658.773	720.402	555.694	639.983	555.599	710.663	666.209	733.186	652.629	692.029	680.922	862.355	862.069	726.443	749.278	770.267	897.369	725.441	629.569	684.032	932.288	882.327	758.012	672.696	692.424	751.468	694.7	790.892	760.515
ENSG00000025772.8	TOMM34	328.089	323.457	321.913	467.747	485.358	496.439	269.646	249.323	269.403	364.194	384.167	401.942	489.083	470.905	548.849	598.041	688.639	613.153	409.533	350.404	324.328	652.769	606.559	705.018	419.405	427.504	454.553	493.141	571.247	521.227
ENSG00000025796.14	SEC63	936.513	761.996	860.584	1035.3	916.078	1046.2	640.281	751.112	613.633	946.002	897.124	832.358	976.332	926.345	902.694	941.077	988.553	900.025	1072.08	991.358	940.925	1116.94	1101.32	1038.21	841.291	931.926	778.993	1153.5	1343.95	1267.3
ENSG00000025800.14	KPNA6	645.437	630.718	643.791	1559.35	1456.54	1447.33	909.779	789.353	789.811	1367.54	1447.25	1363.95	940.097	750.959	717.167	1392.52	1401.39	1224.19	1753.07	1444.23	1595.52	1562.31	1460.93	1426.9	1607.48	1573.23	1473.09	1385.84	1337.16	1470.55
ENSG00000026025.16	VIM	2322.91	2331.61	2264.53	18879.4	19319.8	19028.5	3019.46	2914.41	2758.89	8349.61	8481.66	8777.66	4078.07	4051.76	3708.56	19287.1	19815	20358.9	25043.6	24072.1	24354.4	7348.04	7326.8	7442.13	24281.4	23677.2	23625.5	24779	25172.6	24320.2
ENSG00000026036.22	RTEL1-TNFRSF6B	96.1662	97.7231	105.594	138.116	105.902	96.0427	108.028	88.8065	79.7772	94.936	143.538	102.782	102.966	96.0686	116.812	124.265	146.746	131.856	119.977	92.0289	85.3302	150.146	171.239	155.558	116.087	131.559	130.785	96.446	126.395	114.482
ENSG00000026103.22	FAS	69.1858	50.5528	61.5759	1626.66	1649.31	1653.35	98.1818	119.025	115.239	89.6201	89.6604	72.6554	97.558	44.5564	29.3049	582.889	533.261	589.272	1796.13	1656.95	1839.49	62.682	70.4403	49.953	447.298	497.832	405.27	949.59	936.738	853.706
ENSG00000026297.16	RNASET2	1519.61	1448.2	1424.77	241.645	228.605	222.402	1304.5	1264.6	1310.81	390.058	315.031	344.832	1573.87	1414.51	1370.69	449.343	525.216	473.797	129.151	106.435	109.817	488.036	424.678	472.244	179.168	192.858	192.741	183.193	222.419	226.013
ENSG00000026508.20	CD44	7388.77	7289.49	7151.75	6631.46	6568.41	6768.06	7661.63	7117.34	7622.66	12377.1	12022	12936.6	6502.76	6588.42	7093.29	7010.63	7709.39	7263.67	9654.45	8721	9190.92	16963.5	16237.3	15958.2	14180.8	14028.7	14352.8	7537.14	7868.73	7993.61
ENSG00000026559.14	KCNG1	296.194	285.971	310.19	76.3679	84.6323	77.396	624.022	659.314	651.749	68.793	72.0572	81.6239	348.055	350.429	280.444	116.803	99.8122	91.1068	117.837	138.406	87.7027	97.5719	114.515	127.107	68.0016	53.9241	60.9105	168.826	162.058	136.704
ENSG00000026652.15	AGPAT4	180.572	181.667	122.611	39.3114	52.109	41.2335	89.8944	119.631	57.1243	82.2882	74.0517	84.2389	86.4898	144.177	88.4637	60.472	90.1746	74.0596	31.0638	35.5267	64.7804	63.9739	76.5442	89.2253	63.0334	37.4335	46.0113	76.2418	42.3052	45.4471
ENSG00000026751.17	SLAMF7	450.869	401.275	459.987	1276.38	1119.36	1165.53	286.373	217.93	210.719	1593.6	1403.95	1677.75	1134.53	1160.76	1148.51	3268	3004.14	3176.56	806.85	810.874	773.206	2409.47	2330.32	2391.57	1873.04	2067.12	1985	2472.61	2605.32	2591.76
ENSG00000026950.17	BTN3A1	1720.22	1765.43	1773.65	468.578	342.198	360.07	1145.28	1245.86	1178.39	299.195	412.811	374.759	1300.01	1219.94	1329.49	411.253	397.007	473.577	215.735	228.752	272.652	295.839	428.963	370.415	267.084	212.99	236.986	355.765	270.63	297.059
ENSG00000027001.10	MIPEP	123.646	136.302	145.433	366.129	371.822	362.547	135.84	150.106	135.825	285.315	331.717	284.734	182.163	193.689	192.324	355.313	345.02	358.717	293.239	311.517	321.703	401.454	375.001	355.096	349.385	451.904	369.26	367.523	357.029	344.472
ENSG00000027075.15	PRKCH	19.5752	32.3638	55.0469	57.5933	34.247	13.6651	11.359	73.5359	37.9533	16.98	21.8027	10.4895	75.1038	25.6802	89.1082	29.282	25.837	68.9077	9.08964	6.60182	8.84784	7.74961	27.6221	9.05173	41.7445	46.8624	14.3569	23.6686	15.0737	10.4898
ENSG00000027644.5	INSRR	0	0	0	0	0	0	0	0	0	0	0	0	0	0	0	0	0	0	0	0	0	0	0	0	0	0	0	0	0	0
ENSG00000027697.15	IFNGR1	742.027	771.66	751.118	1232.16	1271.91	1390.32	2122.02	2250.26	2104.17	761.204	749.054	804.496	1023.75	919.415	979.129	1410.2	1511.1	1427.94	2503.12	2627.79	2442.51	722.41	686.567	719.741	1030.19	1059.42	1048.86	1726.75	1664.98	1628.78
ENSG00000027847.14	B4GALT7	181.491	230.065	158.209	390.839	365.055	372.864	220.329	191.784	212.293	274.35	315.915	382.392	298.863	252.528	183.286	244.411	287.823	337.763	366.994	324.828	343.298	253.827	327.396	373.646	297.253	293.733	295.312	338.387	284.191	274.282
ENSG00000027869.12	SH2D2A	16.8654	16.1218	12.2675	22.5892	18.2652	11.0295	24.9995	18.0275	20.5144	22.3664	21.0897	20.8531	81.2528	89.1242	111.393	42.8878	29.4622	28.3958	8.42496	10.3394	7.04821	84.6193	103.817	64.0519	25.1802	15.1209	15.3364	19.2274	22.9359	31.5707
ENSG00000028116.18	VRK2	236.528	281.319	302.865	569.916	699.961	663.948	266.998	279.978	322.85	1060.34	1118.17	1173.9	392.837	347.347	365.317	660.829	635.802	622.327	1069.33	955.231	1064.01	1066.33	1118.82	1021.65	1410.99	1466.9	1416.54	1262.14	1152.14	1278.58
ENSG00000028137.19	TNFRSF1B	1173.12	1171.72	1179.89	698.129	729.799	705.303	1199.74	1144.1	1161.46	1673.44	1634.2	1655.45	1148.89	1149.23	1183.79	1288.71	1337.48	1251.91	471.952	480.409	465.8	1572.44	1481.11	1805.9	1052.25	1050.96	1093.48	686.027	744.897	739.004
ENSG00000028203.18	VEZT	520.28	531.603	469.361	582.796	614.407	572.173	340.229	390.873	370.287	735.361	451.091	610.296	476.109	533.48	490.779	586.204	631.619	587.539	548.567	642.214	567.554	673.769	634.232	592.795	481.076	527.31	574.185	673.333	649.892	680.452
ENSG00000028277.21	POU2F2	2209.56	2488.4	2205.9	3063.57	2923	2822.92	2299.29	2430.67	2347.16	14203.7	15252.9	13718.1	3672.64	3396.28	3816.07	4799.82	4714.35	4802.92	2982.72	2969.35	3015.53	12100.6	11728.4	12618.7	10627.6	10530.7	10238.6	3879.11	4068.72	3949.78
ENSG00000028310.18	BRD9	717.402	705.536	591.964	674.474	879	779.343	729.866	734.122	636.145	621.416	659.415	609.079	755.056	685.51	639.07	679.427	711.984	814.55	1308.48	850.779	902.542	955.768	857.667	854.852	710.904	708.196	760.652	772.822	762.857	807.723
ENSG00000028528.15	SNX1	1354.46	1359.74	1405.73	1907.32	1719.55	2002.08	2159.78	1847.99	1804.92	2155.13	2116.74	2051.57	1992.43	1535.02	1377.89	2007.72	1906.28	1831.34	1792.58	1657.32	1574.81	2102.3	2234.01	2119.77	2093.62	2037.25	2128.86	1525.21	1929.54	1815.65
ENSG00000028839.10	TBPL1	226.697	220.764	239.958	328.781	377.78	352.573	244.518	221.185	232.474	271.126	285.908	300.829	231.344	245.486	274.449	270.783	321.624	306.215	311.752	314.259	346.48	360.783	321.191	366.042	359.503	351.273	349.111	376.251	393.36	394.723
ENSG00000029153.14	ARNTL2	10.4751	15.267	8.04258	501.214	662.649	677.863	91.1963	169.926	184.013	136.864	149.479	126.788	18.5907	15.5389	14.8336	372.239	430.11	315.412	1935.84	1946.97	1747.16	179.322	280.301	131.484	353.081	556.802	386.723	1773.48	1751.5	2118.61
ENSG00000029363.17	BCLAF1	2864.46	3102.29	3197.95	5020.82	4714.86	4660.95	3096.57	2784.63	3234.73	4048.52	4562.65	4677.39	3311.31	3037.15	3168.71	4638.72	4803.21	4693.22	4687.53	4980.21	5254.23	5559.74	5571.28	5429.17	4631.96	4867.94	5101.48	4961.19	4907.35	5006.18
ENSG00000029364.12	SLC39A9	713.878	669.752	713.352	1180.24	1111.05	1130.81	622.927	601.127	565.879	681.961	711.183	698.776	716.413	630.238	760.191	862.857	716.551	675.442	863.754	945.045	766.946	691.355	673.939	651.082	766.525	756.805	749.606	664.578	765.108	718.56
ENSG00000029534.21	ANK1	113.171	92.6444	68.0128	0.753567	4.54807	0.844862	126.686	146.459	115.502	9.23809	19.36	9.01503	28.1521	37.0796	18.8288	0.958189	9.9365	24.3694	113.27	92.9777	103.311	22.285	5.53499	10.9142	13.941	14.538	7.52829	91.1021	77.3214	88.7518
ENSG00000029559.7	IBSP	0	0	0	0	0	0	0	0	0	0	0	0	0	0	0	0	0	0	0	0	0	0	0	0	0	0	0	0	0	0
ENSG00000029639.11	TFB1M	119.998	105.657	126	159.298	165.712	166.122	126.425	130.903	114.915	169.106	122.325	170.351	175.831	143.661	171.449	233.714	221.545	254.575	147.025	207.774	212.379	282.206	303.485	285.122	195.831	235.297	223.344	228.599	230.939	223.13
ENSG00000029725.17	RABEP1	1510.75	1405.33	1459.94	1440.52	1433.13	1650.21	1288.44	1687.92	1339.58	1385.17	1446.47	1562.74	1664.57	1757.4	1745.17	2032.06	1840.21	1827.49	1500.19	1471.5	1871.46	2328.26	1969.62	2038.62	1700.1	1814.39	1682.16	1999.31	1822.87	1998.29
ENSG00000029993.15	HMGB3	19.3101	11.1077	12.4503	16.2083	34.4173	32.8543	10.6219	13.9732	13.3047	37.8426	40.7078	37.5238	20.8687	17.3947	16.2012	38.6727	33.1602	28.8095	40.8101	35.3842	48.3838	63.3698	40.7216	58.2937	53.9239	59.1627	52.0065	42.3198	29.1356	42.981
ENSG00000030066.13	NUP160	910.773	927.551	986.765	1437.55	1277.01	1316.62	935.11	1035.33	940.744	1566.31	1580.83	1625.78	1138.3	1068.43	1217.11	1612.54	1437.58	1395.82	1345.83	1471.69	1393.17	1932	2130.15	1950.19	1640.76	1708.24	1720.48	1528.22	1278.55	1417.63
ENSG00000030110.13	BAK1	283.193	244.062	270.73	334.232	342.819	351.838	270.519	315.283	299.427	483.987	567.394	537.513	312.223	340.73	328.349	405.7	378.657	451.601	458.392	416.023	453.314	625.019	656.257	628.34	398.911	390.371	434.129	470.79	467.723	507.71
ENSG00000030304.14	MUSK	0	0.948554	0	2.66523	0.586182	0.834351	0	0	0	0	0	0	2.86014	0	2.28212	0	0	0	0	0	0	0	2.09882	0	0	0	0	0	0	0
ENSG00000030419.16	IKZF2	803.275	545.958	490.006	406.144	483.245	455.757	148.85	147.316	170.187	708.311	708.548	765.694	1468.55	1761.69	1865.15	463.961	323.93	499.115	62.1531	105.62	58.1195	496.27	514.808	473.228	426.28	270.133	400.113	70.8992	123.213	102.507
ENSG00000030582.18	GRN	1293.69	1327.04	1350.81	4320.43	4319.77	4008.73	830.479	893.826	876.279	1981.4	2252.82	2058.41	1802.3	1945.43	1839.28	4046.74	4173.67	4075.23	3523.6	3441.53	3673.54	1409.95	1407.55	1332.9	2949.25	2732.84	2502.01	2950.17	3086.68	3143.88
ENSG00000031003.10	FAM13B	1540.6	1404.17	1353.08	1081.46	992.748	954.95	1400.94	1253.4	1189.96	1269.35	1252.84	1174.76	1411.41	1673.69	1606.23	1145.75	1056.16	1029.02	818.048	861.53	746.849	1041.91	1020.26	895.693	998.978	1031	1007.85	872.511	867.017	850.272
ENSG00000031081.11	ARHGAP31	125.642	156.41	116.511	2480.52	3010.13	2635.32	139.267	157.897	164.982	976.299	676.496	914.4	140.244	128.965	169.337	2526.96	1465.24	2112.17	2001.89	3051.03	2726.71	403.243	322.402	413.934	2510.34	2447.08	2492.73	2626.04	2392.81	2554.57
ENSG00000031691.7	CENPQ	87.4276	86.3184	89.5006	95.9482	80.3069	71.7542	96.0204	97.7077	105.371	100.672	97.1585	91.8725	104.395	88.3574	85.5794	89.58	99.4631	90.2187	80.1797	59.1306	83.6502	112.714	109.139	104.868	93.8852	119.061	109.994	99.1594	89.6238	100.379
ENSG00000031698.13	SARS1	1093.25	1057.79	1081.77	2150.46	2004.42	2030.48	1240.19	1261.9	1318.46	1846.64	1934.52	1792.64	1269.31	1205.94	1224.14	1773	1756.1	1862.72	2294.77	2350.65	2364.53	2172.45	2142.46	2146.97	2066.33	2105.43	2145.04	2090.85	2048.83	2083.93
ENSG00000031823.14	RANBP3	548.323	445.96	695.09	782.848	933.234	981.039	948.425	646.932	703.38	634.478	1054.93	905.269	653.126	478.911	801.281	719.726	1010.82	1236.71	908.106	1089.02	948.662	943.138	674.087	838.085	973.894	909.815	1211.92	1046.3	1007.52	887.295
ENSG00000032219.19	ARID4A	1148.66	718.256	1212.25	400.591	503.421	486.748	1072.96	803.127	826.119	669.549	684.676	531.866	723.208	797.01	557.945	597.982	449.778	362.921	360.379	370.868	298.535	629.023	346.875	385.445	419.106	724.913	490.316	471.594	533.982	362.473
ENSG00000032389.13	EIPR1	257.083	225.759	259.032	396.703	396.336	419.459	294.311	278.856	318.367	396.128	387.672	373.085	301.265	306.265	339.551	398.425	414.31	448.688	467.971	474.43	579.351	420.446	398.472	429.305	454.63	430.48	456.907	540.977	554.697	572.046
ENSG00000032444.17	PNPLA6	1161.27	979.597	1163.65	1123.54	960.748	913.31	1132.55	1261.84	1279.14	917.425	1231.5	873.568	1058.09	1104.82	1020.97	717.737	984.413	1089.76	1307.62	919.16	1149.69	953.17	1043.4	1005.67	1272.48	1009.2	1209.45	1029.01	1236.24	953.599
ENSG00000032742.18	IFT88	187.06	271.364	216.371	144.288	162.343	146.293	141.656	201.092	123.785	238.727	217.462	216.225	201.934	157.819	119.484	82.2212	190.069	230.557	105.199	77.4817	87.1231	154.862	118.718	149.808	161.978	187.434	164.55	96.6916	107.871	129.543
ENSG00000033011.13	ALG1	236.634	178.474	191.241	389.711	374.027	407.657	218.323	191.062	221.346	301.841	303.12	331.656	265.895	305.749	334.426	496.029	414.266	416.192	445.923	405.5	402.859	431.043	460.281	520.74	355.808	365.862	447.733	449.72	479.095	460.591
ENSG00000033030.15	ZCCHC8	744.937	697.526	707.256	612.556	647.136	652.656	716.761	713.216	666.184	680.008	743.167	728.627	760.786	761.541	765.196	655.747	656.007	583.12	651.41	717.285	691.818	603.244	548.262	569.808	673.85	638.667	683.485	554.225	642.027	590.319
ENSG00000033050.9	ABCF2	319.732	500.436	405.811	1057.51	1136.54	1517.17	705.082	290.993	386.776	1339.31	930.27	1077.36	620.799	753.07	424.905	1030.14	1595.4	1365.52	1217.57	1333.17	1357	1901.86	1997.51	1886.46	1138.95	1189.62	1256.65	1425.69	1326.19	1610.21
ENSG00000033100.16	CHPF2	664.699	671.773	829.777	869.626	748.345	752.868	987.263	906.868	998.895	878.889	612.335	629.778	665.537	697.484	888.861	649.437	654.344	614.558	1002.38	999.914	946.408	693.767	674.994	624.522	721.965	592.833	664.133	816.507	904.187	822.183
ENSG00000033122.21	LRRC7	14.5003	17.3742	22.2661	14.1315	13.5623	9.65206	13.9484	22.7362	24.0862	19.9809	16.1489	15.329	26.1939	18.3909	6.60008	10.9468	12.2147	9.66371	8.32414	14.7787	15.5623	13.2893	12.1399	10.3532	15.5792	8.7258	12.7756	11.0956	10.4972	48.2432
ENSG00000033170.17	FUT8	482.626	489.335	300.603	475.25	482.373	505.928	345.11	221.054	277.357	529.499	505.524	518.55	386.857	330.064	337.211	346.907	369.558	307.17	311.248	404.405	397.342	417.631	448.898	378.851	606.198	514.532	466.971	284.401	397.608	329.138
ENSG00000033178.13	UBA6	671.078	671.971	658.351	781.209	904.226	1247.66	815.277	644.536	801.894	1529.61	975.183	1171.68	821.263	864.873	1171.41	1165.74	1339.84	1356.16	901.406	1094.3	1011.99	1395.25	1366.95	1264.6	1190.16	1275.62	1201.59	1157.58	1012.38	1184.06
ENSG00000033327.13	GAB2	1342.09	1326.9	1450.45	83.777	104.116	98.7703	516.986	557.381	558.198	233.966	234.547	207.041	600.239	558.815	618.183	107.313	104.84	98.282	350.366	400.733	264.569	313.938	258.69	250.959	242.607	217.571	222.984	391.473	435.534	470.327
ENSG00000033627.17	ATP6V0A1	397.19	424.46	620.761	651.793	646.461	695.807	1528.47	1872.42	1858.85	714.058	842.024	778.137	1378.77	1413.61	1604.33	947.788	1052.6	1157.63	682.207	666.906	730.401	974.332	1149.6	932.409	532.804	723.339	663.235	801.292	929.136	738.847
ENSG00000033800.14	PIAS1	1291.59	947.564	950.651	905.126	1179.24	1240	1274.07	1008.32	1173.59	770.493	749.147	637.231	819.023	727.792	854.94	1126.09	1254.57	1165.16	1068.79	949.769	1015.73	598.007	608.116	634.17	843.627	722.394	920.546	920.605	859.234	957.296
ENSG00000033867.16	SLC4A7	448.512	539.969	414.089	523.326	379.301	414.503	260.375	501.831	274.707	453.166	510.883	416.073	517.833	359.889	285.212	383.219	475.138	438.905	568.968	519.922	609.028	619.262	522.142	506.91	345.191	678.945	376.347	354.418	459.894	383.942
ENSG00000034053.14	APBA2	1.88944	0.953236	2.90136	0	2.3563	0	6.28398	2.25724	0	2.97554	0	0.88775	2.87425	4.03607	0	2.53584	2.37988	0	2.47925	0	0	2.44469	0	1.26971	0	1.3994	1.33177	0	3.36696	0
ENSG00000034152.19	MAP2K3	1082.01	961.097	1006	518.016	556.42	493.008	706.13	940.108	995.841	583.458	742.384	569.541	1301.01	1422.67	1412.3	989.559	1118.77	1057.2	497.609	615.912	543.1	1063.82	1155.25	986.268	578.182	503.532	522.188	671.554	713.212	816.227
ENSG00000034239.11	EFCAB1	0	0	0	0	0	0	0	0	0	0	0	0	0	0	0	0	0	0	0	0	0	0	0	0	0	0	0	0	0	0
ENSG00000034510.6	TMSB10	3671.96	3530.52	3623.33	3167.62	3231.03	3180.55	2626.75	2477.51	2562.59	3976.52	3999.13	4151.93	5644.48	5732.19	5474.8	5468.17	5904.43	5628.65	3728.97	3606.97	3695.28	5152.41	5102.23	5292.69	3902.39	3963.12	4176.45	6171.78	6128.76	5900.79
ENSG00000034533.12	ASTE1	194.245	198.039	213.285	142.686	152.243	133.982	159.098	141.7	174.725	162.506	187.7	145.816	150.99	187.693	314.197	184.417	138.737	178.417	195.677	137.865	153.556	173.873	145.854	152.036	161.75	150.673	153.632	168.909	135.11	197.158
ENSG00000034677.13	RNF19A	995.987	946.748	794.585	940.909	551.844	385.52	7400.56	6610.43	7009.06	1163.54	785.999	533.465	676.993	847.092	1254	682.495	742.163	487.751	1787.85	2085.33	1867.13	625.806	921.86	425.664	514.894	631.704	496.39	1727.77	1634.92	2307.21
ENSG00000034693.15	PEX3	186.112	167.971	203.237	275.308	306.677	367.254	165.361	167.06	184.718	201.84	360.763	345.697	97.5306	172.929	155.812	214.776	256.892	449.691	219.698	196.21	229.333	418.505	351.691	333.765	342.42	353.668	384.213	320.446	279.553	255.627
ENSG00000034713.8	GABARAPL2	561.207	583.77	583.848	517.71	478.669	556.062	585.893	618.559	671.711	563.86	493.028	529.492	664.265	630.885	637.67	588.214	630.094	619.442	615.093	587.152	611.64	486.07	523.511	518.679	581.112	602.762	573.941	575.919	629.882	582.123
ENSG00000034971.17	MYOC	0	0	0	0	0	0	0	0	0	0	0	0	0	0	0	0	0	0	0	0	0	0	0	0	0	0	0	0	0	0
ENSG00000035115.22	SH3YL1	500.915	405.448	425.486	367.469	446.533	367.193	418.245	428.989	452.813	263.908	254.299	269.792	396.287	343.393	435.623	334.799	307.923	296.698	254.66	246.68	223.006	244.402	283.427	225.408	292.309	290.134	260.632	334.915	260.054	247.563
ENSG00000035141.8	FAM136A	651.672	600.572	599.158	1046.32	1113.17	1078.37	535.004	494.212	523.542	699.73	684.356	663.319	748.53	707.762	742.969	1071.8	1070.61	1079.22	956.762	969.821	1062.2	1287.62	1236.07	1249.22	991.746	973.419	914.211	1263.59	1336.54	1236.49
ENSG00000035403.18	VCL	402.456	574.897	411.182	507.207	506.04	548.678	1281.51	1290.03	1289.17	423.21	425.432	446.234	363.601	430.943	430.728	598.775	838.173	610.397	1275.21	1264.34	1178.39	424.88	504.618	492.388	452.346	526.066	599.856	1563.18	1612.12	1571.99
ENSG00000035499.13	DEPDC1B	5.1373	1.2959	6.31858	8.52571	4.21902	4.00347	2.10381	4.49072	5.21241	23.679	21.0855	13.4228	3.43095	6.42372	4.99452	14.9801	13.4899	14.0836	6.8175	4.48796	7.04174	34.1205	34.5922	32.2699	14.7702	21.1589	17.4868	7.78834	9.10748	5.94628
ENSG00000035664.11	DAPK2	224.934	225.752	281.053	23.5441	29.5563	28.0068	135.481	142.858	136.283	53.4629	47.3732	28.206	146.731	149.913	146.142	18.2158	22.4302	52.1649	18.2327	42.2244	26.9331	33.0988	3.94897	15.9267	8.78441	36.0258	19.8604	25.0788	22.9518	19.4341
ENSG00000035681.9	NSMAF	708.696	651.758	625.653	837.373	852.395	731.006	585.215	791.936	806.976	725.803	738.6	759.827	1191.84	1206.92	1267.84	1408.49	1385.72	1336.62	540.037	581.798	552.826	1119.9	1028.97	878.345	671.225	742.669	708.158	682.719	715.43	678.43
ENSG00000035687.10	ADSS2	681.015	638.498	626.363	875.233	875.986	848.485	551.242	564.162	571.277	872.785	832.995	867.056	654.091	657.786	681.085	901.365	850.516	887.997	810.288	782.252	825.169	1140.72	1175.96	1100.04	927.281	909.363	883.841	979.367	911.759	871.473
ENSG00000035720.8	STAP1	860.371	809.665	801.326	535.446	514.042	543.954	1516.71	1411.74	1576.82	644.344	644.25	653.311	768.702	796.225	774.253	532.93	571.714	540.094	448.438	357.875	374.664	564.484	484.06	511.924	577.668	585.551	597.991	363.704	341.745	374.509
ENSG00000035862.12	TIMP2	213.299	187.017	187.03	53.8113	55.0747	39.3998	235.864	221.278	274.999	44.0195	58.2054	53.6921	207.762	195.648	211.774	56.2658	57.7357	81.647	25.1133	31.8474	38.414	48.4781	44.7643	43.7449	21.455	19.4476	19.9139	24.7614	16.2406	18.0211
ENSG00000035928.16	RFC1	767.875	707.254	513.402	917.771	627.351	695.482	767.851	655.153	964.205	839.454	1029.87	760.319	838.884	641.022	797.644	729.241	1084.05	619.994	536.776	871.885	929.394	1145.69	609.984	1507.16	1060.85	1216.73	1149.05	874.383	1099.32	848.24
ENSG00000036054.13	TBC1D23	346.578	572.497	441.505	505.008	416.987	506.167	652.83	403.476	379.705	337.511	491.423	443.532	432.555	595.047	418.212	383.433	386.486	300.644	314.679	434.773	363.801	449.722	282.86	501.969	372.493	389.53	367.025	257.214	451.735	449.438
ENSG00000036257.13	CUL3	1379.23	1317.44	1520.08	1689.17	1507.7	1612.4	1881.8	1425.98	1628.41	1523.19	1753.67	1597.08	1424.75	1523.39	1291.01	1599.56	1734.64	1845.4	1642.13	1766.81	2094.39	1894.49	1853.29	1840.84	1986.68	1773.07	1911.99	1716.11	2059.7	1765.77
ENSG00000036448.10	MYOM2	11.6901	7.36705	11.7603	2.55002	2.15419	5.03357	8.74251	3.19594	4.36272	9.2135	2.13698	4.64025	4.80438	15.648	9.98512	5.7467	6.51222	9.10383	8.96174	4.35159	4.23553	7.55324	4.63895	4.22116	11.1344	5.7658	6.43946	7.22866	3.19034	6.90094
ENSG00000036473.8	OTC	0	0	0	0	0	0	0	0	0	0	0	0	0	0	0	0	0	0	0	0	0	0	0	0	0	0	0	0	0	0
ENSG00000036530.9	CYP46A1	23.713	15.9512	18.8808	16.1847	16.5405	11.6922	15.975	27.9027	28.2672	6.91553	7.48742	13.2047	13.3602	11.2564	26.3588	16.5021	13.6128	9.36509	16.5456	17.391	21.9366	12.1211	5.8824	11.8039	12.941	12.5091	9.90463	17.0827	17.2155	9.72511
ENSG00000036549.13	ZZZ3	620.905	640.982	622.617	1093.7	879.991	1207.81	621.221	550.492	399.654	649.793	873.611	716.825	731.744	599.22	598.902	877.622	983.924	806.518	855.131	867.927	953.392	956.888	725.619	939.507	912.603	923.572	763.69	942.329	794.321	1036.13
ENSG00000036565.15	SLC18A1	0	0	0	0	0	0.834351	0	0	0	0	0	0	0	0	0	0	0.633523	0	0	0	0	0	0	0	0	0	1.32523	0	0	0
ENSG00000036672.16	USP2	0.482908	0	0	1.24865	0	0	0	1.05232	0	4.79419	0	0.453786	0	0	7.39019	1.1822	0	5.3218	0	0.432963	0	0	1.07814	0.64903	2.8466	0.652392	2.32824	2.48871	1.2908	0.6967
ENSG00000036828.17	CASR	10.3409	10.4341	8.66134	2.66523	3.51709	8.34351	9.20743	10.1077	17.3809	8.88278	10.0509	5.30034	7.15034	9.03655	5.70529	8.83183	10.1364	5.01215	8.63474	8.76009	19.0781	8.91982	2.09882	2.52695	9.23461	4.87383	7.95136	6.19746	6.70084	7.43548
ENSG00000037042.9	TUBG2	80.6538	74.1225	67.7573	26.4283	33.8682	32.4693	73.5373	71.02	76.091	40.125	75.1636	64.7746	76.7773	89.2756	88.9001	63.5714	41.7737	58.3887	31.2448	32.6237	26.7323	75.3638	38.3829	43.0918	24.1639	38.4557	31.7113	21.9715	24.7438	27.1372
ENSG00000037241.7	RPL26L1	49.098	107.503	63.4541	309.217	273.436	308.824	85.0231	76.2688	43.5237	337.159	144.347	279.329	235.885	67.5897	113.542	368.632	361.77	204.221	223.826	235.754	149.26	531.781	694.405	576.012	323.049	360.245	358.383	339.385	411.85	378.315
ENSG00000037280.16	FLT4	1.52263	1.53635	1.16905	1.0792	0.474712	0	1.06522	10.7206	1.75946	0	0	0.715403	0	1.62625	0	1.02177	0.513051	0	1.99793	0	0	0.656692	1.69971	2.04642	0	0	0	0.716992	7.99553	0.684427
ENSG00000037474.15	NSUN2	1350.19	1377.84	1324.36	2699.66	2441.93	2423.62	1486.31	1459.02	1504.65	2103.6	1846.87	1806.75	1615.03	1500.36	1531.45	2007.81	2190.62	2076.59	2820.79	2567.51	2602.71	2737.51	2804.76	2500.2	2240.76	2081.34	2306.38	2432.17	2340.57	2443.77
ENSG00000037637.11	FBXO42	374.526	385.056	318.523	356.219	373.238	340.433	495.455	485.234	441.106	486.683	461.621	379.419	502.989	337.509	397.832	349.811	391.888	419.242	383.736	426.155	415.688	513.557	508.04	511.317	438.019	412.652	500.913	437.51	474.228	386.484
ENSG00000037749.13	MFAP3	346.575	230.255	325.569	259.954	420.747	464.007	307.614	223.375	276.26	387.263	303.871	276.873	290.769	200.145	321.36	242.997	271.192	211.051	283.794	424.687	437.667	243.12	348.732	377.732	274.458	282.623	290.948	236.542	370.987	365.033
ENSG00000037757.14	MRI1	569.064	623.872	600.379	284.728	312.576	321.377	792.334	840.179	703.982	363.271	395.392	350.658	598.833	569.15	533.082	272.133	329.853	296.512	382.066	311.966	246.489	357.583	359.214	345.295	367.809	343.814	336.172	339.058	358.935	318.399
ENSG00000037897.17	METTL1	34.7057	66.7796	63.1959	414.74	410.826	466.655	55.4656	44.0016	88.7803	174.838	223.863	242.571	190.07	165.532	149.498	401.465	470.346	384.296	467.587	315.965	446.749	454.106	421.19	463.924	347.46	312.361	318.349	385.21	426.169	437.237
ENSG00000037965.6	HOXC8	0	0	0	0	0	0	0	0	0	0	0	0	0	0	0	0	0	0	0	0	0	0	0	0	0	0	0	0	0	0
ENSG00000038002.9	AGA	246.007	271.466	262.398	303.108	268.278	293.224	202.235	209.499	201.943	249.691	228.056	181.548	361.15	278.484	328.216	297.691	202.311	209.166	218.495	239.343	231.624	158.876	165.903	184.044	191.957	211.241	278.039	164.81	153.466	221.862
ENSG00000038210.14	PI4K2B	303.011	292.98	339.439	519.589	518.336	514.839	345.269	347.402	411.836	627.924	590.747	562.054	362.531	376.177	313.737	605.153	509.664	526.404	780.19	774.999	694.348	661.261	582.503	651.189	754.633	740.951	754.982	848.142	884.75	943.378
ENSG00000038219.13	BOD1L1	5249.04	4755.76	1724.3	1202.27	1008.26	1061.15	3450.16	3805.68	3097.05	1172.62	1174.43	3193.34	1225.8	2637.88	1231.47	1124.98	3155.57	1035.5	1174.43	2557.71	1274	940.613	2186.14	2105.9	1108.66	1124.91	4773.95	1073.86	1015.61	1249.08
ENSG00000038274.17	MAT2B	2365.3	2169.09	2031.25	1374.45	1339	1379.32	2861.74	2874.93	2656.79	1447.52	1332.46	1357.31	2352.92	2063	2000.61	1480.41	1462.31	1404.78	2118.32	1979.35	2071.19	1438.98	1203.75	1395.45	1392.74	1426.3	1461.93	1949.45	1912.34	1978.02
ENSG00000038295.8	TLL1	0	0	0	0	0	0	0	0	0	0	0	0	0	0	0	0	0	0	0	0	0	0	0	0	0	0	0	0	0	0
ENSG00000038358.15	EDC4	772.729	1148.81	1289.14	1201.37	1326.35	1205.59	1660.33	1246.09	1436.32	1189.09	1465.73	1570.29	1200.63	1369.32	1442.79	1080.8	1411.78	950.13	1449.68	1605.5	1594.53	1673.78	1413.15	1436.25	1361.52	1482.27	1268.87	1022.17	1560.66	1306.9
ENSG00000038382.20	TRIO	2331.82	2466.04	2235.63	2695.09	2762.73	2446.01	2056.15	1988.67	2011.07	1256.5	2229	1167.71	1766.66	2056.7	2188.97	2185.24	1874.79	2447.92	2166.61	2037.99	2218.31	2116.94	811.128	1171.07	2134.02	2081.69	1991.08	1913.35	1728.34	1639.25
ENSG00000038427.16	VCAN	0	0.757521	0	0	0	0	0	0	0	0	0	0.869628	0	0	0	0	0	0	0	0	0	0.986679	0	0	2.02002	0.556039	0.806256	0.488349	0.549665	0.904735
ENSG00000038532.16	CLEC16A	508.942	593.684	536.683	917.253	958.091	867.809	755.376	765.608	731.037	817.528	843.941	769.089	947.133	845.517	697.43	838.987	850.72	800.87	1139.68	1151.12	1108	731.663	730.147	764.403	780.407	835.662	887.934	1200.9	1077.67	1255.34
ENSG00000038945.15	MSR1	1.14865	1.73673	2.91988	0	5.13392	1.82686	3.41891	0	8.61455	4.14097	0.214132	3.76594	3.16898	0	2.49842	0	2.53557	4.9134	0	2.39759	0	2.18496	12.8401	2.01103	6.97142	0.934698	0	0.16976	1.83399	1.80602
ENSG00000039068.20	CDH1	146.673	19.8583	27.3465	9.51676	11.0992	8.45554	70.7252	83.2384	111.616	196.454	174.12	212.635	9.63626	8.04174	12.1271	17.613	7.73169	8.16807	23.6131	21.5436	44.7896	42.4315	38.9016	55.2553	37.0934	25.87	30.2965	4.41796	10.3705	5.13986
ENSG00000039123.16	MTREX	890.989	1231.49	1003.93	1815.76	1899.72	2033.2	927.093	1189.89	1103.45	1982.1	1931.06	1774.9	1066.26	1223.9	1138.23	2615.49	2336.36	1603.37	2005.06	2223.12	1982.63	2570.03	2563.14	2707	1807.09	2103.27	2001.39	2082.87	2282.76	2288.34
ENSG00000039139.10	DNAH5	0	0	0	3.90496	1.36677	0	0	0	0	0	6.67144	0	0	0	6.81657	0	0.182028	0	0.354427	0	0.843329	0.698972	6.14998	3.77393	0	0	5.93758	0	2.50189	0.213641
ENSG00000039319.17	ZFYVE16	479.123	622.231	1038.59	290.815	363.335	501.542	201.202	225.851	315.934	139.934	603.086	172.664	570.168	286.442	694.726	326.931	413.68	257.513	81.3249	188.799	98.9212	307.327	152.927	170.449	390.81	349.346	329.344	187.908	160.343	269.929
ENSG00000039523.20	RIPOR1	1862.79	1978.08	2028.99	1529.1	1039.23	1109.65	3537.4	3020.44	2744.9	744.509	494.222	635.869	745.042	1074.32	1046.13	999.9	915.317	879.452	1441.61	1054.38	1393.02	433.909	423.676	579.378	455.927	922.134	467.943	1375.65	897.915	1049.14
ENSG00000039537.14	C6	0	0	0	0	0	0	0	0	0	0	0	0	0	0	0	0	0	0	0	0	0	0	0	0	0	0	0	0	0	0
ENSG00000039560.14	RAI14	2.32433	4.22149	13.2241	8.91288	2.31891	5.67596	33.853	13.6187	2.14869	4.39249	2.76117	4.819	2.82864	12.6669	3.94973	10.3103	11.9987	30.7107	1.21995	8.14643	0	4.4108	28.895	12.222	7.43024	8.78838	9.26709	3.87638	4.83953	2.94144
ENSG00000039600.11	SOX30	10.4442	7.85701	3.25459	11.2886	2.20264	3.85573	8.89661	7.59614	4.89828	14.3782	2.06433	1.63294	2.64347	2.26372	3.43012	2.0302	2.38053	1.54415	3.9698	3.524	2.71275	5.37779	5.81948	2.33552	1.735	1.56976	1.22484	1.42463	6.66006	3.64944
ENSG00000039650.12	PNKP	885.951	817.498	523.568	696.181	1191.51	969.281	859.815	937.654	851.082	632.381	488.897	1082.71	693.771	648.696	812.803	744.681	1024.35	1265.79	703.125	626.666	714.078	615.479	492.857	610.241	539.894	595.492	814.381	584.36	522.808	608.146
ENSG00000039987.7	BEST2	0.54832	0	7.0906	0	0	0	0.767201	0	0	0	0	0	0	0	0	0.735905	0.739028	0	0	0	0	0	0	0	0	0	0.386482	0	0	0
ENSG00000040199.18	PHLPP2	318.856	330.247	351.105	376.631	404.579	384.231	317.966	301.819	278.543	334.057	357.972	322.251	344.133	336.073	369.266	340.239	347.611	370.346	376.793	305.479	348.395	340.38	284.968	321.535	348.276	365.863	381.006	307.878	322.468	346.711
ENSG00000040275.17	SPDL1	165.782	165.45	231.696	280.685	284.776	224.662	253.544	188.766	158.276	581.931	236.295	240.069	164.217	185.009	176.698	249.197	242.129	273.752	253.762	286.911	226.835	411.48	285.683	415.775	252.157	392.696	295.805	444.415	340.315	328.612
ENSG00000040341.18	STAU2	211.107	237.241	319.453	87.1525	179.029	459.826	120.623	161.708	191.628	540.46	162.363	606.497	227.255	293.129	215.494	171.676	225.239	208.747	175.029	156.023	133.132	213.235	228.6	250.573	186.284	217.8	321.035	175.197	130.553	200.29
ENSG00000040487.13	SLC66A1	162.178	151.464	169.379	74.0535	72.9254	65.3911	152.153	152.635	165.841	80.1944	65.0041	77.2588	141.375	146.021	133.57	103.048	126.519	100.738	84.4665	75.759	57.1256	57.8759	79.7683	70.6322	105.764	94.9455	97.0147	106.907	76.7582	84.7763
ENSG00000040531.16	CTNS	271.957	326.549	262.147	221.152	213.981	210.997	498.037	586.588	739.259	222.173	158.146	299.422	260.72	294.818	233.346	197.721	306.003	330.205	827.27	854.416	736.459	277.771	172.963	190.172	229.726	146.8	307.482	775.232	782.036	772.689
ENSG00000040608.14	RTN4R	19.7938	13.0253	11.7275	2.70655	3.57162	2.54186	8.01445	12.3375	8.95013	10.5239	3.40224	7.2783	26.1403	15.6259	14.6242	8.96877	6.43345	11.8763	3.38772	4.44796	1.4903	2.227	10.6568	3.84919	7.03334	4.46175	3.63955	1.79816	6.1343	1.51015
ENSG00000040633.13	PHF23	450.524	363.016	460.56	631.64	644.826	612.901	385.084	420.86	367.462	695.593	634.53	687.488	460.455	513.621	504.891	638.792	721.748	608.517	587.121	709.096	669.693	750.008	783.624	816.752	640.78	613.008	639.366	527.319	576.056	590.833
ENSG00000040731.10	CDH10	0	0	0	0	0	0	0	1.12308	0	0	0	0	0	0	0	0	0	0	0	0	0	0	0	0	0	0	0	0	0	0
ENSG00000040933.16	INPP4A	194.153	196.888	205.676	274.386	393.893	249.199	178.471	185.877	151.295	385.064	304.904	381.606	585.553	291.265	395.656	281.712	436.492	313.894	363.438	258.749	307.405	469.608	556.085	459.73	527.942	628.728	410.891	315.579	320.706	346.254
ENSG00000041353.10	RAB27B	3.78971	0.764773	5.81935	1.07442	5.19871	3.36348	5.3025	7.24386	60.6861	2.38725	4.50196	5.69787	13.8359	4.04763	4.5999	6.10344	5.10778	2.69404	1.98908	0.882854	2.36642	3.9227	1.69218	2.54669	4.34316	3.36817	5.34233	3.56908	2.02596	2.39794
ENSG00000041357.16	PSMA4	761.238	666.21	760.78	2289.03	2333.1	2244.11	948.381	933.697	874.021	1801.58	1733.72	1796.04	1129.18	1163.89	1175.64	2317.47	2256.2	2289.84	2137.15	2292.92	2421.54	2598.68	2785.13	2825.41	2122.09	2303.41	2159.7	2593.56	2598.64	2622.19
ENSG00000041515.16	MYO16	0	2.84566	1.44356	0	0	0	0	0	0	0	0	0	0	0	0	0	0	0	0	0	0	0	0	0	0	0	0	0	0	0
ENSG00000041802.11	LSG1	714.194	711.792	715.221	971.896	1103.87	1082.07	859.529	855.452	806.042	919.324	877.985	953.408	726.311	737.411	867.96	993.132	1046.82	1097.6	885.801	1059.07	1061.4	1033.8	1237.35	1002.07	964.865	973.382	938.822	1007.86	914.692	971.029
ENSG00000041880.15	PARP3	142.819	165.821	106.742	95.8307	94.6679	142.22	119.341	130.538	154.207	139.353	112.297	129.001	155.324	138.896	194.32	106.188	136.137	130.44	65.0418	68.2954	81.8883	172.552	102.983	115.842	118.795	147.473	158.238	66.7122	93.6968	106.537
ENSG00000041982.16	TNC	0	9.08392	0	1.42044	0.312408	0.444671	0	0	0	0	0.595184	0	0	0	0	0	0	0	0	0	0	2.00369	0	0	0	0	0	0	0.446405	0
ENSG00000041988.15	THAP3	142.622	138.33	143.613	112.564	105.014	120.119	157.394	119.791	168.106	128.396	142.723	127.693	166.141	116.604	140.916	70.6313	175.262	150.844	135.015	117.91	121.888	112.757	129.263	181.966	109.848	101.779	102.389	118.321	128.259	88.7378
ENSG00000042062.13	RIPOR3	6.01426	0.866923	3.95798	4.87172	1.60721	2.28764	9.41101	5.13213	0.992818	2.70611	5.97274	6.2705	5.228	3.67061	0	1.15311	4.63202	0	4.50951	6.00466	1.34125	0.741109	1.9182	2.30948	0.703324	1.27268	1.81677	2.42748	2.29657	2.60604
ENSG00000042088.14	TDP1	407.45	453.735	400.411	478.421	452.263	444.887	439.665	348.315	393.007	616.713	662.294	570.046	436.942	599.018	568.384	598.084	695.979	641.58	538.644	527.241	366.982	858.817	819.834	776.097	904.517	614.99	649.493	576.235	508.078	485.811
ENSG00000042286.15	AIFM2	97.9754	88.7836	105.33	204.509	193.921	175.429	103.332	108.962	107.856	145.107	162.356	216.499	102.659	134.592	120.981	251.889	222.918	223.034	196.324	221.07	166.529	223.142	260.991	323.716	269.62	260.682	241.789	237.271	286.385	258.75
ENSG00000042304.13	C2orf83	0.940082	3.79422	0	0	1.75855	3.3374	3.94604	2.24615	0	1.48046	2.23353	4.41695	1.43007	5.02031	4.56423	0	0.633523	3.34143	8.63474	3.28503	0	0	0	2.52695	6.15641	0.696261	3.31307	0	3.35042	0
ENSG00000042317.17	SPATA7	18.1876	28.1394	25.0912	12.1596	13.2405	10.8592	14.0345	16.5526	6.97073	35.9701	21.8591	16.2331	28.975	36.6775	22.9793	32.8404	20.9616	26.3405	8.11629	6.54436	5.35488	16.4723	30.5299	14.0352	9.40176	10.6005	8.46786	9.49463	10.8658	6.74832
ENSG00000042429.12	MED17	607.313	447.644	519.004	570.307	657.4	762.908	702.547	471.13	660.784	565.334	678.078	480.525	717.986	448.875	621.955	584.879	553.788	512.909	526.581	645.324	622.055	516.06	710.973	556.456	521.976	579.283	583.359	578.299	653.96	686.045
ENSG00000042445.14	RETSAT	176.788	186.239	189.35	225.938	226.859	218.768	204.071	189.117	189.903	187.9	224.788	200.757	274.932	232.304	265.392	198.79	260.003	227.261	196.633	219.625	259.055	250.336	206.257	211.806	157.004	229.813	185.647	265.996	272.182	271.912
ENSG00000042493.16	CAPG	537.68	495.286	554.31	903.513	897.304	773.001	797.157	846.157	870.719	847.13	716.592	904.658	521.178	588.997	576.578	841.889	797.071	908.498	1607.62	1543.18	1404.62	334.203	358.876	377.762	984.345	1018.64	973.097	1789.73	1832.81	1896.01
ENSG00000042753.12	AP2S1	265.646	202.434	189.103	387.589	438.298	372.564	258.31	234.737	266.583	469.518	495.197	568.036	350.281	325.47	310.743	562.399	477.377	550.206	436.327	432.841	388.532	604.758	908.631	596.912	562.807	539.206	517.588	453.297	543.926	522.1
ENSG00000042781.14	USH2A	0	0	0	0	0	0	0	0	0	0	0	0	0	0	0	0	0	0	0	0	0	0	0	0	0	0	0	0	0	0
ENSG00000042813.8	ZPBP	0	0	0	0	1.20148	0	0	0	0	2.03418	0	0	0	0	0	0	1.29851	0	0	0	0	0.850359	0	0	0	0.730147	0.388499	1.81468	0	0
ENSG00000042832.12	TG	1.93573	15.3565	5.65254	0.410659	0	0.358189	13.9258	2.4906	0.589392	3.19354	38.8515	18.4252	8.84986	19.3644	0	9.4873	4.06966	0	0.223091	0.337439	0.45224	8.32569	0.379583	4.96053	0.991111	17.5369	6.30341	5.59603	0.151486	3.51231
ENSG00000042980.13	ADAM28	3725.09	3543.71	3615.49	1049.09	1007.69	1102.16	3851.8	3683.49	3495	1276.35	1193.54	1282.61	1906.5	1894.74	1818.67	583.973	602.362	598.406	376.954	339.223	373.36	354.451	397.734	369.381	615.429	789.166	630.257	208.859	277.43	212.517
ENSG00000043039.7	BARX2	7.49719	2.83678	8.63432	0	4.76544	4.15874	1.31124	1.11957	2.33346	1.47584	2.22656	0.880633	0	1.00093	3.41249	0	2.52618	3.33101	3.68906	4.36638	4.38891	0	4.18455	1.25953	0.76715	0	1.98164	0	0.834992	5.18859
ENSG00000043093.15	DCUN1D1	354.23	321.707	408.744	627.709	444.419	514.344	297.683	409.62	220.342	438.108	548.926	497.197	207.514	344.654	329.43	713.67	503.613	443.666	634.633	572.696	582.813	637.604	704.458	532.006	695.306	470.559	602.906	624.907	819.345	676.004
ENSG00000043143.21	JADE2	2431.37	2435.6	2469.74	3047.06	3323.09	3212.67	2914.49	2660.52	2658.32	2517.92	2408.14	2497.17	1982.92	1920.02	1993.42	3240.17	3378.76	3401.97	2990.74	2511.56	2392.67	2721.49	2622.99	2609.56	2624.72	2776.8	2566.62	2612.87	2739.49	2923.98
ENSG00000043355.12	ZIC2	0	0	0	0	0	0	0	0	0	0	0	0	0	0	0	0	0	0	0	0	0	0	0	0	0	0	0	0	0	0
ENSG00000043462.13	LCP2	40.526	53.9378	17.814	9.90037	15.3379	7.85126	630.262	612.314	626.591	72.9181	60.5537	48.2707	40.9862	81.7359	52.8479	30.832	39.3377	32.7502	102.633	93.3512	96.0863	59.7013	47.5427	55.0837	64.3678	57.1173	50.2525	114.136	103.006	118.018
ENSG00000043514.17	TRIT1	232.391	213.581	214.338	356.363	284.96	374.556	225.472	190.17	216.039	224.221	232.957	240.591	187.867	175.259	220.818	302.167	239.331	299.017	238.035	321.746	247.298	341.364	357.359	328.113	247.173	313.171	248.779	345.957	258.3	256.376
ENSG00000043591.6	ADRB1	0	0	0	0	2.34473	1.6687	11.8381	5.61538	5.43152	0	0	1.76678	0	4.01625	0	0	1.90057	0	6.16767	7.66508	2.9351	0	2.09882	0.631737	0.769551	0.696261	0.662614	7.96816	10.0513	4.46129
ENSG00000044012.4	GUCA2B	0	0.948554	0	0	0	0	0	0	0	0	0	0	0	0	0	0	0	0	0	0	0	0	0	0	0	0	0	0	0	0
ENSG00000044090.11	CUL7	533.392	515.89	431.665	403.229	410.704	469.479	464.539	484.664	476.473	422.962	383.466	390.299	507.703	481.103	530.116	451.792	424.007	430.906	435.716	416.225	420.396	415.718	380.517	392.321	427.011	418.652	418.417	488.868	460.35	484.159
ENSG00000044115.21	CTNNA1	994.079	822.951	712.453	807.372	802.696	646.331	1061.96	931.619	770.712	1060.27	987.347	1279.01	1077.56	955.494	1106.68	1062.96	947.09	850.732	721.24	580.217	677.777	1008.17	1397.45	1058.18	997.123	964.009	933.594	805.346	1074.95	1019.58
ENSG00000044446.12	PHKA2	999.798	796.637	790.07	696.973	472.706	543.617	601.299	712.201	942.244	738.354	521.481	629.046	642.067	804.327	854.064	334.923	560.684	585.169	340.66	414.591	251.913	359.21	553.224	599.967	503.222	324.083	564.974	416.017	497.021	428.586
ENSG00000044459.15	CNTLN	5.99235	7.77388	3.94356	15.4552	7.931	7.35931	3.68453	3.96781	7.03618	18.7395	45.7893	13.3216	7.23833	4.46707	12.2151	5.38652	20.4436	21.9368	21.29	7.10903	15.144	19.8386	5.39793	12.3703	20.8408	13.0348	11.575	13.1423	22.5923	11.3235
ENSG00000044524.11	EPHA3	2.33315	0.787744	0	2.73277	0	0.855494	4.04604	2.30307	2.22766	0	0	0.905775	1.46631	0	0	0	1.29915	0	0	1.12276	0	0.831442	0	0	0	0.713905	0	0	0	0
ENSG00000044574.9	HSPA5	1576.65	1587.39	1553.2	8169.28	8314.57	8526.15	1950.5	1872.53	1922.8	6401.63	6425.27	6622.19	3486.84	3573.13	3501.98	9985.91	9946.2	9871.61	12713.3	13034	13123.3	10709.9	10801.9	10482.1	5715.31	5853.27	5724.94	14085.9	14164.1	14359.1
ENSG00000046604.13	DSG2	10.3409	20.8682	20.2098	27.9849	18.1716	10.0122	32.8837	11.2308	16.2946	11.8437	14.5179	14.1342	20.021	21.0853	38.796	12.6169	13.304	8.35359	13.5689	24.0903	17.6106	2.43268	12.5929	6.31737	16.9301	10.4439	14.5775	14.1656	12.5641	13.3839
ENSG00000046647.14	GEMIN8	129.946	142.925	189.322	338.753	340.904	373.102	110.089	128.207	148.797	258.961	287.545	245.614	210.791	247.723	216.649	295.639	320.501	236.147	392.621	337.44	338.42	319.408	328.659	309.798	351.322	343.784	347.211	309.604	307.729	299.492
ENSG00000046651.15	OFD1	1667	1527.68	1807.11	1001.95	1085.88	952.372	1724.78	1714.33	1674.91	985.288	617.855	836.119	1198.08	1240.32	1204.98	692.004	833.01	781.107	805.246	819.58	1023.51	595.077	655.585	662.588	1002.76	1070.77	975.665	699.903	705.032	607.592
ENSG00000046653.15	GPM6B	1.62423	0	0	0	0	0	1.10738	4.77694	0.914553	0	0	2.7216	0	1.96214	2.22986	3.88709	0.412677	1.40657	0	0	6.31292	0.682686	0	1.23454	0.501286	0.453545	0	0	2.89435	0
ENSG00000046774.10	MAGEC2	0	0	0	0	0	0	0	0	0	0	0	0	0	0	0	0	0	0	0	0	0	0	0	0	0	0	0	0	0	0
ENSG00000046889.19	PREX2	1.82366	0	1.40017	1.29256	0.568564	0	1.27581	5.44661	3.16096	2.87194	0	3.42736	1.38709	1.94777	1.10676	0	2.45793	1.6205	4.78584	8.20598	2.84688	1.57304	2.03574	2.451	0.746422	1.35067	0.642699	1.71748	0	1.4424
ENSG00000047056.16	WDR37	511.662	470.739	539.648	312.291	322.752	421.644	521.586	527.879	569.971	341.29	401.339	349.728	490.817	421.625	481.05	400.668	342.095	347.254	343.783	321.739	317.399	394.188	360.669	367.03	329.155	318.785	370.325	307.89	345.32	317.213
ENSG00000047188.16	YTHDC2	997.091	907.065	943.725	831.334	958.205	735.494	1076.11	874.792	879.509	852.651	915.197	1148.58	1046.01	931.824	811.261	935.624	883.517	861.909	786.273	661.473	973.405	919.639	866.496	793.374	1034.13	869.796	965.22	751.936	794.38	897.633
ENSG00000047230.15	CTPS2	149.041	131.391	195.834	144.27	168.73	183.476	118.195	177.439	125.596	76.4274	130.035	119.211	221.219	96.0233	128.044	117.727	128.044	118.068	133.206	102.92	139.939	139.222	164.349	187.864	109.172	161.724	186.182	145.996	113.134	155.511
ENSG00000047249.18	ATP6V1H	300.838	209.212	237.28	261.946	353.461	267.159	263.328	181.354	236.026	332.972	312.508	422.111	353.173	293.169	226.095	429.183	339.713	236.065	487.216	404.148	385.13	403.288	278.623	549.66	339.09	460.7	399.466	592.151	432.454	524.932
ENSG00000047315.17	POLR2B	1949.32	1791.63	2305.8	2807.96	2167.47	2517.09	1622.84	1725.9	2137.89	2348.93	2685.99	2443.57	1988.94	2286.11	2050.41	2636.53	2412.15	2780.68	2870.4	2418.82	2623.63	3192.12	3522.07	2609.67	2886.39	2821.76	2857.83	2429.87	2422.37	2426.12
ENSG00000047346.12	FAM214A	1919.25	1816.58	1853.87	237.606	277.077	299.085	1387.77	1418.5	1392.6	469.413	528.478	464.727	853.549	1016.73	971.217	313.337	250.708	264.106	258.379	286.748	310.369	323.468	332.389	356.799	303.139	376.824	425.683	279.911	221.587	205.904
ENSG00000047365.12	ARAP2	975.347	1008.27	1118.38	1007.79	497.715	581.1	1034.65	1065.53	1069.82	532.459	488.171	415.441	494.453	583.029	687.248	349.509	429.623	351.056	1009.05	829.911	978.957	342.213	329.133	336.155	387.773	520.634	382.495	1575.95	1079.64	1721.16
ENSG00000047410.14	TPR	2326.15	2930.07	2726.72	3272.01	3406.67	3190.44	2479.3	2626.84	2610.24	3665.17	3171.06	3454.65	2677.1	2608.62	2882.73	3028.55	3288.02	3240.83	3061.28	3479.94	3481.45	3377.43	3892.39	3418.4	3467.81	3953.7	3770.93	3339.79	3384.97	3519.43
ENSG00000047457.14	CP	0	3.33981	0	0	0.460295	0	0	0	0	0	3.93207	1.55519	0	0.788431	0	0	0	0	0.968623	0	0	0	0	0	1.20857	0	1.21774	1.55864	4.26461	0
ENSG00000047578.13	KATNIP	433.947	481.677	556.391	300.408	259.722	329.442	404.604	455.669	436.299	389.713	348.958	312.304	393.498	360.786	393.986	230.326	303.782	230.443	295.747	193.655	343.276	238.514	167.416	268.208	237.283	310.664	297.32	197.637	238.598	318.167
ENSG00000047579.20	DTNBP1	483.439	516.237	492.556	294.503	291.761	275.994	355.467	361.037	352.64	554.734	485.836	501.26	401.257	406.612	381.334	405.946	428.02	443.09	262.958	224.661	235.547	418.502	415.873	420.498	370.877	354.812	374.118	303.64	287.537	285.362
ENSG00000047597.7	XK	10.3409	7.58843	10.1049	18.6566	9.37891	9.17786	0	5.61538	3.25891	5.92185	5.58382	7.06711	5.72027	8.03249	7.98741	0	7.60227	11.695	3.7006	5.47506	7.33774	10.5416	6.29646	6.9491	4.61731	6.26635	1.98784	7.08281	3.35042	3.71774
ENSG00000047617.15	ANO2	0	0	0	0	0	0	0	0	0	0	0	0	0	0	0	0	0	0	0	0	0	0	0	1.27604	0	0	0	0	0	0
ENSG00000047621.12	C12orf4	148.967	144.633	170.56	231.942	191.823	180.051	234.354	250.346	239.074	269.571	259.715	255.45	172.43	214.742	171.931	175.316	232.48	194.861	305.8	338.485	299.861	268.78	296.595	312.765	286.729	317.051	227.678	313.459	402.797	345.708
ENSG00000047634.15	SCML1	167.603	193.268	213.272	236.112	224.13	236.54	82.4681	88.0586	155.295	199.28	194.565	138.571	170.15	172.293	169.302	156.02	177.495	184.175	201.872	228.798	200.297	159.36	192.907	211.59	137.409	199.579	179.185	157.464	132.907	156.703
ENSG00000047644.19	WWC3	851.095	892.83	795.576	1339.45	1024.32	1087.57	978.623	1037.88	1006.97	1132.37	1215.33	1127.9	1308.93	1174.38	1267.3	1155.7	829.398	923.091	681.483	930.789	848.421	1100.04	833.995	1071.1	862.078	796.972	833.939	442.336	489.57	507.955
ENSG00000047648.23	ARHGAP6	27.9857	42.6758	45.2287	0	2.14376	0	6.50125	25.6975	11.0568	2.43751	3.67084	2.42302	14.228	11.2345	29.8603	4.15462	8.6565	2.75075	2.03229	0	0	2.22418	1.91893	3.46555	2.53405	1.27317	3.02911	1.61894	0.765815	1.22421
ENSG00000047662.5	FAM184B	1.88016	0	1.44356	2.66523	1.75855	1.6687	1.31535	3.36923	1.0863	0	4.46706	2.65017	1.43007	4.01625	2.28212	2.52338	1.90057	1.67072	0	0	4.40264	0	0	0.631737	3.0782	2.78504	0	5.31211	5.86324	3.71774
ENSG00000047849.21	MAP4	1454.41	1324.24	1361.51	4536.02	3933.68	3939.67	1746.21	1676.26	1844.43	3575.84	3090.45	2650.72	2394.33	2445.89	2234.06	4295.57	4134.23	3519.35	4489.96	4326.91	4344.96	2982.59	4135.07	3349.73	3814.12	4078.36	4113.6	4464.82	4405.9	4437.17
ENSG00000047932.14	GOPC	754.883	785.063	723.578	722.682	772.735	728.128	797.159	771.517	784.162	719.903	704.736	661.447	754.785	744.743	738.068	740.722	702.382	705.652	809.68	808.199	760.514	720.109	665.096	655.776	673.115	732.062	679.05	752.023	780.313	756.371
ENSG00000047936.11	ROS1	0.940082	1.89711	1.44356	0	1.17236	2.50305	6.57674	5.61538	1.0863	4.44139	0	0.883389	2.86014	4.01625	2.28212	1.26169	0.633523	1.67072	6.16767	2.19002	1.46755	1.62179	0	1.26347	0	2.08878	1.32523	3.54141	1.67521	4.46129
ENSG00000048028.11	USP28	1158.61	1055.39	1099.07	410.54	459.031	406.747	1071.82	1140.21	1267.14	608.511	504.023	604.292	1033.37	968.608	1303.09	796.21	468.395	358.158	290.264	236.756	331.821	432.481	703.2	382.319	370.498	407.109	472.795	332.34	339.845	247.732
ENSG00000048052.23	HDAC9	414.268	301.347	259.853	786.125	760.85	688.551	331.315	380.845	384.994	1535.91	1499.34	1547.89	1471.31	1642.98	1446.36	2248	2143.28	2112.82	732.035	761.702	779.566	2260.85	1852.15	2075.06	1616.73	1748.37	1528.57	1376.93	1491.61	1486.02
ENSG00000048140.18	TSPAN17	352.44	328.795	347.422	289.1	337.231	312.566	396.035	415.355	442.392	385.409	363.811	428.602	514.095	507.941	511.18	366.996	386.151	417.604	314.008	308.117	386.241	346.654	308.042	414.694	372.364	330.169	349.544	371.055	437.725	391.654
ENSG00000048162.21	NOP16	164.341	187.839	193.113	895.979	821.84	875.037	140.502	191.414	132.874	596.273	593.27	633.355	396.993	295.442	301.531	784.807	817.945	805.349	908.082	918.608	1022.58	1198.31	1304.63	1132.81	754.204	770.095	766.202	1079.8	1098.43	973.391
ENSG00000048342.18	CC2D2A	24.07	35.7777	40.1619	18.8921	21.3446	21.6433	28.8889	23.6177	25.8076	16.8333	23.6172	11.7013	30.6194	12.6601	26.9249	16.7602	23.3877	17.6181	15.7802	19.0906	7.97178	13.8619	18.7251	22.5049	9.95529	4.48265	9.43715	6.82145	8.81807	10.438
ENSG00000048392.12	RRM2B	810.685	806.877	730.197	281.969	436.79	1556.79	734.024	577.051	443.463	224.259	2082.97	1161.92	471.948	458.408	665.316	293.899	835.174	240.359	250.858	289.889	384.84	299.191	322.016	279.348	1393.86	467.257	1411.8	256.956	309.598	339.781
ENSG00000048405.10	ZNF800	703.062	747.406	796.627	665.862	694.656	727.076	729.762	690.862	668.884	639.347	573.333	612.484	612.418	541.086	654.398	638.972	645.968	591.038	726.501	701.755	620.357	654.396	646.679	604.419	576.642	615.122	607.532	762.745	685.116	690.161
ENSG00000048462.11	TNFRSF17	19.8237	26.2148	33.6112	9.77427	6.44917	9.82145	13.2655	28.3984	18.3123	17.6454	21.8888	13.7686	53.6631	76.4062	89.9761	32.3893	26.1375	30.6354	7.91662	10.4916	12.3696	23.7905	26.9398	27.583	9.87769	7.02191	6.68257	19.4813	13.823	24.3828
ENSG00000048471.14	SNX29	1212.29	1218.54	1148.83	1127.55	1065.26	1091.62	2355.3	2413.62	2210.91	1177.45	1109.76	1218.25	1262.98	1464.25	1361.51	1149.16	1004.43	920.429	1714.01	1526.97	1667.01	814.352	766.909	804.524	944.178	992.815	1086.39	1099.91	1212.81	1134.51
ENSG00000048540.15	LMO3	0	0	0	0	0	0	0	0	0	0	0	0	0	0	0	0	0	0	0	0	0	0	0	0	0	0	0	0	0	0
ENSG00000048544.6	MRPS10	456.88	449.615	457.608	846.21	869.894	823.504	461.687	417.785	438.867	695.818	709.145	640.457	481.933	504.039	474.68	788.557	725.383	780.225	708.049	825.639	768.995	888.739	824.837	895.171	794.177	809.055	812.364	885.351	835.093	825.338
ENSG00000048545.17	GUCA1A	1.88016	8.53699	8.66134	11.9935	14.6545	22.5275	11.8381	24.7077	11.9493	17.7656	12.2844	14.1342	17.1608	20.0812	12.5516	11.3552	5.06818	16.7072	0	22.9952	14.6755	5.67625	14.6918	9.47605	8.46506	6.26635	13.2523	10.6242	16.7521	12.6403
ENSG00000048649.13	RSF1	937.97	806.901	1062.9	774.508	598.274	649.788	798.301	775.307	844.709	1098.79	702.004	692.935	1100.03	774.492	1222.98	600.137	633.605	591.423	804.186	986.822	885.762	885.768	427.884	524.068	753.43	712.053	658.436	795.175	875.979	690.77
ENSG00000048707.15	VPS13D	1620.59	1736.07	1277.19	946.345	679.197	659.698	1561.69	1449.45	1216.05	781.831	1041.99	937.822	2219.48	1325.07	1054.72	620.776	781.051	684.329	595.603	1033.76	661.57	922.407	1009.61	495.541	861.429	905.422	918.902	622.658	1007.74	1054.79
ENSG00000048740.18	CELF2	2033.93	2017.04	2060.78	2724.78	2922.39	2983.3	1427.38	1552.15	1442.13	2984.22	2812.59	2699.19	2439.06	2449.84	2588.77	4211.71	4104.79	3705.46	4351.42	4171.31	4560.23	3548.88	3469.94	3666.35	4283.98	4313.08	4326.63	6187.51	6543.47	6502.59
ENSG00000048828.17	FAM120A	2322.97	2174.08	2092.8	3138.24	3215.02	3097.88	2368.43	2369.04	2538.06	2987.71	3050.81	3046.41	2996.08	3069.74	2849.14	3673.96	3658.11	3662.16	3204.08	3191.45	3554.81	3819.36	3986.04	3925.93	3352.16	3236.77	3216.34	3639.9	3587.24	3602.85
ENSG00000048991.16	R3HDM1	1811.85	295.436	230.621	1863.9	871.621	953.22	225.637	241.972	987.037	463.835	426.746	1398.84	1285.73	721.327	460.038	603.732	1935.21	564.238	462.544	416.953	2451.1	1356.26	498.735	1232.67	478.352	516.484	1144.06	534.885	1613.16	749.594
ENSG00000049089.15	COL9A2	143.616	175.837	199.553	89.8556	107.904	88.5804	100.113	42.875	44.3644	40.746	41.6425	37.5694	162.138	185.848	187.031	98.1047	75.7834	94.9374	31.7596	38.805	43.0353	19.3769	27.5798	38.1391	51.8331	42.6527	46.3442	53.2423	67.049	58.0921
ENSG00000049130.16	KITLG	0	0	0	0	0	0	0	0	0	0	0	0	0	0	0	0	0	0	0	0	0	0	0	0	2.56805	0	0	0	0	0.222814
ENSG00000049167.15	ERCC8	124.581	120.86	95.1911	192.967	226.269	181.308	115.83	94.1568	84.7455	223.363	127.355	233.453	171.707	109.912	174.799	219.355	141.002	185.383	215.03	214.412	244.027	224.554	166.997	219.668	234.751	210.945	190.189	232.738	195.091	240.198
ENSG00000049192.15	ADAMTS6	257.255	239.142	158.176	49.984	32.8313	24.2603	106.982	85.474	89.1708	35.8287	44.9799	39.3427	88.1886	102.462	56.4053	33.4291	22.2903	10.6117	46.4059	20.044	14.8587	30.6216	18.1785	11.3081	12.1859	8.21709	9.18254	10.2201	14.7501	10.3623
ENSG00000049239.13	H6PD	933.27	852.021	865.715	568.516	613.587	670.984	998.545	933.813	981.36	480.64	558.569	470.824	722.768	733.995	818.301	492.205	503.706	420.365	657.381	546.705	534.865	335.526	340.449	332.334	566.417	560.199	598.615	444.743	556.728	532.016
ENSG00000049245.13	VAMP3	367.503	295.204	294.745	361.248	317.403	215.085	396.807	395.009	444.867	361.501	260.798	243.485	392.974	260.672	395.644	236.665	281.246	223.836	187.979	338.939	165.916	208.795	159.682	211.14	170.116	198.898	348.045	261.177	198.064	194.699
ENSG00000049246.14	PER3	75.3453	61.7806	51.1198	48.9613	70.7617	61.3094	40.6385	35.9831	33.5621	54.4082	38.6057	34.6694	80.9228	127.01	63.4236	137.344	108.061	75.125	50.7307	28.3559	87.1041	46.5624	46.0103	46.3406	55.2693	44.857	50.1312	43.9404	35.1427	45.5621
ENSG00000049247.14	UTS2	0	0	0	0	0	0	0	0	0	0	0	0	0	0	0	0	0	0	0	0	0	0	0	0	0	0	0	0	0	1.4871
ENSG00000049249.9	TNFRSF9	19.7726	22.9706	17.3498	423.451	389.156	586.766	43.1837	47.958	18.6069	20.1118	18.4691	70.0804	73.9069	108.833	130.354	411.928	361.794	580.419	126.893	128.015	51.1411	17.0554	95.5195	39.7656	40.4532	36.6096	93.0758	323.228	382.057	318.871
ENSG00000049283.18	EPN3	0	0	0	0	0	0	0	0	0	0	0	0	0	0	0	0	0	0	0	0	0	0	0	0	0	0	0	0	0	0
ENSG00000049323.16	LTBP1	0	0	0	0	0.26903	4.95329	17.1207	0.685901	2.65377	0.904169	0	0.81087	0	0	0	7.57683	0.290758	0	1.50672	2.00628	3.36768	0	0	0	1.05957	0	0	4.52908	11.6406	0
ENSG00000049449.10	RCN1	67.4382	99.4602	104.971	591.482	536.442	621.246	86.5702	61.9604	64.1751	227.738	251.822	183.4	182.727	200.72	299.899	443.657	444.522	579.91	599.801	569.167	601.217	361.678	375.873	396.382	287.001	293.32	288.307	643.798	496.796	626.93
ENSG00000049540.18	ELN	0.937501	0.945949	0	0	0	0	0	2.23999	0	1.4764	0	0	2.85228	0	1.13793	2.56438	0.631783	0	0	0	2.92703	0	0	0	1.53488	0	1.99483	0.88292	0	0.75563
ENSG00000049541.11	RFC2	217.837	319.142	238.782	405.253	673.958	460.236	251.932	438.487	324.316	456.803	460.494	557.605	426.366	386.71	261.795	635.545	622.242	839.932	704.369	790.805	582.048	899.594	720.038	759.819	847.624	765.17	767.299	717.798	663.511	816.214
ENSG00000049618.24	ARID1B	1923.77	1996.69	1689.06	2651.32	2146.69	2096.14	1785.12	1861.85	1430.15	2811.8	2752.56	2722.83	1937.51	1851.99	1843.09	2199.05	2141.18	1878.69	2302.42	2215.91	2483.02	2259.07	2424.59	2392.94	3230.77	3397.27	3279.54	2307.95	2302.03	2470.78
ENSG00000049656.14	CLPTM1L	923.674	937.46	1140.83	1476.54	1658.75	1487.51	1273.82	1450.17	1522.19	1278.7	1425.15	1132.83	933.115	1159.2	1158.29	1194.42	1334.47	1347.06	1821.28	1709.35	1867.71	1643.66	1544.18	1630.98	1198.89	1222.82	1170.64	1539.94	1424.41	1522.53
ENSG00000049759.20	NEDD4L	81.2671	127.777	65.985	375.34	89.0803	317.435	157.698	331.55	384.339	162.967	404.132	260.229	205.436	366.805	463.544	338.467	349.342	261.31	88.4433	64.4533	55.6942	500.115	234.175	215.957	137.817	132.564	86.8186	110.315	138.783	90.6581
ENSG00000049768.16	FOXP3	0	1.72701	0	6.41293	0.713969	3.8406	1.54018	0	2.64624	1.8032	1.36022	6.45582	0.870912	2.44589	2.89903	0	1.92908	0	0	5.3349	0.893737	2.66631	3.82127	5.71344	1.40597	0.884479	0.841736	4.31249	4.0308	0.905641
ENSG00000049769.14	PPP1R3F	44.7641	78.3732	54.0851	79.4394	55.8674	46.0061	61.4805	51.6324	64.6191	56.5546	46.3464	72.0899	56.5519	103.441	74.3978	49.8528	98.1542	55.2704	74.3696	73.5236	60.2226	126.029	51.5559	39.5825	56.1958	61.2533	60.8452	58.1216	84.5648	89.8098
ENSG00000049860.14	HEXB	427.58	479.608	649.295	246.672	311.642	282.534	380.938	375.946	370.476	406.166	295.552	269.94	425.218	499.418	580.577	474.707	439.19	373.209	238.04	298.926	318.727	339.233	259.962	275.558	227.589	388.725	310.323	453.161	409.452	427.84
ENSG00000049883.15	PTCD2	167.015	138.701	177.522	197.503	205.452	227.551	128.687	123.522	201.717	242.994	256.035	241.013	213.263	189.813	233.204	246.932	248.035	243.636	209.215	231.813	270.123	334.389	583.156	302.989	343.939	206.455	370.598	366.89	330.096	365.029
ENSG00000050030.16	NEXMIF	45.754	51.015	47.9874	17.2275	9.70006	18.0748	25.5065	31.1115	27.0835	2.88218	5.15611	2.11298	42.2569	38.9404	24.719	8.59694	9.94492	19.5154	4.55619	9.593	1.75511	1.93957	5.02017	1.8448	3.55302	10.2869	8.56601	5.29418	1.00173	4.44623
ENSG00000050130.18	JKAMP	287.878	328.349	316.485	310.96	302.452	258.553	376.62	414.474	365.628	284.136	325.241	338.139	341.378	319.195	324.176	331.202	274.994	313.264	258.66	363.164	277.561	295.373	374.02	288.755	303.72	277.157	311.974	264.359	281.829	254.202
ENSG00000050165.18	DKK3	0	0	0	0	0	0.670251	0	0.90219	0	0	2.69136	0.709644	1.1488	0	0	0	0.508921	0	0	0	2.35782	0	0	0.507487	3.82438	0	0	1.42244	8.07438	2.38923
ENSG00000050327.15	ARHGEF5	88.6475	118.525	105.328	113.409	70.7153	62.8818	84.3342	70.9797	36.0433	108.021	161.105	172.168	75.3073	108.256	187.682	77.295	102.147	54.6534	75.6545	129.163	36.9908	121.348	81.7172	122.184	86.3889	107.25	126.442	82.2081	65.3176	61.3123
ENSG00000050344.9	NFE2L3	24.4613	29.1727	14.6016	86.247	75.0898	58.2895	8.18755	21.0082	19.4365	37.4833	31.66	38.8315	37.8542	33.9115	26.4404	86.3218	78.4859	79.6013	34.5523	53.0564	62.257	49.5576	39.728	35.0559	63.2601	82.5855	89.5039	60.892	62.0948	71.5518
ENSG00000050393.11	MCUR1	136.459	126.697	166.46	348.066	336.804	366.898	204.656	170.968	165.572	441.306	268.857	329.357	288.656	187.919	302.108	500.544	428.819	415.843	326.657	433.649	463.863	616.366	494.616	492.232	466.201	438.148	476.499	554.441	593.214	663.617
ENSG00000050405.13	LIMA1	27.9972	33.72	31.7601	46.5986	43.2791	82.7005	61.954	78.9583	62.0204	98.8977	215.208	113.233	88.9141	46.6466	23.553	76.9696	59.1671	102.967	169.398	105.604	117.418	145.004	162.737	181.86	60.1323	72.8764	69.5402	227.729	240.972	241.078
ENSG00000050426.16	LETMD1	718.528	649.333	671.188	662.978	546.965	628.694	766.525	796.743	802.069	607.353	610.905	623.425	710.011	648.27	749.682	473.638	499.15	605.158	624.566	477.509	620.36	651.79	832.426	626.771	508.772	533.769	577.209	543.906	639.134	526.159
ENSG00000050438.17	SLC4A8	96.4686	85.5107	50.2006	99.444	90.026	104.439	156.825	96.7851	132.048	114.3	90.6919	94.5967	56.8134	35.8225	53.2797	37.7232	30.5718	31.0763	110.872	49.4586	86.1204	42.9855	41.1507	25.5173	116.481	149.13	189.661	34.2139	26.4933	29.6694
ENSG00000050555.19	LAMC3	10.4686	11.1329	9.01865	7.69131	4.89068	2.34241	17.8639	13.1046	3.04976	3.42002	6.07067	8.35515	18.1457	2.51139	0	2.16152	6.12461	0	3.22393	1.41601	6.99241	6.19005	5.42818	0.526708	1.44032	4.27015	8.23747	1.14489	3.37849	2.1735
ENSG00000050628.20	PTGER3	0	1.16306	0	0	4.18986	0	0	2.22449	0	0.907628	0	0	0	0	0	0	0	0	2.44328	0	0	0	0	2.25774	0.943578	0.853714	1.21869	0	1.02702	0
ENSG00000050730.16	TNIP3	0.807753	0.815032	0	0	1.00734	2.86762	0	1.92998	1.86678	4.63905	5.39214	6.07232	2.45753	0.862726	0	0	0.544346	0	7.73059	1.88175	1.77146	2.09025	2.53346	3.7031	1.98368	4.18777	2.27737	0	1.4394	4.58002
ENSG00000050748.18	MAPK9	553.194	548.085	486.75	467.834	496.605	487.02	629.065	549.614	516.421	512.155	535.939	544.177	471.98	467.292	564.612	507.777	607.358	521.161	629.876	529.911	607.791	522.83	462.226	530.833	502.922	522.976	535.115	588.355	673.511	592.644
ENSG00000050767.18	COL23A1	0	1.2028	0	0	0	0	0	0	0	1.87728	0	0	0	0	0	0	0	0	0.830359	0	0	0	0	0	0.975817	1.76577	0	0	0	0
ENSG00000050820.17	BCAR1	0	0	0	1.14911	0	0.719456	0	0	0	0	0	0.761742	1.23314	0	0	0	0	0	0	0	0	3.44696	3.6196	1.3735	0.663579	3.00191	2.83759	6.19457	0	0.494046
ENSG00000051009.11	FAM160A2	504.642	472.421	583.906	395.384	487.488	381.857	494.296	585.706	431.027	412.804	317.831	359.379	437.608	464.768	637.87	423.568	342.136	440.578	294.092	346.567	381.531	379.626	443.92	274.099	328.946	321.837	325.103	290.721	311.652	361.799
ENSG00000051108.15	HERPUD1	4668.55	5048.9	4583.93	9781.75	9822.57	10166.2	2459.67	2623.82	2284.91	3587.66	3629.76	3251.04	5761.15	5635.83	6448.71	10696.2	10794	11556.1	7594.31	7967.27	7826.97	4446.66	4617.57	4399.28	4308.45	4423.36	4206.16	8186.53	8101.88	7932.56
ENSG00000051128.19	HOMER3	21.7161	11.5047	25.8464	12.4127	10.7552	8.31682	32.7387	19.3214	18.4717	12.7757	3.76246	9.2477	25.0761	29.2487	15.5518	9.99854	22.5424	10.1318	2.19867	14.8765	4.94427	8.4769	14.9296	13.2783	7.52685	5.32969	14.0108	3.57937	15.5702	10.0476
ENSG00000051180.17	RAD51	11.0424	7.91189	8.18364	14.0056	12.1336	14.7956	13.2429	22.6532	7.0663	67.8644	83.4526	53.6628	28.1362	9.42297	18.7766	56.8613	22.3467	16.4647	14.6499	15.5761	17.5101	100.44	76.2511	98.6206	69.7224	55.0943	51.8433	37.689	17.7746	27.6363
ENSG00000051341.14	POLQ	12.6747	39.9166	11.6777	10.0615	42.4018	69.2507	67.567	15.1419	39.6518	143.343	58.1961	57.3228	13.111	40.9712	41.3405	38.6904	23.4902	16.2183	11.3092	24.4707	17.0199	115.372	105.674	159.398	41.2323	65.3954	73.8421	38.273	35.9152	11.2279
ENSG00000051382.9	PIK3CB	210.531	185.375	197.412	227.625	218.384	257.571	293.925	178.926	165.441	282.177	269.163	318.345	196.981	195.492	191.152	529.597	329.852	256.27	236.377	262.239	242.059	350.545	386.205	350.213	359.793	371.492	354.059	265.239	294.171	315.886
ENSG00000051523.11	CYBA	2999.83	3067.65	3020.36	1994.15	1884.93	1953.24	3190.47	3139.21	3161.81	1699.9	1704.33	1710.02	2325.73	2408.26	2468.61	1920.87	1937.19	1927.63	2259.83	2306.77	2207.34	1326.48	1183.54	1284.45	1949.3	1854.02	1930.89	2046.08	2115.61	2105.66
ENSG00000051596.10	THOC3	292.988	196.642	251.838	390.402	303.309	366.899	345.966	341.28	263.727	330.011	437.001	414.521	203.539	415.791	283.536	353.656	347.789	313.083	537.173	395.196	374.595	441.022	779.033	453.326	502.411	593.209	497.466	427.301	363.837	383.379
ENSG00000051620.11	HEBP2	374.743	419.237	305.251	428.869	439.779	411.792	593.97	507.932	682.978	476.101	500.901	452.908	420.547	554.623	444.437	408.714	416.031	523.295	330.549	400.592	443.796	446.794	470.056	468.705	547.561	636.863	564.834	678.744	467.124	457.493
ENSG00000051825.15	MPHOSPH9	335.641	390.272	233.249	303.243	319.685	359.912	378.458	319.374	303.432	592.762	640.415	455.234	341.958	406.986	446.484	431.049	372.15	216.043	374.649	568.787	290.224	512.55	487.767	461.983	428.444	514.775	377.287	424.057	232.803	490.742
ENSG00000052126.15	PLEKHA5	9.63603	14.2103	20.1827	7.35514	15.2836	14.3733	27.9177	21.1561	17.3009	10.7727	10.5118	6.26879	30.2339	19.639	9.89668	10.9429	21.6272	9.22125	73.889	42.7627	68.2828	8.31181	38.0691	9.46408	14.3274	5.48986	17.4891	43.9765	36.7205	63.7063
ENSG00000052344.16	PRSS8	0	0	0	1.33261	1.17236	0.834351	0	2.24615	1.0863	0	1.11676	0	0	1.00406	1.14106	0	0.633523	1.67072	3.7006	1.09501	0	0	0	0	0.769551	0.696261	0.662614	0.885351	0	0
ENSG00000052723.12	SIKE1	455.432	341.236	510.98	492.228	730.985	806.849	673.176	451.416	499.489	873.304	622.105	817.963	484.941	455.032	745.873	946.108	815.513	508.292	1123.38	1036.61	759.794	1376.85	619.52	846.374	904.568	708.96	819.238	821.712	965.137	1265.49
ENSG00000052749.14	RRP12	690.277	618.665	663.455	1694.83	1654.52	1475.51	543.837	558.239	488.359	1189.02	1198.93	1071.08	718.171	807.269	771.082	1463.17	1486.1	1598.22	1605.9	1513.4	1543.67	1513.7	1570.38	1563.65	1362.82	1331.46	1350.53	1465.45	1434.58	1627.45
ENSG00000052795.13	FNIP2	0	0.758624	0	3.76071	0.46881	0.667288	0	0	0	0	0.893154	0	0	0	0	1.00906	1.01334	0	1.97309	1.75151	1.1737	1.94558	5.92299	2.02097	0.615463	3.34109	2.11975	1.41615	2.67956	1.18933
ENSG00000052802.13	MSMO1	204.609	225.48	248.715	2084.4	2126.07	2136.2	330.894	383.461	380.278	1329.9	1289.93	1316.46	720.215	715.694	655.962	2005.83	1885.5	1848.71	1908.97	2086.25	2061.74	1099.65	1169.11	1191.16	1349.27	1356.04	1410.97	1805.18	1778.58	1778.34
ENSG00000052841.15	TTC17	1181.28	1364.02	1426.75	913.711	850.565	947.064	1196.65	1284.4	1121.29	645.716	676.906	620.081	953.258	952.87	1085.36	702.934	723.728	651.677	732.455	859.955	843.926	555.791	666.695	514.871	658.899	668.75	692.159	615.885	567.465	676.191
ENSG00000052850.8	ALX4	0	0	0	0	0	0	0	0	0	0	0	0	0	0	0	0	0	0	0	0	0	0	0	0	0	0	0	0	0	0
ENSG00000053108.17	FSTL4	122.008	98.0654	71.4604	119.521	99.7361	121.936	53.6208	21.5885	26.532	72.5275	41.4825	91.3776	121.417	183.335	171.796	79.1909	51.2399	25.4423	18.1485	30.5913	22.44	6.46703	22.1111	10.1141	27.7214	11.5463	11.1342	15.5082	12.895	3.84059
ENSG00000053254.16	FOXN3	1077.46	960.181	1062.2	759.936	670.76	755.884	1730.29	1486.53	1264.08	1349.66	1103.79	1055.05	1677.36	1501.38	1423.17	1221.16	1218.06	1324.21	1969.02	1824.62	1432.52	1238.24	1738.07	1736.56	1324.76	1176.37	1147.19	1976.98	1735.84	1748.54
ENSG00000053328.8	METTL24	0	0.948554	0	0	0	0	0	0	0	0	0	0	0	0	0	0	0	0	0	0	0	0	0	0	0	0	0	0	0	0
ENSG00000053371.13	AKR7A2	160.699	238.958	284.645	212.104	152.593	170.136	327.998	258.84	212.087	195.264	242.538	217.696	348.087	246.241	267.002	232.805	206.695	309.484	207.928	168.179	169.365	287.251	271.684	258.97	331.642	287.463	345.773	213.844	213.515	197.289
ENSG00000053372.5	MRTO4	315.826	317.841	293.381	1625.18	1770.53	1774.26	318.148	354.308	388.456	1185.49	1015.54	1147.41	682.347	667.981	649.738	1540.25	1707.76	1754.76	1759.79	1816.51	1934.35	1934.57	1814.39	2036.61	1505.45	1475	1715.4	1981.41	1893.43	1967.19
ENSG00000053438.11	NNAT	0	0	0	0	0	0	0	0.913089	0	0	3.18932	2.52283	1.75122	0	0.927708	0	0	0	1.00289	0	0	0.659276	1.70639	1.02723	0.625664	0	1.07744	0.693443	0	1.20904
ENSG00000053501.13	USE1	269.184	282.145	223.247	317.449	319.013	309.349	301.016	274.705	322.824	227.166	242.652	253.299	270.607	261.671	258.647	256.232	274.501	294.943	286.018	295.749	345.063	244.53	262.938	298.569	275.681	301.724	286.057	281.942	280.747	251.863
ENSG00000053524.12	MCF2L2	34.0854	14.6792	40.9513	21.1106	16.6533	23.972	24.3876	20.4816	9.61252	21.3749	21.6271	19.7121	18.1978	18.3921	17.8863	13.8791	11.2024	10.6822	3.0645	12.3775	16.6785	25.4896	26.9686	17.5308	23.0035	41.1385	41.5174	9.50137	16.111	11.1496
ENSG00000053702.15	NRIP2	2.82025	1.89711	1.44356	1.33261	4.68945	0.834351	0	0	1.0863	0	0	4.41695	1.43007	2.00812	4.56423	0	0.633523	0	1.23353	3.28503	0	2.43268	0	0.631737	0.769551	0.696261	2.65045	0.885351	2.51282	2.23064
ENSG00000053747.17	LAMA3	0	0	0	1.43129	2.56471	1.34806	0	0	0	0.809679	0.360201	1.39119	0	0	0	1.38006	5.30738	1.31555	0.674631	0	0	1.96161	0	0.345503	0.413267	0	0	7.4171	0	0.239824
ENSG00000053770.12	AP5M1	605.264	391.491	570.503	689.303	879.395	698.673	544.327	586.81	411.645	845.405	808.443	729.534	607.908	791.444	620.013	538.298	630.347	571.048	423.125	633.244	641.131	686.8	625.32	657.847	660.631	739.016	767.396	565.3	748.093	654.667
ENSG00000053900.11	ANAPC4	562.749	513.525	524.862	618.609	605.169	517.693	521.565	494.477	601.102	671.502	682.252	619.962	746.912	563.903	698.269	744.362	619.326	634.339	594.642	508.139	683.711	749.843	687.189	740.223	516.885	602.71	669.55	458.079	517.335	585.164
ENSG00000053918.18	KCNQ1	142.811	112.956	117.123	15.3898	9.09234	12.2051	238.791	167.627	151.029	35.9756	24.0746	24.5119	134.683	78.7558	120.175	15.5422	29.3844	12.9574	26.6301	30.1636	38.9725	30.6413	14.4689	17.0233	20.1444	18.7984	12.2436	23.0031	13.8233	14.7292
ENSG00000054116.12	TRAPPC3	380.716	316.635	367.403	477.671	511.269	536.162	373.238	370.89	393.074	396.021	445.502	512.092	515.918	360.957	396.44	566.14	604.595	619.998	470.861	530.896	736.653	968.002	740.044	558.183	764.643	761.996	566.908	557.56	542.066	789.535
ENSG00000054118.15	THRAP3	3028.99	3185.81	2868.16	2957.02	2930.64	3214.81	2909.17	2826.19	3071.09	3079.52	3029.25	2817.33	3177.72	3197.78	3106.68	3266.73	3273.79	3147.43	3126.41	3008.14	3053.27	3480.37	3386.42	3266.86	2881.89	3053.01	2996.5	3038.21	2927.46	3029.94
ENSG00000054148.18	PHPT1	131.947	114.956	121.383	432.184	482.01	430.938	102.313	132.164	137.03	239.538	264.825	247.759	233.902	213.599	221.754	496.902	474.042	446.666	343.851	336.419	318.145	343.586	311.351	347.443	364.476	355.978	352.753	400.97	410.422	395.368
ENSG00000054179.12	ENTPD2	0	0	0	0	0	0	0	0	0	0	0	0	0	0	0	0	0	0	0	0	0	0	0	0	0	0	0.56731	0	0	0
ENSG00000054219.11	LY75	1832.95	1917.58	1950.44	2177.2	2248.13	2199.89	4609.97	4914.44	4889.04	3340.89	3284.49	3474.29	3062.2	3092.7	3045.35	2034.34	2067.41	1973.54	12047.1	12645.1	12604.9	2917.35	2837.44	2699.77	2193.23	2381.77	2235.77	11847.2	11717.2	11988.5
ENSG00000054267.22	ARID4B	1988.53	1999.93	1634.04	1448.39	1383.33	1267.17	2123.48	1974.92	1925.74	948	979.391	945.077	1268.93	1242.01	1363.42	986.939	1003.78	963.58	1300.06	1278.83	1575.2	941.107	782.524	889.129	1092.83	1330.58	1079.7	942.682	1114.81	1176.4
ENSG00000054277.14	OPN3	515.208	478.241	529.362	662.028	697.647	642.724	688.685	699.36	723.55	948.851	766.999	877.77	957.371	870.093	963.798	814.48	832.344	725.867	954.052	980.186	1041.71	861.846	620.891	835.997	895.701	895.782	915.83	1291.01	1202.97	1176.02
ENSG00000054282.16	SDCCAG8	441.598	372.332	359.056	454.081	181.632	185.047	257.871	263.938	319.365	275.512	215.336	179.057	235.929	252.773	240.385	227.342	138.852	222.337	352.788	285.735	285.782	178.01	279.736	237.112	218.938	248.549	338.707	209.076	199.739	162.708
ENSG00000054356.14	PTPRN	5.39077	1.83265	3.35972	0	1.56508	0	0.417515	0	1.45019	0	0	3.27178	0	1.40339	1.52328	1.68433	1.50062	0	2.92187	1.46181	1.95914	1.92076	0	1.68671	0	1.64923	1.56953	0	0	1.76124
ENSG00000054392.13	HHAT	122.126	144.261	128.314	53.7112	57.2887	51.1906	70.1657	68.9143	62.9983	47.0828	52.17	63.7073	69.1777	69.5674	100.162	38.9451	32.7676	48.4452	32.7105	37.3835	28.8269	22.2264	39.3141	16.601	29.3468	36.6358	40.9063	16.3721	19.9386	14.7496
ENSG00000054523.18	KIF1B	313.015	251.118	249.369	128.674	123.311	121.94	271.553	276.878	253.073	187.22	208.499	156.429	311.669	223.507	263.982	159.141	173.311	317.189	171.833	179.225	188.867	291.787	216.541	158.624	161.001	165.796	163.367	229.62	237.109	237.933
ENSG00000054598.9	FOXC1	0.940082	0.948554	0	10.6609	8.79273	4.17175	1.31535	2.24615	2.17261	11.8437	14.5179	11.4841	7.15034	0	5.70529	5.04676	7.60227	10.0243	7.40121	4.38005	1.46755	7.29804	4.19764	8.21258	14.6215	18.1028	19.2158	2.65605	2.51282	5.20483
ENSG00000054611.14	TBC1D22A	789.145	804.069	843.763	541.686	518.194	559.869	828.864	728.381	750.551	851.783	828.586	780.317	718.595	709.212	736.694	569.135	659.842	612.313	855.84	785.042	776.342	769.95	648.199	785.549	733.643	736.179	735.658	903.676	902.663	858.006
ENSG00000054654.19	SYNE2	1098.57	1354.09	1421.43	502.689	469.671	403.202	1157.05	1183.83	1345.51	273.861	249.797	381.888	877.016	814.277	802.23	597.466	454.05	529.154	345.019	526.269	365.113	246.096	185.658	206.869	251.614	241.942	179.591	260.314	238.251	248.017
ENSG00000054690.14	PLEKHH1	20.2957	19.136	46.9756	27.2195	18.8289	21.4287	24.5807	14.174	19.7602	12.1128	14.8089	14.8129	53.9556	28.3555	14.8816	17.3529	13.8925	7.68465	18.9338	15.808	25.7138	19.1572	14.5531	22.438	5.41178	11.8225	22.7018	10.0611	12.702	14.6754
ENSG00000054793.14	ATP9A	2.85283	6.34165	1.46024	4.04404	1.18591	1.68798	2.66109	6.81632	1.03751	1.49757	1.12967	3.57439	1.44659	8.63067	6.92546	2.55254	1.21014	5.07007	1.24779	1.10766	2.96901	0	6.36922	2.55615	3.89222	2.81723	1.34054	1.79116	2.54185	0.752139
ENSG00000054796.13	SPO11	0	0	0	0	0	0	0	0	0	0	0	0	0	0	0	0	0	0	0	0	0	0	0	0	0	0	0	0	0	0
ENSG00000054803.4	CBLN4	0	0	0	0	0	0	0	0	0	0	0	0	0	0	0	0	0	0	0	0	0	0	0	0	0	0	0	0	0	0
ENSG00000054938.16	CHRDL2	0	0	0	0	0	0	0	0	0	0	0	0	0	0	0	0	0	0	0	0	0	0	0	0	0	0	0	0	0	0
ENSG00000054965.11	FAM168A	490.521	503.937	542.24	266.189	254.205	283.664	455.918	490.438	455.17	295.708	325.383	307.454	475.537	502.258	431.08	264.623	264.275	231.212	388.019	301.712	289.962	271.735	246.203	219.354	219.626	229.969	243.312	273.493	271.19	301.744
ENSG00000054967.13	RELT	629.461	743.081	695.473	1401.28	1435.07	1455.39	883.08	910.045	929.361	769.615	780.374	865.649	733.643	732.068	677.037	1159.49	1242.41	1192.57	1624.56	1694.29	1554.94	712.966	682.128	706.146	1031.14	939.433	942.411	1482.14	1706.69	1596.52
ENSG00000054983.17	GALC	135.788	194.5	182.118	170.601	148.644	129.033	180.177	281.947	270.071	151.785	85.5942	90.4891	76.696	171.82	219.33	123.698	101.476	69.0122	110.719	129.551	176.697	151.44	137.792	119.482	54.751	101.084	113.9	118.657	111.933	115.489
ENSG00000055044.11	NOP58	1271.61	1318.23	1326.21	2899.17	2989.35	2719.62	1264.87	1448.74	1358.48	1986.74	2002.61	1992.42	1556.15	1700.85	1833.05	2677.8	2587.32	2333.86	2886.52	3445.77	3222.43	3260.53	3353.24	3407.1	2127.29	2585.07	2373.08	3287.15	2855.84	3084.46
ENSG00000055070.17	SZRD1	1232.89	1163.04	1113.07	2759.23	2580.49	2670.59	1845.07	1862.56	1761.96	2761.5	2706.64	2762.33	1591.37	1739.5	1474.97	2291.48	2712.82	2910.84	4029.19	4107.19	4368.53	2867.38	2722.16	2695.27	3376.81	3265.4	3289.97	3791.83	4210.1	3829.79
ENSG00000055118.16	KCNH2	13.8072	18.367	14.5391	1.81917	3.76923	2.27797	16.3838	11.7744	7.77678	0	2.13019	2.52756	5.8111	4.78804	5.01631	0	2.78508	3.18684	1.17646	1.04435	2.9817	1.10696	2.86513	1.80753	1.05052	0	1.34627	0.899408	1.14343	1.41829
ENSG00000055130.17	CUL1	946.189	922.81	916.439	1466.62	1455.85	1532.85	1025.83	1000.78	1109.79	1381.09	1340.63	1411.77	1129.14	1127.24	1098.76	1593.32	1666.92	1672.44	1781.67	1766.07	1764.17	1887.83	1869.13	1840.91	1851.93	1885.08	1819.81	2049.39	1943.92	1897.46
ENSG00000055147.19	FAM114A2	185.681	215.286	281.878	408.54	306.011	317.576	209.436	208.307	259.938	501.026	384.736	290.773	316.439	231.101	272.997	443.27	281.93	427.3	282.376	335.866	252.279	380.035	350.414	320.862	333.956	362.599	385.162	384.767	326.46	485.11
ENSG00000055163.20	CYFIP2	5093.75	5357.04	5239.02	3171.2	3773.38	3376.06	4243.36	4778.37	5423.37	4803.48	4823.35	4673.49	4933.31	4807.48	4239.48	4779.42	5519.23	6096.38	4276.61	5850.86	5545.64	5116.64	5229.82	4999.05	3896.35	4085.55	4736.89	5368.55	6112.39	6397.92
ENSG00000055208.19	TAB2	1508.05	1391.91	1450.19	1810.86	2169.04	2484.08	1770.35	1837.26	1754.89	1287.73	1685.36	1331.64	1968.86	1918.66	1968.99	2170.1	2264.72	1842.33	2879.06	3059.05	2668.04	1211.32	1449.61	1288.62	1932.34	1895.01	1751.81	2632.32	2974.41	2614.65
ENSG00000055211.14	GINM1	360.293	349.745	333.658	217.513	243.291	201.95	372.841	338.44	355.133	209.497	196.159	195.912	267.236	289.697	244.67	239.139	251.34	264.009	267.956	249.182	313.271	182.724	179.722	174.061	257.3	225.595	248.813	324.271	242.004	247.637
ENSG00000055332.19	EIF2AK2	482.014	409.887	434.791	612.671	694.864	774.757	705.596	755.26	708.061	630.932	891.186	1033.93	654.337	709.13	567.314	932.124	956.374	755.265	506.767	844.623	674.002	986.698	985.537	1079.94	630.775	920.635	702.254	697.794	798.473	829.73
ENSG00000055483.19	USP36	1304.34	1125.11	1717.07	1302.28	1276.74	1210.02	682.752	1234.46	991	803.213	1056.65	1015.79	1146.85	1326.69	1161.52	1437.78	1249.27	1255.85	1081.19	1398.8	1359.18	1322.06	1575.58	1305.64	1130.94	1154.09	1117.06	1108.6	1078.4	1268.7
ENSG00000055609.20	KMT2C	1616.73	1807.08	1645.44	7872.69	1240.99	1153.53	1448.44	1567.03	1859.14	1437.56	1632.33	1217.85	1372.13	1398.24	1456.68	7705.99	1201.8	1499.75	1477.34	1405.7	1364.74	1046.6	909.326	895.736	1361.43	6423.33	1268.27	1514.03	1800.66	1343.78
ENSG00000055732.13	MCOLN3	4.19221	1.38558	1.28748	2.37707	2.0454	5.209	0	2.00331	0	0	0	0.78788	2.55091	3.46593	4.07076	6.18819	2.73358	0	0	1.22041	3.45256	1.1845	3.06581	2.79505	0	2.4446	1.5728	2.29211	4.93542	5.13871
ENSG00000055813.6	CCDC85A	1.88016	0	0	1.33261	0	0	3.94604	8.98461	2.17261	0	0	0	0	3.01218	0	0	0	0	1.23353	0	0	0	0	0	0	0	1.98784	0	0	0
ENSG00000055917.16	PUM2	2708.93	2626.42	2625.98	2510.62	2371.58	2267.01	2599.17	2500.85	2692.71	2286.45	2521.58	2488.98	2538.15	2636.43	2954.19	2458.84	2449.29	2505.97	2413.07	2168.3	2262.18	2628.19	2387.82	2460.89	2354.31	2444.48	2603.35	2210.73	2283.71	2292.13
ENSG00000055950.16	MRPL43	350.399	347.115	287.348	282.247	326.69	293.667	283.8	276.064	314.041	306.58	264.624	244.138	292.662	327.401	340.877	298.005	335.924	284.616	292.872	256.325	252.052	347.208	329.534	300.386	318.814	338.58	292.46	268.763	340.302	281.351
ENSG00000055955.17	ITIH4	276.036	240.437	374.296	72.0629	88.1389	59.4853	139.621	133.255	213.641	86.5631	44.387	120.126	88.6569	104.394	141.367	31.6208	87.3065	84.522	74.2908	138.899	22.0895	46.9178	36.3683	49.8659	54.8525	44.1448	78.6948	51.2334	29.3765	34.4054
ENSG00000055957.11	ITIH1	0	2.79555	7.4317	24.9244	9.49988	16.5997	0	3.556	0	1.74168	2.92327	1.29952	3.73923	1.99794	2.27054	12.6058	7.40271	8.85305	5.44448	2.97606	11.4711	0.548458	0	0.482883	7.04284	3.19322	9.43528	4.65897	7.90257	2.84174
ENSG00000056050.7	HPF1	109.647	146.259	126.278	268.243	303.805	280.123	114.121	85.5669	134.412	300.518	267.533	216.041	178.904	193.002	143.821	237.353	277.408	262.44	188.381	197.757	182.212	236.448	282.308	301.215	245.385	320.806	286.491	248.999	298.101	239.891
ENSG00000056097.16	ZFR	1324.31	1512.06	1563.14	2138.66	2081.65	2177.84	1423.28	1741.58	1378.76	2046.15	1922.58	1721.8	1574.95	1490.34	1572.38	2144.98	2310.83	2132.98	1989.42	2333.22	2199.15	2049.96	1872.88	2169.75	2275.08	2222.54	2208.68	2287.66	2151.03	2317.61
ENSG00000056277.16	ZNF280C	79.0408	78.8257	74.7992	97.7131	127.798	128.519	77.1576	61.4872	78.5905	107.107	81.886	89.8199	86.4966	105.034	81.4363	111.439	111.486	70.2358	106.126	89.9259	110.477	86.4126	96.4407	88.1669	86.5211	98.7023	104.297	102.116	106.756	82.8706
ENSG00000056291.18	NPFFR2	0	0	0	0	0	1.38373	0	0	1.80159	0	0	0	0	0	0	1.83487	0	0	0	0	0	0	0	0	0	1.01257	0	0	0	0
ENSG00000056487.16	PHF21B	0	0	0	0	0	0	0	0	0	0	0	6.08729	0	0	0	0	0	0	0	1.20561	0	0	0	0	0	0	0	0	0	0
ENSG00000056558.11	TRAF1	328.949	307.741	345.238	11565.8	11709.8	11777.3	604.655	616.442	655.883	4726.37	4693.48	4808.17	958.755	997.913	1009.93	10591.4	10605.6	10400.7	13030.4	12906.5	12737.3	6159.87	6049.46	6171.82	17289	16961.3	16979	16805.8	17213.4	16764.9
ENSG00000056586.16	RC3H2	767.519	960.738	1049.35	1236.09	858.263	1057.25	964.384	817.936	816.607	882.574	886.502	958.976	651.574	733.507	737.67	1032.94	934.568	932.504	758.193	902.207	1129.62	577.481	773.322	651.021	1017.72	1226.3	770.719	966.686	741.437	784.423
ENSG00000056736.10	IL17RB	2.03741	4.41343	0	12.0666	5.69063	6.02753	43.5141	59.6165	41.7494	1.55737	12.8919	3.71712	3.00871	2.11244	0	13.0523	6.33893	6.03481	1120.94	1222.11	1157.1	9.95872	24.4135	5.64805	6.67128	8.78403	4.2627	533.111	537.022	540.547
ENSG00000056972.20	TRAF3IP2	525.938	353.161	404.649	199.24	242.435	246.182	220.43	263.97	327.154	344.272	364.586	345.996	298.629	259.816	187.391	161.919	202.028	181.592	192.027	159.919	258.249	296.64	224.564	263.586	338.274	396.04	399.352	190.24	158.554	178.521
ENSG00000056998.20	GYG2	0	0	0	0	0	0	0	0	0	0	0.797033	0	0	0	0	0	0	0	0	0	0	0	0	0	0.549227	0	0	3.41238	0	0
ENSG00000057019.16	DCBLD2	60.0321	61.879	64.2791	28.8978	36.9632	36.4905	32.5492	61.9212	43.3435	52.8222	21.9148	25.3073	25.54	50.2555	49.3345	43.8183	34.8885	35.0846	24.1638	50.6167	14.7063	31.1566	27.0777	38.9354	26.9379	30.072	33.6527	30.8005	19.652	28.5152
ENSG00000057149.16	SERPINB3	0	0	0	0	0	0	0	0	0	0	0	0	0	0	0	0	0	0	0	0	0	0	0	0	0	0	0	0	0	0
ENSG00000057252.13	SOAT1	318.165	268.586	351.525	556.657	521.304	638.166	496.278	696.331	638.951	635.3	386.57	510.52	416.366	490.072	450.649	990.117	852.612	715.84	618.325	498.796	529.666	803.041	780.207	728.784	641.844	578.525	587.715	873.425	984.987	825.812
ENSG00000057294.15	PKP2	3.01446	5.27794	10.679	8.00113	3.29048	7.03271	6.32667	8.8711	0	5.93405	4.47626	2.1245	2.29282	3.21961	4.57363	3.03429	4.65065	2.67865	2.96658	2.63344	3.53287	9.15175	1.68252	1.51929	0.616909	3.34894	2.12473	6.39044	4.02879	5.8186
ENSG00000057468.7	MSH4	7.52066	10.4341	5.77423	7.99568	9.37891	11.6809	1.31535	4.49231	5.43152	8.88278	7.81735	7.06711	0	7.02843	5.70529	1.26169	12.6705	10.0243	6.16767	5.47506	11.7404	10.5416	12.5929	12.6347	8.46506	9.05139	7.95136	14.1656	5.02563	10.4097
ENSG00000057593.14	F7	0	0	0	0	0	0	0	0	0	0	0	0	0	0	0	0	0	0	0	0	0	0	0	0	0	0	0	0	0	0
ENSG00000057608.17	GDI2	3071.8	2921.36	3060.4	5819.28	5655.18	5771.69	5544.6	5865.21	5791.41	8339.65	8434.58	8221.73	5565.58	5568.1	5484.21	7716.56	7874.77	7828.08	9992.85	10567.2	10767.1	10709	10669.3	9939.86	9033.58	8970.83	8682.92	15422.5	14311.1	14527.6
ENSG00000057657.17	PRDM1	75.6274	33.6064	96.9194	116.414	58.0122	102.46	30.363	24.6049	14.8699	378.486	280.442	287.34	31.516	30.8201	18.9992	100.662	55.6752	56.1664	44.7799	29.9782	33.6239	509.043	459.185	411.117	115.682	128.63	95.278	38.5527	49.4292	35.9226
ENSG00000057663.16	ATG5	301.924	307.184	309.721	462.216	456.58	440.98	456.712	333.582	336.015	449.817	434.89	432.447	416.552	346.979	329.567	478.315	435.927	457.39	471.925	395.293	493.239	542.177	557.095	522.166	501.759	439.748	484.437	462.534	482.97	459.774
ENSG00000057704.13	TMCC3	84.4441	59.4165	49.8593	903.779	641.798	780.694	44.4387	41.9082	75.08	270.543	274.478	337.658	148.509	113.626	211.883	577.269	506.765	520.208	379.722	390.556	371.756	329.776	231.614	239.381	769.653	741.697	629.99	384.534	283.741	322.783
ENSG00000057757.10	PITHD1	629.588	586.786	605.904	740.469	689.315	702.79	524.687	581.826	621.262	647.502	670.976	707.724	597.781	659.982	679.254	756.91	736.854	779.738	723.108	757.429	839.745	984.43	962.216	969.144	742.786	741.464	760.269	887.437	838.547	859.703
ENSG00000057935.14	MTA3	177.113	209.16	206.263	237.684	250.558	199.809	382.184	400.22	352.712	192.423	183.46	153.527	152.968	199.084	204.068	286.761	250.389	181.107	186.871	214.748	225.965	175.441	151.188	166.169	187.064	211.941	251.544	189.798	220.348	215.31
ENSG00000058056.10	USP13	203.714	118.804	45.0856	127.721	140.36	366.298	742.09	424.847	325.306	189.9	209.986	684.278	579.658	143.944	335.162	243.103	183.548	849.762	912.325	860.922	95.8565	725.734	526.583	82.6217	99.6414	59.8839	471.788	281.293	281.397	557.635
ENSG00000058063.16	ATP11B	1020.07	1004.8	1299.19	1291.96	1183.11	1081.56	1009.11	987.953	1261.62	1577.12	1667.63	1620.07	1185.68	1259.23	1184.78	1415.89	1123.01	1291.85	1178.09	1406.51	1329.35	1739	1651.98	1374.67	1368.68	1280.26	1420.07	1429.5	1392.21	1430.84
ENSG00000058085.15	LAMC2	0.9448	3.81326	0	5.3572	1.76737	0.838538	0	0	4.36702	0	3.36711	0.887822	0	1.0091	2.29357	0	1.2734	1.6791	2.47945	2.20101	5.89965	3.52422	0	2.53963	2.32024	2.79902	1.33188	1.77959	0.841809	2.24184
ENSG00000058091.17	CDK14	579.787	767.006	673.926	633.538	812.989	779.884	544.553	410.968	346.539	944.318	999.687	965.626	928.275	1224.62	958.019	833.513	1333.54	1016.94	322.212	318.091	304.423	1010.44	1547.5	1054.33	805.99	928.714	1234.14	504.586	728.235	595.452
ENSG00000058262.10	SEC61A1	1354.76	1312.65	1306.96	2111.49	2320.58	2176.83	1630.3	1497.2	1613.85	1747.45	1565.16	1895.04	1692.89	1730.82	1587.11	2456.2	2028.55	2095.96	2954.37	3053.3	2807.58	2690.22	2676.22	3151.37	1981.38	2136.28	2253.05	4130.23	3509.41	3750.43
ENSG00000058272.19	PPP1R12A	1243.08	1405.31	1247.01	1308.99	1340.17	1221.76	1739.8	1309.59	1716.79	1374.82	1434.85	1266.06	1440.62	1389.74	1254.2	1507.61	1303.67	1385.75	1386.26	1485.27	1629.18	1273.77	1086.18	1133.05	1329.8	1551.5	1632.96	1405.79	1353.91	1435.47
ENSG00000058335.16	RASGRF1	177.926	83.1232	93.4621	107.433	69.8421	134.721	45.4292	91.4975	58.366	100.143	69.6254	91.2013	131.38	125.042	149.049	134.712	215.856	123.415	136.388	113.581	58.1257	76.3547	34.8737	65.2123	49.488	272.859	61.2728	80.146	96.7865	99.5063
ENSG00000058404.20	CAMK2B	1.0663	0	0	0	0.332441	0	2.23792	0.63693	1.11656	1.67923	0	0	3.20392	1.7083	2.58851	0	0	0.947513	0.699574	1.24203	0	0.876318	0	8.03568	1.3093	0	0	0	1.90012	1.36917
ENSG00000058453.17	CROCC	622.715	770.264	863.992	336.311	409.937	344.369	737.551	696.252	766.56	253.235	415.146	327.337	670.315	626.792	685.701	363.079	345.734	364.486	384.655	451.055	305.579	358.892	313.22	313.147	270.127	250.131	305.214	265.068	354.37	293.282
ENSG00000058600.16	POLR3E	663.989	759.773	641.831	1194.55	1372.6	1262.48	742.802	888.472	981.839	1128.38	986.62	1084.72	987.857	721.884	862.254	1120.07	985.314	1081.52	897.439	1329.64	1306.13	1398.6	1317.81	1287.78	1184.71	1119.07	984.036	1033.61	917.526	1100.26
ENSG00000058668.15	ATP2B4	293.39	301.536	372.076	19.1829	36.9865	30.7768	254.09	388.46	284.222	108.164	113.535	119.069	198.138	253.365	274.222	43.1413	37.0481	40.5843	42.3636	41.377	29.0473	64.4021	43.0069	49.2861	37.8486	34.185	36.9609	30.2685	39.1863	36.7054
ENSG00000058673.17	ZC3H11A	4385.24	3869.42	3465.79	2614.44	2652.79	2542.98	3419.5	3623.17	3808.33	2711.51	3362.05	2644.47	3187.19	2995.66	2858.71	2304.49	2489.66	2257.09	2734.67	2319.39	2173.7	2153.29	2817.93	2269.51	2409.83	2279.79	2383.45	2292.61	2003.5	1851.32
ENSG00000058729.11	RIOK2	239.088	231.8	202.852	621.928	617.697	679.361	192.658	285.532	253.711	593.173	604.71	579.227	380.243	296.062	341.575	691.611	646.56	622.665	704.213	791.559	858.735	948.868	898.888	812.405	571.872	726.749	738.536	955.515	714.678	797.16
ENSG00000058799.15	YIPF1	177.201	161.93	200.53	142.001	149.635	159.189	186.981	156.868	180.522	212.306	233.783	249.323	185.172	204.678	174.765	209.681	167.139	217.818	154.264	136.578	192.74	207.786	248.891	236.889	209.18	214.794	231.056	180.606	192.306	207.953
ENSG00000058804.12	NDC1	417.438	403.57	405.965	712.489	741.545	628.863	310.72	319.508	345.508	515.523	538.781	533.743	531.156	520.916	552.271	728.31	667.732	629.299	693.379	645.993	646.141	853.435	870.047	850.807	522.524	500.072	541.052	654.713	715.875	669.693
ENSG00000058866.15	DGKG	34.6973	55.4426	29.5252	19.1529	77.7632	29.6288	42.5038	20.8957	96.4722	98.8176	120.923	56.2781	55.3668	43.9981	54.125	44.1134	27.2107	18.7499	14.3195	24.7377	93.4366	30.3165	84.8284	75.0377	40.7558	64.9399	32.3073	6.85173	26.2357	12.857
ENSG00000059122.17	FLYWCH1	872.822	874.987	811.36	548.055	474.446	463.587	902.229	921.158	901.342	496.547	506.048	413.103	685.757	675.665	674.453	608.179	537.203	647.979	563.057	454.168	606.734	313.101	301.608	324.605	436.267	446.885	446.5	561.774	400.694	543.51
ENSG00000059145.19	UNKL	1286.95	1724.95	1742.15	292.19	164.885	191.049	910.683	1370.56	1177.92	264.464	54.0763	177.925	1818.43	1288.58	1198.49	275.84	198.458	287.234	332.239	249.215	103.697	120.018	100.701	256.796	162.352	150.272	111.041	146.975	218.004	136.775
ENSG00000059377.18	TBXAS1	39.4085	50.281	49.4698	21.7919	15.1345	37.8556	310.213	222.009	127.675	22.1952	37.8721	10.4413	42.6874	58.9518	36.2759	25.7022	22.6824	27.8702	34.0606	74.5601	112.353	22.9357	18.6636	20.6284	7.94595	19.5992	55.3472	101.775	30.4122	34.6045
ENSG00000059378.13	PARP12	1220.72	1082.28	1100.93	592.548	714.59	740.701	1514.08	1531.15	1449.48	722.976	624.304	630.376	681.909	618.593	691.103	553.224	494.771	533.177	866.409	730.662	752.489	457.719	387.185	509.583	627.229	546.75	537.585	620.891	627.993	669.269
ENSG00000059573.9	ALDH18A1	736.467	508.132	422.388	1313.92	1284.84	1218.69	692.579	586.162	536.411	1282.36	1363.23	1199.18	710.757	539.195	586.195	1148.45	1285.18	1472.36	1283.66	1434.88	1420.55	1671.18	1592.42	1710.63	1191.97	1312.91	1284.56	1401.62	1666.52	1533.78
ENSG00000059588.10	TARBP1	642.65	683.77	690.379	1226.7	1246.34	1258.1	681.946	666.035	762.609	550.484	627.469	561.525	975.52	640.353	779.317	933.828	831.049	932.033	1014.02	1097.61	1286.81	764.854	768.755	660.564	896.568	905.384	895.789	1075.2	1005.43	1172.83
ENSG00000059691.12	GATB	117.746	118.291	143.756	280.179	271.564	251.255	141.09	87.3289	130.449	324.983	228.606	443.236	177.99	242.925	157.447	306.277	380.846	249.869	189.173	175.195	285.809	360.017	240.046	251.56	337.215	335.317	292.988	342.722	270.82	300.641
ENSG00000059728.11	MXD1	206.884	230.063	177.309	132.037	132.208	154.658	163.591	180.282	176.399	111.251	138.424	160.583	246.686	164.849	172.126	243.545	251.963	139.389	161.864	163.889	159.77	184.918	75.737	82.4625	131.06	153.476	170.229	256.791	275.632	282.896
ENSG00000059758.8	CDK17	969.169	762.084	876.924	954.93	887.715	825.673	593.008	608.431	562.327	468.702	434.736	409.471	817.357	747.505	685.652	878.778	925.247	906.238	724.632	759.68	881.958	422.897	449.104	437.592	655.171	763.167	675.751	752.823	746.042	767.438
ENSG00000059769.20	DNAJC25	73.0696	71.4817	58.819	105.566	111.257	94.255	71.644	69.5954	56.9088	103.41	85.8479	81.9254	74.9178	84.7259	83.0239	103.965	110.424	88.9122	100.756	97.3785	102.744	118.49	138.946	119.865	83.151	79.6605	89.5501	151.634	124.893	127.427
ENSG00000059804.16	SLC2A3	1545.55	1617.97	1374.79	390.776	468.18	507.384	1686.73	1394.54	1796.71	953.571	751.381	907.821	1225.99	1288.13	1348.49	1091.16	1112.6	1116.27	720.202	763.351	741.231	988.308	821.401	876.146	588.127	564.022	632.777	1252.76	1159.91	1372.78
ENSG00000059915.17	PSD	8.62489	13.5598	21.402	28.1427	37.6675	16.8518	10.3485	4.94104	3.70602	6.22802	12.4875	5.23654	14.3014	15.1859	26.7489	26.5571	29.7772	21.6599	1.82803	10.8493	9.94542	8.96396	7.25746	17.2403	16.9254	13.8965	12.3196	13.4409	23.2069	26.1438
ENSG00000060069.17	CTDP1	437.424	466.655	452.044	545.738	604.27	553.732	794.299	683.806	746.65	554.959	602.757	619.453	503.534	430.444	477.32	610.12	642.516	581.894	710.808	653.679	646.903	679.33	697.647	650.057	651.15	667.796	666.614	635.354	703.651	707.359
ENSG00000060138.13	YBX3	1105.66	1304.51	640.543	1430.07	1541.59	705.082	403.438	677.184	880.982	1070.08	1291.62	746.229	1554.43	1505.36	892.33	1224.13	685.103	1102.73	1361.11	2278.94	1402.56	888.462	2584.35	2314.93	622.496	1169.37	1212.13	2971.13	840.487	1861.66
ENSG00000060140.9	STYK1	0	0	0	0	0	0	0	0.383452	0	0	0	0	0	0	0	0	0	0	0	0	0	0	0	0	0	0	0	0	0	0
ENSG00000060237.19	WNK1	5085.35	3693.71	1400.44	1666.77	3532.76	3071.05	3021.02	1422.02	3724.79	1721.6	1943.47	3406.53	5825.71	3967.15	1577.3	4611.94	2980.67	2130.75	1782.96	1330.62	1349.57	2384.2	6032.78	2911.08	4145.78	3760.38	4413.56	2157.46	2432.04	1517.26
ENSG00000060303.5	RPS17P5	0	0	0	0	1.17236	0	1.31535	0	0	0	2.23353	0	0	1.00406	0	0	1.26705	1.67072	0	1.09501	0	0	0	0.631737	2.30865	0.696261	1.32523	0	1.67521	2.23064
ENSG00000060339.14	CCAR1	1000.31	1099.03	1198.33	2113.7	1968.29	1772.43	995.792	1328.79	1115.87	1967.53	1772.29	1750.1	846.534	1081.36	1151.8	1765.05	1749.52	1216.3	1874.43	1955.73	1797.3	2063.56	1935.19	2184.95	1938.26	1763.78	1859.84	1920.54	1716.68	1848.71
ENSG00000060491.17	OGFR	1221.07	1163.87	1088.71	1053.81	1065.16	1029.57	1217.07	1188.2	1137.52	915.792	1129.46	980.667	918.395	1134.63	1174.06	1022.94	1015.4	1198.62	1129.7	1000.55	783.145	1259.32	1230.13	1186.46	1011.68	1249.86	1001.83	1052.23	997.378	1034.06
ENSG00000060558.4	GNA15	2.76209	0	0	9.13595	8.61142	6.53718	24.4763	27.498	27.6615	65.2472	79.8428	74.405	0	1.96672	0	7.41405	4.96368	4.9088	101.48	93.3017	79.0508	27.7961	14.3888	21.6549	30.901	23.1848	24.6601	58.9625	74.6504	74.278
ENSG00000060566.14	CREB3L3	0	0	0	0	0	0	0	0	0	0	0	0	0	0	0	0	0	0	0	0	0	0	0	0	0	0	0	0	0	0
ENSG00000060642.11	PIGV	92.958	89.5269	105.52	112.784	151.765	142.006	115.754	125.285	128.223	158.178	190.99	191.705	127.241	172.776	120.971	115.123	133.753	150.031	130.106	98.4873	94.9058	153.282	193.839	167.987	187.9	152.471	171.603	117.716	114.466	114.633
ENSG00000060656.20	PTPRU	0.281466	6.83669	0	3.38613	0.704276	0.24981	3.34226	2.90848	3.67601	2.67095	3.24304	6.04642	2.69547	1.43625	4.26263	0	1.1941	0.500223	0	0.987772	0.439393	0	12.4899	2.1578	2.22335	0.345885	7.04844	2.29283	2.86097	0
ENSG00000060688.13	SNRNP40	531.239	395.877	371.427	1002.03	959.618	868.746	466.519	483.73	486.296	943.877	1008.86	929.002	567.253	512.817	588.354	850.988	984.886	980.027	950.155	969.512	750.409	1205.75	1155.21	1207.96	1319.17	1161.1	1047.36	937.403	895.298	1060.45
ENSG00000060709.15	RIMBP2	0	0	0	0	0	0	0	0.807281	0	0	0	0	0	0	0	3.83642	0	0	0	0	0	0	0	0	0	0	0	0	0	0
ENSG00000060718.22	COL11A1	0	0	0	0	0	0	0	0	0	0	0	0	0	0	0	0	0	0	0	0	0	0	0	0	0	0	0	0	0	0
ENSG00000060749.16	QSER1	346.298	283.857	276.586	342.218	327.07	347.978	266.573	488.597	218.309	877.282	286.829	252.514	329.628	358.733	475.562	407.803	436.429	388.577	267.365	347.092	377.041	399.523	460.464	386.461	299.093	283.693	285.05	326.954	390.774	353.738
ENSG00000060762.19	MPC1	229.308	226.759	203.983	328.376	339.151	295.945	192.545	217.19	204.576	195.524	172.17	197.573	203.324	186.44	219.331	282.868	269.441	245.677	343.432	374.877	378.844	208.876	245.187	263.661	229.59	265.547	241.335	384.641	379.675	335.386
ENSG00000060971.19	ACAA1	592.19	574.845	582.539	506.761	545.991	534.571	653.078	624.244	676.651	698.983	710.823	774.151	661.74	578.724	584.088	520.456	594.311	565.14	467.274	559.576	488.867	637.28	607.085	594.756	688.942	738.533	754.324	536.835	501.085	496.861
ENSG00000060982.15	BCAT1	119.084	187.609	382.035	1521.09	1311.74	1388.48	166.291	105.767	232.77	1458.87	1161.7	1387.4	598.262	820.298	719.814	2443.53	2194.92	2471.17	838.557	1031.19	812.977	5132.81	4770.51	4584.08	1888.34	2072.08	1969.04	1542.52	1409.49	1526.21
ENSG00000061273.18	HDAC7	2044.55	1994.43	1896.16	706.841	742.147	695.92	2213.86	2663.64	2591.66	1224.65	1047.1	913.513	2710.49	2156.22	2298.91	1280.59	1316.16	1316.62	1178.28	1203.01	948.184	1212.43	1455.77	1254.86	827.513	897.269	917.358	932.321	893.073	773.121
ENSG00000061337.15	LZTS1	1.88016	10.4341	1.44356	1.33261	4.10327	4.17175	5.26139	7.86154	5.43152	5.92185	4.46706	3.53356	4.29021	0	5.70529	2.52338	2.53409	3.34143	2.46707	1.09501	1.46755	0.810893	2.09882	2.52695	1.5391	2.08878	1.98784	0.885351	2.51282	3.71774
ENSG00000061455.11	PRDM6	0	0	1.44356	0	0	0	0	0	0	0	0	0	0	0	0	0	0	0	1.23353	0	0	0	0	0	0.769551	0	0	0	0	0
ENSG00000061492.12	WNT8A	0	0	0	0	0	1.07615	1.18808	1.09482	0	0	0	0	0	1.9576	0	0	0	0	0	0	0	0	0	0	0	0	0	0	0	0
ENSG00000061656.11	SPAG4	77.9434	69.386	67.6787	11.6884	13.9767	8.18532	50.2245	24.0719	22.713	13.6944	12.5365	16.2972	16.1384	23.9484	9.39574	20.3277	7.36153	5.17637	3.37263	14.8462	11.4525	25.714	28.0649	13.7924	18.9001	10.896	19.8774	12.8013	9.21527	11.2046
ENSG00000061676.15	NCKAP1	9.76453	12.4799	43.828	9.22781	6.0886	8.08856	4.55412	5.4438	6.76999	0	6.95983	4.89369	12.8734	22.8657	7.90137	8.73669	5.70295	5.78452	0	8.34076	5.08108	4.49208	65.8021	5.68688	46.0548	5.30346	3.21183	23.5361	39.7248	12.357
ENSG00000061794.13	MRPS35	337.541	417.727	368.489	903.751	923.169	918.906	434.736	330.309	301.427	815.728	647.313	732.912	620.781	530.147	525.802	964.836	991.027	1029.65	818.174	1121.06	803.046	1296.94	1460.36	1330.32	827.827	1054.07	963.495	1061.59	1084.67	1299.16
ENSG00000061918.14	GUCY1B1	7.55531	6.84093	7.59441	13.0946	20.5139	10.522	4.74312	9.80691	12.7309	10.3982	10.0676	14.0275	20.0886	23.2447	15.4299	22.4276	20.0603	21.086	7.78417	11.925	7.93792	20.6459	20.5293	17.1903	12.4874	17.2386	11.9469	18.3572	12.0816	15.417
ENSG00000061936.10	SFSWAP	1342.29	1376.99	1262.79	1105.13	1107.83	1025.72	1378.49	1237.8	1266.93	919.846	951.498	972.838	1050.4	1142.71	1263.81	991.411	1107.16	908.141	1010.32	1066.36	1044.74	1024.3	1112.52	1020.43	982.618	976.322	821.129	988.695	1105.73	1029.26
ENSG00000061938.20	TNK2	1919.65	2868.09	2093.89	877.603	822.307	889.737	2083.29	1852.42	1893.62	984.307	1128.49	1225.63	1594	1403.19	1344.8	745.501	704.33	811.072	684.767	744.344	698.445	700.369	724.249	697.912	778.621	635.526	854.433	836.284	697.828	740.731
ENSG00000061987.16	MON2	1468.23	1126.92	1206.12	656.719	985.725	966.484	1233.7	1115.03	1256.32	970.968	1068.52	874.763	1052.02	744.019	980.262	693.834	695.917	560.471	663.158	682.208	664.194	703.024	853.941	906.461	952.726	917.2	952.108	692.904	851.395	727.374
ENSG00000062038.15	CDH3	11.2092	11.1002	4.50535	1.55966	1.37211	6.07735	8.40251	13.6296	12.545	0.577567	5.47573	7.34235	8.84868	13.6243	20.3131	0.615346	7.66571	10.8131	19.0681	1.28158	1.71759	9.73366	1.63761	9.11924	1.20089	7.83705	0	2.76319	3.641	0.290077
ENSG00000062096.15	ARSF	0	0	0	0	0	0	0	0	0	0	0	0.883389	0	0	0	0	0	0	1.23353	0	0	0	0	0	0	0	0	0	0.837606	0
ENSG00000062194.16	GPBP1	1966.37	1887.27	1994.92	1909.99	1866.43	1827.39	1901.08	1793.45	1770.62	1896.29	1822.69	1800.72	1645.59	1826.92	1862.18	1639.78	1572.41	1567.25	1572.59	1521.54	1724.14	1692.7	1572.84	1669.35	1748.2	1797.84	1746.8	1663.19	1447.95	1549.26
ENSG00000062282.15	DGAT2	46.167	83.7757	54.6708	514.235	653.264	552.283	76.9201	71.4096	71.7461	216.973	109.557	118.615	148.567	98.5588	144.939	391.719	471.473	501.629	651.724	688.632	680.804	109.073	94.4386	163.972	360.734	439.964	398.095	609.758	548.44	707.432
ENSG00000062370.17	ZNF112	51.2157	61.0339	38.4846	70.0142	44.7107	40.956	28.3199	26.7891	28.9604	57.0565	27.4348	25.6016	39.1283	17.6193	61.8334	35.6866	33.5515	43.0061	54.5268	25.0764	64.3323	24.6353	19.142	42.9357	20.6832	35.9347	30.6918	16.7706	27.0673	24.8331
ENSG00000062485.19	CS	1548.46	1472.41	1736.63	3546.17	3794.98	3790.44	1615.65	1702.7	1839.42	3064.73	3128.16	2986.95	2171.72	2133.77	2122.73	3596.79	3543.11	3869.04	4116.37	4259.49	4171.3	4441.88	3874.54	4594.9	4024.54	3904.98	3948.46	4419.56	4445.53	4496.63
ENSG00000062524.16	LTK	21.6199	14.5452	14.5874	2.71752	2.36541	6.91617	10.1797	7.2511	12.6808	16.1127	24.4426	13.292	16.1581	17.4658	21.0966	8.71543	8.75242	14.8758	4.9542	1.51281	1.99512	7.87852	20.0103	7.43873	7.36085	4.78867	4.34976	2.66685	2.31438	4.21034
ENSG00000062582.14	MRPS24	197.774	248.333	256.223	393.437	384.144	282.396	162.614	240.782	184.063	413.494	329.887	310.67	178.487	279.713	322.992	379.327	408.773	166.239	299.874	295.156	337.598	509.123	450.627	507.212	309.054	375.16	473.933	353.86	391.085	366.471
ENSG00000062598.18	ELMO2	408.131	430.93	523.613	690.241	749.705	680.047	463.128	585.853	405.409	418.143	497.821	564.401	627.056	614.657	766.353	837.592	807.607	584.996	672.211	775.809	610.017	504.306	620.447	495.735	534.311	562.793	475.421	654.753	613.196	731.321
ENSG00000062650.20	WAPL	1241.42	1112.76	1358.64	1206.54	1303.6	1333.21	1101.85	1114.67	1218.32	1425.99	1564.78	1506.31	1313.46	1303.9	1343.98	1460.1	1182.28	1414.54	1300.26	1345.26	1300.12	1508.04	1467.91	1480.31	1510.58	1523.18	1471.12	1277.82	1332.42	1385.99
ENSG00000062716.13	VMP1	1100.77	822.787	891.223	827.486	1104.08	1071.96	2378.1	2660.17	2303.49	1609.47	1642.8	1644.61	991.889	885.041	881.315	1060.64	1089.97	1024.77	1470.96	1824.74	1652.8	1398.32	1238.7	1245.42	1275.52	1361.83	1305.87	2350.15	2089.12	2118.55
ENSG00000062725.10	APPBP2	518.016	480.508	542.65	495.512	484.323	465.807	480.926	522.857	434.096	581.336	568.819	563.068	544.308	662.5	575.937	586.789	582.869	634.596	476.224	549.536	540.747	632.562	661.389	765.082	557.548	585.782	548.541	594.284	546.509	554.892
ENSG00000062822.15	POLD1	532.058	308.692	446.031	837.629	798.803	853.724	559.668	559.892	600.345	914.219	943.566	938.408	686.368	441.713	606.09	832.048	920.58	801.87	1001.52	782.69	828.719	1548.05	1379.62	1516.37	888.961	1052.04	1038.9	806.182	958.018	717.369
ENSG00000063015.20	SEZ6	0	0	0	0	0	0	0	0	0	0	0	0	0	0	0	0	0	0	0	0	0	0	0	0	0	0	0	0	0	0
ENSG00000063046.18	EIF4B	8959.5	8369.75	8235.83	11918.1	11301.3	12176.2	8101.72	7490.6	8200.07	10781.4	10936.2	10712.7	11909.9	11167	11979	12892.1	12325.3	12032.8	11827.8	11859.4	12152.9	12477.3	12449.6	12291.4	11701.3	12499	12701	11654.7	12023	12482
ENSG00000063127.16	SLC6A16	247.037	352.395	292.045	38.4786	58.8999	81.9442	190.391	164.609	137.336	19.3305	52.2927	49.6887	143.702	154.662	167.581	42.7484	54.159	47.4909	26.8724	26.6618	44.6744	41.1353	26.0652	15.9101	36.333	29.6514	22.396	14.6579	33.4327	33.7136
ENSG00000063169.11	BICRA	253.657	278.296	309.572	216.077	216.493	213.894	393.567	317.635	367.939	274.499	339.084	274.951	235.027	247.432	281.106	278.011	237.88	179.124	405.086	253.816	215.54	262	267.961	201.127	309.672	274.481	311.291	211.853	252.877	273.694
ENSG00000063176.16	SPHK2	212.055	220.877	254.877	323.649	312.99	266.204	228.534	270.013	276.748	353.904	334.857	323.61	274.03	265.409	235.329	325.857	308.518	292.682	480.36	493.915	420.237	328.886	412.399	436.96	429.927	371.31	366.568	386.593	395.628	381.437
ENSG00000063177.13	RPL18	8719.09	8649.92	8628.14	11097.6	11126.2	11458.8	7823.54	7924.49	8116.52	10172.4	9933.76	10155.8	10183.9	10411.2	10427.9	10474.7	11132.5	10991.2	10437.9	10015.9	9828.24	10573.7	10569.8	10513.2	11123.2	10752.6	10822.9	10423.9	10959.1	10172.5
ENSG00000063180.9	CA11	304.949	219.172	271.932	82.7192	88.0978	96.2253	225.331	124.278	63.1392	56.4652	79.6484	71.7179	229.618	224.533	156.058	219.972	210.101	75.3072	117.256	49.3574	96.1294	155.575	330.907	139.466	51.1184	51.5016	121.948	51.6745	62.9385	57.0603
ENSG00000063241.8	ISOC2	89.1414	89.5593	90.0735	498.539	486.86	489.307	116.826	109.72	98.127	325.154	300.32	313.363	255.301	197.745	166.699	528.95	579.917	572.857	424.345	442.435	396.531	569.641	561.403	614.322	421.83	381.604	377.381	504.325	531.469	522.067
ENSG00000063244.13	U2AF2	2313.53	2212.62	2313.68	3920.26	3803.07	3817.97	2634.1	2679.41	2689.56	3191.48	3237.4	3083.99	2477.56	2444.2	2725.16	3561.41	3771.38	3894.09	3957.62	3580.1	3618.71	4080.58	4260.4	4095.08	3538.53	3430.31	3534.54	3686.62	3626.95	3514.06
ENSG00000063245.15	EPN1	537.71	555.183	603.447	516.237	585.483	517.488	681.625	639.784	706.012	865.542	672.361	860.321	496.994	513.125	659.309	582.461	616.877	699.854	668.684	697.129	638.108	832.29	912.625	880.176	895.739	874.554	733.463	772.081	718.081	636.407
ENSG00000063322.15	MED29	527.508	647.903	530.569	850.477	590.535	705.787	815.038	766.225	612.659	674.851	793.667	734.27	621.138	649.85	538.384	804.219	874.067	666.049	823.131	711.421	624.366	650.039	742.793	757.368	673.019	759.776	707.053	746.25	813.659	768.072
ENSG00000063438.19	AHRR	11.2505	2.37437	23.4826	77.1827	137.713	85.2479	91.8505	292.917	254.383	171.542	43.2293	52.9027	3.57967	56.4666	44.5704	73.5338	80.0107	28.2512	319.973	404.702	283.283	323.844	195.378	317.777	18.9929	127.562	13.2261	244.974	153.895	149.866
ENSG00000063515.3	GSC2	0	0	0	0	0	0	0	0	0	0	0	0	0	0	0	0	0	0	0	0	0	0	0	0.631737	0	0	0	0	0	0
ENSG00000063587.15	ZNF275	342.797	307.399	402.581	310.309	295.42	319.896	342.305	354.156	372.095	367.663	357.04	327.609	349.596	362.023	339.463	276.229	320.468	272.861	356.209	364.662	340.604	414.623	483.186	425.45	333.189	352.583	362.895	298.852	346.54	319.796
ENSG00000063601.17	MTMR1	988.994	981.617	907.785	1193.76	1312	1033.01	917.948	703.746	627.079	953.588	1089.88	1098.85	984.254	893.37	922.616	792.888	1111.74	847.548	1251.94	1276.07	914.593	1003.64	1040.33	1282.29	1306.8	1359.39	1271.74	1010.47	1393.5	1025.85
ENSG00000063660.9	GPC1	12.6063	32.9168	19.5509	22.5604	19.994	49.3675	64.6109	20.0291	18.0062	12.6005	15.8812	9.35611	34.6254	20.7216	46.0779	35.1824	37.8873	13.5765	23.0723	40.9733	63.3078	14.5313	63.0487	19.648	30.0033	16.4913	16.5761	17.6477	21.068	10.2504
ENSG00000063761.16	ADCK1	114.113	92.2286	92.8411	214.668	164.401	141.106	117.877	86.2905	117.572	112.7	79.9841	108.573	135.369	119.812	114.329	101.236	102.553	137.157	180.391	161.439	120.178	142.738	135.519	139.277	150.138	147.325	117.434	170.141	162.837	154.499
ENSG00000063854.13	HAGH	254.653	234.675	204.669	81.9313	93.7436	88.1903	491.263	393.359	362.714	128.251	149.766	183.074	175.58	206.961	166.037	115.755	181.303	131.225	158.253	128.834	166.067	138.824	145.743	131.016	143.223	143.814	139.039	181.041	174.289	168.255
ENSG00000063978.16	RNF4	836.197	878.772	1029	1177.52	1142.81	1088.83	1100.35	1077.72	982.944	1218.5	1310.94	1248.4	899.756	999.027	1055.85	1495.93	1155.73	1314.88	944.421	1474.74	1226.68	1161.89	1319.98	1318.42	1342.44	1425.9	1222.55	1095.31	1096.91	1036.22
ENSG00000064012.22	CASP8	1013.45	912.714	1110.11	611.506	487.714	557.453	1617.8	1759.55	2756.48	579.117	622.61	554.138	712.66	763.338	654.748	467.647	469.94	1456.19	464.979	573.393	546.626	481.198	480.337	435.963	504.27	459.47	511.619	455.295	1127.01	1148.07
ENSG00000064042.18	LIMCH1	0	0	0	0	0	0	0	0	0	0	0	0	0	0.929221	0	11.2431	0	1.54619	0	0	0	0	0	0	1.42438	0.644363	0	0.420793	0	0.790216
ENSG00000064102.15	INTS13	277.933	225.02	254.028	659.937	728.73	767.005	179.551	151.579	213.079	536.275	606.213	595.187	431.768	347.408	438.901	845.007	720.741	784.299	619.13	590.912	578.878	1094.45	983.219	1007.65	759.234	760.016	676.763	887.808	866.043	1014.46
ENSG00000064115.11	TM7SF3	569.256	601.925	327.989	246.445	364.083	307.952	413.567	450.759	410.715	258.016	306.834	327.162	325.207	463.18	445.921	881.186	488.183	431.296	670.215	309.342	174.606	370.61	428.017	440.274	314.814	350.441	285.952	411.022	335.54	364.371
ENSG00000064195.7	DLX3	0	0	0	0	0	1.6687	0	0	0	0	0	0	1.43007	0	1.14106	0	0.633523	0	0	0	0	0.810893	6.29646	1.89521	0	0	0	0	0	0
ENSG00000064199.7	SPA17	8.62836	34.8951	7.57109	17.283	22.0834	24.4121	37.3458	10.3079	7.19239	37.9195	101.411	24.9032	24.3293	25.8201	46.3997	23.3615	23.039	19.8664	14.7277	14.0795	59.954	33.635	80.8962	54.7048	33.7574	32.6936	54.4749	23.2337	20.001	12.6741
ENSG00000064201.16	TSPAN32	142.912	101.042	107.66	23.5861	13.7368	18.8249	150.329	108.33	183.624	71.2858	30.3289	55.8911	190.237	82.4493	73.3189	18.5816	36.1601	21.3191	54.772	20.0466	26.3145	24.9077	14.1365	37.7872	43.1798	21.7055	40.51	10.7863	31.0669	7.28506
ENSG00000064205.11	CCN5	0.992442	1.75933	0	0	0	0	1.38861	0.895126	2.01291	0	1.17896	0	1.50972	0.800267	0	0	1.33762	1.76377	1.30224	0	1.54929	0.856057	2.21572	0	0	0	0	0	2.65277	0
ENSG00000064218.5	DMRT3	0	0	0	0	0	0	0	0	0	0	0	0	0	0	0	0	0	0	0	0	0	0	0	0	0	0	0	0	0	0
ENSG00000064225.12	ST3GAL6	0.441013	4.22919	1.73854	7.73871	4.41819	1.50727	0	0	1.30829	9.61329	2.01746	1.06391	6.69265	1.81386	0	22.3002	2.28894	4.02424	0	0	0	0.760816	0	4.46284	0.463403	0.41927	3.54857	1.77289	0	1.79098
ENSG00000064270.13	ATP2C2	0	0	0	0	0	0	0	0	0	0	0	0	0	0	0	0	0	0	0	0	0	0	0	0	0	0	0	0	0.837606	0
ENSG00000064300.9	NGFR	4.36499	5.2852	0	2.47504	2.16167	2.32444	3.66446	10.6683	6.05272	15.123	8.29659	8.20352	1.32802	3.70269	1.05963	2.34332	2.94158	3.08056	18.3282	28.4724	36.7963	0.753029	3.8981	1.75997	4.28782	7.11234	4.92264	9.04391	14.7789	19.3337
ENSG00000064309.15	CDON	4.54825	0.514448	5.41994	5.21562	15.3165	16.1051	4.11843	2.4364	3.40128	11.1284	2.62249	1.91642	10.8876	0.785944	6.79086	2.05283	6.8786	1.84491	2.67603	3.42855	31.1873	2.63873	4.92865	5.92228	3.61427	3.14197	4.2515	4.85116	3.17993	9.05941
ENSG00000064313.12	TAF2	637.255	606.365	453.399	780.372	769.52	884.229	499.292	411.956	527.572	722.57	739.856	588.085	609.479	618.846	542.298	701.379	682.314	870.709	680.374	702.762	822.173	600.248	971.712	876.157	747.488	641.515	777.613	842.11	738.609	845.424
ENSG00000064393.16	HIPK2	697.298	703.785	707.546	422.563	428.098	445.247	2254.92	2254.57	2344.41	496.913	491.408	453.368	587.569	563.961	579.856	526.926	490.538	562.356	2699.5	2625.42	2709.71	435.971	381.458	404.26	356.357	364.152	406.875	1967.33	1865.33	2229.04
ENSG00000064419.13	TNPO3	905.111	901.192	951.873	1348.66	1409.31	1361.79	928.204	854.113	916.872	1529.92	1490.66	1460.83	1135.44	1050.99	1104.98	1502.27	1537.41	1532.49	1527.43	1571.91	1546	1904.28	1814.02	1809.91	1610.81	1564.9	1662.22	1793.12	1742.25	1863.84
ENSG00000064489.23	BORCS8-MEF2B	62.0219	74.9416	97.1419	77.0942	55.7719	67.5238	45.2033	37.7989	55.7684	221.244	169.126	190.69	50.9694	34.2416	105.023	124.771	71.7014	64.8131	41.5165	7.22678	34.1948	206.04	164.575	193.621	47.3058	73.2784	41.2584	22.9214	62.0911	38.9816
ENSG00000064490.14	RFXANK	356.206	307.884	275.821	447.852	451.695	402.709	374.902	282.344	256.491	522.218	518.493	505.364	352.391	373.147	327.07	335.111	364.187	342.442	438.1	401.638	363.224	539.07	470.916	530.244	553.711	431.866	524.878	405.834	446.297	378.738
ENSG00000064545.15	TMEM161A	226.363	164.769	222.509	341.682	273.338	199.251	138.328	150.524	175.487	247.431	229.905	128.319	228.328	182.036	142.876	248.886	192.484	166.315	163.365	324.366	324.964	267.515	172.649	266.748	221.308	155.205	191.855	212.313	180.487	238.822
ENSG00000064547.14	LPAR2	142.824	153.055	104.397	131.014	101.787	156.758	125.439	138.638	160.575	164.661	146.198	175.997	98.5019	135.311	109.375	204.84	153.063	102.527	101.761	61.5351	104.798	148.044	140.234	174.352	167.68	149.565	161.089	141.319	151.662	108.956
ENSG00000064601.20	CTSA	504.051	553.881	422.742	528.046	560.935	617.286	628.189	776.041	648.945	712.095	579.116	732.312	640.115	706.581	729.871	818.051	929.815	813.411	675.913	657.756	537.57	667.858	628.242	662.538	672.93	670.683	677.277	791.471	689.07	766.446
ENSG00000064607.17	SUGP2	2154.59	2353.09	2143.92	1954.16	1885.13	2080.07	2877.33	2471.42	2625.69	2071.88	1788.04	2018.5	1999.38	2206	2091.84	1856.15	1797.25	1609.86	2500.9	2223.08	2089.71	2030.43	1824.21	2211.85	2073.94	2003.27	1810.6	2407.23	2050.72	2059.1
ENSG00000064651.14	SLC12A2	262.703	366.226	524.864	623.496	438.356	752.334	550.574	324.611	421.764	387.239	523.75	578.353	452.392	475.759	355.042	473.97	599.043	502.574	653.205	614.038	666.21	668.926	566.544	556.525	449.752	870.523	573.317	500.228	651.574	485.096
ENSG00000064652.11	SNX24	14.255	20.6791	14.5319	20.9286	38.0005	52.3015	45.3761	35.5024	33.6321	79.2135	30.6417	88.9945	19.6354	13.1797	26.1256	36.5368	29.5114	46.3771	40.8642	83.8238	62.883	47.5114	124.575	35.4823	57.8917	84.8733	59.0583	74.3245	47.4171	30.8897
ENSG00000064655.19	EYA2	5.16625	0	6.95535	5.51065	1.95433	2.0863	4.38537	1.87217	4.36169	7.4038	5.58494	1.21767	3.94243	4.53682	3.80429	14.8307	2.03496	2.30293	0	3.65077	4.04575	2.23548	1.74937	2.63276	0	1.16067	1.10458	3.66112	0.698144	1.79128
ENSG00000064666.15	CNN2	1880.69	1766.93	1967.11	2303.3	2148.63	2343.32	1697.81	1643.24	1512.37	5261.97	5237.84	5524.73	1886.26	1830.21	2258.2	2585.49	2349.53	2387.92	3031.51	2893.79	2769.59	4962.1	5499.22	4981.71	4342.5	4239.71	4427.73	2962.23	3081.94	3086.22
ENSG00000064687.13	ABCA7	2184.69	1808.85	2163.27	292.774	327.492	375.115	1875.41	1619.32	1664.47	3908.08	3719.13	3849.36	1709.26	1458.3	1688.48	410.046	361.445	395.803	367.203	456.149	368.448	2052	2309.69	2520.98	1774.03	1722.32	1676.14	243.478	258.275	284.678
ENSG00000064692.20	SNCAIP	0	0	0	0	0	0	0	0	0	0	2.54952	2.06411	0	0	0	0	0	0	0	1.1293	0	0	2.16454	1.30304	0	0	0	1.82615	3.13203	0
ENSG00000064703.13	DDX20	417.845	416.094	437.662	751.132	750.003	735.891	438.925	408.803	385.095	561.048	563.926	623.565	557.547	472.475	485.524	668.896	651.067	660.4	732.422	681.05	682.835	641.29	682.14	722.815	641.852	659.226	691.62	801.382	740.431	743.851
ENSG00000064726.10	BTBD1	782.303	771.892	821.267	969.598	965.281	921.995	828.749	735.286	657.627	923.311	911.063	955.466	832.846	849.907	908.609	1033.1	996.652	921.961	1044.8	1060.08	1005.67	1047.75	1114.91	1115.73	981.515	1043.43	1065.86	1188.48	1129.24	1288.34
ENSG00000064763.11	FAR2	2.25832	0	3.4678	0	2.97411	0	0.597568	0.765328	2.04507	3.73669	7.55927	4.17903	0	2.5125	0	0	3.05265	0	0	5.96347	7.22952	0.787804	0	0.574002	1.96212	2.01082	0.795886	3.8217	17.5122	3.60453
ENSG00000064787.13	BCAS1	16.8758	11.353	19.02	86.4561	93.9653	123.303	66.2423	16.6979	14.9123	16.3621	17.1199	22.825	11.2782	8.65807	13.1192	68.2279	70.7933	83.8564	105.69	83.4099	84.9452	13.9847	16.5406	22.0239	92.094	101.086	73.8094	98.2868	106.724	87.2252
ENSG00000064835.11	POU1F1	0	0	0	0	0	0	0	0	0	0	0	0	0	0	0	0	0	0	0	0	0	0	0	0	0	0	0	0	0	0
ENSG00000064886.14	CHI3L2	100.687	131.58	105.896	69.397	142.587	94.3891	23.5142	68.9249	44.9167	149.871	163.612	151.721	80.0296	81.9428	124.862	107.872	97.9389	107.555	53.6909	73.1139	88.8762	86.4805	101.141	92.6203	152.118	173.922	134.178	52.2987	112.699	46.8118
ENSG00000064932.16	SBNO2	770.739	647.676	852.374	802.58	903.224	992.41	1147.2	929.178	1081.03	2905.88	3327.45	2633.7	779.854	750.832	937.596	1098.98	960.232	920.906	855.653	827.796	863.016	2066.57	2069.02	1791.38	1853.25	1938.99	1730.08	929.894	1166.49	970.971
ENSG00000064933.18	PMS1	370.253	282.717	471.659	391.279	419.373	609.358	449.038	267.992	590.021	308.273	504.189	392.101	257.988	394.921	364.289	565.97	498.125	508.745	386.465	487.556	288.22	883.702	560.54	688.981	657.456	444.187	823	665.102	414.495	725.652
ENSG00000064961.19	HMG20B	553.292	609.443	541.736	365.786	441.618	422.228	704.49	700.862	735.492	575.734	585.521	572.853	693.474	742.452	657.77	606.612	589.924	535.775	640.917	579.086	654.754	526.765	508.364	589.067	448.454	529.612	474.482	523.716	556.788	586.579
ENSG00000064989.13	CALCRL	16.4841	1.73698	0.519312	24.5627	11.4278	18.684	19.9336	9.93112	0.781584	13.3713	15.0304	11.4627	12.6547	7.76408	13.8998	23.3743	15.4422	22.5407	4.59844	5.03059	7.018	13.1218	15.1395	18.6448	9.81802	16.4724	20.172	12.6733	19.2908	12.0234
ENSG00000064995.18	TAF11	351.999	377.179	404.667	375.569	401.416	398.127	342.924	358.332	336.37	387.858	369.828	384.327	340.052	324.2	319.528	401.254	384.396	383.031	351.839	395.861	415.073	446.159	414.135	442.546	390.667	382.894	394.49	438.782	446.998	455.023
ENSG00000064999.15	ANKS1A	241.113	233.535	239.493	252.327	246.159	254.298	236.81	230.183	230.086	195.803	199.92	224.391	268.109	268.724	281.532	302.022	261.309	307.2	237.768	265.947	246.255	274.903	249.405	234.048	210.417	214.911	208.702	246.558	258.475	250.68
ENSG00000065000.19	AP3D1	1607.7	1437.61	1547.38	2074.71	1774.69	2028.51	1628.22	1475.72	1541.4	1968.47	1853.34	2101.17	1203.19	1505.4	1471.76	1981.91	1893.22	2149.58	2422.95	2213.99	2350.69	2058.29	1782.32	1920.13	2120.2	2197.67	2124.26	2337.26	2283.75	2325.08
ENSG00000065029.15	ZNF76	942.794	859.946	809.124	543.193	655.192	637.432	831.063	841.261	786.51	563.029	643.075	543.419	667.59	710.793	630.63	495.632	507.621	485.593	460.154	515.269	457.443	462.939	589.278	603.469	547.075	561.932	558.993	614.879	426.918	425.705
ENSG00000065054.14	SLC9A3R2	26.9481	32.45	16.2586	8.67084	7.96945	6.45945	7.41751	20.0703	26.5338	15.1373	17.2549	24.9004	38.6216	20.7605	23.4317	20.6989	6.24657	4.48766	5.60403	12.0568	5.06147	5.55584	3.79009	12.3759	16.1384	11.8136	13.8204	8.56699	10.1019	5.96246
ENSG00000065057.9	NTHL1	57.03	66.8163	87.8649	89.5012	70.2425	80.6799	53.3562	50.2609	52.2931	98.0543	81.4254	86.3321	96.2699	110.781	125.765	116.915	120.258	125.595	89.4651	80.563	75.6708	106.507	167.3	132.323	90.1017	87.6032	94.0308	120.291	120.531	94.1784
ENSG00000065060.17	UHRF1BP1	312.324	312.9	337.626	459.612	453.884	468.779	340.445	334.534	310.06	472.277	451.047	435.98	355.921	387.306	430.276	507.159	432.977	476.763	449.23	520.188	502.942	496.537	458.104	516.872	445.418	494.422	479.987	458.188	506.555	503.767
ENSG00000065135.12	GNAI3	823.512	811.014	840.15	1440.56	1463.11	1423.4	847.084	801.877	822.332	1604.82	1548.95	1553	1069.69	1136.6	1139.92	1640.2	1621.18	1602.22	1627.03	1631.57	1671.54	1855.32	1817.58	1732.22	1639.14	1703.05	1660.51	2068.18	1950.78	2012.78
ENSG00000065150.21	IPO5	1442.77	1593.87	1533.71	4935.94	4882.19	4852.63	1521.38	1569.41	1509.77	3955.11	4312.75	4327.33	2475.5	2455.89	2391.45	5100.54	5023.04	4962.17	4992.52	4962.23	4855.76	6398.89	5920.11	6182	5021.76	5334.51	5199.21	5405.48	5456.57	5661.36
ENSG00000065154.12	OAT	299.213	262.634	319.66	391.687	387.808	532.785	293.188	338.851	402.514	352.087	379.943	353.787	318.422	339.224	363.332	437.053	466.38	484.62	447.046	544.438	406.336	458.748	510.383	503.161	529.096	428.957	441.658	459.684	409.146	458.91
ENSG00000065183.16	WDR3	338.826	320.075	439.561	1562.49	1737.85	1530.92	349.612	373.824	370.081	1157.02	1045.45	1298.97	670.194	819.495	719.139	1669.75	1511.48	1463.86	1660.25	1540.91	1492.8	2148.29	2385.55	2262.46	1420.86	1384.78	1426.52	1810.71	1697.4	1633.69
ENSG00000065243.20	PKN2	590.914	555.836	635.968	409.833	431.608	417.939	753.693	738.246	851.914	410.734	478.911	451.933	358.939	514.454	503.999	621.427	378.868	626.829	519.967	521.799	341.282	293.731	457.99	448.287	362.98	380.94	526.612	420.459	411.674	355.646
ENSG00000065268.11	WDR18	221.796	225.061	252.737	532.439	516.189	482.616	313.906	226.37	302.397	425.833	427.874	440.743	364.794	369.62	344.948	643.817	574.384	540.432	614.543	560.788	520.851	614.442	638.271	591.123	525.053	481.84	501.702	622.623	631.431	669.449
ENSG00000065308.5	TRAM2	267.923	318.714	259.84	137.259	120.753	116.809	344.621	305.477	338.927	247.237	256.856	268.55	273.143	250.011	256.738	164.02	174.852	195.474	161.593	183.962	161.43	231.105	239.266	224.267	154.68	117.668	140.474	128.376	130.666	143.505
ENSG00000065320.9	NTN1	4.70041	4.74277	1.44356	37.3132	36.9294	42.5519	6.57674	10.1077	11.9493	13.3242	12.2844	12.3675	14.3007	9.03655	14.8338	12.6169	19.0057	33.4143	56.7426	52.5606	45.494	12.1634	12.5929	17.6886	27.7038	24.3691	32.4681	53.1211	42.7179	37.9209
ENSG00000065325.13	GLP2R	0	0.7427	0	0	0	0	0	0	0	0	0	0	0	0	0	0	0	0	0	0	0	0	0	0	0	0	0	0	0	0
ENSG00000065328.17	MCM10	26.7831	7.52372	1.55571	12.626	19.5412	22.6369	3.8346	6.05164	0	209.126	141.227	172.243	3.12678	9.51313	4.98975	45.5689	42.4785	63.1317	43.2044	43.6262	33.9745	260.523	227.284	254.022	125.543	145.843	126.232	154.775	146.41	143.051
ENSG00000065357.20	DGKA	1748.98	1810.47	1926.87	469.195	475.79	602.75	853.749	1036.95	1194.56	735.947	710.149	521.688	1298.8	1241.11	1548.78	591.329	583.603	557.43	540.536	258.653	364.688	778.995	462.529	656.078	446.803	518.253	564.174	525.621	468.136	372.197
ENSG00000065361.16	ERBB3	9.43941	0.262417	6.31994	8.263	4.83392	1.79942	10.3095	3.27791	1.21713	4.32101	4.88923	3.24894	2.08696	2.22908	0	1.84124	0.175264	0	1.80015	0.408962	2.28269	3.68316	0	0.921922	0.862229	2.66394	2.4911	1.62318	3.14898	6.27963
ENSG00000065371.17	ROPN1	0	0	0	0	0	0	0	0	0	0	0	0	0	0	0	0	0	0	0	0	0	0	0	0	0	0	0	0	0	0
ENSG00000065413.20	ANKRD44	3285.36	2905.19	3930.05	962.07	524	1413.85	2794.83	2820.43	2790.11	1543.47	1685.01	1800.8	2220.34	2215.18	2020.41	1031.16	759.169	1306.04	2242.7	1959.86	1924.24	1149.73	1766.77	1957.15	1169.33	1498.62	934.062	1427.25	1538.72	1778.9
ENSG00000065427.15	KARS1	1367.78	1321.91	1426.19	3224.17	3351.22	3210.23	1458.23	1399.59	1358.9	2578.12	2623.39	2637.13	1776.5	1910.15	1948.08	3589.51	3494	3543.98	3091.04	3168.17	3238.86	3908.42	3738.45	3880.31	3288.95	3239.1	3251.93	3770.73	3581.07	3652.6
ENSG00000065457.11	ADAT1	289.191	365.737	363.069	314.635	304.797	435.127	436.071	296.376	446.547	234.769	366.171	385.372	368.878	402.152	421.34	356.62	378.906	554.529	392.073	313.76	306.326	300.964	399.661	525.017	381.101	430.26	507.587	470.438	362.347	488.178
ENSG00000065485.20	PDIA5	53.9365	32.081	32.1484	124.823	135.723	200.556	56.5985	28.8591	30.0893	73.075	78.5948	58.8164	114.857	144.698	148.267	137.088	129.305	136.149	174.31	146.515	150.278	152.621	84.7983	188.35	78.0611	93.3482	97.585	189.484	172.566	185.378
ENSG00000065491.8	TBC1D22B	243.481	213.425	222.308	227.877	239.748	196.907	209.14	236.969	252.022	217.628	240.104	249.116	235.961	237.963	201.967	223.319	234.403	195.474	270.144	298.938	271.496	261.108	262.353	266.593	233.943	261.098	249.143	332.007	349.281	329.392
ENSG00000065518.8	NDUFB4	427.616	376.804	427.714	536.252	517.7	472.952	448.32	385.406	368.506	578.326	560.938	570.552	413.127	448.769	395.946	580.463	659.966	618.732	466.438	568.749	532.325	735.588	663.835	702.973	722.308	675.56	584.14	712.73	733.929	609.376
ENSG00000065526.12	SPEN	2281.07	2004.99	1675.28	2766.13	2164.35	2233.33	3448.37	3617.82	3301.39	3359.18	3442.8	3211.82	3308.69	2864.21	3197.32	2606.34	3262.07	2660.49	3385.63	2990.44	3539.33	2814.93	3867.31	3331.53	3573.13	3367.27	3394.7	2488.2	3006.28	3159.23
ENSG00000065534.19	MYLK	17.5919	3.42139	22.1637	22.152	1.93281	4.48635	5.06206	2.62568	6.64362	12.0647	3.76179	28.0133	8.92057	6.27535	3.84122	0.363829	4.21022	4.13143	2.43311	0.315764	1.73694	0.701502	2.06993	0.294815	5.75661	5.99893	2.13154	7.82097	2.69653	0.346994
ENSG00000065548.18	ZC3H15	736.94	816.466	670.665	1407.43	1481.84	1467.19	915.125	777.561	771.655	1172.17	1185.61	1379.45	999.805	1044.01	958.104	1372.9	1516.34	1420	1385.63	1592.31	1452.18	1799.07	1696.3	1741.5	1331.7	1333.51	1404.78	1654.47	1622.02	1636.97
ENSG00000065559.15	MAP2K4	568.615	475.289	463.178	646.391	565.43	682.553	502.144	396.516	539.155	661.082	508.282	622.052	466.313	426.013	514.501	599.463	633.637	918.016	579.441	580.892	725.516	697.713	682.19	800.238	594.46	780.031	621.619	617.978	750.921	701.202
ENSG00000065600.13	PACC1	131.096	132.819	151.539	192.474	225.24	192.743	152.003	178.915	184.287	210.295	191.564	154.481	155.985	183.467	188.756	170.263	173.573	185.793	247.562	173.479	177.681	185.678	119.048	191.269	231.893	171.287	212.995	240.685	192.212	197.17
ENSG00000065609.14	SNAP91	0	0	0	0	0	0	0	0	0	0	0	0	0	0	0	0	0	0	0	0	0	0	0	0	0	0	0	0	0	0
ENSG00000065613.15	SLK	1068.93	580.613	610.91	514.815	516.324	540.805	598.628	551.785	1209.43	556.443	545.012	510.823	536.788	527.168	548.012	1432.07	630.797	589.621	432.325	464.31	1916.76	537.093	487.722	701.75	844.028	1423.06	901.669	775.486	918.541	968.034
ENSG00000065615.14	CYB5R4	606.588	638.806	604.483	593.029	622.425	630.513	666.327	620.411	634.42	822.706	814.843	759.426	602.214	593.908	485.164	873.676	637.903	496.971	860.104	669.399	721.021	801.497	701.484	844.667	847.153	849.434	791.313	951.775	919.696	917.522
ENSG00000065618.21	COL17A1	0	0	0	0	0.305168	0	0	0	0	0	0	0	0	0	0	0	1.2169	0	0	0	0	0	0	0	0	0	0	0	0	0
ENSG00000065621.15	GSTO2	17.9223	7.93012	7.84198	6.78658	3.41926	20.4514	6.94889	1.79733	4.81742	3.7206	7.17427	15.6752	10.2699	4.5948	3.6234	0.799618	1.59805	6.07908	7.34706	6.20049	0	2.95061	2.66033	3.18185	11.4448	7.411	6.3382	0	4.85579	2.63788
ENSG00000065665.21	SEC61A2	130.528	103.183	150.154	287.863	237.769	280.538	114.9	155.046	163.706	238.357	238.573	187.663	113.957	120.163	103.101	142.263	142.695	147.911	189.23	192.665	230.673	94.8739	81.9578	137.254	226.007	195.041	226.893	139.032	144.486	179.393
ENSG00000065675.15	PRKCQ	0	0	0	1.33618	2.35099	0.836581	0	0	1.08921	0	0	0	0	2.01349	2.28822	2.53013	1.81149	3.35037	2.47366	2.19588	2.94294	3.23054	0	0.629198	0.771608	0.698122	1.99315	0.887718	0.839844	2.23661
ENSG00000065717.15	TLE2	42.8684	71.7666	76.1611	3.42371	2.14706	5.28647	37.4944	25.9067	20.6739	21.281	51.2541	22.7232	12.3754	32.7582	14.6693	18.7312	0.854319	11.0832	18.2354	3.43783	25.4098	3.79863	5.3742	7.82088	4.63495	7.51138	3.27024	4.73992	9.94248	5.04084
ENSG00000065802.12	ASB1	571.451	716.458	545.138	670.012	541.044	791.384	484.046	428.436	529.359	590.637	585.026	685.477	579.545	653.654	851.819	655.888	733.089	866.097	607.896	693.316	574.766	763.526	956.755	825.769	817.736	679.226	746.058	711.208	671.903	659.94
ENSG00000065809.14	FAM107B	5100.51	5361.54	5132.5	3042.7	2959.83	3255.14	3073.04	2796.81	2773.05	3784.89	3748.4	3656.97	6384.68	6245.71	6418.47	2850.81	2820.62	3314.81	2195.94	2294.92	2521.48	3153.66	2698.36	2786.17	2862.05	3237.09	2906.01	1641.57	1613.66	1939.45
ENSG00000065833.9	ME1	0	0	0	0	0	0	0	0	0	0	0	0	0	0	0	1.26169	0	0	0	0	1.46755	0	0	0	1.5391	0	0	2.65605	1.67521	0
ENSG00000065882.16	TBC1D1	2709.8	2803.37	3082.3	969.732	840.362	1309.09	3177.1	3324.78	3771.34	1416.09	1308	1395.81	1729.94	1883.13	1925.58	1059.7	1276.18	1341.91	1505.52	1162.02	1543.73	1277.52	1548.69	1451.84	1565.1	1644.29	1383.5	1519.12	1237.94	1144.99
ENSG00000065883.16	CDK13	1352.29	1377.95	1509.48	1021.22	991.98	844.078	1211.79	1237.37	1363.45	1197.67	1132.92	1108.87	1274.46	1282.11	1295.09	930.111	912.013	900.827	1056.33	1065.85	950.647	1110.57	951.923	965.037	994.723	957.883	1084.07	973.483	995.638	1047.94
ENSG00000065911.13	MTHFD2	511.985	356.077	348.468	2649.98	2612.7	2576.96	709.154	572.996	713.678	2967.7	2783.29	2676.76	781.848	685.933	662.378	2606.52	2669.46	2526.85	3358.31	3482.2	3461.17	3797.84	3842.88	3836.54	3217.75	3097.79	3074.8	3760.48	3717.16	3888.15
ENSG00000065923.10	SLC9A7	1490.92	1343.54	1440.32	2380.35	2736.65	2475.1	1198.38	1300.8	1154.93	896.844	938.378	792.275	1173.86	1500.71	1512.75	2414.53	2276.88	1790.37	4038.5	3753.83	3858.86	1020.91	628.134	988.559	1486.28	1505.63	1535.28	3430.32	3192.04	3847.16
ENSG00000065970.9	FOXJ2	515.367	479.883	514.769	415.727	418.824	421.391	598.015	529.79	474.534	392.665	410.339	381.899	507.777	469.762	534.656	384.322	402.91	439.545	423.99	476.166	435.256	345.886	390.753	366.713	412.494	442.568	399.113	403.681	385.654	435.666
ENSG00000065978.19	YBX1	5540.32	5391.24	5565.39	15081.8	15171.2	15237.9	5006.68	4604.19	4789.07	11389.2	11653.3	11754.9	9743.63	10165.4	9636.08	18379.6	19076.3	18714.8	14755.3	14355.4	14295.2	21158.1	20658.3	20742.2	14373.1	14164.3	14503.6	17624.5	18262	17522.9
ENSG00000065989.16	PDE4A	262.659	236.309	250.658	109.118	126.752	123.262	103.429	82.7864	149.721	181.481	203.743	236.211	280.753	260.111	290.506	149.465	151.962	165.661	56.5443	37.6567	41.757	185.591	161.578	144.787	160.457	111.829	144.582	76.9052	74.237	56.6217
ENSG00000066027.12	PPP2R5A	908.413	797.635	889.532	687.662	636.228	641.747	870.403	870.689	806.307	792.487	826.016	797.782	856.021	1022.52	939.748	771.76	802.438	836.356	699.392	768.127	738.124	833.077	834.929	900.871	830.738	832.212	865.028	992.579	893.185	903.144
ENSG00000066032.19	CTNNA2	0.530968	0	0	0	0	0	0	0	0	0	0	0	0	0	0	1.14893	0	1.5214	0	0	0	0	0	0	0	0	0	0	5.60596	0
ENSG00000066044.15	ELAVL1	800.847	819.544	790.263	1574.88	1531.55	1553.36	919.628	760.653	905.787	1359.9	1351.85	1254.75	1013.18	1096.22	1063.9	1623.41	1720.76	1762.62	1604.5	1714.4	1679.35	1672.4	1806.21	1812.27	1710.76	1538.26	1707.36	1690.66	1927.19	1875.1
ENSG00000066056.14	TIE1	9.95203	10.9546	8.33563	3.8475	10.7186	6.4238	7.5953	15.1318	16.7272	1.42479	16.1215	7.65152	4.12887	10.6293	20.6258	4.85698	9.75518	8.03945	13.0586	10.5383	7.0618	13.2668	10.0995	6.68778	5.18428	11.3913	5.73926	37.6834	4.03054	6.44028
ENSG00000066084.13	DIP2B	863.478	813.377	784.32	642.771	658.822	735.889	1155.02	1215.61	1244.3	1075.06	916.086	1059.34	778.402	786.026	693.238	839.145	850.987	747.188	1046.5	1032.9	971.514	978.291	1056.63	919.492	954.33	1010.01	1056.84	979.851	871.331	1004.2
ENSG00000066117.15	SMARCD1	1030.64	1207.7	1069.96	1648.79	1624.62	1522.09	1396.39	1153.64	1430.17	1753.37	1567.03	1624.14	1513.78	1061.45	1152.76	1365.39	1592.33	1322.2	1663.83	1945.43	1585.63	1751.12	1372.31	1842.74	1592.37	1647.75	1726.43	1617.38	1627.66	1781.4
ENSG00000066135.13	KDM4A	402.348	606.953	427.03	559.1	542.793	587.823	383.724	424.603	453.715	753.933	591.11	599.742	568.436	505.324	422.606	580.02	543.96	664.635	926.135	634.199	690.476	598.557	651.513	604.204	608.951	866.008	555.607	609.798	540.583	486.073
ENSG00000066136.20	NFYC	491.808	682.687	582.345	556.414	911.725	566.058	472.277	475.378	479.418	605.095	553.227	571.454	490.926	711.409	552.593	738.971	737.863	597.883	891.004	723.446	851.914	842.973	1070.68	710.724	939.662	565.78	695.744	839.708	637.108	1018.97
ENSG00000066185.13	ZMYND12	4.169	3.43771	31.1518	0	2.12442	1.48004	3.57527	4.07021	1.96847	1.34136	3.00372	3.13407	3.80517	2.67164	3.10153	4.57257	3.36353	3.02747	0	1.98425	0	6.61957	5.70485	2.24126	6.97244	0.630841	3.57884	1.60433	2.27671	3.36842
ENSG00000066230.12	SLC9A3	22.3344	28.1696	33.1732	6.59587	18.5686	9.91124	40.3646	41.4761	39.0111	1.46553	12.1605	5.24688	21.2347	15.903	12.4251	12.4897	14.4241	4.9616	62.2758	89.9909	62.4681	14.4489	10.3883	10.6312	6.09432	4.82467	9.18304	96.9448	102.924	94.0509
ENSG00000066248.15	NGEF	0.404424	2.21793	7.1981	3.11594	0	2.20957	8.1074	9.0352	11.0601	0	2.06755	2.06556	0.443215	0	2.66804	0	0	0	0	0.339372	0.31567	4.14094	0	1.99308	2.42788	4.88403	0.142528	0.274393	0.180169	3.47715
ENSG00000066279.19	ASPM	10.06	6.17785	1.13347	1.04635	2.76158	3.68589	5.58821	4.87633	7.22212	37.246	28.5412	28.6185	6.50858	5.51865	0	1.98133	3.33344	6.55915	1.93712	5.15875	6.67915	35.9634	44.8142	30.3912	17.9321	15.7009	26.3209	2.78068	6.92571	4.47127
ENSG00000066294.15	CD84	825.678	667.977	888.905	1801.53	1702.01	1549.17	2069.49	1928.03	2056.9	816.439	854.428	872.818	599.423	540.507	809.704	1051.85	1262.98	1154.82	2273.6	2481.65	2697.43	507.583	521.042	523.558	1217.3	1119.15	1120.52	2019.56	1941.64	2107.44
ENSG00000066322.15	ELOVL1	532.946	551.971	502.583	986.802	993.798	1013.72	596.071	598.802	591.546	1013.18	907.449	908.234	635.222	772.503	778.148	1062.82	1032.99	1031.07	1309.56	1344.26	1307.29	1013.67	1159.53	1032.99	971.578	968.23	1006.65	1252.32	1286.02	1277.87
ENSG00000066336.12	SPI1	742.22	849.353	840.639	921.965	934.654	944.907	776.498	786.111	794.431	671.893	565.987	624.243	872.832	852.009	863.979	971.65	985.543	849.508	754.541	801.569	768.098	560.055	545.853	586.94	674.424	599.399	611.6	807.814	769.326	857.853
ENSG00000066379.15	POLR1H	219.271	246.127	215.567	395.963	396.458	397.995	256.474	240.414	226.608	415.951	370.522	415.183	267.645	287.98	269.265	386.222	359.232	368.583	397.446	388.513	338.681	522.197	509.257	506.349	486.448	486.821	473.051	424.157	414.535	390.342
ENSG00000066382.17	MPPED2	2.25665	8.80487	4.92265	10.8438	15.6283	10.6179	9.47239	6.89602	12.582	8.51434	1.16073	1.41371	8.52588	7.23068	5.47817	7.40849	18.8353	9.19185	7.66095	14.0189	13.4233	4.00207	3.85146	7.71403	0	3.34272	4.24157	9.68572	8.04262	5.91088
ENSG00000066405.13	CLDN18	0	0	4.33067	0	0	0	1.31535	0	1.0863	2.96093	1.11676	1.76678	2.86014	3.01218	1.14106	1.26169	0.633523	0	2.46707	0	2.9351	0	0	0	0.769551	0	1.32523	0.885351	1.67521	0
ENSG00000066422.5	ZBTB11	737.322	748.118	815.223	763.731	736.978	739.062	918.659	801.933	788.843	766.072	757.275	753.354	638.02	683.266	745.76	679.547	731.025	857.655	763.681	653.124	748.651	855.85	782.941	755.77	699.691	773.575	751.193	651.54	647.977	702.332
ENSG00000066427.24	ATXN3	439.596	377.794	489.688	345.493	370.501	329.353	272.819	394.549	440.492	315.873	407.231	365.676	517.113	412.839	431.366	343.067	434.763	329.728	267.368	247.905	302.569	370.845	354.587	307.045	281.681	273.454	377.038	411.758	319.474	315.57
ENSG00000066455.13	GOLGA5	339.98	354.396	354.371	424.127	392.244	414.787	366.805	347.447	372.577	377.531	396.27	373.707	372.173	305.665	333.837	407.789	413.928	407.883	371.595	418.53	397.544	421.397	383.78	400.242	379.554	442.505	425.705	479.547	422.226	477.035
ENSG00000066468.23	FGFR2	2.82025	2.84566	0	0	0	1.6687	1.31535	0	1.0863	0	2.23353	0	1.43007	1.00406	3.42318	0	1.90057	1.67072	1.23353	0	0	0.810893	0	0.631737	0.769551	2.78504	1.32523	0	1.67521	0
ENSG00000066557.6	LRRC40	212.459	239.036	251.179	430.434	420.878	418.01	198.618	219	232.469	445.619	413.203	399.292	291.734	284.149	288.688	441.592	483.378	446.082	531.653	555.171	531.252	535.189	575.077	509.18	450.187	461.621	490.997	617.975	550.307	603.761
ENSG00000066583.12	ISOC1	139.478	159.626	150.649	287.951	236.397	250.074	140.145	145.381	115.742	237.344	215.733	233.105	215.024	202.774	205.656	292.727	321.095	292.799	197.757	208.26	187.049	280.187	355.286	296.915	256.706	270.39	283.056	261.834	259.391	238.407
ENSG00000066629.18	EML1	4.98864	6.35049	3.23828	5.96594	8.03017	2.246	4.70203	4.03097	1.94949	13.7148	4.72119	5.07343	5.11213	2.76835	6.07536	2.25511	4.6974	14.6522	11.6845	14.7162	13.9421	6.88788	7.50275	4.92405	2.37426	6.75448	6.44748	1.86504	6.18852	0
ENSG00000066651.20	TRMT11	166.116	141.698	177.395	761.802	210.395	259.799	130.365	68.7153	79.5942	205.413	208.128	338.021	171.807	169.838	141.083	190.16	209.621	446.945	171.823	272.992	262.761	246.922	163.787	236.703	199.324	274.666	297.162	204.826	141.144	325.149
ENSG00000066654.14	THUMPD1	816.532	819.492	904.98	862.317	886.076	946.157	934.649	943.526	886.298	1005.29	956.24	973.328	792.122	959.235	928.439	966.739	874.762	905.406	964.362	899.796	962.867	985.769	934.496	966.91	995.503	959.727	912.206	941.836	918.51	799.992
ENSG00000066697.15	MSANTD3	127.335	125.925	137.72	102.169	106.9	111.952	87.4719	100.657	131.97	144.973	125.465	91.5472	125.569	147.75	124.164	90.0036	119.852	123.539	45.0006	97.379	42.0437	77.0461	70.9334	79.9006	72.767	79.1281	74.4244	72.1106	82.6269	96.1131
ENSG00000066735.14	KIF26A	0	0	0	1.1691	0	0	0	0	0	1.55496	0	0	0	0.880858	0	0	0.6654	1.75478	0	0	0	2.13418	0	2.6541	0	0	0.695954	1.8598	0	0
ENSG00000066739.12	ATG2B	802.24	727.867	1169.2	752.487	541.885	737.887	1025.14	1037.7	1123.9	504.629	839.644	554.879	1245.02	695.499	1046.06	625.952	545.723	722.788	550.682	571.754	503.182	775.598	720.693	726.785	659.731	692.533	653.656	596.332	833.868	780.191
ENSG00000066777.9	ARFGEF1	1244.81	1094.72	935.426	752.48	1041.95	1098.05	763.57	931.669	1132.09	1197.99	1205.67	978.894	1050.47	1006.63	1309.51	1211.44	958.408	925.409	844.276	1063.58	788.368	1173.59	1001.13	1083.55	1314.41	1080.73	1349.97	1041.54	1270.75	1067.06
ENSG00000066813.14	ACSM2B	0	0	0	0	2.04981	2.10752	4.68401	0	0.380382	0.554412	3.97685	0	0	0	0	0	0.443671	0	4.31353	7.65826	0	0	0	2.39938	0	0	0.232022	2.17648	0	0
ENSG00000066827.16	ZFAT	247.272	247.548	193.669	127.599	160.282	115.493	166.832	180.23	216.397	230.086	252.595	373.953	122.905	146.746	158.717	157.072	142.856	115.913	127.736	295.364	203.488	239.772	289.2	260.849	204.494	169.079	172.699	105.719	109.964	113.551
ENSG00000066855.16	MTFR1	64.0546	75.6233	67.5294	132.928	107.235	89.2327	110.37	76.5078	68.6284	100.168	144.645	140.382	72.6958	82.9515	149.287	105.979	142.211	149.641	147.808	122.975	176.218	194.562	202.81	178.048	134.012	138.373	135.621	148.23	178.028	184.485
ENSG00000066923.18	STAG3	176.851	217.284	225.545	1921.99	1850.32	1782.61	166.84	151.127	175.173	602.484	539.875	635.812	236.637	192.8	263.391	473.607	497.669	515.781	1816.84	1823.87	1875.19	172.784	232.614	167.825	878.597	959.827	969.964	990.158	954.349	864.565
ENSG00000066926.12	FECH	195.75	165.129	219.335	213.177	266.152	220.773	162.945	170.752	151.662	237.552	221.295	191.794	246.739	203.794	249.462	310.702	285.601	425.581	185.835	146.311	166.673	236.521	291.524	274.386	235.529	224.889	212.565	240.84	226.222	247.556
ENSG00000066933.16	MYO9A	713.961	688.552	761.86	453.986	438.37	1578.46	477.511	953.393	508.464	538.669	664.847	587.498	737.517	759.338	822.229	623.986	632.685	532.032	472.194	661.802	437.749	577.425	464.451	638.449	576.647	708.504	836.665	559.427	485.788	574.29
ENSG00000067048.17	DDX3Y	2051.28	1899.58	2157.05	1656.91	1728.26	1599.57	2190.91	2124.75	1870.46	1677.96	1713.97	1583.51	1855.68	1763.03	1775.38	1715.92	1392.64	1379.82	1340.09	1320.24	1237.9	1766.22	1843.86	1888.39	1475.55	1432.92	1338.59	1413.92	1240.69	1229.03
ENSG00000067057.18	PFKP	394.873	458.367	346.95	612.394	669.355	619.821	1800.15	1490.23	1836.34	651.95	637.191	649.7	653.547	835.69	813.008	911.272	1161.95	896.945	908.58	921.648	966.875	1261.73	1130.74	1262.57	711.12	1252.45	662.312	1301.96	1381.45	1299.36
ENSG00000067064.12	IDI1	994.129	937.289	869.814	2980.15	3092.44	2914.38	1187.55	1017.56	1208.86	2710.42	2727.38	2602.83	1559.54	1576.02	1421.73	3679.09	3596.06	3645.41	3113.3	3014.66	3144.8	2782.31	2667.94	2903.78	2601.35	2586.09	2629.49	3850.75	3485.4	3765.31
ENSG00000067066.17	SP100	3748.17	3660.49	3668.41	2466.63	2143.21	2303.89	2745.5	2127.41	2546.22	3982.62	3491.58	4222.75	2983.52	3044.13	3288.15	2013.15	2157.09	1957.38	2353.21	2003.03	2347.24	2538.9	2538.41	2411.55	3128.4	3392.34	3233.48	2067.69	1953.51	2010.12
ENSG00000067082.15	KLF6	1503.69	1294.22	1338.49	3486.52	3552.33	3569.99	1726.36	1764.85	1805.38	2811.84	2435.56	2534.22	1904.45	2003.97	1946.51	3379.13	3270.45	3512.07	6559.68	7098.8	6125.03	3226.9	3254.45	3320.74	4939.35	4884.87	4738.45	5321.03	5323.84	5565.01
ENSG00000067113.17	PLPP1	78.8395	70.7872	75.1873	92.4251	88.0999	108.423	32.6617	45.9478	44.6471	138.652	60.4828	54.2934	84.4617	61.3175	71.7012	70.0752	94.0058	50.0693	59.5242	79.0344	71.1851	38.1726	52.8757	50.8469	63.0702	73.8578	56.532	72.1603	58.0251	60.483
ENSG00000067141.17	NEO1	83.2575	59.4345	45.3586	10.5629	14.428	10.2586	29.2791	39.3287	57.2662	94.5557	13.3464	22.7852	53.1061	39.3046	45.9862	47.1568	17.3097	22.3437	10.2362	6.36069	12.2374	15.6953	20.0711	18.1566	11.5232	20.9085	9.44838	10.2856	11.8305	12.7709
ENSG00000067167.8	TRAM1	1996.53	1881.68	1768.36	2032.71	1947.31	1849.32	2282.73	2027.56	1888.1	1792.91	1433.71	1376.73	1895.45	2201.37	2150.22	2229.97	2021.49	2154.62	2143.65	2519.16	2357.67	1639.47	1541.44	1572.98	1366.64	1602.18	1371.71	2798.65	2476.99	2611.97
ENSG00000067177.15	PHKA1	4.33968	0	2.37746	15.4992	12.6279	15.4064	0	6.48054	2.50734	7.17781	18.3849	13.5085	11.5954	6.02045	10.7874	14.0497	22.6829	13.2177	14.3469	16.7714	15.2429	26.1291	26.7217	48.4164	12.4336	13.798	9.50868	30.5958	28.7376	31.5017
ENSG00000067182.8	TNFRSF1A	19.1557	13.3296	11.6277	10.3395	5.28694	5.13594	12.2472	6.15557	13.4894	5.4096	4.96809	7.07024	6.15132	6.1657	6.9214	3.45765	6.7984	17.9499	1.81521	3.5896	12.7781	2.22225	5.7518	4.03963	5.04372	14.6297	6.41581	2.32466	6.5752	14.229
ENSG00000067191.16	CACNB1	106.659	17.9181	52.3525	90.0524	64.8392	83.2	74.1894	13.9951	32.7669	61.9074	60.6066	47.25	117.071	62.0697	66.8005	93.2212	96.3772	86.8647	28.5085	24.6452	75.8665	43.7915	77.6005	78.1058	55.7029	41.7851	47.9616	58.3373	57.3225	46.9385
ENSG00000067208.14	EVI5	220.804	91.2637	145.696	61.5364	110.461	182.961	176.541	192.694	232.741	174.197	119.143	111.58	226.7	119.808	234	130.638	127.679	254.651	116.894	204.039	312.404	225.181	183.387	93.2996	119.457	126.591	126.342	209.141	148.49	201.472
ENSG00000067221.14	STOML1	41.3249	49.4542	54.9659	143.643	169.148	128.739	53.6518	63.6207	71.2335	74.0716	93.0129	106.413	44.5919	42.2981	63.6821	168.599	173.623	207.936	164.076	217.679	261.185	136.959	125.887	107.135	219.535	145.725	137.93	272.862	269.007	237.424
ENSG00000067225.19	PKM	4353.52	4363.75	4322.5	24025.1	24188.8	24031.5	3673.41	3760.34	4310.34	24856.6	23722.3	24648.3	14441.4	14000.3	14887.5	29638.4	28393	30377.6	21259.4	22330.1	20802.4	33336.9	32637.6	31944.6	30773.5	31968.9	32082.5	28545.8	27631.4	27198
ENSG00000067248.10	DHX29	367.51	394.154	357.383	626.59	619.752	677.997	417.631	344.295	354.344	661.299	772.63	668.794	476.972	422.109	439.616	717.928	746.236	672.356	705.909	745.873	663.844	779.197	748.922	813.84	721.713	745.818	727.996	829.183	801.105	811.025
ENSG00000067334.14	DNTTIP2	899.802	871.661	1017.36	1637.33	1631.21	1630.36	896.373	714.226	787.96	1432.68	1555.11	1152.34	791.918	858.372	805.177	1732.89	1573.01	1887.15	1670.18	1805.69	1737.62	1651	1780.61	2013.06	1593.6	1888.24	1604.56	1943.78	1995.56	2101.07
ENSG00000067365.15	METTL22	151.77	232.223	137.879	95.4618	134.285	143.854	212.051	175.256	187.24	116.806	89.9819	138.025	124.314	153.239	232.283	141.395	113.223	118.221	138.117	130.15	155.036	131.073	90.0046	146.779	153.274	117.005	151.06	195.247	148.053	133.62
ENSG00000067369.14	TP53BP1	1097.77	1186.59	1082.85	1379.21	1089.13	1109.43	1118.34	896.156	1031.4	1162.5	1503.48	1280.82	1220.19	1967	1286.16	1247.92	1453	1113.01	810.458	768.024	1178.79	1541.8	1011.75	1071.32	1160.24	1163.15	1204.09	1115.86	1369.47	853.796
ENSG00000067445.21	TRO	74.6114	69.6617	90.8439	35.6286	63.8327	53.6714	89.4876	29.6978	50.4294	61.3071	67.4459	89.1371	102.252	70.8659	78.3575	63.5925	70.757	247.98	44.2564	76.1737	46.0622	105.747	64.8997	75.2464	87.3863	59.178	69.8314	115.838	46.7193	45.6296
ENSG00000067533.6	RRP15	197.191	204.852	184.773	836.762	855.646	1008.74	171.329	168.449	344.112	576.076	493.646	818.346	606.654	405.871	345.229	1046.26	893.894	613.579	970.15	832.95	1227.33	984.169	973.181	1111.26	888.777	1051.6	1101.26	1101.63	1107.68	916.317
ENSG00000067560.14	RHOA	3810.55	3930.44	4235.13	7041.38	6544.49	6519.98	4871.5	4881.26	5030.51	6611.29	6235.68	6549.17	5334.39	5283.18	5338.83	6684.33	6738.87	6914.93	7933.22	7710.59	7503.08	7064.84	7018.24	7165.95	7435.63	7500.28	7504.41	8048.81	7942.93	7793.34
ENSG00000067596.12	DHX8	667.04	591.228	646.51	872.717	778.645	889.526	740.181	767.751	740.526	777.704	947.716	1124.95	723.915	734.538	822.297	872.156	893.531	861.715	993.561	970.626	830.709	915.711	792.404	853.697	1002.88	928.405	989.542	857.858	846.36	1012.76
ENSG00000067601.8	PMS2P4	16.5447	18.3396	14.2618	19.0065	20.5722	13.2046	14.1466	19.5269	21.2423	18.8175	26.2595	19.0018	18.1769	19.5805	7.80955	9.86876	9.29123	19.6022	13.2667	12.8475	22.0808	7.92836	14.3646	13.5887	15.8486	16.8731	18.7291	17.3127	16.3791	19.6487
ENSG00000067606.17	PRKCZ	195.759	245.623	236.789	132.311	208.052	180.815	342.271	227.978	276.276	133.49	162.048	196.495	186.822	145.65	207.183	147.827	222.33	146.105	157.896	134.74	213.759	166.883	255.263	317.027	157.186	136.654	143.893	181.049	101.007	128.98
ENSG00000067646.12	ZFY	509.896	339.326	362.038	350.588	410.963	390.926	312.621	315.469	322.456	270.958	268.275	280.459	344.775	378.826	335.281	373.017	343.426	407.563	394.909	481.189	399.359	227.872	291.946	220.572	291.13	314.87	330.4	334.35	445.47	357.591
ENSG00000067704.10	IARS2	975.531	924.853	1069.15	1629.68	1550.27	1521.56	910.212	847.508	864.938	1438.09	1372.38	1381.57	1305.25	1205.92	1181	1726.09	1736.95	1730.87	1363.61	1385.93	1284.01	1968.76	1926.6	1867.77	1651.13	1582.49	1671.37	1683.93	1658.07	1666.31
ENSG00000067715.14	SYT1	14.1683	8.72632	5.67737	12.5785	10.1437	5.90656	6.20776	16.3211	7.69019	5.82252	12.8422	30.1429	11.2486	22.7026	8.97535	18.3778	14.0847	6.57077	13.9317	9.35761	17.3986	3.18916	8.25446	6.45986	17.5836	34.529	11.1756	8.82362	17.4225	25.4775
ENSG00000067798.16	NAV3	26.4287	23.8097	21.7409	8.02799	7.0626	15.079	18.4893	14.659	13.0883	11.8916	10.0915	6.20871	22.9736	19.1543	24.0591	5.06716	10.8134	0	7.55883	8.79549	4.42043	8.1417	0	7.61147	7.72661	4.89352	5.98762	8.88929	6.72792	5.22587
ENSG00000067829.19	IDH3G	400.468	374.555	359.813	505.045	554.529	545.066	436.978	464.123	450.414	539.01	634.857	503.388	413.156	411.789	450.308	551.075	600.858	520.253	660.597	592.163	529.109	591.253	621.209	672.07	627.533	649.731	649.813	678.787	693.808	672.265
ENSG00000067836.13	ROGDI	99.3931	65.4708	71.4917	35.185	22.4767	46.0654	93.2404	101.554	107.853	52.7524	73.6203	55.773	169.998	67.8824	89.5525	58.0153	41.3201	48.1807	31.5321	38.493	18.5304	48.8921	28.8395	51.5826	39.9675	44.722	46.0086	14.4306	37.0084	47.878
ENSG00000067840.12	PDZD4	0	0	0	0	0.360938	0	9.6854	1.38306	0	0	0.687642	1.63183	0	0	0	0	0.780176	0	0	0	0	0.499303	0	2.96323	0	0	0.408001	0.54515	1.0315	0
ENSG00000067842.17	ATP2B3	0	0	0	0	0	0	0	0	0	0	0	0	0	0	0	1.26169	0	0	0	0	0	0	0	0	0	0	0	0	0	0
ENSG00000067900.8	ROCK1	2376.28	1878.48	2129.24	1604.48	1792.38	1710.53	1723.03	2148.22	1934.06	2201.15	2363.67	2172.99	1830.03	2399.16	1867.02	1959.33	1994.99	1704.38	1827.34	2112.93	2118.67	2393.11	2010.91	2069.6	2119.29	2132.82	2279.6	2278.96	1977.81	2233.15
ENSG00000067955.15	CBFB	1074.56	936.206	934.403	697.692	738.627	749.412	1165.97	1046.18	871.693	970.477	920.524	947.259	1018.35	999.044	809.006	797.471	906.575	732.727	841.61	759.552	626.135	896.603	1105.07	1003.36	968.71	818.221	878.707	785.253	868.997	952.811
ENSG00000067992.16	PDK3	313.71	343.987	341.52	327.277	275.186	261.638	330.993	313.292	328.75	359.583	325.532	329.77	267.138	297.931	248.322	379.165	278.634	330.874	430.083	505.86	444.83	430.356	413.451	461.06	344.392	338.355	463.539	531.53	563.533	501.386
ENSG00000068001.14	HYAL2	42.7634	41.6066	38.0718	95.0642	100.176	90.7432	50.7148	25.8191	29.4376	90.9453	69.5936	66.8196	47.836	49.0427	99.6992	100.501	303.537	135.178	200.102	81.3098	94.1151	112.092	90.8285	137.489	79.9469	83.9294	85.9543	91.6271	96.7096	92.9389
ENSG00000068024.17	HDAC4	144.288	147.659	179.105	117.973	132.536	165.536	247.122	229.383	250.454	344.133	178.337	184.429	238.587	217.973	225.151	117.793	141.595	176.65	180.504	157.151	161.669	242.258	150.441	222.981	180.478	132.289	183.771	159.532	111.858	141.202
ENSG00000068028.17	RASSF1	1130.02	1091.59	1152.63	397.37	385.205	347.692	912.587	875.37	940.437	325.138	332.293	306.296	673.721	765.493	761.493	303.766	320.166	318.811	436.454	388.555	365.494	308.854	323.661	292.679	256.209	264.205	280.253	338.556	334.166	346.234
ENSG00000068078.20	FGFR3	2.07838	0	0	0	0	0	0	0	0.80055	0	0	0	0	0.739942	0.417217	0	0.466874	0	0	0.806967	0	0	34.3914	0	0	0	0	0	0	0.547956
ENSG00000068079.8	IFI35	227.175	169.786	203.669	149.769	148.903	112.078	270.869	260.419	329.387	199.858	245.476	193.052	176.307	177.124	207.317	156.881	188.1	227.511	160.205	123.082	170.63	231.034	192.725	225	188.227	180.867	226.9	205.442	250.351	196.636
ENSG00000068097.15	HEATR6	782.36	662.077	895.188	387.503	482.957	517.234	552.768	909.719	562.274	403.966	461.175	399.947	849.034	873.032	788.307	567.009	690.506	660.28	410.97	319.595	397.377	426.464	289.153	423.053	391.607	378.52	329.226	519.092	602.008	408.827
ENSG00000068120.15	COASY	721.838	719.056	647.869	772.221	853.027	899.326	934.793	740.926	795.247	1079.17	1055.94	1076.3	790.371	688.531	920.29	930.146	941.453	941.683	1037.62	873.222	938.33	1425.91	1320.03	1400.71	1065.86	989.413	970.671	854.122	935.881	855.447
ENSG00000068137.15	PLEKHH3	4.84672	9.45489	10.2334	6.87047	7.55534	6.18713	4.23841	5.0664	1.81907	71.3929	53.6584	54.959	39.8875	12.1261	6.61824	44.0918	37.0842	38.2882	11.1294	4.28503	9.45767	18.9271	17.4373	12.7886	24.9346	28.8326	9.33688	6.84682	4.31839	4.79182
ENSG00000068305.17	MEF2A	1556.28	1530.59	1573.86	1586.97	1799.09	1645.75	5231.57	4991.8	5282.48	981.419	1287.23	1097.72	1445.76	1425.63	1329.37	1239.68	1523.39	1365.2	4484.09	4125.83	4282.08	1019.31	1021.7	910.271	1359.09	1292.5	1326.56	2809.88	2727.84	2957.31
ENSG00000068308.14	OTUD5	1279.85	1181.93	1334.32	839.255	859.075	896.291	1394.2	1382.23	1484.15	1139.53	1289.46	1027.84	1353.38	1279.58	1300.56	898.892	939.903	991.552	987.986	1074.07	937.684	1155.54	1376.23	1267	915.787	940.763	903.858	856.763	872.842	872.79
ENSG00000068323.17	TFE3	507.751	558.906	558.749	596.563	580.392	576.463	625.913	607.993	614.996	594.591	581.471	567.415	482.165	516.208	568.574	558.373	558.815	501.786	611.968	597.388	601.72	453.073	504.144	500.449	529.997	517.61	550.614	566.15	580.34	558.896
ENSG00000068354.16	TBC1D25	286.115	314.936	386.968	289.47	311.912	291.165	250.167	318.077	404.785	352.459	285.93	269.503	297.03	315.668	229.444	201.875	251.665	277.922	376.803	267.868	275.884	369.49	336.879	338.997	287.096	269.272	303.575	342.88	362.292	365.207
ENSG00000068366.20	ACSL4	515.402	459.846	483.798	1659.32	1530.87	1622.69	439.653	641.275	442.997	1239.48	1385.72	1056.68	653.976	951.139	681.946	2002.84	1590.62	1734.93	1670.39	1574.84	1612.48	1744.08	1633.29	1525.28	1561.45	1832.83	1661.93	2101.63	2366.85	2134.26
ENSG00000068383.19	INPP5A	614.45	546.859	544.743	120.765	244.453	108.31	538.959	578.588	649.684	97.0231	121.447	265.908	215.9	222.811	327.756	226.93	109.83	82.6481	101.464	93.3881	90.0061	94.3296	85.9743	63.6262	53.5448	56.1751	115.072	61.4681	87.6291	62.1661
ENSG00000068394.11	GPKOW	176.735	173.585	150.13	257.194	223.335	268.661	180.203	174.077	195.535	248.718	255.739	248.232	211.65	175.711	187.134	259.908	264.179	297.388	245.473	271.563	265.626	287.867	310.626	286.177	297.816	263.187	304.802	265.605	313.264	290.727
ENSG00000068400.13	GRIPAP1	1217.24	1234.86	1427.86	1165.34	1288.63	1218.06	1073.16	1278.77	1494.83	1198.96	1175.78	1074.82	1071.44	1042.65	815.315	1017.12	851.044	914.165	1280.28	1292.33	1562.17	803.441	926.403	995.157	1099.55	1176.54	1035.66	907.19	1056.58	952.146
ENSG00000068438.15	FTSJ1	310.748	351.573	329.078	643.202	700.54	669.029	367.728	404.156	427.39	654.693	564.282	594.833	448.996	526.761	416.059	606.615	696.543	829.856	919.584	674.189	769.777	872.776	825.149	978.374	795.76	718.698	715.439	721.881	835.171	831.22
ENSG00000068489.13	PRR11	69.2122	77.7023	47.8347	66.0852	61.5469	66.8008	59.1192	61.4344	66.2093	191.729	166.461	88.2443	115.251	42.3037	59.6255	79.0737	126.667	60.4684	85.7585	69.6618	54.1774	146.447	378.154	117.272	120.287	116.908	113.473	72.9877	117.822	428.422
ENSG00000068615.19	REEP1	0.449079	0.700163	0	0	0	0	0	1.07299	0	0	6.07192	0	0	2.50441	0.638737	0	0	0	0	0	0	0	0	0	0	0	0	0.782939	0	0
ENSG00000068650.18	ATP11A	733.01	680.22	895.942	455.687	459.379	511.69	1172.84	1095.67	1088.08	577.845	690.61	399.03	690.037	618.496	522.17	504.533	480.31	330.396	781.092	1119.92	677.164	416.864	826.038	355.412	558.129	678.906	536.281	900.667	958.618	912.679
ENSG00000068654.16	POLR1A	413.3	1327.46	548.251	1756.93	1826.18	1361	440.868	358.74	1470.52	1183.05	1068.15	1745.03	596.284	1563.68	953.491	1762.76	1881.83	1622.49	1993.15	1507.77	2120.04	2191.78	2083.02	1975.89	2830.89	1329.9	2258.17	2111.27	2505.51	1905.39
ENSG00000068697.7	LAPTM4A	1102.13	1048.36	1068.41	600.743	630.169	557.739	880.579	693.889	718.625	647.432	544.623	638.079	779.014	792.597	974.886	508.439	568.035	743.402	436.605	500.91	410.837	457.63	417.28	523.012	559.446	510.67	467.641	548.258	499.933	470.019
ENSG00000068724.17	TTC7A	1385.41	1271.22	1260.86	1371.62	1306.16	1266.27	1165.67	994.713	1144.9	1240.22	1344.99	1511.53	1203.41	1117.63	910.059	960.691	1284.9	1537.96	971.594	1197.36	997.846	1188.92	1228.37	1140.93	1399.47	1007.74	1259.04	1225.85	1339.75	1144.8
ENSG00000068745.15	IP6K2	788.845	774.08	683.418	471.033	489.924	527.849	677.004	676.566	620.352	440.871	543.029	486.58	626.656	729.84	689.593	465.145	587.76	476.443	479.837	530.683	516.149	467.834	500.667	483.145	536.524	558.23	528.603	479.105	547.996	492.094
ENSG00000068781.21	STON1-GTF2A1L	0	0	0	0.68858	0	0	0	0	0	1.52995	0	0	0	0	0	0	0	0.863283	0	0	1.5166	0	0	0	0	0	0	0	0	0
ENSG00000068784.13	SRBD1	177.549	208.169	176.932	315.449	427.515	307.549	195.115	181.686	186.918	263.205	348.779	385.428	159.27	186.324	228.904	511.85	440.229	311.457	298.274	388.386	336.497	433.009	343.126	356.102	396.662	441.904	404.865	413.811	438.429	376.752
ENSG00000068796.19	KIF2A	659.612	587.059	682.759	852.248	893.669	1583.71	655.892	1366.53	1468.24	1188.91	1727.06	1419	754.541	1497.72	794.247	917.441	1964.16	2331.26	1845.12	934.524	1292.63	1126.32	2336.24	1456.63	1015.29	1434.94	1008.71	3068.29	1724.89	2668.77
ENSG00000068831.19	RASGRP2	5275.26	5172.71	5159.33	612.082	549.052	490.771	4866.57	4754.82	5085.51	1352.16	1371.39	1497.47	2918.56	2850.24	2915.81	328.322	405.969	422.676	289.988	298.941	215.631	467.333	596.685	458.842	554.712	575.757	501.62	174.934	154.698	178.313
ENSG00000068878.15	PSME4	1331.03	1219.91	1354.82	1907.52	1940.66	1856.53	1154.53	1120.59	1092.16	1739.16	1746.34	1485.35	1256.68	1174.73	1267.34	1735.93	1664.48	1645.52	1800.52	2046.84	1792.54	2089.39	2123.14	1926.81	1894.78	2147.73	2066.75	1663.19	1864	1974.18
ENSG00000068885.15	IFT80	654.056	713.236	698.209	303.038	408.648	253.509	656.827	609.024	594.666	495.203	392.774	334.425	551.48	802.751	701.35	277.992	270.961	247.123	203.661	329.451	370.064	333.306	261.084	285.268	373.657	334.414	379.934	257.894	156.303	317.295
ENSG00000068903.20	SIRT2	421.263	370.481	433.663	227.89	281.511	220.073	497.157	473.118	479.501	428.102	411.619	410.398	463.308	449.667	458.772	334.134	353.045	275.824	373.464	334.681	364.37	333.136	375.301	368.644	355.165	356.806	364.829	356.88	410.91	417.305
ENSG00000068912.14	ERLEC1	389.527	385.599	422.286	339.177	389.092	359.426	413.182	437.92	410.365	286.423	345.726	342.272	393.849	389.07	366.67	381	362.602	366.544	360.344	363.804	389.609	339.12	315.847	318.009	309.54	329.614	336.901	455.043	430.143	415.145
ENSG00000068971.14	PPP2R5B	316.464	243.281	257.466	76.5731	105.526	70.9549	487.373	384.239	343.269	298.812	286.684	291.136	190.351	237.205	234.728	146.052	112.575	60.1605	97.3417	101.511	76.456	143.355	199.467	93.184	186.184	232.135	185.917	77.9361	70.5899	67.1624
ENSG00000068976.14	PYGM	123.695	87.7404	88.88	37.6449	37.0579	31.6877	74.0656	86.603	105.136	60.2445	24.6564	46.349	52.3922	41.666	39.3318	24.153	33.1341	23.839	38.6409	41.8547	34.7857	31.3127	20.4537	63.7415	19.2365	46.6458	43.9288	39.6818	19.316	27.1315
ENSG00000068985.5	PAGE1	0	0	0	0	0	0	0	0	0	0	0	0	0	0	0	0	0	0	0	0	0	0	0	0	0	0	0	0	0	0
ENSG00000069011.16	PITX1	0	0	0.706521	0	0	0	0	0	0	4.03448	1.10266	0	0.699919	0	0	0	0	0	0	0	0	0	0	0	0	0	0	0	0	0
ENSG00000069018.19	TRPC7	0	0	0	0	0	0	0	0	0	0	0	0	0	0	0	0	0	0	0	0	0	0	0	0	0	0	0	0	0	0
ENSG00000069020.18	MAST4	400.089	434.288	411.486	44.2696	43.1408	35.5416	231.994	428.145	152.754	73.8366	237.723	70.3473	139.77	262.566	71.6513	48.0256	65.2452	124.894	35.0311	113.884	26.9987	98.0728	39.918	88.6989	36.7055	19.9679	18.0398	35.8843	30.6195	85.8554
ENSG00000069122.19	ADGRF5	0	0	0	0	0	0	0	0	0	0	0	0	0	0	0	0	0	0	0	0	0	0	0	0	0	0	0	0	0	0
ENSG00000069188.17	SDK2	259.429	244.233	246.211	15.1389	182.746	17.2537	194.398	696.177	405.792	7.96668	12.6868	8.45103	177.674	151.53	157.22	50.4239	126.156	34.9564	9.34549	179.857	320.172	2.90906	7.52946	2.64406	2.98749	6.08531	5.11272	3.17617	4.39683	2.22288
ENSG00000069206.15	ADAM7	0	0	0	0	0.586182	0	0	0	0	0	0	0	0	0	0	0	0	0	0	0	0	0	0	0	0	0	0	0	0	0
ENSG00000069248.12	NUP133	830.789	993.42	990.999	1122.58	1246.19	939.557	987.28	763.33	968.93	1381.81	1151.02	1206.26	1102.61	1106.99	1091.03	1291.5	1141.47	1154	1083.08	951.984	1128.6	1377.81	1470.72	1525.03	1193.17	1131.94	1561.84	1019.61	1079.45	1273.51
ENSG00000069275.13	NUCKS1	1692.31	2401.82	1386.18	3604.9	2846.47	3088.22	2068.44	838.312	2097.63	3028.43	2847.84	3365.54	1477.95	2022.3	1444.68	3140.81	3784.93	2133.28	3283.21	4395.68	2903.05	4397.6	3109.33	4197.24	4114.76	3505.5	3674.47	4619.35	4645.06	4152.95
ENSG00000069329.18	VPS35	1403.81	1374.35	1392.64	1667.41	2229.69	1552.8	2722.62	2647	2703.6	1901.17	1468.43	2001.06	1856.37	1601.38	1798.23	2782.33	2642.14	1954.1	1995.36	1968.62	1757.09	2291.47	1909.92	2333.14	1860.93	1992.22	1678.06	2235.48	2382.69	2357.81
ENSG00000069345.12	DNAJA2	735.6	752.932	669.32	1006.52	970.197	958.985	925.4	866.091	827.137	1005.68	994.681	899.737	780.871	797.043	821.979	905.332	1003.91	982.913	937.638	1058.55	994.982	1207.46	1131.25	1175.98	921.264	994.301	992.224	1007.89	1003.99	1034.14
ENSG00000069399.15	BCL3	554.113	625.232	608.054	300.43	412.122	379.011	672.671	622.491	701.268	982.367	948.328	1115.35	433.602	361.664	600.327	229.381	318.567	346	287.159	267.595	266.176	520.82	527.371	538.134	510.967	474.948	460	176.419	173.435	173.581
ENSG00000069424.15	KCNAB2	1522.68	1517.87	1601.1	1753.8	1681.53	1579.05	1392.34	1369.97	1092.99	1325.52	1319.96	1518.4	1576.3	1492.56	1540.08	1543.53	1952.04	2026.27	1193.23	1103	1347.24	2184.01	1940.04	1860.42	1599.79	1628.15	1911.37	1679.65	1708.19	1703.29
ENSG00000069431.12	ABCC9	30.0826	44.582	36.0889	34.648	22.2749	30.871	59.1906	50.5385	58.6604	16.2851	46.9041	17.6678	35.7517	33.134	19.398	15.1403	29.142	23.39	46.8743	38.3254	32.286	19.4614	18.8894	19.5838	20.7779	15.3177	23.1915	23.9045	23.453	20.8193
ENSG00000069482.7	GAL	0	0	0	0	0	0.834351	1.31535	1.12308	2.17261	1.48046	1.11676	0	0	0	0	0	0	0	0	0	0	2.43268	2.09882	0.631737	1.5391	0	0.662614	0	0	0
ENSG00000069493.15	CLEC2D	3844.46	3807.02	4101.17	3005.86	2904.16	2667.92	1528.45	2061.66	1496.91	5484.69	4847.05	5042.46	5079.17	4865.28	4472.39	3944.55	3741.88	3259.88	1862.17	1683.27	2051.85	6642.56	6624.33	7128.75	5557.63	6041.31	5996.71	4489.51	4686.6	4185.95
ENSG00000069509.6	FUNDC1	86.4829	75.0361	72.3017	95.8573	97.1981	106.708	50.0879	61.5715	71.6816	96.4061	90.1561	104.31	50.2341	74.6662	63.0742	94.2402	105.129	130.828	92.1371	91.6052	111.422	111.179	110.951	116.405	107.022	136.551	121.918	97.2714	107.577	106.694
ENSG00000069535.14	MAOB	0	0	0	0	0	0	0	0	0	0	0	0	0	0	0	0	0	0	0	0	0	0	0	0	0	0	0	0	0	0
ENSG00000069667.16	RORA	139.276	50.5332	48.2643	31.2833	63.937	27.3024	74.6488	78.6978	33.2288	25.1592	38.1393	16.9672	26.4499	26.4275	46.5608	34.0067	33.2497	26.1469	40.3649	68.1804	43.8466	26.3714	17.7512	21.6782	64.3294	59.0067	51.7947	23.303	30.5798	19.5706
ENSG00000069696.7	DRD4	0.694058	0	12.0089	0.983863	1.29833	1.232	0	1.65833	0	0	0.824502	0	1.05581	0	11.1773	0	0.467727	0	0	0	2.16697	0	0	0.466408	0.568156	0.514046	0.489205	0	0	1.64687
ENSG00000069702.11	TGFBR3	1.04693	2.48003	0	2.09622	0.452418	3.27192	5.9044	6.2536	2.41953	7.60205	2.63503	1.6656	7.87185	24.7964	10.3972	6.59747	2.55281	1.31403	0	1.43147	0	13.9875	16.4623	12.6832	0	2.33107	0.737923	11.6026	6.72173	1.16961
ENSG00000069764.10	PLA2G10	0	4.6375	4.23455	0	0	1.63166	0	0	0	1.4476	1.09198	0	5.5933	3.15901	2.23146	1.23369	0	0	0	0	0	1.58579	0	3.08857	0	0	0	0	0	0
ENSG00000069812.11	HES2	24.1417	21.0138	28.4094	25.7758	14.8246	17.0334	35.9488	25.2044	30.702	20.5732	14.2515	20.5756	13.8288	21.1297	18.3366	12.7433	16.2837	16.1626	21.4543	16.0716	15.5818	13.7516	6.77263	14.1211	12.771	12.2525	8.50663	9.43981	21.0242	13.21
ENSG00000069849.11	ATP1B3	361.056	459.602	604.991	1259.46	1259.08	1291.54	544.583	502.367	408.129	887.387	673.438	697.476	718.768	624.52	585.042	1372.59	1134.29	1187.59	1752.26	1871.01	1713.02	1485.57	1224.52	1413.81	919.517	973.653	938.349	1738.82	1550.02	1626.42
ENSG00000069869.17	NEDD4	153	189.905	106.635	177.127	139.22	169.356	568.136	370.182	297.642	102.833	77.0662	158.821	137.898	166.364	118.926	80.3446	134.476	101.221	128.127	177.964	125.835	137.896	144.894	94.7635	97.1365	126.636	161.636	138.193	126.562	159.573
ENSG00000069943.10	PIGB	399.938	347.135	442.016	177.076	234.698	172.021	351.578	184.991	188.981	225.862	236.632	208.287	237.783	283.2	258.239	140.087	210.779	252.382	233.752	184.763	200.913	124.02	194.993	138.593	212.483	225.249	181.746	161.439	206.208	211.368
ENSG00000069956.13	MAPK6	274.094	347.117	433.663	638.175	605.157	634.059	202.102	212.731	277.812	710.389	722.544	818.764	403.193	421.483	356.867	1042.76	980.567	916.888	788.212	883.017	574.672	1143.15	965.662	1190.45	618.877	598.515	638.776	904.286	1089.85	1028.98
ENSG00000069966.19	GNB5	1616.89	1495.22	1853.74	359.124	419.571	325.987	1048.71	1051.03	1134.25	653.858	613.487	566.298	1038.13	945.092	956.391	536.494	447.024	391.483	328.55	320.573	301.126	549.828	427.376	517.79	618.152	487.049	512.985	327.159	326.936	319.646
ENSG00000069974.16	RAB27A	263.032	256.614	251.11	581.237	582.171	574.345	205.741	295.136	318.169	636.448	619.149	685.842	541.638	511.79	489.453	749.389	776.542	661.894	464.506	504.823	483.356	736.663	635.637	750.428	952.637	952.379	888.955	716.011	587.062	628.855
ENSG00000069998.12	HDHD5	232.89	223.009	236.647	351.489	391.435	375.724	224.737	212.817	202.891	312.803	319.954	360.901	327.848	352.734	310.531	418.42	398.175	364.605	332.981	293.317	298.959	444.629	475.592	482.526	361.153	411.555	353.023	356.657	356.907	307.722
ENSG00000070010.19	UFD1	399.735	303.891	420.187	531.366	720.005	730.07	521.296	300.009	418.304	645.926	772.523	601.197	334.051	572.689	512.175	566.244	773.815	818.636	726.302	851.686	869.196	915.328	846.571	964.421	710.303	838.839	788.834	886.92	1005.93	1013.55
ENSG00000070018.9	LRP6	32.0291	96.4032	34.2141	36.5197	52.8286	51.2918	113.671	39.9219	38.6609	69.9311	71.1911	55.3341	39.1918	66.7586	89.3987	53.9175	46.4016	49.8228	60.6361	55.9615	74.1504	55.2552	227.354	42.4482	43.7337	64.358	72.7101	70.7189	48.8298	147.718
ENSG00000070019.5	GUCY2C	17.8616	19.9196	20.2098	0	1.17236	0	7.89209	7.86154	5.43152	1.48046	4.46706	2.65017	0	2.00812	1.14106	0	0.633523	0	1.23353	0	0	0	0	1.26347	2.30865	1.39252	0	0.885351	0	0
ENSG00000070031.4	SCT	0	0	0	0	0	0	0	0	0	0	0	0	0	0	0	0	0	0	0	0	0	0	0	0	0	0	0	0	0	0
ENSG00000070047.13	PHRF1	887.65	885.13	855.733	1036.61	1089.1	1117.71	1000.25	1061.1	999.056	955.941	1030.43	1040.02	819.449	950.087	862.482	1115.55	1078.91	1139.46	1297.75	1233.19	1201.47	1053.02	1096.97	1106.88	1082.9	1175.94	1122.83	1098.49	1131.41	1147.7
ENSG00000070061.16	ELP1	779.683	1104.62	930.096	871.155	976.793	1730.28	739.792	816.971	744.795	1017.75	1041.75	1020.57	1037.62	1105.83	866.553	1016.23	1081.25	1102.17	1046.71	913.031	968.343	1229.91	1117.86	1194.03	996.209	1454.58	1244.48	1114.74	1154.58	965.281
ENSG00000070081.17	NUCB2	64.716	60.7407	67.3976	55.6541	74.7382	128.145	66.8029	78.5958	85.6844	73.3179	70.0982	72.7465	108.464	104.706	166.896	43.3438	71.8564	124.622	51.0406	114.128	83.0302	99.5547	61.2223	45.1735	38.9078	51.1269	38.4487	45.6048	74.562	61.8874
ENSG00000070087.14	PFN2	64.457	48.1616	63.6985	29.2572	55.9616	51.8756	73.318	76.9206	81.492	39.0186	56.9167	41.656	60.3255	86.4927	68.3642	40.0094	39.7805	57.6472	33.9393	25.8827	54.8415	45.2987	30.2687	62.2959	55.4712	27.1115	50.5552	51.4341	42.6339	51.8816
ENSG00000070159.14	PTPN3	7.10008	7.16406	13.3194	1.106	0.729752	2.05584	3.76374	0.233024	0.225394	0	2.8115	6.85607	7.20051	0	2.87266	3.23676	0.394344	0.346653	0.255943	0.227201	0	0	10.5677	3.61982	6.89197	5.25859	0.137484	6.66547	2.1087	0
ENSG00000070182.21	SPTB	37.4723	34.7689	30.0554	27.9866	66.5377	44.86	15.4115	26.6775	28.1889	14.6008	15.9089	24.8661	25.0733	27.5579	27.5437	56.7794	66.4345	47.9407	44.1264	33.9447	26.4775	17.495	16.0994	18.0349	14.6503	20.6699	18.6123	33.0024	42.2722	38.9317
ENSG00000070190.13	DAPP1	2245.01	2041.67	2215.9	2156.34	2199.45	2228.53	1438.19	1468.05	1501.14	1724.97	1786.37	1807.23	2202.23	2073.75	2107.15	1550.7	1609.39	1532.42	2178.55	2297.1	2292.35	1401.24	1384.43	1392.27	1382.21	1478.21	1440.22	1475.6	1586.56	1493
ENSG00000070193.5	FGF10	0.940082	0.948554	0	0	0	0	0	0	0	0	0	0	0	0	0	0	0	0	0	0	0	0	0	0	0	0.696261	0	0	0	0
ENSG00000070214.16	SLC44A1	302.426	372.911	284.64	327.365	379.235	398.138	278.308	340.85	409.479	251.832	351.37	310.229	420.711	478.683	397.718	379.712	345.853	449.275	273.118	254.328	311.474	222.429	266.56	264.547	390.54	342.54	288.492	273.856	305.499	255.585
ENSG00000070269.14	TMEM260	413.812	306.816	427.684	281.955	251.745	269.259	424.33	404.891	360.15	340.2	283.027	324.276	290.157	369.307	327.744	243.511	270.398	195.368	253.448	223.386	226.359	198.267	323.217	242.352	252.934	258.046	239.173	210.51	216.948	252.462
ENSG00000070366.14	SMG6	519.575	600.568	626.135	486.922	312.546	428.189	441.98	318.684	350.205	262.654	482.166	275.545	296.981	328.044	433.321	312.655	297.812	362.294	300.852	386.689	311.491	340.088	294.679	405.53	498.136	247.107	326.851	245.64	468.963	278.976
ENSG00000070367.16	EXOC5	686.488	729.195	682.619	1147.6	1274.35	1204.98	820.7	847.715	547.422	1331.94	1267.31	1622.77	1076.85	749.823	869.597	1493.05	1426.12	1438.16	1284.01	1482.83	1457.91	1882.23	1522.16	1723.76	1466.75	1511.7	1509.62	2054.01	1748.79	2065.83
ENSG00000070371.16	CLTCL1	57.9261	35.7445	52.8103	31.1407	56.9243	35.015	38.7339	27.0419	43.5024	118.498	51.9773	31.937	31.4946	48.6283	58.2716	20.7356	50.7892	24.0853	29.6742	17.0782	11.5028	6.56193	34.8177	7.46427	23.2174	19.894	39.281	8.13411	19.0373	6.53056
ENSG00000070388.11	FGF22	11.7214	12.2671	8.41264	5.38397	1.27592	4.8415	8.12801	5.94763	10.9404	0	1.01469	4.01321	11.9562	9.83205	8.07758	1.14637	6.43598	7.2123	0	3.97969	1.33341	0	0	3.6622	2.79684	1.26524	1.80614	1.12031	1.52209	0.675584
ENSG00000070404.10	FSTL3	53.1989	60.9197	24.397	28.2573	50.294	39.67	32.8717	40.1096	43.7959	68.4482	29.2451	43.2646	48.9076	48.9062	31.9726	42.0012	34.6198	25.3047	60.5406	47.4401	34.4526	52.1057	45.7613	35.3301	29.8149	17.9275	47.6625	27.8783	24.1041	34.1105
ENSG00000070413.20	DGCR2	694.096	804.067	704.112	456.676	469.719	479.355	648.337	747.653	719.036	517.585	458.814	496.809	662.478	648.804	593.192	429.773	457.112	462.25	531.781	432.86	477.77	434.499	436.867	477.112	472.929	455.536	450.014	366.116	406.568	389.961
ENSG00000070423.18	RNF126	511.699	504.249	490.874	793.165	780.624	816.034	500.403	514.531	566.29	644.719	645.214	658.792	598.924	514.02	517.067	759.951	752.374	777.151	972.87	916.296	846.377	906.399	828.578	852.859	712.46	633.886	661.699	879.31	888.735	810.749
ENSG00000070444.15	MNT	451.074	515.65	412.071	208.223	227.775	175.405	471.095	416.978	403.996	316.585	346.043	286.985	356.092	448.844	459.97	291.782	350.982	295.173	320.152	184.748	339.486	329.004	405.424	294.863	193.099	216.342	276.776	357.185	322.347	310.258
ENSG00000070476.15	ZXDC	621.438	622.85	665.97	435.34	425.096	463.965	592.65	654.827	659.228	358.233	396.07	382.341	544.321	511.483	538.305	427.168	453.201	455.227	434.495	448.652	423.864	350.099	338.123	336.868	404.345	362.021	408.412	387.658	418.143	380.667
ENSG00000070495.15	JMJD6	244.135	316.789	268.406	379.644	360.496	341.35	307.137	363.815	398.948	403.12	426.03	437.748	300.36	267.404	253.421	349.899	440.288	354.907	595.354	515.609	436.274	564.021	512.715	545.469	449.149	418.598	420.92	550.49	544.613	542.574
ENSG00000070501.12	POLB	164.237	193.548	143.153	232.242	192.64	182.361	153.603	147.463	151.719	181.64	242.791	181.969	169.297	135.359	156.138	161.838	190.874	290.796	136.178	183.642	175.808	161.862	174.895	184.139	218.29	230.719	240.607	222.722	240.131	175.457
ENSG00000070526.15	ST6GALNAC1	0	0	0	0	0	0	0	0	0	0	0	0	0	0	0	0	0	0	0	0	0	0	0	0	0	0	0	0	0	0
ENSG00000070540.13	WIPI1	37.254	56.3141	29.7123	17.8599	32.2651	25.7111	140.953	148.317	209.592	72.249	45.2944	53.7478	43.5335	39.0512	23.1532	21.2208	30.9351	29.6542	41.251	19.8534	42.9343	26.1959	15.1254	26.4223	45.7543	27.0767	28.4558	22.5102	26.2577	28.8997
ENSG00000070601.10	FRMPD1	2.44867	5.8343	0	0.148433	2.49048	5.43851	11.1769	4.77156	0.120997	18.8443	2.8496	7.51158	3.40784	0.223674	5.36219	5.36048	0.0705646	0.186092	7.68634	2.45296	0	1.7226	4.62622	5.57437	4.83279	3.06737	1.66438	9.40388	1.77935	6.42763
ENSG00000070610.14	GBA2	1430.4	1412.34	1403.79	1172.3	1081.88	1090.99	1237.69	1275.27	1177.23	981.938	1091.74	1031.84	982.223	1132.76	1050.45	934.979	920.742	1109.74	1053.42	1073	1039.82	1020.69	906.646	946.134	996.84	901.523	947.69	953.499	788.665	896.033
ENSG00000070614.15	NDST1	87.5878	120.087	45.0675	232.785	161.08	156.435	64.4042	48.3858	177.546	78.5735	178.63	73.9122	231.073	142.405	151.379	209.464	195.733	196.391	297.111	180.933	228.626	170.471	333.021	182.737	108.87	131.683	128.396	177.308	297.186	270.89
ENSG00000070669.17	ASNS	274.187	273.15	267.018	1374.29	1337.11	1376.28	466.085	430.62	454.529	919.933	864.349	765.495	544.164	632.874	481.147	1051.43	925.989	1077.53	1116.38	1214.37	1125.55	1178.2	1158.26	1075.62	1039.57	946.516	1015.92	1045.82	848.263	875.529
ENSG00000070718.12	AP3M2	250.741	178.302	207.32	188.539	209.692	220.469	491.093	195.131	224.834	310.291	240.731	266.009	100.773	165.162	147.681	167.558	187.817	540.812	138.6	220.221	217.699	304.479	398.69	286.311	243.771	242.232	295.576	175.555	134.397	165.649
ENSG00000070729.14	CNGB1	1.99598	1.00698	1.53248	2.8294	0.622289	1.77149	0	2.38451	0.295128	6.28662	5.92777	2.81341	1.51816	2.13182	2.42269	5.35763	1.34509	1.77363	3.92855	1.16246	0	1.1196	0	2.6826	0	0.739149	1.40686	0	0.8892	2.36804
ENSG00000070731.11	ST6GALNAC2	4.40327	3.02111	2.68096	0	0	0.715729	1.12834	1.82013	1.86372	0	0	0	0	8.85302	2.44708	21.5967	0	0	0	0	0	0	0	0	0	0	0	0	2.71496	0
ENSG00000070748.19	CHAT	0	0	0	0	0	0	0	0	0	0	0	0	0	0	0	0	0	0	0	0	0	0	0	0	0	0	0	0	0	0
ENSG00000070756.17	PABPC1	28524.5	27558.9	27436.2	35223.1	35159.5	37127.6	22295	22129	22841.6	35407.8	35593.2	33383.1	38319	36032.7	35480.1	32664.1	32999.3	33378.1	32197.3	35571.5	35093.2	40406.7	38351.3	37709.3	34780.2	35628.4	35614.4	35100.1	33807.1	34345.7
ENSG00000070759.17	TESK2	325.528	357.154	320.563	102.872	119.678	112.521	199.409	178.375	241.773	110.155	110.099	106.618	365.6	286.692	310.457	190.458	165.434	164.397	65.4536	56.0282	66.7463	71.648	69.9759	60.5188	135.274	129.515	118.326	43.6424	72.5594	56.7074
ENSG00000070761.8	CFAP20	285.467	224.812	200.143	337.273	307.564	354.639	208.896	208.172	165.875	195.739	221.132	241.716	176.389	251.127	167.015	387.827	322.036	294.04	296.223	385.382	352.023	297.105	244.962	277.413	258.424	297.508	306.116	412.775	358.656	340.423
ENSG00000070770.10	CSNK2A2	731.126	781.534	699.855	821.606	801.614	830.77	726.764	823.588	632.451	1004.63	972.36	1059.87	879.03	789.29	840.378	839.919	926.429	843.062	830.64	1056.57	989.884	1085.75	919.519	1147.55	932.415	962.46	1050.87	1026.11	974.445	1029.68
ENSG00000070778.13	PTPN21	0	0	2.10556	0	1.22394	0.43553	0.686609	0	0	0	0	8.95294	0	0.331523	0	5.56302	2.65532	9.85193	0	0	0	0.84657	0	0.989297	0	0.689678	2.89945	1.84861	0.437229	2.50219
ENSG00000070785.17	EIF2B3	136.244	113.356	95.9796	329.609	342.353	333.808	110.878	117.676	110.981	330.535	378.095	311.771	155.114	142.349	155.57	431.805	363.991	331.538	482.173	408.857	445.114	530.346	491.75	482.289	371.687	377.948	370.214	533.022	467.811	419.208
ENSG00000070808.16	CAMK2A	8.46074	3.79422	0	2.66523	6.448	7.50916	2.6307	5.61538	0	1.48046	5.58382	2.65017	0	6.02437	3.42318	1.26169	5.06818	0	4.93414	10.9501	2.9351	0	2.09882	5.05389	0	2.08878	2.65045	3.54141	1.67521	2.97419
ENSG00000070814.22	TCOF1	974.168	871.622	951.541	1675.68	1776.51	2102.03	1043.26	1071.95	985.943	1648.26	1850	1999.48	1085.91	1075.32	1123.92	1758.46	2022.32	1789.1	1984.32	2248.05	2071.1	2137.41	2043.1	2465.15	2046.83	2156.26	1862.04	1783.34	2098.86	2146.49
ENSG00000070831.17	CDC42	2812.78	2666.36	2822.06	6423.34	6654.44	6588.67	2903.2	2661.37	2731.68	4775.94	4497.23	4571.84	3283.89	3301.13	3608.69	6447.1	5650.83	5901.3	5736.4	6813.07	6720.1	5721.23	6136.01	5653.23	5817.06	6246.22	6325.07	7004.06	7016.18	7173.56
ENSG00000070882.13	OSBPL3	1090.39	1124.29	1121.63	660.67	547.093	468.993	689.406	933.275	1042.15	238.114	371.755	585.93	613.211	528.604	609.776	484.711	330.791	361.363	809.872	568.811	732.337	456.486	290.085	547.73	294.997	296.187	316.08	877.351	871.147	896.964
ENSG00000070886.12	EPHA8	0	0	0	0	0	0	0	0	0	0	1.62334	0	0	0	0	0	0	0	0	0	0	0	0	0.918301	0	0	0	0	0	0
ENSG00000070915.10	SLC12A3	40.7965	31.4107	32.0288	79.8016	84.4908	89.7972	26.5986	18.8465	40.6448	30.3191	36.8935	24.6604	51.6207	55.2766	61.7627	54.3388	81.4641	48.9601	39.6244	60.1482	68.4737	22.2502	4.65241	24.6564	24.1793	30.3888	27.2703	35.1217	66.7732	57.5391
ENSG00000070950.10	RAD18	174.64	175.571	162.812	474.782	428.047	434.793	190.383	284.017	184.535	279.883	530.487	325.37	299.459	411.277	270.599	517.005	509.185	506.337	444.441	398.77	514.69	509.241	468.464	643.863	506.244	525.784	446.396	496.83	433.134	507.35
ENSG00000070961.16	ATP2B1	2225.17	2457.03	2674.79	2146.76	2419.32	2295.69	2883.54	2579.37	2392.35	1425.73	1594.57	1211.18	1913.1	2201.24	2123.95	2007.58	1557.75	1350.5	4104.38	3713.5	3740.97	1206.31	1221.56	1205.14	1272.92	1443.62	1521.88	2648.17	2370.02	2497.2
ENSG00000070985.13	TRPM5	0	0.948554	1.44356	0	0	0	0	0	0	0	0	0	0	0	0	0	0	0	0	0	0	0	0	0	0	0	0	0	0	0
ENSG00000071051.14	NCK2	708.026	813.906	907.136	1176.6	1260.43	1234.21	706.036	690.865	704.298	642.076	626.201	841.843	490.95	581.091	430.201	888.754	1137.96	1107.07	1425.2	1507.2	1231.32	790.023	735.457	753.434	933.701	1080.44	1085.75	1251.13	1696.01	1442.59
ENSG00000071054.16	MAP4K4	3534.75	3516.74	3559.24	2596.62	2569.19	2389.36	3139.37	3017.21	3025.71	4087.72	3950.34	3936.46	2808.98	2844.16	2647.18	2160.23	2160.76	2252.06	2814.09	2821.77	2896.18	3132.18	2880.45	2819.5	3215.81	3239.64	3223.26	2713.83	2554.24	2747.64
ENSG00000071073.13	MGAT4A	167.264	143.659	108.996	117.394	75.7187	47.5799	179.943	180.904	158.333	79.593	75.8503	37.5772	103.864	158.717	116.399	32.111	38.1654	84.9791	49.24	54.4533	25.1265	29.4468	55.8797	31.0051	114.425	52.0704	70.447	51.8915	48.3995	39.5952
ENSG00000071082.11	RPL31	9154.76	9051.2	8946.19	12544.9	12499.7	12342.1	8136.07	7707.36	7719.34	11000.1	10948.3	10890.2	11090.4	11250	10968.8	11071.2	11488	11199.8	11209.5	11531.9	11564.4	11389	10992	11105.6	11932.8	12290.7	12661.3	10854.8	11024.1	10372.2
ENSG00000071127.17	WDR1	1916.64	1852.76	1907.6	3794.44	3845.75	4056.84	2783.66	2643.35	3007.76	4448.36	4454.73	4176.86	3000.69	2703.08	2498.43	4733.99	4681.36	4444.84	5534.93	5274.46	5165.74	5803.99	5576.74	5489.46	5215.86	5025.89	5245.44	6191.33	6334.62	6496.88
ENSG00000071189.21	SNX13	437.393	526.406	366.429	469.612	514.851	477.441	570.09	428.938	496.641	584.494	627.574	665.197	421.312	356.156	552.093	630.287	654.772	429.557	529.639	513.883	574.182	611.261	559.224	672.209	692.894	664.683	675.387	528.882	636.018	528.913
ENSG00000071203.9	MS4A12	0	0	0	0	0	0	0	1.02167	0	0	0	0	0	0	0	0	0	0	2.24431	0.835541	5.34014	0	0	0	0	0	0	1.61082	0	0.676409
ENSG00000071205.12	ARHGAP10	18.1818	0	1.19342	23.474	6.78452	5.05587	2.17485	3.71388	1.61013	4.38872	6.46277	4.3819	2.72644	4.98047	3.0285	4.17226	12.5699	11.0497	9.1781	8.7595	7.79009	4.69268	1.73514	4.88244	15.9051	15.5416	10.4081	9.95108	13.8493	12.9088
ENSG00000071242.12	RPS6KA2	333.303	353.567	320.039	311.701	421.921	310.245	621.418	883.665	680.876	262.089	192.84	189.802	441.515	279.933	365.119	304.312	257.635	202.289	275.574	305.062	254.347	188.487	132.946	165.602	235.151	244.271	263.348	183.822	177.238	207.946
ENSG00000071243.16	ING3	389.799	449.235	475.569	392.911	475.613	449.454	426.831	387.647	362.96	400.716	383.926	370.327	327.598	381.158	356.324	467.085	361.763	401.568	456.699	453.19	360.963	356.296	395.333	425.023	395.202	435.038	406.085	427.16	388.358	376.76
ENSG00000071246.11	VASH1	44.5154	41.8189	29.4639	30.4634	31.2437	50.0216	81.5398	76.1292	41.6836	48.3851	46.8487	17.3093	117.156	95.6517	126.903	69.0151	95.7645	53.1966	21.1489	20.5619	23.9628	32.679	15.4218	47.0856	26.3878	38.041	22.1799	50.5563	38.979	27.9243
ENSG00000071282.12	LMCD1	22.5214	10.3795	21.3446	16.7463	29.8091	28.6328	11.6264	3.91458	4.43515	22.6919	29.9689	18.7293	23.9801	26.2953	32.0298	26.9465	32.2682	44.9864	19.98	29.2559	17.2063	22.7818	19.5574	19.6502	34.7934	26.8731	39.8157	43.1303	52.6997	53.4586
ENSG00000071462.12	BUD23	629.31	544.335	430.572	1006.02	1017.93	1046.51	536.811	508.865	502.931	692.561	732.9	769.702	562.76	610.683	833.29	1075.67	1131.37	1111.53	1141.44	1115.41	1111.03	1125.05	1079.89	1064.54	779.598	768.604	934.847	1169.83	1116.54	1179.89
ENSG00000071537.14	SEL1L	805.702	786.364	773.026	1264.65	1094.99	1141.62	794.453	854.542	775.661	1220.5	1324.29	1178.42	993.952	913.179	799.308	1092.74	1330.39	1078.26	3125.54	2922.79	2584.94	1322.78	1223.15	1190.2	1275.44	1257.2	1365.54	3014.29	2736.62	2659.17
ENSG00000071539.14	TRIP13	20.5746	33.5018	40.745	124.07	125.979	109.199	26.8057	157.086	52.6323	111.564	93.1671	87.4686	46.0855	53.2833	47.2067	101.635	132.056	99.0054	90.3803	92.0756	83.8561	235.456	154.66	147.294	79.8568	82.3887	161.188	160.246	105.641	100.396
ENSG00000071553.18	ATP6AP1	773.268	827.606	903.591	730.597	731.341	663.884	894.311	895.328	897.354	588.541	598.763	604.601	869.502	743.458	800.537	766.078	710.968	718.906	799.099	811.782	855.684	527.047	567.89	574.168	670.546	664.306	641.443	812.161	796.081	787.823
ENSG00000071564.17	TCF3	2292.72	2117.44	2477.06	2156.19	2088.56	1990.5	1953.09	1990.23	2272.83	1596.2	1628.83	1782.04	2036.15	2353.99	2247.04	2375.88	2293.64	2477.94	1943.89	2041.6	1759.63	1868.54	1962.87	1791.43	1731.19	1654.49	1593.39	1962.1	1970	2250.43
ENSG00000071575.11	TRIB2	320.028	360.296	363.576	78.6699	91.6481	109.07	506.246	484.659	464.747	71.9641	58.1476	142.319	514.479	382.656	383.957	88.7595	121.276	182.281	36.8238	67.5465	36.6779	84.269	110.538	98.1348	33.5147	20.5295	31.8576	45.547	54.9165	48.9325
ENSG00000071626.17	DAZAP1	1026.12	943.43	1002.89	2358.53	2729.54	2523.17	1219.46	1202.7	1183.33	2449.36	2461.21	2290.85	1469.21	1565.67	1428.27	2816.31	2926.5	2868.27	3143.5	2932.32	2486.91	3389.21	3438.43	3394.58	3015.44	2647.75	2848.22	2909.37	2984.75	3225.47
ENSG00000071655.18	MBD3	667.311	725.023	732.797	1073.62	1378.01	1335.84	799.812	885.387	853.698	1164.37	1296.32	1197.08	914.219	790.1	895.9	1217.62	1283.93	1201.58	1593.35	1669.19	1343.96	1388.76	1490.31	1399.13	1172.11	1222.46	1227.99	1194.5	1430.35	1279.02
ENSG00000071677.1	PRLH	0	0	0	0	0	0	0	0	0	0	0	0	0	0	0	0	0	0	0	0	0	0	0	0	0	0	0	0	0	0
ENSG00000071794.16	HLTF	364.781	501.779	471.002	326.581	312.69	438.581	272.783	270.553	259.851	302.421	281.285	332.036	382.057	441.602	448.849	306.073	399.978	374.455	193.51	180.659	227.949	357.179	370.235	407.018	336.302	306.778	322.068	174.108	203.204	234.399
ENSG00000071859.15	FAM50A	706.573	903.697	713.967	782.01	614.078	525.407	532.387	708.558	513.611	606.563	549.239	839.914	754.534	490.089	742.729	711.475	694.599	503.432	798.584	777.706	696.219	505.391	760.133	687.651	655.83	831.551	651.909	729.146	951.736	853.825
ENSG00000071889.17	FAM3A	287.528	345.39	339.638	315.957	305.236	296.525	418.517	369.214	384.669	250.004	293.424	311.616	264.97	289.311	281.808	222.752	235.041	231.431	270.38	250.707	256.429	222.849	268.932	232.547	299.108	237.737	312.346	283.582	294.528	256.182
ENSG00000071894.17	CPSF1	2300.27	2042.23	2200.84	1874.69	1864.86	1856.65	1908.96	2166.63	2203.69	1560.64	1474.33	1531.94	2353.29	2306.92	2408.11	1876.88	1777.22	1888.46	1960.19	1754.91	1739.28	1638.5	1448.74	1758.71	1852.72	1677.17	1662.55	1663.3	1557.26	1796.62
ENSG00000071909.19	MYO3B	20.797	19.4786	19.8577	1.60034	3.80855	1.78359	16.0127	32.5137	23.6434	5.82345	6.14997	11.4333	29.752	12.4285	10.7721	2.34214	2.83873	4.01273	2.62558	1.315	4.59078	5.17518	10.441	6.46089	3.63247	8.92865	1.04257	1.64352	3.01764	2.50658
ENSG00000071967.12	CYBRD1	11.6213	5.02546	5.09866	3.34251	7.35085	9.85305	6.96874	23.8003	4.22958	15.3049	14.3044	8.89738	5.05102	10.6391	8.67591	2.95598	5.78862	5.03728	7.9355	7.01821	6.19768	11.9052	4.51864	8.44841	12.5955	18.5541	11.9763	4.95961	0.713449	1.89643
ENSG00000071991.9	CDH19	0	0	0	0	0	0	0	0	0	0	0	0	0	0	0	0	0	0	0	0	0	0	0	0	0	0	0	0	0	0
ENSG00000071994.11	PDCD2	686.87	801.92	756.956	1198.58	1312.7	1203.49	759.956	843.891	837.713	1134.39	1102.56	1170.47	854.249	848.631	932.463	1248.52	1293.3	1244.46	1132.62	1239.24	1175.47	1629.26	1598.71	1647.69	1229.55	1266.26	1309.83	1429.96	1330.74	1394.62
ENSG00000072041.18	SLC6A15	11.1638	0.552252	5.97548	42.1401	9.70427	10.818	9.07461	0.774813	24.6557	3.06413	0	2.43781	12.7851	3.2383	3.93609	12.1862	1.16883	10.8588	5.81559	3.0218	2.02493	1.59203	0	2.58574	1.59274	10.1705	3.03095	10.7198	2.88933	1.91291
ENSG00000072042.13	RDH11	561.244	555.976	524.752	878.394	923.428	893.8	503.951	738.792	695.929	724.698	744.775	723.872	609.254	694.232	591.566	1013.43	1006.89	961.112	1315.36	1369.49	1309.66	738.414	652.613	806.857	748.99	677.166	793.039	1230.28	1265.26	1396.8
ENSG00000072062.15	PRKACA	455.842	414.63	439.402	479.387	405.163	489.04	531.227	547.879	564.569	598.994	570.124	530.433	519.616	544.393	530.381	655.686	596.229	740.472	497.697	601.565	509.066	661.569	712.552	699.787	641.896	654.546	623.927	629.161	664.747	605.618
ENSG00000072071.16	ADGRL1	24.9386	24.0481	16.0008	24.956	24.4006	36.8425	37.9991	20.6346	28.4249	30.5212	11.6521	23.915	8.19539	16.4173	12.8832	51.5479	25.0504	17.6229	17.5784	36.9356	15.1823	38.7262	17.4526	28.8985	14.7331	11.2449	11.3919	12.0349	13.1371	32.6704
ENSG00000072080.11	SPP2	7.52066	0	15.8791	11.9935	15.2407	0	0	4.49231	7.60413	0	0	13.2508	5.72027	12.0487	5.70529	8.83183	7.60227	13.3657	7.40121	14.2351	0	8.91982	0	10.1078	6.15641	8.35513	3.97568	12.3949	10.0513	8.17902
ENSG00000072110.15	ACTN1	15.4366	10.3838	20.6338	9.03673	9.30977	17.5162	13.3706	12.2943	15.2894	10.4185	14.5702	14.2437	34.9253	11.8769	25.0734	48.6358	26.2717	13.4697	10.7351	6.84976	12.6227	30.0602	16.0873	49.8159	11.6302	9.42438	12.987	18.0274	46.7004	24.407
ENSG00000072121.17	ZFYVE26	1202.14	1048.13	560.644	1009.32	822.827	1037.01	412.429	395.748	908.014	684.691	741.271	604.963	935.085	622.537	588.897	1465.76	779.626	755.73	838.743	725.474	760.971	1097.48	578.254	1066.72	931.774	706.778	1399.64	724.906	1081.16	575.644
ENSG00000072133.11	RPS6KA6	32.3461	40.2278	26.5675	65.1399	73.6171	66.6628	13.1022	18.872	23.4449	40.7338	15.1914	75.252	27.3029	29.171	23.6794	14.6624	18.2496	16.3867	11.2633	14.8955	18.2729	11.4429	17.422	11.5367	10.8595	15.5998	11.6646	16.9031	18.0774	11.3045
ENSG00000072134.15	EPN2	194.123	195.964	123.023	129.609	178.943	131.821	328.677	299.991	544.441	77.1045	194.45	93.5996	234.605	242.496	206.924	116.684	141.822	208.804	185.497	97.0643	193.439	100.813	90.5519	75.3006	140.298	106.134	77.9222	163.949	173.673	100.048
ENSG00000072135.13	PTPN18	1251.85	1056.91	1100.59	605.05	600.48	532.209	1141.14	1263.2	1212.64	924.848	963.918	965.72	1455.79	1504.4	1602.6	771.668	811.431	892.4	785.713	725.251	751.935	872.784	919.695	950.126	816.914	753.654	795.921	887.702	861.653	824.38
ENSG00000072163.20	LIMS2	27.5494	32.9949	22.5352	8.2247	3.35634	7.61064	193.581	211.22	217.605	35.1551	42.2276	33.5238	39.3483	21.0988	19.9024	11.5535	10.0591	21.9873	38.828	54.5306	28.8728	36.498	43.1719	32.1822	5.74084	24.5221	8.56858	69.7275	66.0999	56.7877
ENSG00000072182.13	ASIC4	0.835376	0	5.16481	0	1.04179	0	0	0	3.55639	1.31557	0	1.57	1.70552	0	0	0	0	0	0	4.71437	1.30409	0	0	0	0	1.23742	0	1.11912	0	0
ENSG00000072195.15	SPEG	6.18191	3.8271	11.766	6.37061	14.3142	12.3932	4.18677	21.3612	10.0579	17.1651	1.76074	17.0553	4.21811	3.00636	6.54585	9.6505	3.02858	3.19477	3.53818	6.2817	4.2094	0	2.0067	1.81203	4.41464	5.99131	2.53412	3.38597	5.60589	4.26547
ENSG00000072201.14	LNX1	0	1.43746	0	1.34631	0.296104	6.76048	0.664435	0	0	1.49568	2.82061	1.33871	7.3081	0	0.576394	4.15949	3.45531	0.843946	2.82047	1.10627	1.48263	4.05912	0	0.638231	5.60808	4.52323	1.51506	0.447226	4.03071	6.1698
ENSG00000072210.19	ALDH3A2	530.288	408.174	478.373	296.617	197.981	259.151	427.378	337.089	239.019	191.839	377.733	350.711	581.782	563.817	609.811	419.44	416.907	463.778	149.058	312.376	120.283	413.041	494.719	382.851	303.806	185.961	313.396	296.01	307.93	195.244
ENSG00000072274.13	TFRC	995.612	972.554	883.902	2533.46	2501.28	2479.52	851.398	838.249	882.853	5467.73	5485.34	5210.37	997.314	1034.59	883.082	2406.14	2402.89	2276.98	2567.12	2486.06	2722.75	5684.09	5046.48	5543.08	2772.98	2807.5	2934.71	3095.28	2656.96	3311.93
ENSG00000072310.17	SREBF1	121.343	151.785	84.8548	649.024	505.206	406.375	827.752	852.049	804.536	77.9535	270.533	158.877	243.979	171.313	231.147	480.963	508.876	392.796	996.123	974.648	1247.87	387.949	227.991	171.425	156.423	157.516	218.694	1042.31	1165.05	1085.05
ENSG00000072315.4	TRPC5	0	0	1.44356	0	0	0	0	0	0	1.48046	0	0	0	1.00406	0	0	0	0	0	0	0	1.62179	0	0	0	1.39252	0	0	0.837606	0
ENSG00000072364.13	AFF4	1425.45	1607.93	1494.77	939.495	863.493	901.469	1610.6	1260.66	1243.58	886.835	1196.83	1248.73	1055.6	1126.81	1179.21	959.067	906.207	896.087	1070.65	795.298	1084.32	747.445	780.145	886.382	788.852	801.449	805.393	798.128	780.22	867.605
ENSG00000072401.15	UBE2D1	176.315	195.579	172.548	332.88	355.389	304.677	198.135	222.421	255.028	318.163	334.975	379.915	243.984	197.55	276.939	294.786	333.93	289.349	356.23	369.094	369.994	332.464	355.898	337.228	322.763	359.69	347.144	331.334	334.519	408.57
ENSG00000072415.10	MPP5	176.417	170.817	197.852	138.062	123.955	135.632	147.563	147.164	137.401	124.937	153.386	130.329	159.054	140.679	139.983	126.782	123.022	141.505	115.388	122.49	117.76	117.701	131.232	133.863	122.715	183.482	115.141	111.656	123.942	108.406
ENSG00000072422.17	RHOBTB1	4.76201	36.8636	2.43746	10.1256	25.8355	14.7925	3.33147	1.89633	5.5027	7.3696	6.59984	4.47483	7.11873	11.0199	4.81672	6.39113	9.62738	15.5156	3.12425	0.924469	0	0	0	1.60004	3.24848	4.62122	2.79707	22.434	1.4143	0.627744
ENSG00000072501.19	SMC1A	1374.78	1372.95	997.148	2463.5	2187.38	2092.74	1377.82	1407.37	1584.22	2500.13	2658.94	2744.57	1522.69	1435.43	1330.62	2521.38	2510.15	2599.81	2531.25	2474.89	2768.33	3261.79	2791.12	3153.66	2358.43	2729.83	2865.76	2751.44	2526.39	2686.87
ENSG00000072506.13	HSD17B10	312.106	323.894	293.75	849.924	813.387	864.586	330.895	307.312	320.624	817.671	782.102	850.932	471.532	451.71	444.1	1018.49	965.339	993.401	859.825	850.813	835.732	1135.4	975.507	1050.05	999.935	935.177	1022.23	973.865	1033.73	903.71
ENSG00000072518.22	MARK2	679.985	730.637	686.361	676.838	730.844	759.613	1049.66	816.113	756.191	646.083	982.304	619.694	587.503	775.357	767.325	762.118	646.846	640.695	851.943	778.688	933.636	607.6	697.566	690.266	921.894	720.924	638.45	804.368	600.197	622.571
ENSG00000072571.20	HMMR	6.1124	26.4838	14.7927	57.9554	28.4627	48.3844	25.5471	22.3544	34.3453	139.093	206.321	153.663	22.7841	17.9531	26.9243	75.6038	59.0196	55.1094	73.8794	68.6482	70.0349	215.485	186.466	214.434	155.345	127.07	102.09	74.704	79.1275	111.793
ENSG00000072609.18	CHFR	546.925	718.036	587.168	943.954	741.974	692.895	782.37	860.194	892.658	807.996	801.455	973.744	637.061	520.444	524.229	727.48	739.93	729.176	983.669	972.576	966.435	727.459	1064.38	952.53	882.991	803.465	1002.8	976.372	1038.93	1108.68
ENSG00000072657.9	TRHDE	0.940082	0	1.44356	0	0.586182	0	1.31535	1.12308	0	0	0	0	0	0	0	0	0.633523	1.67072	0	0	0	0	0	0.631737	0	0	0	0	0.837606	0
ENSG00000072682.20	P4HA2	0.919093	2.84635	25.8153	4.79342	26.3762	17.2624	8.6182	33.6163	12.0006	9.93829	19.9172	5.86611	3.67426	5.03676	14.3166	7.07453	11.9302	21.4534	29.6466	39.9035	25.6379	5.00021	2.15699	6.81512	15.2563	7.70174	15.8592	89.9454	87.4385	65.4602
ENSG00000072694.21	FCGR2B	1554.24	1632.6	1777.36	383.001	422.273	440.621	994.857	920.588	1077.17	1094.01	939.769	1056.36	1460.28	1421.61	1585.33	647.433	683.82	637.402	174.663	206.731	183.067	648.69	554.308	664.003	573.442	502.378	561.605	142.112	117.585	119.997
ENSG00000072736.19	NFATC3	1606.56	1613.25	1542.51	1121.76	1208.97	1154.35	2186.04	2224.92	2134.11	1392.82	1252.09	1257.56	1602.54	1717.73	1631.02	1134.71	1108.87	1254.76	1459.01	1276.66	1210.54	1113.99	1145.58	1147.3	1089.14	1203.17	1172.03	1287.41	1437.92	1411.83
ENSG00000072756.17	TRNT1	256.087	193.524	219.426	381.854	441.904	468.467	219.178	292.629	337.843	434.232	399.753	495.275	283.947	250.746	273.165	490.365	448.27	409.459	582.436	702.325	759.767	650.356	676.46	662.212	553.249	505.914	425.411	655.548	677.652	789.482
ENSG00000072778.20	ACADVL	3704.99	3573.55	3932.79	4335.06	4276.19	4025.81	4001.67	4459.34	4416.82	3106.66	3206.66	3155.32	4742.38	4544.7	4596.92	3058.07	3265.71	2730.18	4093.52	4355.9	3768.27	2336.57	2388.63	2272.34	3353.88	3198.25	2942.07	4190.32	3712.45	3839.9
ENSG00000072786.13	STK10	2799.8	2564.02	2659.24	2834.04	2897.22	2836.03	3251.15	3308.83	3275.71	2753.07	2992.68	2497.79	2921.5	2620.67	2630.42	2896.31	3053.47	3414.03	4674.31	3546.91	3448.58	3069.56	2725.4	3264.25	3237.57	3718.65	3509.4	3691.15	3756.16	4465.48
ENSG00000072803.18	FBXW11	905.854	750.757	871.784	736.69	717.566	699.333	766.094	863.095	778.664	777.275	663.934	809.126	1031.33	990.6	879.988	926.145	900.233	895.102	603.79	601.528	831.102	783.276	773.277	996.447	740.734	704.732	694.062	668.616	685.301	646.408
ENSG00000072818.12	ACAP1	1835.54	1750.9	2616.1	922.481	963.346	840.291	2033.26	2627.37	2131.6	1865.47	2026.44	2070.24	1411.5	1570.78	1792.91	1232.16	983.124	1006.96	817.46	1048.87	810.5	1418.74	1514.43	1531	1572	1323.9	1714.14	875.695	1218.18	877.631
ENSG00000072832.15	CRMP1	0	0.912077	1.8658	0	0	0	0	0	0	1.23788	0	0	2.39148	1.29775	1.47482	0	0.60916	1.60647	0	0	0	0	0	0	0.739958	0.899918	0.856428	0	0	0.621712
ENSG00000072840.13	EVC	0.472149	0.476404	1.45003	2.00788	2.06084	18.358	1.32125	25.4361	20.1517	2.68478	22.9289	0.887351	32.389	0	0.573088	4.64396	1.59091	0.839105	1.23907	0.549961	1.47413	1.22179	0	1.14564	0.386501	0	6.47663	0.444661	0.420681	16.0576
ENSG00000072849.11	DERL2	406.81	455.334	415.134	572.651	493.814	503.764	411.466	401.259	400.917	490.231	493.633	536.045	428.74	421.054	459.378	530.18	552.685	523.862	621.271	572.551	608.452	579.048	570.382	616.12	494.04	492.174	426.433	689.703	752.635	669.442
ENSG00000072858.11	SIDT1	841.74	817.665	1012.48	361.298	292.072	234.491	431.987	371.359	438.862	332.92	233.487	313.305	603.266	593.809	557.022	240.399	272.683	308.379	169.635	233.49	142.673	266.721	184.776	277.806	250.193	200.044	154.668	156.589	116.928	170.176
ENSG00000072864.16	NDE1	368.169	558.141	412.942	2553.84	2515.25	2651.1	385.768	311.164	458.499	614.661	698.594	549.825	471.289	509.67	572.655	1759.08	1594.52	1251.85	2197.6	2398.76	2348.76	818.206	970.905	734.449	1199.86	1415.85	1384.48	1393.84	1386.27	1508.7
ENSG00000072952.19	IRAG1	2.03972	8.23241	4.17616	0	0.847902	0	15.3427	2.43677	3.14264	2.14147	3.20885	1.27781	4.89776	5.08325	4.1263	0	0	3.0309	0	1.8088	1.06139	0	0	0	0.556571	0	0	2.54392	1.51953	0
ENSG00000072954.7	TMEM38A	85.8708	73.4742	80.0204	60.4542	47.4043	37.6634	86.3652	90.6942	99.1659	70.7468	62.3081	55.9046	108.454	96.7634	95.4745	79.908	37.9571	44.4843	51.4929	42.6297	33.461	47.8	53.5156	47.9826	46.5779	55.1465	57.4594	45.4528	32.3718	48.5961
ENSG00000072958.9	AP1M1	728.083	702.277	568.395	1021.1	875.275	781.539	761.611	763.527	864.259	879.388	1037.72	989.086	867.65	805.748	863.501	1117.82	940.554	957.188	1130.37	1019.93	1239.85	926.637	922.794	1040.47	1055.46	957.807	1057.6	1062.61	1284.49	957.868
ENSG00000073008.15	PVR	0.807013	21.3935	0	5.56465	3.45647	1.95326	1.12916	0.964104	0.932536	2.59454	3.83474	3.79172	0	0.879818	0	6.49858	12.2574	1.46398	53.4433	3.76005	66.9271	9.16672	1.80173	6.91803	3.96372	4.29278	2.27528	14.5896	6.47137	9.49247
ENSG00000073050.12	XRCC1	325.174	321.032	343.012	218.586	225.374	233.829	277.468	290.911	277.693	288.799	288.98	272.18	341.797	336.437	325.758	260.948	288.215	274.364	196.905	182.692	197.814	241.659	249.272	275.5	238.544	274.899	298.786	228.352	176.947	216.373
ENSG00000073060.17	SCARB1	270.402	205.777	221.941	305.4	219.86	220.023	181.029	312.976	182.202	959.85	742.843	959.726	200.389	180.343	190.293	377.175	464.213	385.439	543.085	297.502	335.695	1584.27	1093.9	1576.55	529.08	669.006	509.297	879.814	830.961	775.309
ENSG00000073067.14	CYP2W1	4.70333	1.89829	4.33336	2.66688	1.75964	5.00922	3.9485	2.24755	0	2.96277	2.23492	1.76788	7.15479	2.00937	3.4253	2.52495	1.86663	0	1.2343	0	4.40538	2.43419	2.10013	1.26426	0	2.78678	0	1.7718	0.838126	2.23203
ENSG00000073111.14	MCM2	495.566	494.598	489.119	798.424	927.903	870.795	723.849	750.282	774.394	1487.22	1508.99	1406.79	617.344	678.883	776.973	1572.19	1505.46	1985.48	1367.82	1195.56	1362.92	2803.06	2764.08	2839.02	2202.56	2142.89	2094.4	1778.56	1856.54	1893.65
ENSG00000073146.16	MOV10L1	4.20397	0.944157	4.31059	1.32644	2.91732	0.830483	1.30925	0	2.16254	0	0	0.879294	1.42344	1.99881	4.54307	2.51168	0	0	1.22782	0	0	0.807134	0	1.25762	1.53197	0.693033	0	0	1.66744	0.740101
ENSG00000073150.14	PANX2	16.642	13.4713	20.5885	0	1.11471	1.58664	18.3304	20.5933	16.5612	7.03829	5.30923	4.19973	6.49673	2.86405	7.22166	1.59502	5.42131	3.17711	26.7105	27.2288	18.1399	5.39711	7.95995	4.20469	5.66988	6.13396	3.66149	36.6923	43.199	41.5733
ENSG00000073169.14	SELENOO	819.247	853.217	892.24	295.194	338.313	321.832	773.488	714.672	722.158	367.624	398.286	390.086	534.266	501.48	565.364	308.487	337.546	299.793	366.476	426.509	382.644	274.984	289.089	317.26	350.721	326.583	330.136	341.464	376.522	342.78
ENSG00000073282.14	TP63	5.85654	1.55111	1.57371	12.287	15.3847	12.4388	3.1684	7.39357	1.18424	3.22788	16.6183	1.81654	2.3385	1.35918	14.1519	4.54028	6.18796	34.5263	35.1705	24.3336	3.01776	2.65201	13.7462	5.38788	4.74734	5.36902	4.33413	1.93035	14.5947	2.83705
ENSG00000073331.18	ALPK1	202.574	183.641	189.502	164.563	144.56	139.844	87.8193	70.5603	104.655	167.333	284.962	235.902	167.94	152.88	145.69	146.587	106.388	97.2937	137.147	48.6599	226.338	135.66	109.744	127.432	223.513	159.248	246.008	43.8606	162.141	64.4079
ENSG00000073350.14	LLGL2	165.246	206.218	201.68	92.6691	109.847	108.605	225.154	262.007	279.003	163.679	230.595	156.853	223.546	165.288	156.66	140.958	134.844	105.312	107.468	135.905	87.4187	118.706	183.317	173.609	134.672	154.44	123.126	112.697	103.124	103.277
ENSG00000073417.15	PDE8A	642.638	632.05	536.533	514.953	336.033	255.822	540.904	592.339	548.314	252.535	324.815	391.841	580.47	556.522	712.287	307.152	446.939	195.523	352.479	344.813	388.955	324.534	196.626	343.508	440.466	314.295	311.95	368.111	313.56	385.145
ENSG00000073464.13	CLCN4	77.8874	66.4986	82.8008	53.0066	53.679	25.8278	145.08	123.724	130.552	35.0454	43.721	61.008	114.578	147.534	200.429	85.005	93.9812	94.3093	19.0924	22.9301	29.3951	90.0706	84.0791	107.348	63.158	51.2019	42.2786	30.6309	54.9127	37.9103
ENSG00000073536.18	NLE1	101.03	173.068	101.766	390.173	484.461	433.067	186.73	130.754	140.237	339.323	391.688	363.605	323.276	301.935	233.409	489.48	573.199	529.13	448.734	564.46	442.167	618.89	610.79	715.096	489.48	404.019	510.623	515.436	625.111	543.671
ENSG00000073578.17	SDHA	964.55	976.976	1024.11	799.841	820.026	728.676	1125.52	979.477	983.621	925.301	807.559	782.214	755.117	854.095	1212.64	723.892	769.561	940.234	859.804	798.59	867.801	965.376	898.744	880.558	1265.45	1096.31	827.977	821.37	705.412	700.887
ENSG00000073584.20	SMARCE1	1507.53	1441.3	1434.81	1829.72	2085.43	1829.1	1663.99	1525.77	1603.93	2116.69	2028.7	2235.76	1646.85	1769.52	1630.49	1897.49	2014.47	2180.11	1824.43	2023.84	1941.02	2639.45	1931.23	2284.22	2338.56	2383.44	2227.99	2196.65	2054.08	1984.85
ENSG00000073598.6	FNDC8	0	0.948554	0	0	0	0	0	0	0	0	0	0	0	0	0	0	0	0	0	0	0	0	0	0	0	0	0.662614	0	0	0
ENSG00000073605.18	GSDMB	399.532	336.613	315.847	129.785	149.042	106.902	258.277	294.685	304.245	264.357	213.687	158.546	238.197	272.508	244.712	237.035	113.891	121.051	187.736	103.918	121.631	206.17	138.023	135.064	191.157	141.53	153.69	92.2923	100.586	80.3351
ENSG00000073614.13	KDM5A	1292.82	1451.84	1393.18	1214.61	1329.3	1231.48	813.029	1129.47	1432.22	1289.92	1531.15	1877.03	1451.91	1199.58	1478.2	1465.9	1127.6	1220.41	1415.14	1382.89	1482.16	1133.7	1643.85	1482.81	1395.02	1767.4	1433.68	1244.34	1091.03	1383.1
ENSG00000073670.14	ADAM11	18.7607	10.6687	10.7083	6.68705	3.68448	3.7537	15.2289	5.05267	8.95356	6.10115	5.52277	1.45622	14.7368	9.78731	9.41154	3.90571	3.32522	6.28774	0	8.24214	2.41917	2.43211	0	0.792513	4.827	5.24075	10.201	6.65199	0.690373	2.13476
ENSG00000073711.11	PPP2R3A	22.7896	30.9928	10.4197	7.45223	4.56638	15.025	29.0365	0.369797	23.729	7.33839	11.5673	2.327	5.77607	6.99455	4.50861	9.0027	2.50321	9.57666	10.1978	1.08167	25.9942	1.86903	12.4049	3.75487	2.28052	4.02912	3.72535	4.86558	3.30959	7.5774
ENSG00000073712.15	FERMT2	23.2025	8.76139	10.138	15.0754	28.2069	20.2549	5.54255	13.4084	9.00253	18.0057	19.222	11.0953	8.03461	4.93601	5.60949	13.6698	6.59649	12.9066	23.268	41.2064	32.1729	5.12535	5.89594	7.14028	10.9492	19.3522	7.15001	13.0103	11.9581	10.1693
ENSG00000073734.10	ABCB11	28.4158	40.5374	8.00349	88.8893	33.3748	5.88748	6.62969	57.7046	67.3755	6.71572	24.6115	4.89776	18.7406	29.6783	26.239	4.45147	5.10898	5.89459	24.98	9.38253	2.95873	5.72195	0	2.8657	34.3247	15.3842	26.8573	3.12368	8.44349	4.12244
ENSG00000073737.17	DHRS9	0	3.35449	0	4.1354	1.81905	0	0	0	3.3059	21.0253	15.8601	17.9225	10.1548	3.11583	7.13145	14.0787	9.63985	8.47403	1.25132	4.4432	3.46264	32.0808	21.2908	25.6338	4.89058	6.64988	6.72167	25.1473	14.4446	20.6834
ENSG00000073754.6	CD5L	0	0	0	1.17274	0.515859	1.46851	0	0	0	1.30285	0.982788	0	0	0	1.00417	0	4.30811	1.47028	0	0	0	0.713612	0	0.555948	0	0.612732	0.583121	2.33741	0.737119	0
ENSG00000073756.13	PTGS2	0	0	1.42732	0	0	0	0	0	0	0	0	0	0	0	0	0	0	0	0	0	0	0	0	0	1.84513	0	0	13.9523	1.65637	1.70164
ENSG00000073792.16	IGF2BP2	0	0	0	0.804266	0.353776	0	0.793846	0	0.655612	4.04678	0	0	23.9919	0.605977	0	0	0.382347	1.00832	3.08583	1.36965	0	11.4603	0	0.762539	0	0	0	0	1.51655	0.859218
ENSG00000073803.14	MAP3K13	223.466	219.732	240.823	272.612	202.728	263.011	140.081	195.221	148.535	251.503	239.938	292.497	261.499	155.299	161.442	237.413	189.782	201.967	182.126	249.219	244.323	210.698	216.145	185.89	219.484	219.347	267.974	200.329	213.688	207.81
ENSG00000073849.16	ST6GAL1	6858.24	6625.42	6972.09	3462.2	3652.75	3130.88	6503.27	6307.29	7253.55	3962.21	3691.51	3980.75	7021.27	6784.11	7713.44	4095.95	3871.29	4733.25	2236.66	2304.37	2191.74	3269.71	2724.38	2908.68	2841.45	2801.52	2555.45	2208.59	2209.97	2357.76
ENSG00000073861.3	TBX21	63.1692	81.2829	68.6785	18.1687	38.247	28.7463	58.7282	60.1537	35.9684	53.6769	53.2903	56.3576	73.8113	88.9799	78.8963	46.6903	56.1428	55.3187	28.8306	26.6593	25.725	53.6986	77.6693	49.8324	38.9701	34.5806	32.9095	26.7281	21.2082	21.723
ENSG00000073905.8	VDAC1P1	0	0	0	0	0.586182	0	0	0	0	0	0	0	0	0	0	1.26169	0	0	0	0	0	0	0	0	0.769551	0	0	0.885351	0	0.743548
ENSG00000073910.23	FRY	73.2421	20.6751	126.871	49.8348	11.9976	17.7974	26.6307	51.7147	192.853	13.4299	43.2042	29.0972	14.2516	16.2483	12.6013	16.4513	46.7478	43.4181	32.1555	61.7982	13.6036	8.95839	8.27796	35.773	26.8263	9.36416	43.6742	15.8724	24.5356	30.8734
ENSG00000073921.18	PICALM	1101.38	1097.15	1170.22	1659.51	1656.7	1793.75	1190.02	1288.6	1244.75	1347.87	1258.8	1150.95	1085.12	1127.63	1108.59	1816.7	1391.37	1583.6	2466.45	2670.05	2682.67	1494.01	1122.05	1272.12	1624.83	1596.79	1827.22	2901.56	2547.69	2810.29
ENSG00000073969.18	NSF	711.655	822.108	698.679	986.909	903.139	883.766	739.389	533.498	874.954	1845.15	1835.98	1547.11	1532.99	1480.3	1401.74	1559.64	1446.76	1480.66	651.645	697.568	581.166	2076.57	1994.53	1929.73	1309.33	1616.63	1355.48	991.116	957.925	1153.45
ENSG00000074047.22	GLI2	0	0.948554	0	0	0	0	0	0	0	0	0	0	0	0	0	0	0	0	0	0	0	0	0	0	0.769551	0	0	0	0	0
ENSG00000074054.20	CLASP1	865.258	985.018	819.787	715.051	613.025	708.258	699.071	947.108	784.903	564.676	568.977	776.784	768.187	632.745	658.625	747.354	991.383	682.496	606.526	1032.39	1041.3	871.549	930.571	714.775	771.867	779.086	834.271	1145.77	1124.14	969.317
ENSG00000074071.15	MRPS34	292.85	281.789	336.115	474.196	464.354	409.007	361.662	333.472	287.995	433.878	416.835	452.023	440.157	468.725	469.598	576.886	637.135	618.634	494.427	454.629	467.279	730.538	781.821	716.66	506.937	512.88	476.085	658.796	668.141	622.371
ENSG00000074181.9	NOTCH3	3.29932	7.76779	10.1326	0	7.54331	1.95216	3.43107	8.00454	6.51264	2.45139	0	6.2007	11.7109	4.68342	8.85745	0.0873598	2.33728	3.14615	5.77229	3.84306	3.43368	4.74319	7.36604	3.34467	3.60109	8.21308	3.10068	6.21447	7.83911	2.60956
ENSG00000074201.9	CLNS1A	547.91	654.163	619.672	1167.93	1157.32	1063.76	863.167	882.765	874.282	980.799	833.081	860.124	737.754	891.439	819.502	1274.07	1148.82	1095.94	1204.86	1181.84	1238.3	1291.02	1190.39	1264.03	1182.86	1232.45	1189.07	1433.96	1340.74	1348.22
ENSG00000074211.14	PPP2R2C	0	0	0	1.33261	0.586182	0.834351	0	1.12308	0	0	0	1.76678	0	0	1.14106	1.26169	1.90057	0	0	1.09501	1.46755	0	2.09882	0	0.769551	0.696261	0.662614	0	0	0
ENSG00000074219.14	TEAD2	67.0229	92.6423	83.6497	61.5402	25.764	29.2425	28.4546	25.3031	26.3668	33.8314	40.3738	29.0879	47.7464	33.0064	42.3972	7.96071	15.6687	10.5415	11.0875	19.8967	26.4559	11.6656	5.67542	2.2777	21.4142	41.3492	22.2503	13.4889	24.5432	8.71271
ENSG00000074266.22	EED	357.495	323.124	428.958	1023.44	994.437	1076.74	379.179	364.802	338.965	977.192	912.881	907.643	459.016	551.793	494.57	1027.76	1018.74	997.095	2187.24	2323.25	2255.91	1173.83	1176.86	1112.78	1386.37	1411.95	1462.89	2730.93	2590.81	2654.67
ENSG00000074276.10	CDHR2	1.3899	0.701212	0	0.492562	0	0.699552	0	0.470815	0.803042	0	0	0	0	0.420922	5.51134	0	0	0	0	5.28893	0	3.91663	0	0.529672	0	3.36296	6.40088	0	0	0
ENSG00000074317.11	SNCB	3.15957	0	1.02896	0	0	0	0.937571	0	0	0	0.796022	1.88902	2.03869	3.57844	3.25336	0	0.451571	0	2.07292	0	0	2.72537	0	3.37055	1.09706	0	0.466141	0	0	0
ENSG00000074319.13	TSG101	395.05	452.219	385.057	726.029	654.464	604.901	535.905	505.388	513.802	602.938	615.958	582.747	456.803	467.514	507.284	610.707	668.662	614.606	702.833	746.939	693.504	711.652	750.28	717.239	868.436	755.449	682.52	749.577	736.192	730.667
ENSG00000074356.17	NCBP3	1375.61	1157.76	779.072	645.134	797.777	790.485	483.59	451.779	878.105	1227.03	1303.85	1353.43	545.15	1155.46	952.115	1369.25	875.685	574.143	930.6	1444.01	1008.61	805.086	1984.71	1361.39	763.016	1752.5	861.849	1027.02	964.501	1162.34
ENSG00000074370.18	ATP2A3	9955.73	9867.45	9659.97	2228.67	2134.81	1966.88	6755.28	6789.7	7415.86	7566.38	7913.3	7433.02	3698.36	3996.47	3998.42	1151.27	1193.6	1258.74	2026.79	1433.02	1674.34	2534.74	3382.16	2785.75	4142.83	3705.68	3444.3	1158.97	1224.33	1235.8
ENSG00000074410.14	CA12	0.861201	0	0	1.54756	0	0.968927	0	1.2152	0	1.71925	0	0	1.54738	2.33202	0.522657	1.15582	0	1.9402	0	1.27163	0	0	0	0	1.05747	0.808564	0	2.02766	0	0.340579
ENSG00000074416.14	MGLL	47.7858	50.2688	80.931	373.945	621.65	536.13	72.7829	237.516	856.544	216.239	184.716	834.88	63.4891	106.139	58.4806	707.875	2860.98	3837.97	1358.71	944.065	1224.98	2438.24	314.045	2858.53	742.31	2083.01	2048.9	7206.69	6094.65	6711.28
ENSG00000074527.13	NTN4	0	0	0	0	0	0	0	0.636729	0	0.839349	1.2663	8.4531	0	0	0	0	0	0	0	0	0	0	0	0	0.872594	0.665474	0.646837	0	0	0.77997
ENSG00000074582.15	BCS1L	348.743	412.193	411.955	857.934	774.655	909.113	367.961	370.723	447.242	604.302	541.559	536.143	501.408	576.355	520.378	626.867	774.617	663.936	853.458	887.09	813.793	890.49	1065.89	946.676	745.93	761.359	631.226	822.096	873.716	825.779
ENSG00000074590.14	NUAK1	0	0	0	0	0	0	0	0	0	0	0	0	0	0	0	0	0	0	0	0	0	0	0	0	0	0	0	0	0	0
ENSG00000074603.19	DPP8	771.084	942.861	1061.8	968.321	844.464	1028.88	801.621	761.872	824.779	1130.41	894.59	939.571	905.407	723.057	752.67	717.127	848.279	771.444	779.162	879.966	857.795	861.534	823.214	788.396	817.823	846.11	839.593	811.695	842.255	836.199
ENSG00000074621.14	SLC24A1	54.1472	93.0101	50.4027	156.343	20.9058	36.7048	29.8637	47.9169	45.7112	53.1355	39.7496	29.1737	160.823	116.379	64.8262	36.7604	43.494	25.3639	38.7661	33.0229	48.4836	64.4473	77.7728	57.8914	45.8968	25.5584	48.1796	32.82	54.9675	43.4389
ENSG00000074657.14	ZNF532	1008.47	858.965	1052.4	686.846	659.001	646.569	950.273	945.711	803.568	998.28	1153.19	1077.39	701.119	768.188	838.906	544.49	668.565	536.721	764.242	671.26	723.328	694.621	811.675	765.92	951.598	909.718	1055.65	723.532	663.212	570.732
ENSG00000074660.16	SCARF1	47.2083	37.2635	39.2085	626.617	611.548	605.144	48.6552	40.7886	66.2851	184.401	180.052	163.343	42.4666	36.4829	24.7652	369.829	348.246	396.69	919.692	836.916	889.653	82.4652	93.9516	117.484	391.876	404.534	378.839	494.674	460.099	428.775
ENSG00000074695.6	LMAN1	904.414	940.356	819.031	1033.46	1236.79	1239.82	887.081	792.769	797.165	924.755	1166.61	892.368	1036.6	1040.19	934.53	1207.91	1238.4	1198.41	1400.7	1569.68	1321.99	1378.69	1199.3	1243.06	976.573	935.594	1027.63	1786.21	1544.31	1733.88
ENSG00000074696.13	HACD3	395.196	341.718	352.895	443.857	411.967	437.142	358.36	349.434	423.006	322.044	400.225	347.411	359.219	356.281	338.263	414.969	432.466	417.378	373.541	430.509	371.59	534.292	578.852	533.857	380.754	426.938	394.503	486.469	438.817	493.452
ENSG00000074706.13	IPCEF1	3.7481	8.82439	6.7147	3.54208	3.11614	22.2221	4.55401	3.73142	2.88739	51.6293	12.6155	13.1537	2.85084	8.00638	5.30763	9.22232	31.4205	13.3223	12.2952	29.4508	12.6774	13.4709	58.4551	23.4842	38.6991	10.1786	12.7689	26.3268	12.2449	24.9089
ENSG00000074755.15	ZZEF1	1680.99	1521.22	1483.69	1146.19	1181.13	1760.45	1727.34	1951.47	1992.39	1401.53	1317.84	1398.29	1345.04	1123.68	1416.73	1046.49	1232.65	1215.16	1514.22	1284.24	1289.12	1236.92	998.279	1036.78	1247.7	1362.85	1442.45	1146.34	1358.27	1330.7
ENSG00000074771.4	NOX3	0	0	0	0	0	0	0	0	0	0	0	0	0	0	0	0	0	0	0	0	0	0	0	0	0	0	0	0	0	0
ENSG00000074800.16	ENO1	3418.47	3694.48	3918.05	22460.7	22428.1	22235.4	4651.47	4892.21	4910.51	16299.1	16157.4	15936.3	8667.14	8982.32	9470.11	25110.8	24299.4	25839.6	26003	25812.5	25566.1	31060.4	30771.7	31420.4	21847.9	22008.6	22042	32261.4	31606.2	31218.5
ENSG00000074803.20	SLC12A1	0.783247	0	0	0	0	0	1.73236	0	0	0	0	0	0	0	0	0	0	0	0	0	0	0	0	0	0	0	0	12.523	0	0
ENSG00000074842.8	MYDGF	174.474	193.159	229.546	466.028	490.702	493.18	215.004	217.247	232.713	347.101	334.647	370.015	317.307	273.963	325.254	530.019	490.015	549.845	722.15	674.439	680.193	482.514	431.944	505.714	377.852	355.065	369.244	850.554	839.462	836.004
ENSG00000074855.11	ANO8	48.2104	56.5157	61.0164	11.8832	16.843	23.9737	97.6184	108.684	90.6986	84.7449	95.7062	59.9821	101.975	80.6157	78.1872	38.7528	51.2921	33.1071	20.7844	26.3213	29.0811	28.4618	27.0338	44.1487	57.5899	37.2315	38.4565	25.4391	19.9177	27.8477
ENSG00000074935.14	TUBE1	243.456	250.319	260.409	370.108	392.2	356.395	312.591	261.297	342.967	249.188	240.477	195.756	195.739	273.423	242.696	228.602	223.352	240.069	324.836	320.272	284.348	276.193	294.723	291.088	294.037	276.711	326.036	222.013	207.124	218.232
ENSG00000074964.17	ARHGEF10L	170.159	91.7777	84.1067	5.19795	10.0954	10.4975	111.198	68.9611	52.1525	5.99529	4.79973	3.44572	37.4953	65.8362	57.7713	9.42034	2.72281	2.25525	4.81149	2.95624	5.04589	1.19035	2.23868	5.13426	0	1.87195	3.10149	2.07203	5.22742	1.27828
ENSG00000074966.11	TXK	17.1312	14.7031	39.9765	5.17113	11.0104	4.60754	26.8245	14.2265	20.5834	14.8071	14.0788	8.75247	3.94864	15.5205	15.2013	13.2631	8.28533	5.11627	7.80885	6.70736	4.05213	16.7756	11.3703	7.62981	2.97479	5.9245	5.12282	15.2644	7.92394	4.1061
ENSG00000075035.10	WSCD2	8.05235	5.68339	6.02391	17.2471	0.27179	0	7.64361	31.0917	5.11401	10.6335	8.77981	5.6677	7.29376	11.1724	32.0412	1.58885	4.52906	0.715024	0.571944	8.60871	5.87132	0.510578	17.9861	1.98886	0	0.96849	0.614458	0	9.9432	0.468174
ENSG00000075043.19	KCNQ2	0	0.118856	0	2.13219	0.615329	0.398108	0	0	0.260158	0	1.1723	1.41343	0	0	0	0	0	0	0	0	0	65.8758	0	0	0	0	0	0	0	0.894172
ENSG00000075073.15	TACR2	0	0	0	0	0	0	0	0	0	0	0	0	0	0	0	0	1.27368	0	0	0	0	0	0	0.623544	0.77358	0.699906	0.666082	0	0	0
ENSG00000075089.10	ACTR6	274.719	294.018	238.352	323.802	281.662	320.657	265.27	288.188	235.598	403.114	336.85	327.799	285.966	327.757	271.875	318.219	313.08	314.579	308.078	306.247	291.761	365.025	324.062	356.258	303.817	315.649	321.075	295.249	339.941	328.751
ENSG00000075131.10	TIPIN	60.7298	104.253	76.1034	227.034	228.734	201.357	99.3528	73.3983	54.7424	260.803	260.007	275.295	108.977	99.1185	100.328	232.693	242.002	236.301	249.313	297.548	243.561	387.379	465.465	411.501	304.206	321.936	332.718	295.215	297.488	316.313
ENSG00000075142.14	SRI	291.867	302.119	283.046	844.797	867.336	875.858	348.391	318.708	388.583	791.981	835.574	787.234	518.515	507.097	491.116	912.481	931.838	970.63	1297.48	1267.06	1295.98	1163.29	1112.06	1168.13	1130.89	1136.72	1164.25	1935.68	1864.66	1793.14
ENSG00000075151.22	EIF4G3	860.936	901.779	937.315	1652	1661.18	1714.4	1131.29	1119.19	1173.06	1251.93	1364.37	1355.89	982.496	1001.75	1324.08	1797.5	1511.08	1356.64	1723.36	1869.5	1682.01	1572.98	1552.24	1576.53	1537.3	1571.61	1424.7	1507.3	1584.19	1580.3
ENSG00000075188.9	NUP37	135.068	144.571	180.007	319.33	345.163	288.456	158.487	175.399	164.924	424.924	390.883	428.025	283.984	231.022	272.107	433.005	435.585	434.543	355.714	317.729	340.815	657.71	481.269	596.434	436.38	458.892	439.199	423.256	492.42	443.916
ENSG00000075213.11	SEMA3A	0	0	0	0	0	0	0	0	0	0	0	0	0	0	0	0	0	0	0	0	0	0	0	0	0	0	0	0	0	0
ENSG00000075218.19	GTSE1	1.42271	4.3066	1.09233	1.00838	9.44273	0.63135	12.1078	4.69133	2.90108	25.1057	22.7219	10.1943	5.8935	10.0806	3.91342	10.3559	14.0685	7.58535	7.36261	1.65718	11.1049	31.8749	28.4468	26.1571	16.9778	16.5979	19.3447	6.69942	2.53525	12.7818
ENSG00000075223.14	SEMA3C	8.43371	2.83657	2.15842	9.96267	2.62939	3.74276	4.05853	5.0377	1.83054	4.49035	0	4.00122	2.13825	10.509	6.82448	11.5225	5.68605	4.99614	2.5966	6.54908	10.9714	11.5149	3.76267	6.34472	3.91467	6.91792	4.96196	5.16976	1.47239	4.76746
ENSG00000075234.17	TTC38	113.243	142.964	93.4233	79.4569	90.9005	83.7207	133.014	133.361	111.17	126.206	123.011	63.8341	126.462	102.386	146.895	92.4187	84.1351	75.7584	70.9343	82.9272	36.0615	98.8041	93.9411	100.886	62.1659	87.1731	84.3033	57.0418	88.0708	71.2982
ENSG00000075239.14	ACAT1	249.152	205.476	197.867	447.369	478.589	449.658	206.425	291.725	255.221	578.019	600.37	575.128	417.151	399.041	414.077	586.526	597.735	557.658	463.663	323.502	368.694	771.785	699.826	898.76	562.476	671.275	717.639	561.297	577.779	646.6
ENSG00000075240.17	GRAMD4	1044.87	901.256	736.024	306.07	154.309	331.066	531.019	435.377	723.752	344.343	970.244	370.163	570.025	892.124	849.436	328.108	379.135	183.695	579.898	719.536	136.969	195.489	113.755	785.786	633.551	448.908	470.372	366.092	301.368	197.398
ENSG00000075275.18	CELSR1	782.27	787.108	926.28	383.019	332.839	193.62	1063.3	927.97	1049.82	146.162	109.151	147.377	573.202	842.78	779.933	397.793	263.862	170.223	246.232	161.875	300.971	93.7771	95.3402	84.9468	88.2215	154.401	182.702	226.898	159.461	377.325
ENSG00000075290.8	WNT8B	0	0	0	0	0	0	0	0	0	0	0	0	1.43007	0	2.28212	0	0.633523	0	0	0	0	0.810893	2.09882	1.26347	0	0	0	0	0.837606	0
ENSG00000075292.19	ZNF638	1821.75	1946.23	1472.6	1526.81	1337.9	1361.74	1747.57	1736.22	1876.89	1763.14	1696.92	1816.8	1680.74	1724.15	1755.24	1679.3	1328.68	1261.18	1221	1302.87	1327.57	1535.69	1004.92	1665.88	1444.34	1524.58	1410.4	1541.45	1383.21	1275.24
ENSG00000075303.13	SLC25A40	408.947	220.708	285.186	418.698	300.813	373.066	470.65	302.193	188.862	262.795	282.027	279.86	242.705	329.689	272.138	226.647	309.029	325.455	292.015	239.075	222.71	257.436	255.913	269.117	216.149	348.977	232.561	301.897	324.16	182.477
ENSG00000075336.12	TIMM21	151.307	221.069	164.805	332.985	338.099	317.727	169.262	167.091	147.199	347.884	306.469	311.691	242.017	227.475	233.379	397.405	433.768	355.648	347.026	359.001	297.467	501.536	473.801	491.07	313.034	352.881	366.346	354.296	413.344	403.203
ENSG00000075340.23	ADD2	150.445	162.866	127.784	77.7956	79.7124	97.6756	182.806	237.056	201.629	463.806	421.358	443.077	140.353	198.513	212.45	128.113	174.467	156.669	115.949	88.4124	54.7328	226.904	242.606	237.623	145.147	219.844	197.061	380.642	314.373	231.09
ENSG00000075388.4	FGF4	0	0	0	0	0	0	0	0	0	0	0	0	0	0	0	0	0	0	0	0	0	0	0	0	0	0	0	0	0	0
ENSG00000075391.17	RASAL2	28.2203	5.77048	4.87878	4.50383	7.13201	10.7154	3.55638	11.387	7.34275	9.00633	10.5681	13.629	13.5329	12.2163	6.17029	94.9707	32.126	59.1267	4.93776	8.70483	72.9064	9.74581	9.35088	8.11329	5.01754	10.5084	39.3307	6.58288	17.7478	27.9016
ENSG00000075399.14	VPS9D1	159.774	127.871	166.429	62.3495	63.6981	51.9675	113.044	109.419	113.907	390.805	136.939	64.1487	158.488	128.648	109.37	98.3221	62.8876	61.3645	77.5903	61.3214	34.5597	47.4106	47.7543	52.5717	57.67	52.7266	46.746	53.7679	76.3131	55.0231
ENSG00000075407.18	ZNF37A	503.036	541.965	533.081	695.849	659.872	605.974	475.794	502.28	447.344	644.351	716.194	704.445	628.75	509.052	591.009	671.688	651.982	674.521	665.541	669.602	740.616	743.816	664.143	745.521	618.285	592.682	641.393	673.629	680.53	715.372
ENSG00000075413.19	MARK3	863.555	1155.11	1153.49	1064	1013.59	1130.57	1309.03	1160.71	1064.03	1007.95	1208.13	1323.03	954.389	1025.14	1030.71	1090.49	1025.33	1102.29	1317.6	1201.64	1272.97	1443.09	1067.24	1120.06	1160.86	1417.39	1356.2	1333.64	1142.38	1236.56
ENSG00000075415.14	SLC25A3	2875.88	2711.82	2969.07	6036.63	6127.5	5979.85	2841.99	2771.83	2570.39	5566.17	5417.61	5550.04	4555.51	4989.06	4916.81	6923.52	6537.82	6956.52	6126.93	6326.89	6022.69	7561.8	7518.46	7580.26	6620.1	6876.96	6707.52	7948.26	7534.29	7622.74
ENSG00000075420.13	FNDC3B	56.1064	45.6873	72.8474	149.003	164.029	145.8	98.0452	68.2002	62.5806	65.4965	59.3751	69.3773	147.15	78.0285	99.3105	205.686	137.568	147.919	122.071	155.606	193.768	118.755	82.4662	62.4333	156.522	121.968	123.982	137.951	131.061	151.909
ENSG00000075426.12	FOSL2	1150.06	841.94	749.457	50.054	51.3741	96.7789	1308.86	1249.31	1247.38	67.7107	103.365	68.5737	667.254	888.902	641.934	67.3993	102.898	72.5151	497.438	570.682	642.919	252.008	177.255	414.624	19.27	16.2724	21.0168	746.458	739.755	951.81
ENSG00000075429.9	CACNG5	19.7417	26.5595	27.4276	18.6566	13.4822	20.8588	11.8381	13.4769	15.2083	11.8437	10.0509	16.7844	14.3007	19.0772	20.5391	15.1403	8.23579	11.695	23.4372	21.9002	19.0781	8.91982	12.5929	10.7395	13.0824	13.229	13.9149	12.3949	23.453	11.1532
ENSG00000075461.6	CACNG4	0	0	0	0	0	0	0	0	0	0	0	0	0	0	0	0	0	0	0	0	0	0	0	0	0	0	0	0	0	0
ENSG00000075539.15	FRYL	1510.59	1463.95	1348.57	1138.32	1041.88	1121.83	1538.9	1541.28	1315.23	1428.26	1452.13	1643.51	969.893	1161.17	1180.19	1227.68	1024.4	1263.29	1126.9	1592.3	1084.68	1117.95	1340.4	1104.53	1296.21	1291.85	1339.73	1177.31	1137.28	1069.28
ENSG00000075568.17	TMEM131	1654.03	1789.39	1598.36	1792.38	1691.49	1855.86	3243.32	2235.05	3035.36	3312.21	3884.43	3366.31	1577.52	2066.05	2045.63	2409.13	2290.04	1848.3	1779.7	1523.14	1793.3	4770.74	3696.33	3921.01	3743	3851.58	4138.46	2293.61	1931.76	2054.17
ENSG00000075618.18	FSCN1	9.3245	9.47782	7.81003	2620.94	2536.85	2450.12	38.7197	31.3934	38.2017	8.0097	7.04899	6.16261	75.2541	18.1075	18.5203	980.445	1130.23	915.046	1723.53	1885.1	1837.85	14.0268	24.6029	17.0988	391.363	258.314	275.441	3598.77	3627.74	3674.87
ENSG00000075624.17	ACTB	20418	18772.8	17867.4	139089	140882	147762	31271.2	29702.4	31134.8	97118.9	97053.4	97072.8	39355.6	38744.2	36177	122744	123579	106188	190741	193576	194870	102089	93782.8	92728.9	166181	160524	161392	196942	193005	194962
ENSG00000075643.6	MOCOS	7.21282	6.3681	13.8447	23.0052	10.1194	8.8022	3.78453	10.7711	5.2092	25.5576	20.35	23.7225	9.60073	12.5185	10.9435	32.6865	5.46832	8.01166	7.09826	4.20076	12.6673	17.8871	18.1162	12.1176	10.3327	12.0197	19.0648	13.5858	4.81993	8.55736
ENSG00000075651.16	PLD1	0	6.87373	1.72937	3.19292	0	2.99864	1.57578	0	0	1.77358	6.65349	0	4.75331	8.75409	0.371616	1.5115	3.18382	2.58642	1.47777	1.31182	1.75811	0	2.51437	2.47751	3.68767	0	0	0.865014	0.265219	0
ENSG00000075673.12	ATP12A	0	0	0	0	0	0	0	0	0	0	0	0	0	0	0	0	0	0	0	0	0	0	0	0	0	0	0	0	0	0
ENSG00000075702.19	WDR62	67.3091	74.8412	68.9898	84.5637	58.9087	74.1826	77.119	59.6778	62.932	168.916	142.531	116.089	42.3753	54.9888	81.7693	72.8864	109.518	138.468	63.1839	181.913	123.156	179.865	244.212	201.28	157.84	117.625	126.776	106.404	66.2507	104.454
ENSG00000075711.21	DLG1	842.104	762.616	672.531	1272.69	1194.62	853.422	706.767	686.546	835.587	859.383	1082.11	809.597	908.479	1037.12	869.171	800.72	805.625	764.334	1172.8	900.057	899.4	920.882	707.846	645.511	977.651	870.355	924.704	1107.56	790.931	793.534
ENSG00000075785.14	RAB7A	1247.63	1103.47	1227.33	2045.11	1917.35	2075.72	1577.07	1795.34	1466.19	1655	1795.28	1734.53	1504.88	1625.09	1526.87	2616.41	2322.88	1868.22	2409.79	3029.43	2540.31	2953.77	2020.21	2313.59	2317.76	2268.74	2387.79	3014.38	2876.66	3416.36
ENSG00000075790.12	BCAP29	174.87	252.428	263.92	141.847	225.987	205.15	246.039	285.4	213.754	289.866	247.688	232.673	209.865	233.658	195.591	237.21	205.621	200.802	325.637	259.23	290.893	179.148	253.072	155.983	148.405	222.96	251.475	305.021	273.303	358.21
ENSG00000075826.17	SEC31B	527.654	455.659	510.354	278.942	303.156	280.504	692.899	671.414	554.816	322.645	357.738	285.876	494.006	490.063	422.88	243.111	242.789	308.804	216.389	250.492	231.912	366.883	326.929	374.814	249.077	256.355	240.517	174.357	153.185	257.033
ENSG00000075856.12	SART3	1109.11	1013.05	1143.34	1419.17	1461.17	1402.85	1284.62	997.97	1039.75	1259.12	1575.3	1379.6	1147.99	1172.38	1326.79	1374.34	1466.33	1613.78	1290.28	1545.2	1620.06	1818.35	2098.57	1568.47	1409.21	1578.45	1504.93	1496.89	1455.12	1453.96
ENSG00000075884.14	ARHGAP15	810.237	790.504	719.416	597.39	565.508	557.088	580.178	462.585	492.381	953.267	768.462	756.487	775.343	780.884	715.605	722.083	726.111	692.429	470.035	523.082	427.654	786.153	659.357	756.589	717.963	814.669	767.774	635.287	635.326	718.985
ENSG00000075886.11	TUBA3D	0.940082	0	0	0	0	0	0	0	0	0	0	0	0	0	0	0	0	0	0	0	1.46755	0	0	0	0	0	0	0	0	0
ENSG00000075891.23	PAX2	3.2302	0.984216	2.99566	1.38271	0	0	1.3648	1.1653	3.38143	0	1.15875	0	1.1141	1.04181	1.18396	0	1.31468	0	0	0	0	0.841379	0	0	0	0	0	0	0	0
ENSG00000075914.13	EXOSC7	217.32	172.805	175.471	433.804	822.488	917.593	219.834	155.725	157.656	297.069	303.624	347.862	220.292	272.338	248.459	458.673	614.331	710.467	375.232	463.317	451.647	554.959	504.43	520.037	446.599	476.39	477.202	941.299	874.413	580.394
ENSG00000075945.13	KIFAP3	225.25	171.93	284.312	283.815	267.261	243.638	160.99	217.961	212.979	286.2	253.545	271.541	215.038	205.759	157.782	199.217	236.761	269.494	265.781	289.529	292.736	222.74	186.289	203.844	298.743	318.313	340.462	291.845	333.525	303.166
ENSG00000075975.17	MKRN2	494.745	482.591	532.177	602.165	598.964	569.846	505.25	523.918	530.568	465.896	492.072	513.857	515.439	529.345	516.01	610.587	578.862	575.993	637.257	643.345	620.088	647.371	560.691	599.525	522.507	528.612	599.192	646.786	648.625	646.885
ENSG00000076003.5	MCM6	654.195	577.195	457.129	650.064	674.04	639.066	607.609	792.512	743.728	1317.08	1286.09	1160.89	807.413	829.507	719.176	1321.56	1238.34	1075.18	754.353	958.696	701.481	2379.82	2364.24	2448.36	1633.33	1973.5	1786.41	1223.31	1357.64	1266.96
ENSG00000076043.11	REXO2	245.214	252.454	248.809	358.772	349.724	336.372	213.177	251.587	181.76	299.138	307.211	302.382	259.597	275.067	272.938	334.165	356.261	329.056	342.537	352.743	343.836	451.959	459.686	411.046	279.743	324.826	296.602	360.509	368.698	344.462
ENSG00000076053.12	RBM7	289.061	338.394	272.057	392.808	349	391.674	216.242	195.931	267.825	413.462	352.067	396.153	282.715	321.974	349.285	330.713	353.756	347.562	335.635	337.492	351.292	482.812	334.144	399.33	370.851	436.656	391.023	428.734	389.808	410.367
ENSG00000076067.13	RBMS2	116.818	98.1858	89.8792	62.2287	56.4609	62.3686	213.451	218.341	209.098	111.008	155.046	74.1162	80.1354	144.298	177.959	43.2056	61.5437	40.3088	47.0416	38.3501	38.8335	60.9967	86.5226	79.8473	62.4302	123.122	66.4887	41.343	34.5502	30.0917
ENSG00000076108.12	BAZ2A	3758.19	3445.48	3089.92	2855.11	2804.06	2757.54	3133.64	3339.4	3221.45	3080.08	2963.99	3090.9	2347.76	2494.38	1898.02	2808.33	2404.57	2177.45	3859.46	2974.36	2807.16	2671.88	2250.29	2378	4019.28	3862.42	3531.87	3165.68	3826.27	3206.44
ENSG00000076201.15	PTPN23	901.269	823.462	824.136	784.716	761.206	773.344	796.981	789.548	780.601	733.797	838.771	785.515	889.904	839.786	995.805	1091.88	876.902	875.289	1043.91	782.492	884.858	903.524	985.485	889.756	848.898	894.518	806.75	772.932	805.966	880.635
ENSG00000076242.16	MLH1	526.091	416.305	471.717	850.151	885.078	866.018	533.202	461.955	514.676	966.329	920.206	885.52	543.308	641.005	540.729	906.807	859.277	917.971	884.151	884.916	674.798	1058.7	1149.76	1068.29	1058.36	1190.16	1056.4	775.162	811.307	806.254
ENSG00000076248.11	UNG	171.25	160.462	163.188	217.016	178.017	214.507	131.562	139.103	152.442	350.239	331.932	363.038	226.329	236.46	243.231	276.256	245.469	257.633	144.196	142.718	131.224	592.376	548.958	567.847	360.574	372.493	369.42	216.71	204.837	176.566
ENSG00000076258.10	FMO4	31.7908	32.0773	40.2265	30.834	35.4727	28.9578	19.8995	17.9901	37.7024	36.89	39.7534	49.2877	38.706	55.6548	46.1694	21.3334	31.572	46.0631	20.8573	12.6682	28.4596	33.9167	35.5815	32.0452	32.2764	33.7692	32.4321	28.3642	21.6167	19.0371
ENSG00000076321.11	KLHL20	157.584	285.858	303.7	261.857	255.539	185.846	342.226	311.71	266.66	158.386	165.744	234.802	190.888	182.75	190.292	215.375	127.65	131.991	203.466	118.69	158.657	234.73	200.112	174.26	203.783	168.072	189.655	182.213	221.015	176.897
ENSG00000076344.16	RGS11	1.06596	0	3.5693	1.64749	0.724688	0	1.62615	1.38844	5.37193	1.83028	0	1.09212	0.810776	0	2.82135	0	1.79588	0	0	1.24163	0	0	5.18949	0.781007	1.30889	0.789489	3.27672	1.80961	1.89952	4.32437
ENSG00000076351.13	SLC46A1	33.9159	45.4153	60.4056	10.246	16.8091	11.1448	44.6749	40.8889	63.0247	54.0651	48.1962	23.3521	76.8504	35.3337	50.8426	25.0501	13.8121	68.5899	37.1499	13.1226	31.2678	32.2365	33.5156	51.0773	47.1789	20.7813	16.8514	42.7065	47.6293	30.0729
ENSG00000076356.7	PLXNA2	5.32411	6.36373	13.9684	0.75472	1.32793	1.41759	10.4292	5.08839	17.356	3.61553	1.26495	22.1903	1.61983	23.9375	1.9387	14.77	2.15276	1.89241	1.39721	0.620155	22.7206	1.37774	0	5.80229	0.871663	0.788648	1.61821	2.16217	19.2187	0.421105
ENSG00000076382.17	SPAG5	92.8028	39.3351	53.7756	69.6556	88.3318	88.1648	92.6279	100.092	66.0524	291.17	219.92	167.581	67.4485	96.8913	89.4036	141.126	69.0263	103.231	112.526	111.576	91.7864	177.484	203.997	234.152	148.503	137.089	143.83	118.874	84.3824	78.3637
ENSG00000076513.17	ANKRD13A	3024.47	3098.59	2823.09	1300.68	1502.33	1480.46	4193.32	4235.11	4478.15	2277.14	2168.22	2336.87	1751.34	2138.16	2056.25	1041.32	1066.95	1182.88	1693.66	1916.28	1473.74	1620.78	1452.61	1427.61	1889.5	1867.71	1885.87	1452.73	1709.32	1755.35
ENSG00000076554.15	TPD52	976.475	959.532	981.367	1403.17	1071.7	1285.66	856.865	753.496	845.55	1096.67	1278.4	988.919	1107.61	1396	1229.13	1070.34	1147.95	1230.24	970.84	932.475	1222.11	1206.8	1539.61	1381.79	893.106	964.646	773.895	1073.32	1216.16	1170.6
ENSG00000076555.15	ACACB	231.308	265.778	214.949	32.2278	43.2567	44.511	275.371	238.96	228.029	72.3295	36.0558	65.6883	137.196	182.921	227.347	41.3876	34.4799	39.2835	48.7562	139.84	29.322	64.1661	27.6273	31.8803	28.7994	26.1226	32.378	46.2247	30.9103	30.3427
ENSG00000076604.15	TRAF4	1212.63	1200.98	1319.53	7593.75	7856.68	7603.93	939.064	1043.22	1001.42	4560.69	4746.01	4587.89	1685.04	1680.12	1842.42	5583.28	5472.73	5533.84	6226.64	5725	5607.5	5191.24	5099.39	5478.12	5703.2	5248.28	5332.67	4331.02	4493.51	4209.47
ENSG00000076641.4	PAG1	466.004	395.314	345.154	655.055	1605.73	1833.06	1043.02	1304.36	919.228	1414.18	908.461	593.534	1061.76	917.513	1257.55	615.136	613.092	1847.88	1947.36	920.015	2720.82	744.285	358.848	343.444	859.246	583.129	1211.82	2166.08	2399.43	955.951
ENSG00000076650.7	GPATCH1	219.367	238.383	223.232	189.826	235.993	240.739	230.559	199.303	213.361	224.674	218.293	219.718	263.145	212.595	286.192	210.283	263.422	196.027	181.949	211.823	236.248	238.471	240.595	225.16	236.098	230.039	208.096	202.079	205.98	188.5
ENSG00000076662.10	ICAM3	905.535	911.784	1104.55	1372.35	1363.4	1451.86	1122.65	1117.26	1090.33	1412.83	1432.97	1324.9	1098.14	1011.57	1084.11	1221.88	1157.95	1223.2	1771.62	1776.7	1754.02	869.538	779.595	799.135	1902.65	1789.55	1898.68	1629.54	1759.14	1676.06
ENSG00000076685.19	NT5C2	1131.42	1071.8	958.563	630.915	650.963	671.517	1061.25	1022.8	878.577	831.066	828.876	857.674	1028.88	1123.07	964.671	675.075	878.902	942.848	708.579	668.099	719.14	888.032	718.892	793.162	759.503	669.008	684.519	681.785	850.489	635.437
ENSG00000076706.17	MCAM	4.07875	4.77033	0	0	2.76729	2.84764	5.66996	2.42057	6.68857	1.59508	3.20929	0	3.08224	5.75902	4.09888	14.9142	7.33959	4.80121	8.54213	4.11598	2.10868	0.922526	6.03147	1.81545	2.66678	4.2651	2.38023	11.1897	6.15885	2.78571
ENSG00000076716.9	GPC4	35.7231	28.4566	41.8632	9.3283	8.79273	7.50916	10.5228	12.3538	4.34521	13.3242	8.93412	12.3675	25.7412	21.0853	35.3728	3.78507	4.43466	13.3657	1.23353	2.19002	2.9351	8.10893	12.5929	5.68563	7.69551	8.35513	3.31307	6.19746	4.18803	3.71774
ENSG00000076770.14	MBNL3	1162.53	1213.63	1335.49	1151.6	1098.43	806.472	904.175	852.024	911.194	947.95	1055.38	1255.01	1215.19	1285.98	1364.8	1183.7	1055.45	1035.74	664.221	633.25	698.25	1210.79	1096.22	1112.66	1039.94	1078.04	970.71	595.316	635.539	640.554
ENSG00000076826.10	CAMSAP3	7.23743	8.92546	6.17419	15.9591	7.52141	18.2492	23.6954	13.4497	14.8678	11.3977	7.64236	14.3576	6.1165	12.0244	11.7129	14.8574	7.04501	4.28746	23.214	22.6593	21.3411	4.16189	10.7722	8.10594	23.6982	10.125	13.0366	8.33075	14.33	13.3568
ENSG00000076864.19	RAP1GAP	5.19619	0.960204	3.28533	0	1.75933	3.37839	0	32.1731	1.64818	5.55421	9.21573	4.02093	1.44763	4.06557	0	1.91428	0.480602	1.69124	2.49737	3.32538	1.11331	2.36235	4.2492	2.84408	29.1401	8.07329	8.03973	4.70151	2.51394	19.5776
ENSG00000076924.12	XAB2	1085.77	1028.8	1063.18	917.161	1025.69	976.521	1060.95	1078.04	1010.82	896.181	913.576	875.428	1000.06	958.739	995.853	901.924	949.084	964.76	957.474	959.579	825.858	939.864	953.885	951.058	931.703	930.475	967.42	924.527	979.764	889.707
ENSG00000076928.18	ARHGEF1	5162.29	5361.14	5582.73	2153.4	2330.56	2254.77	5066.79	5021.18	5579.03	3448.27	2889.68	3445.97	4414.89	4207.06	4080.07	2030.74	2563.37	2499.81	2778.76	2288.74	2343.52	2772.15	2391.99	2886.63	2632.3	2883.28	2635.11	2051.23	2180.03	2019.69
ENSG00000076944.16	STXBP2	1173.75	1137.76	953.884	1050.34	1030.2	1072.64	1234.81	1163.8	1242.02	1134.52	1259.82	1255.73	1241.33	1161.98	1052.16	1053.29	984.875	901.761	1100.61	1090.89	1070.51	1079.45	1094.63	1199.59	1168.79	1221.36	1172.2	1046.73	1096.22	1026.41
ENSG00000076984.18	MAP2K7	693.485	1083	646.499	1077.78	890.41	885.073	855.206	887.988	758.726	611.873	656.333	486.659	620.372	583.829	718.051	916.14	599.951	598.669	681.241	894.731	851.238	502.569	559.549	545.2	638.052	532.498	504.26	975.875	571.469	609.213
ENSG00000077009.13	NMRK2	0	0	0	0	0	0	0	0	0	0	0	0	0	0	0	0	0.685174	0	0	0	0	0	0	0	0	0	0	1.44777	1.70385	0
ENSG00000077044.11	DGKD	4254.15	4541.06	3117.03	1708.53	1548.07	1067.35	3675.51	2037.81	3057.1	1817.46	1698.69	1307.96	1952.01	1432.14	2435.26	849.682	733.944	765.552	1030.22	1087.16	966.562	826.086	812.667	1071.18	775.505	706.979	1188.63	905.081	1385.18	729.033
ENSG00000077063.11	CTTNBP2	0.28434	0	0	0	2.16933	0	0	0	0	0	8.75993	0	0.432543	0	0.345128	0	4.66065	10.1396	0	0	0	0.735796	0	0.764309	0.465522	7.11039	0	0	0	0
ENSG00000077080.10	ACTL6B	0	0	0	0	0	0	0	0	0	0	0	0	0	0	0	0	0	0	0	0	0	0	0	0	0	0	0	0.885351	0	0
ENSG00000077092.19	RARB	0	0	0	0	0	0	0	0	0	0	0	1.12188	0	0	0	0	0	0	0	0	0	0	0	0	0.393261	0	0	1.12437	0	0.902146
ENSG00000077097.15	TOP2B	3638.76	3791.87	4186.39	2845.78	2504.17	2867.42	3706.18	3463.89	3087.98	3471.13	2964.83	2850.04	3989.9	3456.86	3872.26	3002.45	2998.28	3472.13	2407.42	2717.19	2902.82	2833.12	3476.27	2642.88	2859.93	3077.82	3081.3	3780.65	2992.7	3051.37
ENSG00000077147.16	TM9SF3	1016.17	1405.78	1064.86	2083.38	1736.11	1934.3	1214.61	1244.11	1179.13	1387.88	1639.21	1584.38	1240.25	1576	1515.06	2112.25	2009.7	2007.64	2212.06	2194.6	2183.03	1730.37	1521.26	1926.41	1601.62	1786.69	1522.12	2365.42	2397.29	2290.3
ENSG00000077150.20	NFKB2	2543.37	2596.96	2134.9	13554.3	13096	14127	2224.94	2220.63	2152.51	5139.75	5269.01	6034.74	2813.31	2937.47	3520	8953.2	9459.75	8786.44	12102.5	12704.4	10498.9	4058.22	4135.01	4043.08	9498.37	8246.51	8221.31	8745.72	10110.1	8735.61
ENSG00000077152.11	UBE2T	33.2662	34.355	15.5755	64.2911	56.8957	45.4604	41.2701	27.8043	24.6462	178.19	167.298	154.599	36.0171	37.7308	26.959	81.5763	78.8853	101.965	94.8625	80.8644	46.9269	249.466	257.916	254.931	155.081	155.821	166.319	115.748	88.0502	100.876
ENSG00000077157.22	PPP1R12B	397.997	655.489	346.551	445.28	143.472	238.727	311.908	270.861	274.57	205.147	161.509	131.964	407.01	308.452	158.643	211.487	307.045	90.6758	108.476	199.776	222.179	101.506	110.56	351.901	251.18	553.002	172.985	105.156	202.726	116.508
ENSG00000077232.19	DNAJC10	1842.05	1846.09	2330.16	2396.79	2509.65	2482.13	2284.3	2045.18	2158.53	2469.84	2122.2	2320.34	1698.39	1523.26	1682.83	2412.88	2231.22	1879.66	2144.87	2185.16	2159.89	2031.56	1895.11	2103.94	1967.18	2159.16	2230.88	2515.78	2085.35	2454.75
ENSG00000077235.18	GTF3C1	637.274	911.786	832.711	613.154	1029.65	834.48	1219.79	954.587	948.464	983.869	743.839	1117.4	991.617	979.779	704.973	719.997	1091.68	726.978	887.652	1032.45	716.033	1282.89	915.108	1000.27	1272.37	1424.24	1390.29	729.978	1121.18	1176.5
ENSG00000077238.14	IL4R	3248.2	3197.07	2904.83	1946.21	1965.3	2041	19040	19990.8	19699.1	1511.33	1463.02	1554.86	5118.22	4285.27	5025.37	2484.96	2563.74	2006.05	3458.73	3093.12	3103.7	1277.64	1482.64	1330.01	1251.66	1436.81	1424.77	3011.73	2990.8	2953.68
ENSG00000077254.14	USP33	950.108	925.391	903.512	702.663	590.639	663.324	1014.28	949.418	901.167	691.036	690.69	753.022	1191.36	881.96	807.157	736.404	671.659	631.371	520.886	696.367	540.811	734.969	642.478	678.436	564.996	675.473	640.482	551.221	799.199	736.007
ENSG00000077264.16	PAK3	6.09337	0	4.01004	1.23395	2.71391	0	7.30778	7.27949	5.02939	4.11256	7.23858	2.45396	9.26933	0.929724	3.16973	3.50484	0	3.09404	30.8396	82.2606	20.3834	3.00343	1.94343	1.16993	0.712576	1.28942	3.06778	9.83763	55.549	15.8354
ENSG00000077274.9	CAPN6	0	0	0	0	0	0	0	0	0	0	0	0	0	0	0	0	0	0	0	0	0	0	0	0	0	0	0	0	0	0
ENSG00000077279.20	DCX	0	0	0	0	0	0.834351	0	0	0	1.48046	0	0	1.43007	0	0	0	0	0	0	0	0	0	0	0	0	0	0	0	0	0
ENSG00000077312.9	SNRPA	529.818	622.374	585.137	1004.87	1054.32	1186.3	588.539	589.868	569.227	1029.84	1022.96	1043.75	958.258	823.223	1035.23	1140.77	1173.12	1141.03	1294.25	1292.38	1167.83	1692.42	1385.4	1473.43	1307.29	1106.13	1233.68	1504.79	1371.48	1416.37
ENSG00000077327.16	SPAG6	0	0	0	0	0	0	0	0	0	0	0	0	6.06113	0	0	1.35279	2.18909	0	0	0.587039	0	1.47708	7.92473	0	0.412559	0.373268	0.355229	0	0.449043	0.336319
ENSG00000077348.9	EXOSC5	110.503	106.324	106.91	353.828	354.238	337.38	107.625	99.7918	102.554	312.67	287.088	296.726	205.744	212.159	247.633	359.359	388.195	388.47	408.811	314.931	393.096	523.741	484.536	498.032	438.898	411.973	449.449	442.391	427.338	387.812
ENSG00000077380.16	DYNC1I2	576.71	549.492	746.313	1159.06	1264.35	1260.75	614.533	636.752	671.527	1141.32	1216.55	1138.25	764.107	767.888	760.963	1102.57	1248.43	1158.31	1304.47	1275.33	1316.61	1222.6	1115.95	1108.94	1261.13	1292.06	1355.62	1400.51	1296.95	1254.44
ENSG00000077420.16	APBB1IP	1159.57	1138.69	1129.72	498.051	503.243	527.014	861.286	900.127	904.963	963.65	916.159	974.726	1195.6	1217.4	1143.23	666.89	680.692	702.374	1367.7	1367.01	1313	982.976	969.898	1018.44	979.781	959.716	982.172	2375.39	2351.04	2448.29
ENSG00000077454.16	LRCH4	1530.97	1505.55	1545.31	811.638	790.391	810.057	1718.4	1496.15	1665.26	1044.8	1030.37	1141.15	1211.67	1274.1	1341.05	859.761	927.996	891.229	863.748	923.117	821.173	844.108	946.456	848.654	994.201	878.108	1046.48	777.425	820.257	709.834
ENSG00000077458.13	FAM76B	989.782	1254.05	1117.33	555.55	609.299	628.404	1146.77	1074.2	982.303	695.531	514.519	494.887	688.902	622.223	782.039	390.804	474.597	415.513	494.886	498.613	524.21	362.25	407.285	394.908	363.504	513.746	492.192	325.114	345.986	368.325
ENSG00000077463.15	SIRT6	165.281	167.549	138.869	360.613	337.089	368.501	237.755	185.734	261.093	298.538	311.764	307.15	230.091	225.555	243.092	337.598	365.534	352.753	493.057	526.927	467.41	292.44	306.333	283.504	303.651	305.018	339.445	391.482	408.774	393.061
ENSG00000077498.9	TYR	0	0	0	0	0	0	0	0	0	0	0	0	0	0	0	0	0	0	0	0	0	0	0	0	0	0	0	0	0	0
ENSG00000077514.9	POLD3	178.028	192.774	265.084	222.86	202.086	288.233	196.296	225.86	253.445	329.598	353.092	496.796	279.917	264.436	193.807	240.794	303.054	326.132	265.054	327.962	214.017	432.758	432.674	500.476	374.159	391.354	449.477	232.824	294.783	244.087
ENSG00000077522.14	ACTN2	0.41961	0	0	0	0	1.20752	0	0	0	0	2.38206	0	6.10067	0	0	0.912998	0	0	0	0	0	0	0.889348	3.87487	0	0	0	0	0	0
ENSG00000077549.19	CAPZB	1668.52	1483.77	1663.92	3117.66	2846.83	2848.02	2103.08	1910.54	2211.62	3238.06	3360.43	3704.26	2063.71	2107.82	2233.48	3275.39	3106.51	3244.01	3474.6	3529.19	3308.45	3607.6	3164.39	3432.59	3947.94	3899.53	4024.68	3914.51	3858.01	3637.93
ENSG00000077585.14	GPR137B	83.5866	78.8686	88.0133	350.947	305.277	339.043	69.6679	122.985	89.5723	147.322	147.395	114.734	157.325	162.396	206.526	327.849	336.258	344.361	463.523	458.13	431.965	107.022	97.7507	119.004	299.792	270.967	289.722	423.083	463.852	430.84
ENSG00000077616.11	NAALAD2	0	0	0	0	0	0	0	0	0	0	0	0.794046	0	0	0	0	0	0	0	0	0	0	0	0	0	0	0	0	0	0
ENSG00000077684.16	JADE1	633.063	604.183	542.691	355.862	404.662	367.727	483.92	479.909	567.794	274.096	323.33	356.712	545.153	538.229	528.013	407.697	398.764	357.818	365.853	360.415	393.041	370.642	368.621	331.702	316.177	282.655	306.381	288.387	463.467	295.318
ENSG00000077713.19	SLC25A43	114.662	115.488	130.103	401.149	360.577	373.993	182.37	113.064	199.679	229.463	216.058	208.984	164.205	197.621	195.048	327.841	390.89	387.13	416.607	384.005	393.599	249.025	243.493	244.725	289.735	326.264	295.342	455.452	460.828	466.809
ENSG00000077721.16	UBE2A	540.124	554.784	617.036	935.195	961.546	959.952	592.063	614.608	545.64	1126.35	1043.34	1185.67	780.023	693.793	695.491	932.031	925.085	973.341	1137.11	980.541	1034.19	925.308	926.091	986.921	1176.36	1152.63	1183.86	1001.12	979.072	1050.36
ENSG00000077782.21	FGFR1	56.1768	23.0063	44.1809	5.06792	15.6225	29.6939	29.2284	44.2956	19.6448	22.4636	18.7112	19.1633	55.2096	94.8901	14.1845	42.6184	30.5868	85.5234	19.8875	29.0823	37.4339	6.4529	19.977	8.15978	16.5111	5.90375	12.5391	42.2516	19.0978	36.2063
ENSG00000077800.13	FKBP6	1.47275	2.52512	8.07983	1.04385	0.918322	0	2.06065	0.879715	1.70182	0	3.49908	1.43929	3.36055	0	3.5752	0	2.56956	0	3.86495	1.71546	1.14954	0.635179	0	1.48453	2.45612	0	0.519031	0.693503	7.20802	1.16485
ENSG00000077935.17	SMC1B	0.981361	2.97061	1.50694	1.39113	1.04045	1.74197	1.3731	1.17239	0	1.54547	2.3316	2.76654	1.49286	1.04815	2.02533	3.95127	3.3067	1.74408	4.37895	1.14309	2.60484	4.2325	7.45065	1.97843	4.78073	5.08783	5.88057	1.84845	2.97343	1.55239
ENSG00000077942.19	FBLN1	0.877907	0.885818	1.34808	2.48895	1.64224	0	0	1.0488	0.802014	2.7651	1.0429	1.64993	0	1.87531	0.842439	2.35649	1.18324	0	0	0	2.74097	0	5.88003	0.589955	2.9192	1.30042	0	0.826796	2.34662	0
ENSG00000077943.8	ITGA8	0	2.84566	0	0	1.17236	1.6687	0	4.49231	3.25891	0	0	0	0	0	2.28212	0	0.633523	0	6.16767	3.28503	0	0	0	1.89521	0.769551	2.08878	0	0	1.67521	2.23064
ENSG00000077984.6	CST7	4.70041	3.79422	2.88711	6.66307	1.75855	1.6687	10.5228	6.73846	1.0863	1.48046	1.11676	0	7.15034	15.0609	10.2695	1.26169	8.23579	6.68287	2.46707	3.28503	1.46755	0	0	1.26347	0	1.39252	0	8.85351	5.02563	1.4871
ENSG00000078018.20	MAP2	14.5017	13.6331	24.7017	23.9022	12.9856	7.79698	13.9205	8.73804	45.8453	6.18517	16.8763	6.31145	50.6292	36.3427	31.7963	28.0428	8.64684	10.5741	8.70551	1.67433	2.24395	10.0142	5.34867	13.5678	8.42398	7.39813	4.08774	3.17325	9.37799	5.85824
ENSG00000078043.16	PIAS2	337.17	364.913	267.008	357.697	372.055	300.949	257.572	276.236	308.485	335.054	291.136	345.82	297.013	412.252	298.376	410.572	368.925	390.167	277.126	292.974	357.77	468.02	424.249	392.449	428.547	335.563	283.997	354.744	349.442	378.827
ENSG00000078053.17	AMPH	0	0	0	1.71463	0	0	0	1.44502	0	0	0	0	0	0	1.46816	0	0	0	0	1.40891	0	1.04335	0	0.812834	0	1.79171	0.852562	0	1.07772	0
ENSG00000078061.14	ARAF	889.667	908.306	845.371	1295.19	1187.16	1261.39	1075.58	1039.4	1063.04	784.061	912.544	865.477	852.05	806.36	860.758	841.681	886.717	825.841	1393.24	1339.97	1235.03	812.418	766.983	862.243	928.657	951.997	921.657	1003.82	950.143	960.757
ENSG00000078070.13	MCCC1	444.522	414.438	454.706	411.653	369.791	399.343	414.285	340.338	322.433	425.258	390.878	380.105	395.562	453.722	426.948	324.192	364.466	343.108	413.264	287.671	390.166	394.552	394.104	404.494	417.475	412.7	416.297	391.243	293.797	327.752
ENSG00000078081.8	LAMP3	7.33785	6.58131	11.2677	176.542	142.495	175.39	27.3787	25.5281	14.132	23.0681	13.5597	19.4109	28.3647	26.9831	18.8028	218.044	263.575	233.524	278.008	285.036	280.083	15.997	16.3824	29.5863	48.7215	41.666	50.8019	400.803	390.449	388.067
ENSG00000078098.14	FAP	0	4.84327	0	0	0	0	0	2.49065	0	0	0	1.02456	0	0	1.34699	3.29426	3.05909	0	1.98727	0.250168	0	0.957235	0	0.747411	2.00929	0	0.454146	1.04746	0.988768	1.19788
ENSG00000078114.19	NEBL	0	0	0	0	0	0	0	0	0	0	0	0	0	0	0	0	0	0	0	0	0	0	0	0	0.390851	0	0	0	0	0
ENSG00000078124.13	ACER3	203.347	219.66	249.947	205.087	290.1	329.109	208.838	221.846	231.977	254.945	215.265	351.669	196.435	223.123	195.418	270.473	301.491	445.917	340.425	246.089	264.928	198.926	144.641	236.358	317.362	265.131	240.469	363.618	211.87	352.306
ENSG00000078140.14	UBE2K	621.241	708.834	638.838	1334.89	1391.65	1435.33	738.397	669.364	726.678	1331.28	1484.78	1432.43	844.919	956.181	863.106	1630.15	1421.41	1483.81	1546.74	1670.55	1764.86	1722.92	1550.06	1745.54	1696.62	1754.89	1813.9	1951.51	1707.23	1755.64
ENSG00000078142.13	PIK3C3	691.252	534.661	553.215	480.337	571.848	512.117	722.784	636.436	626.726	631.306	678.134	499.561	766.806	588.281	585.494	508.112	532.579	515.635	487.036	473.026	522.412	536.812	543.479	532.745	638.851	628.818	700.544	510.593	552.778	603.905
ENSG00000078177.14	N4BP2	285.806	309.707	252.191	162.307	151.94	152.078	371.023	423.747	392.979	279.723	288.149	263.366	386.945	337.615	286.923	217.403	232.051	253.806	243.609	255.578	274.379	200.883	179.348	208.134	208.003	252.176	243.25	248.82	256.079	300.259
ENSG00000078237.7	TIGAR	110.119	117.994	117.732	365.866	259.5	179.51	152.404	394.031	182.294	287.198	453.015	452.102	102.615	145.518	114.738	249.184	252.95	324.419	144.698	213.985	273.781	316.627	341.559	340.886	354.743	298.301	386.384	267.339	228.35	296.021
ENSG00000078246.17	TULP3	153.937	158.743	151.143	180.424	168.558	184.624	161.413	163.923	156.577	151.086	178.87	190.323	159.825	112.485	170.667	151.286	193.238	219.377	183.806	234.315	224.472	157.741	145.12	166.286	184.55	216.728	180.881	190.885	176.169	190.111
ENSG00000078269.15	SYNJ2	139.971	205.073	168.865	404.563	434.159	438.223	187.813	201.398	196.027	366.364	457.041	348.861	404.132	310.753	276.408	609.082	713.176	612.807	364.074	429.978	391.023	555.883	524.143	550.877	432.413	532.346	439.016	658.119	710.347	716.333
ENSG00000078295.17	ADCY2	20.3687	31.8692	14.25	9.10718	10.6116	10.2958	37.1188	26.011	23.8643	14.6811	16.7222	20.5148	12.4468	26.7164	13.8709	4.79027	5.77272	17.4023	6.55672	10.8093	6.68622	17.2573	3.18745	5.27675	7.59658	13.7241	16.1545	8.79608	21.3174	3.95225
ENSG00000078304.19	PPP2R5C	2666.21	2511.33	2470.86	1146.82	1189.27	1109.33	2213.14	2357.72	2495.38	2260.72	1545.59	2009.12	2025	2205.55	2061.75	1487.09	1380.89	1469.77	1337.59	1409.59	1331.24	1783.57	1497.43	2347.62	1544.99	1745.83	1876.53	1902.27	1665.28	1691.74
ENSG00000078319.10	PMS2P1	394.453	363.864	628.738	647.491	740.725	633.234	519.796	499.862	591.384	1029.54	613.798	539.38	690.695	502.485	395.351	348.869	429.009	325.634	717.521	344.757	678.078	479.395	317.925	459.062	316.994	406.283	426.638	372.274	383.415	375.515
ENSG00000078328.22	RBFOX1	2.78118	6.15231	3.59467	3.26325	3.84687	10.2553	6.40087	6.23197	5.34631	1.81265	6.96639	2.09122	3.63349	5.55878	5.86703	0	4.68882	5.12033	3.02063	2.68142	12.2535	1.46452	5.13951	5.4144	2.77258	7.09823	1.62258	4.61594	1.43102	2.60198
ENSG00000078369.18	GNB1	3392.25	3908.23	3413.75	3701.71	4370.6	4440.12	4120.41	4158.4	4043.59	4248.74	4723.06	4784.8	3409.84	3593.59	3165.97	4427.67	4209.98	4131.09	5513.51	5388.81	4569.42	4876.96	4479.45	4706.44	4797.19	5177.85	4905.08	5684.57	5731.41	5694.08
ENSG00000078399.19	HOXA9	0	0	0	0	0	0	0	0	0	0	0	0	0	2.01392	0	0	0	0	0	0	0	0	0	0.486806	1.24705	0	0	0	1.35733	0
ENSG00000078401.7	EDN1	23.5021	32.2508	25.984	11.9935	16.9993	22.5275	24.9916	26.9538	29.3302	14.8046	7.81735	2.65017	12.8706	16.065	13.6927	10.0935	4.43466	6.68287	28.3713	13.1401	10.2728	4.05447	2.09882	6.9491	7.69551	14.6215	12.5897	7.08281	8.37606	10.4097
ENSG00000078403.17	MLLT10	737.753	483.706	372.467	381.725	469.971	452.093	589.812	519.602	676.663	356.127	520.467	340.002	507.904	643.376	525.169	413.1	1049.17	1045.64	393.008	425.958	435.978	467.705	377.725	405.874	434.621	630.775	391.448	556.02	491.122	517.687
ENSG00000078487.17	ZCWPW1	291.518	311.07	327.378	108.344	102.376	108.298	412.392	397.214	379.448	87.9054	106.989	95.0719	218.503	176.518	223.578	91.3119	99.5228	73.8975	82.1366	115.852	102.267	81.9431	77.422	72.4031	87.1966	101.159	100.55	76.3292	77.1607	71.1668
ENSG00000078549.15	ADCYAP1R1	0	0	0	0	0	0	0	0	0	0	0	0	0	0	0	0	0	0	0	0	0	0	0	0	0	0	0	0	0	0
ENSG00000078579.9	FGF20	0	0	0	0	0	0	0	0	1.26869	0	0	0	0	0	0	0	0	0	0	0	0	0	0	0	0	0	0	0	0	0
ENSG00000078589.13	P2RY10	2092.53	1993.01	1926.37	1365.11	1441.32	1445.4	1856.9	1754.09	1635.74	936.069	993.346	848.001	1952.66	1868.28	1885.7	1234.47	1299.72	1364.74	1198.5	1173.04	1238.19	794.97	844.69	904.791	1133.68	1019.18	1088.39	922.787	994.452	1092.86
ENSG00000078596.11	ITM2A	202.072	174.901	232.039	100.19	90.0034	84.6206	237.426	153.064	215.204	255.971	49.0193	67.4098	180.855	227.521	85.7121	76.3995	74.3313	188.456	102.262	100.862	38.1998	50.7438	113.133	107.945	102.007	120.505	112.638	87.4584	31.6631	75.7535
ENSG00000078618.22	NRDC	1939.31	1917.99	2095.54	2489.63	2238.88	2170.73	2074.66	2169.9	1767.55	2940.95	2942.76	2872.45	2014.84	2518.04	2050.97	2746.86	2715.15	2740.28	2285.93	2495.17	2194.11	3538.14	3038.4	3347.05	2794.53	2512.68	2775.18	3283.14	2642.99	2909.55
ENSG00000078668.14	VDAC3	543.489	515.799	585.754	964.554	952.995	930.258	546.568	558.297	626.421	911.655	862.628	798.498	606.454	620.323	648.3	1050.79	998.95	1020.09	1143.22	1092.82	1111.11	1242.41	1177.06	1222.13	1025.39	982.512	1065.1	1313.86	1335.18	1337.22
ENSG00000078674.18	PCM1	2191.21	1804.77	2065.37	1698.66	1858.56	1757.57	1789.97	1851.62	2031.82	1983.37	1497.65	2257.75	2297.03	2500.59	2784.73	1829.09	1926.39	2124.82	1474.94	1562.23	1318.9	2190.57	1888.08	1969.49	1827.23	2041.6	2005.32	1880.6	1826.72	1729.21
ENSG00000078687.17	TNRC6C	429.202	420.746	416.236	192.391	154.654	125.125	736.733	626.404	530.278	205.205	170.493	116.849	238.427	332.791	436.123	109.364	153.68	99.6463	117.167	121.657	164.142	90.8529	97.4653	140.424	122.941	101.678	110.837	109.378	131.933	132.031
ENSG00000078699.22	CBFA2T2	668.975	679.258	679.468	311.504	329.843	386.414	746.123	822.39	825.468	368.546	364.272	401.217	571.283	589.835	565.075	464.689	368.03	290.039	374.47	276.267	400.984	333.969	338.931	333.171	348.669	347.005	400.403	255.38	300.621	289.067
ENSG00000078725.13	BRINP1	0	0	0	0	0	0	0	0	0	0	0	0	0	0	0	0	0	0	0	0	0	0	0	0	0	0	0	0	0	0
ENSG00000078747.16	ITCH	1161.35	1540.66	1232.02	1156.08	1195.02	1206.53	1319.22	1213.64	1680.74	1123	1052.37	1220.67	1811.93	1263.83	1312.45	1402.58	1229.6	1197.32	1140.07	1242.36	1191.48	1129.85	1311.91	1053.48	1146.85	1157.68	1128.83	1281.82	1128.67	1371.35
ENSG00000078795.17	PKD2L2	2.08877	11.5917	9.62231	0	2.39187	1.85384	2.92257	4.12188	8.4478	8.67593	3.72201	2.9442	4.25399	4.46184	1.26766	8.41004	1.40762	3.71216	5.94818	4.03917	5.46327	3.28861	18.6535	3.05222	2.5648	0	2.20839	1.96716	3.83331	3.04813
ENSG00000078804.13	TP53INP2	127.869	117.035	157.394	44.3082	31.3021	40.3511	104.33	119.2	113.82	59.6655	70.8872	52.7674	125.355	128.017	137.961	79.0709	64.5178	74.0664	38.6532	45.2343	32.5297	61.276	65.5546	55.6753	46.5216	51.9122	44.0626	41.0336	56.0957	53.9395
ENSG00000078808.19	SDF4	1328.69	1356.63	1158.27	1480.93	1468.01	1588.61	1259.22	1212.26	1273.14	1061.91	978.657	1044.88	1490.33	1194.52	1153.95	1308.95	1343.85	1371.92	1897.15	1737.29	1667.53	1107.48	1155.88	1125.07	990.781	956.564	1024.14	1467.68	1773.3	1539.11
ENSG00000078814.17	MYH7B	22.723	40.4802	21.2437	22.4612	17.9876	16.7131	25.1229	26.2345	28.2421	13.6929	16.142	12.0694	31.537	20.1806	22.9475	11.8136	14.9495	14.0135	17.8526	10.8373	20.8974	19.4141	10.6361	15.6071	18.6786	13.684	13.5668	9.71145	26.5094	10.2128
ENSG00000078898.7	BPIFB2	0	0	0	0	0	0	0	0	0	0	0	0	0	0	0	0	0.633523	0	0	0	0	0	0	0	0	0	0	0	0	0
ENSG00000078900.15	TP73	6.31114	7.6167	11.9259	12.9225	20.9881	14.2317	2.12854	1.8174	13.167	43.0067	18.3267	22.2746	5.41251	3.74481	9.13626	20.3831	9.59101	13.9113	10.2711	10.7754	8.88698	39.9145	54.8337	60.9138	30.9729	33.7107	28.6	9.79941	17.5551	5.54637
ENSG00000078902.16	TOLLIP	320.113	407.594	284.456	519.299	433.829	553.983	516.562	415.886	565.6	426.096	395.208	431.641	337.277	432.011	499.865	673.904	659.299	476.773	517.701	474.74	524.826	564.923	443.08	572.704	562.491	437.964	546.267	602.413	653.846	637.805
ENSG00000078967.13	UBE2D4	146.714	118.403	161.454	268.773	322.617	297.731	168.068	181.726	143.192	319.027	280.793	291.205	206.124	166.477	146.06	273.18	294.492	283.256	405.316	303.221	398.256	360.684	338.353	370.552	356.097	304.038	302.898	349.447	337.036	308.173
ENSG00000079101.16	CLUL1	0	0	0	0	0	0	1.31535	0	0	0	0	0.883389	0	0	0	1.26169	0	0	0	0	1.46755	0	0	0	0	1.39252	0	0	0.837606	0
ENSG00000079102.16	RUNX1T1	0	0	0	0	0	0	0	0	0	0	0	0	0	0	1.14106	0	0	0	0	0	0	0	0	0	0	0	0	0	0	0
ENSG00000079112.10	CDH17	0	0	0	0	0	0	1.04402	0	0	0	0.886402	0	0	0	0.905685	0	0	0	0	0	0	0	0	0	0.610811	0	0	0	0.664827	2.97367
ENSG00000079134.12	THOC1	519.017	551.075	475.703	775.61	662.244	778.149	496.286	510.377	517.082	564.194	542.817	573.424	481.42	575.452	594.407	711.88	661.079	653.602	584.844	574.424	655.901	653.586	727.615	729.912	682.359	678.972	595.872	639.742	590.841	595.798
ENSG00000079150.18	FKBP7	19.1162	27.1604	20.7766	6.95192	20.2525	40.1394	5.14639	4.39411	5.42464	13.4765	19.2287	4.99246	36.508	25.2142	29.5392	53.5195	40.6089	26.9752	19.6091	11.9009	22.952	26.0045	19.7718	29.5678	18.8527	31.5784	17.3067	41.2251	37.7155	40.7014
ENSG00000079156.17	OSBPL6	1.85797	1.87471	5.70606	2.63376	1.73778	8.24501	3.89946	7.76873	4.29392	2.21696	4.41432	6.98368	8.47911	3.96883	2.25517	2.49359	5.63439	6.60397	2.43794	4.32834	4.35067	5.60924	0	3.74567	0.760466	2.75216	3.27396	5.2494	4.13858	7.3477
ENSG00000079215.15	SLC1A3	2.57467	3.46383	3.29464	1.21657	12.6001	3.26757	1.80122	2.05056	1.48757	2.7031	10.9075	0.806466	3.26385	3.35932	1.0417	3.90227	3.76041	2.92856	21.5166	6.70103	0	11.3151	3.43432	23.1541	8.93583	1.13665	1.16154	9.66226	19.928	17.883
ENSG00000079246.16	XRCC5	2559.85	2813.89	2545.27	6568.14	6784.04	6580.15	2392.63	2819.45	2711.06	6686.15	6467.53	7422.81	3259.65	3206.44	3917.9	7976.67	7017.48	6438.55	6281.68	6647.62	6896.02	10438.5	9880.42	9738.57	7757.27	7971.79	7632.99	7890.45	6677.14	7550.87
ENSG00000079257.8	LXN	32.5034	39.3117	37.3338	26.5112	16.7439	15.7687	19.6258	30.1625	33.4971	48.5967	32.2147	33.3911	54.0549	47.6842	62.426	25.1002	23.9464	29.9137	11.9703	21.7843	14.5978	33.0706	25.0525	31.8783	34.4465	33.9362	33.6144	25.5393	17.4966	11.8338
ENSG00000079263.19	SP140	2548.58	2438.39	2404.25	872.289	977.332	897.608	1385.81	1424.8	1371.71	2966.08	2914.48	2836.95	1886.97	2062.29	1921.57	964.589	1114.84	968.486	1448.29	1366.42	1233.23	2165	2143.34	2010.83	2178.49	2075.69	2203.56	2374.53	2241.14	2298.31
ENSG00000079277.22	MKNK1	607.834	390.371	420.29	413.903	418.566	324.234	1680.88	1829.51	1815.03	563.248	445.367	460.634	488.053	454.313	452.058	299.035	306.58	313.778	736.271	814.867	960.819	398.206	456.741	463.318	405.558	363.011	399.281	588.312	546.021	605.348
ENSG00000079308.19	TNS1	2.20979	0	3.64003	1.16608	0	0	3.31674	0.982729	0	0	0	0	3.36153	8.33036	5.64148	15.84	11.5402	1.79127	1.32254	0	8.45006	0.709558	1.83654	6.30755	0	6.0578	0.414823	1.26565	5.81829	3.1888
ENSG00000079313.15	REXO1	672.155	784.268	771.541	956.607	828.249	1066.19	826.487	828.155	688.154	763.051	909.713	758.263	719.666	1382.87	734.026	779.549	840.84	747.43	1125.39	1097.32	1211.45	914.073	943.303	870.448	819.576	820.361	878.578	866.688	952.537	894.611
ENSG00000079332.15	SAR1A	735.378	834.821	515.28	1223.12	1160.53	1197.22	857.002	794.803	791.465	1090.41	984.968	985.678	797.326	852.813	754.47	1222.13	1162.93	1129.61	1279.65	1288.67	1350.72	1231.22	1323.03	1211.78	816.128	910.787	1101.46	1373.97	1289.46	1392.76
ENSG00000079335.20	CDC14A	159.088	190.87	179.581	142.077	130.305	176.982	157.342	111.494	128.366	128.68	97.064	104.851	132.18	137.409	145.446	126.12	119.352	120.685	102.402	103.006	106.851	88.949	129.525	90.3683	130.246	123.858	112.89	76.212	90.0716	105.338
ENSG00000079337.16	RAPGEF3	52.6911	56.9405	72.2497	9.6468	5.32538	22.5462	22.4514	19.6446	12.3099	14.2461	12.9649	22.9102	128.62	97.9385	128.597	50.9737	7.72761	17.0796	1.634	0.725252	7.95537	14.1743	39.3157	19.3397	5.73697	7.55955	13.2559	7.98463	12.3342	3.23943
ENSG00000079385.23	CEACAM1	81.5038	36.4428	68.9378	25.0276	20.2862	19.662	27.0281	34.3363	64.5128	90.3752	77.0776	47.9611	89.4831	185.303	94.4157	34.2549	58.1955	14.3773	6.01702	15.09	16.0549	23.549	15.3882	19.0573	46.6255	32.8099	25.5657	8.38946	12.4361	8.8505
ENSG00000079387.14	SENP1	400.289	345.743	385.198	645.477	608.712	629.08	346.823	250.66	396.802	568.363	565.469	515.033	202.018	372.438	547.047	509.255	504.864	592.14	646.905	701.966	686.413	590.355	761.941	631.868	575.773	693.564	580.059	551.196	478.513	714.188
ENSG00000079393.20	DUSP13	0	0	1.44356	0	0	0	0	0	0	0	0	0	0	0	0	0	0	0	0	0	0	0	0	0	0	0	0	0	0	0
ENSG00000079432.8	CIC	1471.15	1621.09	1270	1542.89	1464.7	1618.02	1972.86	1925.58	2340.58	1649.02	2313.23	2706.91	2013.06	3133.18	2578.96	2245.58	2121.38	2440.05	1425.72	1733.81	1511.19	1822.36	1818.69	1751.86	1662.18	1794.07	1552.23	1995.5	2019.42	1896.47
ENSG00000079435.10	LIPE	200.828	162.832	129.87	325.248	279.836	325.253	221.962	244.194	298.658	350.545	273.946	294.168	237.08	260.059	176.239	306.374	257.651	266.241	440.682	342.515	361.29	250.507	237.161	260.123	328.825	255.307	293.648	335.475	328.836	347.657
ENSG00000079459.13	FDFT1	1108.98	1094.6	1064.29	5515.84	5426.22	5639.56	1686.96	1539.54	1741.93	5298.37	4973.22	5077.27	2801.19	2870.59	2621.31	6709.28	6440.22	6783.53	5490.19	5647.89	5524.78	5518.74	5374.16	5458.31	5541.7	5329.28	5635.45	6144.38	6289.03	6244.51
ENSG00000079462.8	PAFAH1B3	60.7322	57.5051	68.4619	140.647	173.781	165.138	82.2958	72.6927	58.3233	157.754	141.048	147.961	137.947	143.692	165.345	301.172	238.67	283.674	147.779	144.124	92.6724	210.164	153.081	228.694	159.353	169.546	176.584	166.803	178.851	186.202
ENSG00000079482.14	OPHN1	76.8457	73.7519	69.6276	31.1356	37.5405	49.3017	41.0841	82.0258	62.8037	70.4531	81.6146	47.9795	35.4637	56.4577	33.0464	27.7793	10.5606	38.0205	37.2926	57.6908	35.7364	36.3654	28.8824	35.2303	39.512	46.2655	28.377	41.3619	17.3334	32.8372
ENSG00000079557.5	AFM	0	0.948554	0	0	0	0	0	0	0	0	0	0	0	0	0	0	0	0	0	0	0	0	0	0	0	0	0	0	0	0
ENSG00000079616.13	KIF22	535.139	667.296	589.804	373.509	393.199	420.238	541.868	491.161	476.826	440.084	355.584	448.375	469.761	488.829	480.096	486.667	418.13	433.294	376.666	471.155	449.255	447.516	646.264	561.909	459.123	493.252	550.221	433.069	473.922	384.907
ENSG00000079689.14	SCGN	0	0	0	0	0	0	0	0	0	0	0	0	0	0	0	0	0	0	0	0	0	0	0	0	0	0	0	0	0	0
ENSG00000079691.18	CARMIL1	61.922	59.8829	75.7431	20.8939	27.0314	33.089	106.458	145.632	77.1452	36.8662	55.6189	45.7716	71.8577	58.3402	70.8073	32.582	25.7088	23.1133	15.9275	59.2022	17.5955	38.1418	50.2024	43.6983	24.8412	42.0676	42.1674	17.1475	21.6304	20.573
ENSG00000079739.17	PGM1	242.507	239.185	252.931	480.838	442.241	449.898	232.06	263.034	217.637	495.819	468.629	510.735	360.631	337.245	361.255	558.369	541.783	567.171	352.848	375.196	362.769	579.446	600.404	652.352	547.501	539.917	548.842	529.467	561.025	477.056
ENSG00000079785.16	DDX1	719.528	718.569	756.88	1994.1	1961.38	1915.5	845.993	779.139	815.708	1919.18	1848.01	1885.68	1094.02	1219.5	1078.13	2145.98	2156.7	2138.64	2037.76	2008.02	2082.19	2923.16	2965.15	2961.91	2026.45	2101.7	2081.35	2498.39	2350.13	2469.43
ENSG00000079805.18	DNM2	3313.9	3274.89	3337.59	2155.22	2198.92	2186.41	3374.95	3320.84	3403.79	2361.22	2477.41	2338.37	2392.25	2361.5	2110.1	2039.54	2107.3	1982.37	2336.4	2313.56	2297.16	2060.1	2223.39	2272.86	2301.64	2205.6	2251.03	2145.71	1920.87	2017.91
ENSG00000079819.19	EPB41L2	443.393	454.653	244.54	1023.2	1259.8	992.67	427.446	782.037	463.032	1375.45	856.786	1123.44	743.246	674.312	790.861	2812.86	2570.41	2685.32	1398.97	1183.96	1570.38	1168.79	1010.8	1185.15	1388.39	935.786	1347.36	2431.99	2110.21	2626.17
ENSG00000079841.18	RIMS1	0.940082	0	0	0	0	0	1.31535	0	0	0	0	0	0	0	1.14106	0	0	0	0	0	0	0	0	0	0	0	0	0	0	0
ENSG00000079931.15	MOXD1	95.1078	50.8469	48.1612	25.7806	26.2334	29.3859	32.2675	32.0961	25.5827	20.0486	21.6048	25.0261	37.9357	30.1079	33.1121	18.5707	18.4371	16.3941	10.8938	10.0178	25.0436	14.1187	16.4759	15.1924	22.1939	23.8556	14.1007	17.1279	19.6882	21.162
ENSG00000079950.14	STX7	2587.33	2410.79	2343.47	907.037	1123.66	1052.21	1751.46	2083.23	2075.73	1715.48	1998.7	1794.24	1944.52	2224.24	2041.2	1475.84	1509.67	1877.12	1066.59	868.544	1266.44	1644.72	1804.49	1838.1	1513.25	1467.78	1629.81	1402.71	1426.23	1370.21
ENSG00000079974.18	RABL2B	638.938	727.074	958.998	581.799	502.991	504.131	1142.79	1143.17	1250.11	474.411	474.981	477.738	710.556	763.99	767.547	499.606	530.858	683.227	531.038	663.793	691.441	503.749	541.193	590.115	461.997	481.434	421.466	486.042	530.459	471.048
ENSG00000079999.14	KEAP1	254.09	363.546	285.09	679.955	835.131	785.4	316.549	362.895	369.316	648.956	589.135	548.804	331.72	396.672	387.153	568.704	704.857	608.172	723.341	716.761	612.781	824.562	835.713	842.608	635.133	576.07	498.964	858.528	689.511	739.167
ENSG00000080007.8	DDX43	37.6391	30.21	32.8393	23.0398	22.9362	18.9806	27.5289	58.6556	38.5511	17.513	29.47	19.2923	18.2182	22.8413	14.5364	25.2578	21.3297	32.7571	28.9271	23.9139	10.6832	36.3163	17.1885	25.8684	17.5064	27.2434	19.2944	16.1126	19.8168	22.3293
ENSG00000080031.10	PTPRH	0	0	0	0	0	0	1.05415	0	2.2569	0	0	0	0	0	0	0	0	0	0	1.1375	1.52449	0	2.18025	0	0	0.723275	0	0.919702	0	1.54479
ENSG00000080166.16	DCT	5.7148	4.95284	9.04782	0.869774	0	0	18.617	2.54071	2.83605	1.93255	0.728893	1.99847	4.83541	0.960797	4.41803	0.823483	1.53586	4.05036	2.99048	0.714695	0	0	0	0	0	0.454437	1.29743	0	0	0
ENSG00000080189.15	SLC35C2	618.787	697.294	488.236	735.468	729.466	708.268	581.262	611.196	608.401	787.349	816.843	775.21	641.393	698.239	647.664	675.625	635.94	523.944	698.784	657.041	545.081	586.402	604.585	668.402	730.572	699.467	701.303	712.27	684.364	605.157
ENSG00000080200.10	CRYBG3	188.143	118.431	174.661	88.0583	125.993	124.311	76.0527	89.392	121.496	140.072	134.173	100.164	265.422	133.449	143.111	174.247	97.5212	100.364	170.24	71.5354	77.1389	203.666	164.387	140.773	108.158	94.1083	127.34	81.1071	149.067	117.979
ENSG00000080224.17	EPHA6	0	0	0	0	0	0	0	0	0	0	0	0	0	0	0	0	0	0	0	0	0	0	0	0	0	0	0	0	0	0
ENSG00000080293.10	SCTR	0	0	0	0	0	0	0	0	0	0	0	0	0	0	0	0	0	0	1.23353	1.09501	0	1.62179	0	0	0.769551	0.696261	0	0	0	0.743548
ENSG00000080298.15	RFX3	274.781	185.467	262.211	209.886	224.576	369.221	187.195	151.928	147.75	207.281	216.993	178.753	167.181	321.336	166.827	172.166	198.885	163.463	241.486	131.013	190.355	121.529	254.442	192.7	197.565	227.562	176.804	146.288	98.1138	115.874
ENSG00000080345.18	RIF1	1239.86	1125.54	1294.65	1382.71	1364.02	1406.68	1012.87	995.142	900.311	1504.18	1627.87	1328.42	1067.17	1204.28	1040.64	1343.37	1334.85	1287.83	1496.92	1555.57	1449.17	1635.5	1591.77	1638.45	1384.85	1427.66	1384.76	1515.5	1444.02	1549.88
ENSG00000080371.6	RAB21	724.245	642.392	872.739	1615.11	1540.7	1797.74	840.667	717.491	812.547	1585.08	1311.06	1367.19	732.628	707.799	488.043	1321.3	1319.48	1595.39	2250.01	2160.59	1872.31	1601.55	1558.85	1661.14	1629.33	1914.23	1662.98	2251.24	1916.89	2082.21
ENSG00000080493.18	SLC4A4	0	0	0	0	0	0.440129	0	0.592435	0	0	0	0	0	0	0	0	0	0	0	0	0	0.89231	0	0.333248	0.405947	0	0	0	4.59157	0
ENSG00000080503.24	SMARCA2	2919.49	3616.87	1916.8	2018.3	1999.42	1727.69	2500.65	1735.57	2217.67	3072.99	2911.5	2591.98	1377.06	2370.38	1911.91	1913.59	2158.82	1561.99	5878.58	6291.1	6200.31	3167.47	2971.89	2595.92	2834.68	3096.72	3848.68	5093.89	6405.01	5658.55
ENSG00000080511.5	RDH8	0	0	0	0	0	0	0	0	0	0	0	0	0	0	0	0	0	0	0	0	0	0	0	0	0	0	0	0	0	0
ENSG00000080546.13	SESN1	248.58	296.774	345.915	153.391	117.744	104.216	195.289	204.678	199.201	69.5829	95.5922	111.945	361.931	439.793	416.571	131.318	111.885	145.794	90.0222	91.1577	57.3551	107.003	128.9	109.668	50.7803	96.8179	90.4498	86.0805	62.317	64.3627
ENSG00000080561.14	MID2	29.7737	41.1702	26.6004	40.6548	32.1321	15.3746	60.9661	33.6293	41.6022	20.3881	24.5451	25.3244	74.0912	48.4687	61.931	35.2934	23.9643	55.4709	35.1207	21.9167	24.2529	19.4877	25.7494	27.8711	29.616	33.1261	21.3304	43.5955	39.8675	31.8795
ENSG00000080572.13	DNAAF6	0	2.84566	4.33067	2.66523	2.34473	3.3374	3.94604	7.86154	4.34521	4.44139	5.58382	2.65017	1.43007	3.01218	1.14106	1.26169	1.26705	0	2.46707	5.47506	1.46755	0.810893	2.09882	1.89521	0.769551	1.39252	2.65045	1.7707	2.51282	3.71774
ENSG00000080573.7	COL5A3	0	0	0	0	0	0	0	0	0	0	0	0	0	0	0	0	0	0	0	0	0	0	0	0	0	0	0	0	0	0
ENSG00000080603.17	SRCAP	1451.09	1302.62	1418.91	1675.46	1834.94	1804.86	1946.8	1951.68	1738.67	1918.21	1961.27	1901.82	1343.73	1454.79	1468.84	1926.79	1802.46	1710.34	2269.06	2142.2	2369.23	1934.82	1882.43	1919.41	1832.44	1837.87	1790.58	2188.79	2037.75	1874.8
ENSG00000080608.10	PUM3	274.447	310.528	329.76	1346.77	1485.51	1371.92	299.95	296.083	283.333	1038.95	906.817	871.141	545.585	540.279	490.884	1155.39	1253.74	1260.34	1370.4	1464.96	1446.3	1601.15	1390.04	1450.3	1029.68	1214.05	1193.47	1326.46	1397.21	1410.81
ENSG00000080618.17	CPB2	5.64049	12.3312	10.1049	5.33046	7.03418	7.50916	10.5228	4.49231	11.9493	2.96093	5.58382	7.9505	11.4405	12.0487	5.70529	0	4.43466	0	7.40121	1.09501	4.40264	4.05447	10.4941	5.68563	6.15641	7.65887	8.61398	8.85351	8.37606	1.4871
ENSG00000080644.16	CHRNA3	1.88024	0	0	0	0	0	4.43879	0.748746	0	0	0	0	0	0	0	0	0	0	0	0	0	0	0	0	0	0	0	0	0	0
ENSG00000080709.16	KCNN2	0	0	0	0	1.27815	0	0	0	0.990208	0	0	0	0	0	0	0	0	0	0	0	0	0	0	0	0	0	0	0	0	0
ENSG00000080802.19	CNOT4	558.267	372.698	317.471	428.306	385.011	411.124	480.357	456.288	342.441	342.005	324.337	328.258	367.487	379.201	369.812	405.241	406.422	335.62	469.945	393.046	387.296	324.087	408.462	397.115	376.505	363.12	386.428	474.999	443.328	420.131
ENSG00000080815.19	PSEN1	867.873	980.135	1050.97	562.772	581.135	498.145	653.312	884.799	770.017	565.249	635.682	524.634	820.766	793.847	790.924	692.551	595.419	491.046	528.451	607.937	520.512	531.253	707.603	548.525	578.335	547.775	490.013	616.355	499.875	700.706
ENSG00000080819.9	CPOX	260.399	244.337	327.997	319.369	322.89	283.452	291.269	302.623	330.611	435.485	446.506	456.097	265.155	333.622	386.228	444.492	296.728	382.329	373.083	299.195	414.593	578.563	455.112	542.067	545.617	462.548	496.116	459.898	503.625	480.605
ENSG00000080822.17	CLDND1	665.419	665.687	623.977	852.799	723.954	742.184	576.156	662.906	680.873	876.832	809.48	850.06	590.552	563.936	600.027	614.99	552.831	556.254	803.455	863.025	855.009	830.586	673.786	742.659	839.28	838.706	883.376	986.237	918.544	896.219
ENSG00000080823.23	MOK	37.4685	48.5771	47.9326	27.4783	42.143	43.2115	10.2917	25.1667	40.0853	38.9649	25.6769	34.7024	38.2219	62.3836	30.9933	27.3635	29.2906	26.5559	29.5286	34.4951	27.2914	41.2105	50.8084	21.9884	33.5566	24.3206	30.5281	38.322	18.6383	27.6595
ENSG00000080824.19	HSP90AA1	4961.99	4664.58	5070.63	18299.1	18209.4	17742.4	7141.55	7475.55	7351.21	22279.3	21359.9	20911	9808.48	9746.93	9765.19	24513	23356.2	23585.1	22697	23302.5	23120.9	31745.9	32222.8	32596.2	20043.4	21071.7	20064	24322.4	23889.8	24559
ENSG00000080839.12	RBL1	464.55	289.744	299.408	350.522	355.219	303.629	269.096	256.231	213.021	516.424	548.3	433.075	306.048	311.432	322.532	403.236	499.82	422.703	325.624	359.65	342.862	664.567	580.961	690.892	574.27	544.825	722.211	440.078	449.356	424.491
ENSG00000080845.18	DLGAP4	621.547	654.063	540.956	616.846	564.14	577.746	428.514	499.119	805.489	507.97	358.631	345.583	676.439	706.006	784.997	632.819	683.425	624.09	554.607	434.802	560.79	603.108	493.986	436.38	524.533	450.04	500.178	555.42	483.935	484.427
ENSG00000080854.16	IGSF9B	3.67859	17.77	20.005	43.648	46.2676	5.9361	3.74329	3.59563	9.53965	45.0223	80.4061	6.59924	3.05232	16.2596	29.2749	5.38588	18.7635	5.94327	81.276	159.864	107.49	7.21151	3.73309	26.9934	23.7999	13.3748	23.4738	5.984	8.34296	64.5004
ENSG00000080910.13	CFHR2	8.42196	10.0581	12.6036	12.28	7.58939	10.0309	15.8136	6.17605	7.03228	16.4295	10.82	14.0331	7.36974	1.85711	12.0419	4.66723	5.27292	21.9242	10.2669	5.06332	14.2978	2.24974	14.1061	1.16846	2.84672	4.1881	7.64446	5.7314	6.19692	4.81342
ENSG00000080947.15	CROCCP3	146.353	179.499	247.396	39.3516	38.1317	44.4124	225.381	178.321	161.438	37.4891	59.8637	47.079	70.9793	194.906	504.745	32.4683	48.0328	53.4158	26.9769	34.8698	37.6006	21.6351	29.9197	39.087	17.8895	29.8945	18.8474	37.411	29.5906	21.0272
ENSG00000080986.13	NDC80	26.3614	24.3952	18.1756	9.05468	18.3673	9.16486	15.3083	13.5255	11.9324	59.6363	41.724	50.677	15.4209	14.6177	16.4823	14.0163	11.5276	6.11729	11.2621	13.628	2.14935	53.865	63.0152	64.9185	29.6647	60.9777	30.5322	9.00111	8.22627	10.098
ENSG00000081014.11	AP4E1	390.364	338.83	349.596	394.036	405.188	405.64	409.768	370.622	401.539	467.4	438.457	398.284	347.656	361.081	472.088	466.603	428.471	427.542	465.874	468.102	476.272	507.186	457.378	478.317	432.346	458.75	484.402	550.684	464.827	547.738
ENSG00000081019.13	RSBN1	686.801	662.032	836.937	425.544	711.688	556.97	682.605	422.052	571.671	722.727	582.822	417.436	539.145	633.967	556.644	468.689	363.534	565.213	750.415	652.554	853.316	327.677	288.41	473.28	455.382	538.71	525.99	524.956	659.109	575.629
ENSG00000081026.19	MAGI3	9.54837	13.3969	10.4705	11.2794	9.92303	8.22251	10.6059	15.2094	6.64555	26.5272	17.9596	18.7245	14.0933	16.0652	23.5033	18.1545	13.8215	15.5553	11.0513	9.81029	10.5183	15.7861	24.4445	24.0997	14.3299	18.269	16.0283	15.9882	7.50417	9.99225
ENSG00000081041.9	CXCL2	0	0	0	0	0.498607	0.7097	0	0	0	0	0	0	0	0	0	0	0	0	0	2.45917	0	0	0	0	0	0	0	0.753081	0	0.632463
ENSG00000081051.8	AFP	0	0	0	0	0	0	0	0	0	0	0	0	0	0	0	0	0	0	0	0	0	0	0	0	0	0	0	0	0	0
ENSG00000081052.13	COL4A4	248.058	214.927	190.231	34.1114	22.7849	30.0583	177.076	190.587	190.526	70.1777	67.76	72.8623	147.78	100.902	120.078	32.296	50.6755	15.8393	17.5418	18.6863	27.8262	55.3513	109.093	71.6465	47.4223	51.4871	48.9989	26.0201	49.4279	31.0165
ENSG00000081059.20	TCF7	257.578	280.798	254.91	348.544	416.715	368.793	130.328	140.696	104.697	42.7511	38.955	49.2117	105.429	98.5003	128.878	199.709	184.453	194.028	239.696	182.708	111.177	47.4813	65.3719	40.8133	336.628	362.321	365.792	111.541	134.445	113.227
ENSG00000081087.15	OSTM1	554.141	430.514	713.505	163.635	380.676	438.611	711.969	448.848	636.025	321.067	303.041	315.784	488.283	424.72	429.891	474.392	425.899	579.168	322.429	446.221	430.465	316.182	161.263	293.457	355.653	299.832	319.291	417.33	298.643	429.354
ENSG00000081138.14	CDH7	2.93256	1.35333	1.37304	9.62455	3.17279	1.19039	5.51737	1.06822	1.03324	3.67034	2.18824	4.58017	0	3.22782	6.05275	3.38972	3.05424	2.68548	1.98276	3.52021	7.07673	0	3.37361	7.34469	6.14796	0.331125	2.78491	2.8462	4.03906	4.50821
ENSG00000081148.12	IMPG2	24.4421	18.9711	17.3227	10.6609	11.7236	12.5153	19.7302	22.4615	15.2083	19.246	10.0509	15.0176	7.15034	13.0528	13.6927	6.30845	5.7017	13.3657	16.0359	18.6152	2.9351	9.73072	12.5929	10.7395	5.38686	12.5327	14.5775	7.96816	7.53845	6.69193
ENSG00000081154.12	PCNP	1876.41	1714.05	1427.76	1693.02	1802.51	1840.32	2213.32	1361.26	1520.84	1855.21	1734.29	1695.92	1843.95	1577.35	1631	2008.79	2050.46	2476.07	2182.98	1667.96	1842.36	2365.07	2187.67	2045.03	1946.57	1980.92	1892.12	2194	2281.91	2210.17
ENSG00000081177.18	EXD2	167.141	134.199	124.556	159.061	175.774	181.997	99.376	139.886	166.827	121.449	201.017	135.389	114.059	174.338	199.89	167.865	156.814	157.526	108.025	131.694	145.423	173.218	129.775	143.897	142.614	155.368	160.096	156.269	185.291	179.262
ENSG00000081181.8	ARG2	6.9605	7.80358	5.93794	6.5779	6.26913	6.17765	6.49268	3.69574	7.14946	10.9616	8.26868	13.0815	3.52947	18.7843	4.69364	10.3797	9.38138	24.3628	26.4822	5.40508	2.41465	12.0079	17.2666	26.7815	10.7626	8.01922	11.4475	29.0753	19.2943	15.3704
ENSG00000081189.16	MEF2C	2900.34	2437.39	4412.67	4511.05	4810.36	5361.96	4882.48	3407.57	3122.56	2423.12	3045.98	3880.05	2629.1	2541.91	2353.28	3016.49	2677.6	2369.11	6304.23	5585.43	7004.62	2695.44	3052.06	2260.22	4050.31	3784.27	5550.45	5540.26	5187.71	5112.7
ENSG00000081237.20	PTPRC	8416.98	7883.93	9487.41	5724.03	4265.79	4996.36	8536.37	9147.66	8731.64	8375.34	9109.63	10048.3	7184.68	8143.16	7970.54	6501.85	5241.31	4568.45	4178.91	4453.51	5630.51	6008.79	5577.31	6878.65	9972.9	8764.02	9094.08	5249.14	4726.9	4083.78
ENSG00000081248.12	CACNA1S	0	0	0	0	0	0	0	0	0	0	0	0	0	0	0	0	0	0	0	0	0	0	0	0	0	0	0	0	0.837606	0
ENSG00000081277.13	PKP1	0	0	0	0	0.586182	0	0	0	0	1.48046	0	0	0	0	0	0	0	0	0	0	0	0	0	0	0	0	0	0	0	0
ENSG00000081307.14	UBA5	397.916	469.557	463.245	677.744	788.562	861.72	353.302	356.05	340.572	997.476	818.216	758.189	604.701	919.1	534.096	925.364	699.917	860.577	646.473	817.756	969.955	951.556	894.895	959.052	978.015	810.041	830.921	1089.06	1131.78	940.64
ENSG00000081320.11	STK17B	3388.94	3612.93	3922.02	3035.26	3159.93	3208.28	8198.53	7927.46	7666.83	3491.71	3516.44	3219.11	2477.69	2577.84	2564.05	3105.66	2967.88	3114.34	2756.77	2939.47	2995.01	3476.05	3452.17	3535.26	3485.72	3649.03	3683.17	3902.42	4009.8	4350.85
ENSG00000081377.17	CDC14B	187.159	180.549	271.913	80.4366	67.6172	59.7104	111.438	105.33	109.364	49.6069	46.1158	34.8974	188.312	145.075	135.849	62.0874	36.1111	38.4176	27.6141	36.1889	42.3456	24.9776	15.6143	30.1354	32.79	34.2831	44.7342	38.9869	32.2696	29.0746
ENSG00000081386.13	ZNF510	359.241	342.997	338.69	253.067	247.141	248.71	309.754	293.612	320.123	339.708	241.483	318.883	274.29	331.566	323.858	261.091	259.086	225.742	201.208	251.871	217.844	236.626	176.309	200.356	271.445	246.856	273.448	214.831	308.511	339.52
ENSG00000081479.15	LRP2	0	0.325348	0	0	0	0	0	0	0	0	0	0	0	0	0	0	0	0	0	0.375582	0	26.9525	0	0	0	0	0.227272	0	1.24904	0
ENSG00000081665.14	ZNF506	665.349	672.167	581.413	512.574	563.116	549.448	684.128	727.484	612.362	707.266	729.392	664.084	553.551	443.674	462.339	512.591	498.285	462.723	454.921	536.281	557.344	654.414	798.615	668.371	652.084	676.045	736.866	470.784	535.268	490.108
ENSG00000081692.13	JMJD4	128.711	199.485	162.161	361.195	340.865	339.048	162.825	158.988	175.578	268.768	264.126	251.748	183.455	190.557	227.073	409.952	380.475	344.455	380.822	370.896	431.656	408.449	474.091	433.725	320.131	315.27	349.646	490.121	370.286	397.877
ENSG00000081721.12	DUSP12	289.039	277.329	311.969	234.687	274.692	253.796	282.383	248.49	246.142	254.619	289.639	245.012	264.99	283.961	303.267	197.376	285.991	243.7	231.999	248.068	226.052	297.053	288.633	284.021	237.427	246.234	251.174	257.661	254.753	236.999
ENSG00000081760.17	AACS	301.902	240.134	286.06	313.028	278.856	244.634	343.972	335.916	355.411	342.467	295.768	334.409	317.535	338.351	318.46	373.175	293.465	291.494	276.945	301.191	304.116	290.493	263.115	252.823	285.538	263.841	267.062	308.941	274.603	302.727
ENSG00000081791.9	DELE1	709.853	787.673	760.845	848.444	757.856	791.872	812.348	871.281	771.027	680.077	663.473	743.394	750.689	763.204	833.975	723.231	623.79	779.694	731.926	685.961	665.051	662.95	602.043	711.173	677.755	638.961	623.914	634.913	712.121	519.946
ENSG00000081800.9	SLC13A1	5.64049	0	10.1049	10.6609	3.51709	8.34351	3.94604	6.73846	5.43152	4.44139	8.93412	0	0	4.01625	5.70529	2.52338	4.43466	5.01215	0	4.38005	2.9351	2.43268	4.19764	8.21258	1.5391	6.26635	3.31307	11.5096	5.02563	5.20483
ENSG00000081803.16	CADPS2	0	0	0	0	0	0	0	0	0	0	0	0	0	0	0	0	0	0	0	0	0	0	0	0	0	0	0	0	0	0
ENSG00000081818.4	PCDHB4	0	0	3.17349	0	0.346708	0.493492	0	0	0.642514	0	0	0	0	0	0	0	0	0	0	0	0	0	0	0	0	0	0	0	0	3.2692
ENSG00000081842.18	PCDHA6	0	0	0	0	0	0	0	0	0	0	0	0	0	0	0	0	0	0	0	0	0	0	0	0	0	0	0	0	0	0
ENSG00000081853.15	PCDHGA2	0.927429	1.87157	0	2.62935	0	0	3.89293	0	0	0	1.10173	2.6145	0	1.98109	1.19648	0	0	0	2.43386	4.32109	0	0	0	1.24647	1.51839	0	0.694798	0.928355	3.30533	2.20062
ENSG00000081870.12	HSPB11	236.869	232.341	226.872	207.616	230.48	219.134	230.047	194.783	214.708	375.198	322.686	346.745	224.336	240.712	232.593	246.343	260.46	258.849	238.834	223.482	239.653	376.357	349.184	382.404	372.743	381.971	391.548	289.249	291.722	280.172
ENSG00000081913.14	PHLPP1	367.587	237.627	160.398	447.813	282.472	369.57	297.36	195.628	199.583	386.223	380.103	342.561	372.533	581.333	397.062	481.486	472.658	390.472	273.213	288.11	424.264	405.733	289.633	250.344	463.484	394.391	401.624	271.03	288.717	198.768
ENSG00000081923.15	ATP8B1	5.44543	6.27944	10.3108	40.7619	14.8867	11.0468	0	3.71739	5.39351	12.2509	12.4081	10.5162	29.5085	33.7479	18.8845	75.8875	19.6844	26.5186	4.08301	6.34286	28.6045	39.5934	14.9912	18.0491	14.0097	11.5231	24.4593	5.16668	3.98849	5.53758
ENSG00000081985.13	IL12RB2	7.07106	16.9411	15.971	11.6997	15.5946	15.4835	20.2648	19.4408	20.7902	47.2492	49.4292	31.164	17.989	29.3748	17.7482	60.2251	38.6268	36.2346	17.8457	31.1887	31.2815	116.983	113.188	157.463	50.1178	56.8214	37.5618	164.972	267.713	171.977
ENSG00000082014.17	SMARCD3	1.01504	3.69177	12.5179	0	4.03692	1.12229	7.73646	0.755328	1.91588	0.99569	1.73703	0.594126	0	2.63435	2.46408	0.800097	0.852155	2.79435	1.63166	2.87298	1.86128	1.41061	0	3.24649	5.60077	1.56827	0.4504	0	2.80187	0.500075
ENSG00000082068.9	WDR70	331.081	357.266	324.823	555.214	615.969	509.747	317.391	270.398	276.325	396.944	437.698	462.806	342.373	411.854	330.772	440.918	495.133	449.013	459.528	516.973	557.177	499.814	567.412	494.415	527.029	560.478	553.818	502.766	553.486	562.196
ENSG00000082074.19	FYB1	2.73591	8.52038	2.86257	2.64257	9.83163	3.12727	1.30417	1.08949	2.69268	2.79962	0	3.06558	1.35216	18.6559	17.5825	3.57887	1.88441	6.26217	1.16633	11.0479	1.45507	13.9507	2.08098	1.56592	1.90752	4.12453	2.8926	6.93826	0	7.01141
ENSG00000082126.18	MPP4	2.71943	14.6344	4.17587	3.85494	3.9566	4.02263	11.415	5.71306	3.59059	0	2.33306	2.96586	8.77463	9.6817	6.87289	0	1.22175	4.93601	0	2.11174	11.3207	5.77563	2.0238	4.51113	2.53421	3.35686	4.93746	5.35849	5.98207	0
ENSG00000082146.13	STRADB	221.405	282.279	270.749	242.553	185.365	180.087	407.371	305.459	396.672	291.891	275.192	448.412	238.421	252.704	237.122	291.347	233.382	294.289	400.683	198.014	260.27	384.463	423.029	311.635	353.334	290.198	356.763	345.663	369.463	262.532
ENSG00000082153.18	BZW1	1555.84	2020.8	1643.12	3797.88	4248.55	4632.27	1706.54	2064	1712.21	4014.45	3791.3	3630.22	2071.72	2183.77	2371.13	4551.68	4373.26	4161.99	3992.35	3808.12	4109.88	4986.71	5121.87	4936.42	3932.28	4264.13	4021.67	4851.64	4607.07	4830.25
ENSG00000082175.15	PGR	0	0	0	0	0	0	0	0	0	0	0	0	0	0	0	0	0	0	0	0	0	0	0	0	0	0	0	0	0	0
ENSG00000082196.21	C1QTNF3	56.7434	64.073	65.3942	48.5191	37.0608	46.6234	52.2921	61.851	61.4115	48.5088	55.072	34.931	66.3861	67.4989	70.9024	45.0863	43.9097	22.9575	28.879	43.5451	19.8603	23.6966	12.5207	26.3325	41.7455	26.6976	30.5004	26.3949	18.6739	28.6599
ENSG00000082212.13	ME2	747.419	770.25	835.852	1331.91	1354.75	1288.71	952.807	921.543	942.593	1296.9	1364.07	1368.15	1066.08	1028.3	1071.54	1835.91	1699.42	1668.32	1410.12	1453.32	1367.85	2178.1	2089.99	2209.78	1478.14	1454.96	1460.89	1825.81	1738.76	1827.29
ENSG00000082213.18	C5orf22	333.159	263.712	219.166	335.655	447.305	404.953	348.911	309.308	388.486	326.019	377.623	364.671	284.771	278.301	318.441	430.325	370.82	496.054	377.282	537.624	408.59	459.027	376.998	373.004	374.921	365.688	434.409	429.495	490.853	493.605
ENSG00000082258.13	CCNT2	1073.77	1090.49	1150.02	1068.43	1151.99	1007.32	1260.62	1277.98	1199.28	1060.36	1148.64	1252.4	871.513	1051.53	1112.75	1056.42	972.395	1018.55	1152.25	1080.91	965.095	951.308	767.294	899.458	961.883	1108.55	936.748	858.405	795.406	914.711
ENSG00000082269.17	FAM135A	344.736	322.872	329.597	361.312	404.415	308.697	386.278	255.199	296.239	198.546	220.727	261.047	264.123	349.425	344.711	330.567	321.39	358.919	241.016	381.779	266.741	244.999	213.764	189.329	233.05	343.561	304.271	186.669	261.615	301.633
ENSG00000082293.13	COL19A1	306.19	372.678	315.329	455.485	523.113	521.757	321.252	370.829	361.464	203.721	260.962	175.496	300.837	302.234	299.955	415.999	391.541	312.98	238.31	178.28	227.001	150.232	129.787	201.437	327.497	315.136	297.519	189.329	163.158	163.612
ENSG00000082397.18	EPB41L3	5.24127	0	0.826451	0	0.335595	0.955348	0	0	0	0	0.639359	0	0	0	0	0	0.228954	0	0	0	0	0	0	0	0.43019	0	4.59126	0.506872	0	0
ENSG00000082438.18	COBLL1	1350.29	1385.04	1820.53	1846.57	1995.29	1797.21	1834.13	1891.8	1933.1	2107	2066.91	2047.47	1240.17	1208.4	1206.49	1232.61	1349.59	1320.75	2637.06	3030.32	2988.52	2581.34	2247.73	2272.79	2862.47	2994.52	2724.55	1641.92	1719.86	1817.9
ENSG00000082458.12	DLG3	33.0062	41.3742	42.7373	35.0605	35.6577	29.4341	61.717	94.3156	53.6962	29.568	23.3308	30.7475	23.6009	38.6547	59.266	27.0068	22.6975	26.0486	7.63405	9.54962	12.5801	14.995	3.66077	30.6735	23.5266	10.6552	5.77867	3.65282	23.3699	3.45123
ENSG00000082482.14	KCNK2	0	0	0	0	0	0	0	0	0	0	0	0	0	0	0	0	0	0	0	0	0	0	0	0	0	0	0	0	0	0
ENSG00000082497.12	SERTAD4	0	0	0	0	0	0	0	0	0	0	0	0	0	0	0	0	0	0	0	2.19002	0	0	0	0	0	0	0	0	0.837606	0
ENSG00000082512.15	TRAF5	2182.88	2187.04	2373.86	806.078	769.285	786.998	2410.61	2402.77	2381.68	1169.22	1104.98	1129.62	1392.47	1333.98	1236.27	908.683	897.449	813.936	1039.52	988	1024.07	843.9	858.554	836.296	1001.28	1036.69	1074.72	895.538	994.012	946.688
ENSG00000082515.18	MRPL22	174.306	141.756	174.75	317.398	325.581	308.054	151.652	177.268	161.308	337.855	369.593	313.466	213.637	216.547	201.112	331.996	362.994	385.809	261.028	285.497	362.036	481.561	449.646	450.478	363.007	351.695	386.689	368.953	361.876	394.803
ENSG00000082516.9	GEMIN5	368.131	334.211	340.024	1075.08	1124.96	1058.79	395.027	403.418	373.15	793.331	880.119	765.556	529.13	660.093	483.789	1165.22	1180.11	1046.14	1154.95	1197.2	1354.09	1375.25	1320.38	1178.02	1128.37	1154.17	1136.1	1341.61	1322.7	1368.28
ENSG00000082556.14	OPRK1	0	2.5275	4.33884	0	3.68786	0.741066	0	1.99502	10.3535	0	0	0	0	1.7836	1.01348	0	1.47738	0	4.38248	0.972583	1.30347	0	0	1.12221	0	0	0.58853	2.35909	2.23187	1.32083
ENSG00000082641.16	NFE2L1	877.499	946.691	1392.1	3269.25	3128.69	3054.71	1198.76	1158.56	689.106	1870.74	1546.35	1722.9	1386.26	962.705	1215.14	2592.08	2662.46	2644.27	2356.7	2510.99	2767.99	2036.41	1788.65	2216.62	1885.25	2150.31	1659.76	2035.84	2092.57	2276.7
ENSG00000082684.16	SEMA5B	3.84772	6.7942	0	2.72717	7.09233	5.12245	5.38367	5.74589	6.51685	24.4808	16.877	17.6334	0	2.05479	3.50273	2.58203	3.1594	1.70955	30.5224	18.058	5.73479	2.85698	4.61277	12.0437	23.9055	26.0943	23.3653	5.31187	4.28536	5.3258
ENSG00000082701.17	GSK3B	810.167	213.464	952.644	341.959	272.409	1101.79	2211.38	620.078	869.177	1048.98	3234.23	214.487	332.507	184.613	193.622	496.878	2383.89	945.462	239.085	413.296	2018.48	243.705	285.714	275.359	1226.51	299.011	1444.82	357.36	362.187	326.928
ENSG00000082781.12	ITGB5	0.98695	0	0	0	0	3.82035	0	0.929185	0	0.589844	0	0	3.77113	3.50298	0	0.502681	5.26426	0	0	2.99786	0.552192	0	0	0.922418	1.91008	0	2.57572	0.66626	3.25598	3.25703
ENSG00000082805.20	ERC1	261.128	240.246	642.884	248.527	309.565	415.458	266.119	369.611	358.248	337.034	253.81	683.45	373.464	283.128	256.328	757.175	332.285	809.142	326.672	668.669	344.116	294.821	323.993	643.045	1007.05	456.488	282.549	464.136	322.103	787.425
ENSG00000082898.19	XPO1	3109.75	2911.78	3081.1	4525.91	4527.65	4595.25	2812.11	2813.81	2735.98	7440.73	7301.84	6335.32	3833.39	5639.95	6339.63	5193.05	5104.59	7232.98	4376.64	4927.21	7200.18	8320.97	5445.26	5388.32	4703.36	4731.48	4686.54	5221.42	7408.52	9871.15
ENSG00000082929.8	LINC01587	0	0	0	0	0	0	0	0	0	0	0	0	0	0	0	0	0	0	0	0	0	0	0	0	0	0	0	0	0	0
ENSG00000082996.20	RNF13	685.571	719.12	737.904	343.773	365.58	490.105	538.763	527.989	524.71	361.704	370.838	308.152	513.679	507.751	426.085	475.545	358.558	388.507	429.408	320.865	378.798	386.505	316.135	317.656	378.791	372.374	317.819	408.592	438.958	434.057
ENSG00000083067.24	TRPM3	20.5657	19.6212	30.666	8.26265	15.5898	12.3278	24.6172	25.7684	22.7833	12.1197	5.50017	16.7898	18.7309	17.1163	20.2314	8.69953	10.7957	16.4569	21.0507	17.2577	14.4556	12.333	10.3369	8.08955	10.0727	10.9733	8.01961	6.97671	13.4547	11.2107
ENSG00000083093.10	PALB2	251.556	246.323	278.332	490.456	379.273	354.807	202.738	186.362	179.137	306.116	274.298	323.243	327.931	237.173	288.734	334.628	412.663	457.722	315.433	388.31	361.911	410.593	491.15	394.114	379.59	389.537	405.239	350.374	318.38	392.383
ENSG00000083097.14	DOP1A	403.357	556.236	426.312	360.192	410.993	476.06	721.952	573.755	594.301	434.679	462.23	381.272	257.144	361.175	467.032	230.546	311.897	314.752	488.188	496.021	429.109	321.179	533.289	343.195	381.501	454.747	441.946	365.107	372.393	402.765
ENSG00000083099.11	LYRM2	453.768	421.088	466.547	638.713	674.064	677.401	486.52	423.654	467.408	682.45	655.56	720.615	373.093	451.892	421.546	718.465	642.557	704.202	603.951	695.492	633.021	719.221	720.328	646.352	748.38	776.222	798.52	649.408	727.242	699.205
ENSG00000083123.15	BCKDHB	150.154	178.352	159.762	180.999	213.621	170.851	205.753	148.273	139.406	204.519	173.594	216.389	216.55	229.257	177.542	236.582	204.419	210.391	174.367	189.111	177.188	226.587	175.016	214.696	222.539	226.972	229.882	229.602	227.25	219.391
ENSG00000083168.11	KAT6A	2090.98	2312.32	2062.77	1279.95	1381.64	1336.98	2053.6	1964.15	1931.73	1409.98	1264.45	1327.49	1659.54	1585.39	1449.48	1256.2	1284.09	1388.27	1456.37	1499.24	1464.2	1110.32	1003.37	1018.98	1328.95	1284.26	1369.87	1291.62	1364.91	1297.07
ENSG00000083223.18	TUT7	842.506	772.223	731.791	632.548	536.577	605.386	745.412	915.479	798.085	757.641	842.398	742.028	704.815	801.914	655.22	673.603	532.208	548.586	539.815	571.772	606.723	710.322	640.523	623.732	648.2	693.351	686.077	551.194	529.858	531.989
ENSG00000083290.20	ULK2	57.2802	73.8653	58.5797	54.5782	71.032	68.5221	138.152	40.1566	31.9393	20.2023	27.393	68.3626	134.917	16.4416	48.9529	137.26	142.376	39.082	48.0925	36.5511	69.9656	26.6652	29.7929	25.0347	119.493	52.6287	49.1478	41.0756	65.3684	58.3354
ENSG00000083307.12	GRHL2	0	0.948554	0	0	0	3.3374	0	1.12308	2.17261	0	3.35029	0	1.43007	0	0	1.26169	1.26705	0	1.23353	1.09501	0	0	0	0	0	0.696261	0	0	0	0
ENSG00000083312.18	TNPO1	1311.54	1441.32	1610.54	2554.34	2161	2693.19	1159.95	1110.01	1437.77	1976.7	2241.05	1904.85	1605.96	2056.09	1786.94	2697.01	2688.11	2434.58	2549.91	2185.86	2368.59	3310.29	4245.18	2999.58	2017.8	2324.47	2161.32	3279.83	2772.39	2903.42
ENSG00000083444.17	PLOD1	109.631	117.288	84.3054	268.202	220.984	286.659	111.548	123.88	117.701	268.354	286.154	248.342	190.347	257.637	226.502	346.137	321.939	273.275	308.704	294.643	228.158	389.845	364.919	386.696	291.439	255.663	270.232	376.423	324.507	287.939
ENSG00000083454.22	P2RX5	2624.91	2607.22	2618.97	884.446	735.993	637.24	1607.49	1778.69	1824.37	3986.76	3923.76	3985.51	2198.15	2150.43	2222.92	508.38	490.09	576.758	490.964	479.725	430.522	2464.33	2213.01	2458.06	1346.08	1306.61	1342.78	513.682	434.527	478.709
ENSG00000083457.12	ITGAE	265.919	246.681	246.985	135.631	151.595	162.063	250.981	273.656	243.496	330.644	334.375	358.162	286.653	267.979	249.171	162.281	139.368	149.699	156.503	134.079	137.631	305.318	288.613	325.971	201.134	225.435	226.213	166.812	165.342	145.678
ENSG00000083520.15	DIS3	756.49	877.544	885.638	1659.69	1648.48	1641.85	830.577	809.744	886.836	1557.06	1392.74	1514.69	926.21	954.363	986.048	1612.54	1613.35	1483.22	1481.94	1512.61	1541.01	1888.22	1832.07	1929.2	1670.34	1858.63	1750.83	1748.58	1651.3	1767.83
ENSG00000083535.16	PIBF1	161.783	239.785	146.633	244.739	319.914	347.356	143.746	155.481	145.897	294.083	279.962	229.479	144.615	266.352	146.593	251.431	358.051	582.319	395.338	255.881	474.137	318.303	268.698	276.348	325.238	378.734	447.037	294.015	228.636	312.363
ENSG00000083544.16	TDRD3	218.011	186.131	240.756	193.218	249.598	234.612	205.046	179.485	228.277	221.035	233.34	218.739	236.182	244.949	249.213	240.105	217.006	220.927	221.429	241.49	225.24	227.073	227.982	241.31	219.127	245.494	255.111	263.775	234.515	250.2
ENSG00000083622.8	AC000061.1	0	0	0	0	0	0	0	0	0	0	0	0	0	0	0	0	0	0	0	0	0	0	0	0	0	0	0	0	0	0
ENSG00000083635.8	NUFIP1	110.93	111.929	134.251	230.542	253.23	258.649	107.859	105.569	82.5591	195.421	188.733	201.413	157.308	149.605	154.043	261.17	270.514	262.303	280.012	229.952	284.704	296.787	287.539	291.231	243.178	238.121	242.517	264.72	267.196	266.934
ENSG00000083642.19	PDS5B	814.404	724.815	826.514	558.701	669.39	703.67	1022.82	733.485	940.243	720.558	782.361	953.631	742.801	695.077	629.228	872.298	709.183	897.287	690.789	547.758	604.035	1085.3	794.025	793.568	737.757	775.808	949.043	541.648	802.653	784.182
ENSG00000083720.13	OXCT1	712.525	538.405	574.065	516.217	656.919	689.402	708.552	600.862	529.593	758.019	680.696	695.516	715.38	776.395	747.544	1022.77	663.395	712.96	730.172	770.833	1207.95	956.653	1005.52	1109.3	748.037	837.278	695.858	814.392	725.315	755.003
ENSG00000083750.13	RRAGB	236.284	188.796	255.401	197.399	208.318	205.27	88.41	187.206	151.788	129.612	82.5403	102.256	157.653	178.35	137.882	129.893	105.259	106.816	132.003	163.621	140.015	59.9828	135.092	128.54	162.97	134.492	122.401	194.8	156.453	185.333
ENSG00000083782.8	EPYC	0	0	0	0	0	0	0	0	0	0	0	0	0	0	0	0	0	0	0	0	0	0	0	0	0	0	0	0	0	0
ENSG00000083799.18	CYLD	1574.87	1732.83	1696.31	2934.66	3176.2	3090.75	2951.98	3114.55	3041.99	1743.62	1538.28	1823.63	1632.15	1819.6	2108.25	2951.87	2463.85	2656.76	3744.2	3664.67	3750.22	1476.47	1510.15	1582.98	2304.8	2510.48	2337.91	3257.07	3173.93	3099.5
ENSG00000083807.10	SLC27A5	65.1283	54.7242	63.1177	97.0909	85.8741	84.9856	49.7695	49.591	75.6569	46.5796	75.5112	84.5953	62.9828	73.5735	95.3122	60.3729	82.5735	115.471	90.5693	59.1361	49.6093	100.077	100.434	126.575	75.9896	79.2625	87.8014	109.425	85.7709	96.2718
ENSG00000083812.12	ZNF324	192.973	170.167	184.43	216.887	159.826	193.684	183.885	173.787	160.784	262.928	185.294	245.677	156.561	166.103	135.49	237.496	254.949	253.372	268.722	176.066	205.21	210.711	212.321	265.068	198.591	235.63	190.514	253.628	239.195	246.332
ENSG00000083814.13	ZNF671	615.845	500.613	516.627	323.935	315.646	264.918	497.939	491.946	508.004	320.575	328.953	320.262	497.031	510.06	451.085	249.001	230.747	257.108	238.976	272.559	233.104	230.493	235.209	215.657	342.822	284.51	259.284	279.337	224.627	232.451
ENSG00000083817.9	ZNF416	134.432	126.158	99.6055	163.911	157.097	146.846	94.705	105.569	134.702	112.515	112.793	121.908	127.276	119.483	131.222	140.048	112.134	140.34	119.653	135.781	151.157	108.66	65.0635	94.7605	115.433	141.341	121.921	143.427	113.914	113.019
ENSG00000083828.16	ZNF586	405.209	416.9	382.922	305.281	285.585	300.179	451.493	449.29	398.387	332.933	341.214	334.988	339.122	358.013	365.112	273.95	271.765	277.057	257.825	307.4	287.663	270.972	304.847	294.495	263.535	266.584	258.467	282.767	229.434	260.859
ENSG00000083838.16	ZNF446	140.081	147.286	157.987	82.8236	93.5216	113.051	114.11	147.009	174.625	82.3873	116.094	102.121	131.129	110.831	130.677	108.808	98.0674	84.5934	104.824	101.48	88.1579	76.5056	68.9917	69.4806	115.568	95.4094	98.0627	72.0084	99.1138	78.1806
ENSG00000083844.10	ZNF264	687.534	512.962	566.087	400.432	438.122	389.987	570.141	503.604	539.74	359.284	532.269	439.165	628.726	526.574	514.279	456.833	412.523	310.501	438.9	372.537	409.075	441.714	412.309	394.361	512.667	457.071	504.24	373.109	487.653	485.484
ENSG00000083845.9	RPS5	7766.43	7671.58	8019.73	14010.4	13914.4	13901.9	7121.08	7178.7	7343.39	11691.1	11282.8	11885.2	10611.9	10969.5	10779.3	12269.1	12792.3	12646	13252	12543.4	12785.3	11859	11640.5	12202.6	13342.6	13143.1	13427.6	11929.2	12180.1	11742
ENSG00000083857.14	FAT1	18.085	25.1577	1.43233	0	0	0	0.753619	21.2228	0.466792	0	1.44783	0.126533	0	11.6572	1.20069	0	0.090743	0	0	0	0.210205	1.05128	16.5847	0	1.51447	0.299188	0	0.380442	0	16.631
ENSG00000083896.13	YTHDC1	2283.67	2052.15	2057.24	1330.92	1406.25	1447.91	1898.1	2059.06	2047.96	1297.25	1351.02	1153.68	1620.07	1553.75	1523.86	1206.09	1167.37	1199.86	1426.94	1334.64	1365.23	1226.57	1184.27	1110.19	1164.06	1239.03	1239.47	1156.12	1140.97	1209.5
ENSG00000083937.10	CHMP2B	533.028	470.293	547.371	630.702	594.326	584.851	477.749	534.986	389.897	584.471	607.622	613.054	437.428	427.217	520.403	589.327	561.663	628.082	632.105	577.02	567.307	640.605	505.02	552.171	621.806	648.193	606.734	669.122	674.807	616.849
ENSG00000084070.12	SMAP2	4494.88	4648.97	4250.88	2753.8	2398.51	2721.45	2996.35	2909.55	2652.68	2637.08	2673.96	2619.78	4236.7	4398.3	3980.86	2037.36	2425.77	2101.68	2306	2376.65	2567.43	2826.85	2483.85	2607.75	2428.24	2714.52	2593.25	2699.64	2405.37	2536.27
ENSG00000084072.17	PPIE	600.207	639.256	557.516	668.704	722.856	702.269	561.524	659.874	581.737	706.245	649.793	675.731	607.224	554.666	672.483	673.407	695.723	670.382	613.749	662.068	682.7	794.083	830.739	732.281	719.529	692.783	735.163	743.493	686.119	676.275
ENSG00000084073.10	ZMPSTE24	330.641	427.578	490.063	779.674	798.032	785.287	396.512	321.043	340.391	472.42	566.629	576.595	416.188	459.197	460.301	584.539	605.925	625.722	712.271	875.13	814.918	709.47	649.979	675.19	492.289	520.985	540.77	787.027	871.659	986.759
ENSG00000084090.14	STARD7	1809.1	2016.3	1893.15	2991.32	3136.7	2693.59	1765.54	1986.55	1798.71	2710.35	2871.52	2443.95	3304.33	3406.81	3187.93	3881.07	3061.6	2922.36	2643.73	2531.88	2710.42	3937.4	3126.6	3496.25	2828.35	3133.3	2706.34	2771.67	3074.29	3366.97
ENSG00000084092.7	NOA1	399.535	408.827	446.059	462.417	468.945	438.869	416.965	426.769	445.385	485.592	531.58	513.249	592.048	636.575	637.852	557.667	507.452	542.983	513.15	447.86	494.564	546.542	478.531	539.503	497.899	541.691	577.137	593.185	556.17	568.814
ENSG00000084093.19	REST	582.378	631.328	653.653	428.958	445.378	496.047	524.73	499.921	611.825	569.845	519.513	508.725	630.778	638.793	680.83	533.196	505.357	590.162	502.863	448.213	404.416	497.536	436.199	433.722	455.709	459.92	535.298	438.44	444.092	518.584
ENSG00000084110.11	HAL	34.1967	20.6004	40.5671	11.4612	10.6304	9.47831	70.0334	36.3494	60.5159	5.52332	26.0267	32.1764	24.1658	25.5406	13.2896	4.70713	5.34916	11.6977	35.0233	23.3633	7.03946	9.56734	7.87408	10.0658	6.61855	4.81885	7.46473	6.85081	8.47217	8.45475
ENSG00000084112.15	SSH1	596.427	616.886	708.018	484.698	626.6	601.054	589.005	711.03	478.953	353.698	559.088	630.16	648.963	669.525	709.012	661.641	592.291	629.33	729.671	476.348	480.889	427.181	391.248	498.107	494.188	535.952	523.624	586.57	433.623	629.956
ENSG00000084207.18	GSTP1	1148.2	1124.8	1029.52	3632.57	3504.33	3519.84	1581.16	1605.44	1629.53	1402.8	1436.14	1555.96	1690.43	1706.09	1594.32	4241.52	4615.39	4406.95	3924.34	3920.85	3651.18	2056.3	2009.85	2014.12	3072.59	2874.47	2946.19	4993.45	4751.65	4674.18
ENSG00000084234.18	APLP2	2335.59	2339.84	2361.11	958.251	1097.61	1068.97	1221.7	1215.24	1196.99	1177.49	884.451	1088.46	1653.66	1663.08	1640.97	1507.77	1545.07	1003.89	1378.51	1090.68	1095.38	855.161	874.26	1030.11	860.426	879.379	917.682	1483.46	1443.2	1080.81
ENSG00000084444.14	FAM234B	138.535	158.569	160.604	109.245	106.977	99.3402	141.261	127.14	168.564	147.372	117.707	124.146	170.268	163.641	165.297	136.676	160.353	138.592	96.307	140.492	97.3907	110.792	122.898	143.98	114.156	112.117	109.932	93.316	98.0928	116.103
ENSG00000084453.16	SLCO1A2	6.9906	0	0	0	0	0	3.54453	5.04401	2.92731	1.32982	0	0	2.56912	4.50949	3.07486	5.66656	2.95752	0	1.10802	2.95078	2.63645	0	5.65579	1.70237	5.10863	0	0	1.59053	3.00951	3.33946
ENSG00000084463.8	WBP11	1422.15	1231.1	1454.69	2039.1	1843.25	1882.42	1400.71	1275.83	1382.28	1534.05	1628.6	1663.84	1287.54	1315.48	1316.28	1902.12	1851.17	1637.55	1965.33	1802.25	1964.76	2070.74	1751	2066.42	1849.42	1900.19	1815	1982.61	1953.83	1822.8
ENSG00000084623.12	EIF3I	1335.11	1203.1	1203.07	3482.83	3415.91	3236.3	1274.17	1155.58	1272.76	3028.46	2995.2	2967.12	1789.33	1885.4	2068.9	3424.53	3635.84	3732.04	3518.97	3394.76	3238.1	4215.4	3776.93	4396.19	3720	3682.79	3675.28	3659.32	3598.56	3776.7
ENSG00000084628.10	NKAIN1	0	0	0	0	0	0	0	0	0	0	0	0	0	0	0	0	0	0	0	0	0	0	0	0.631737	0	0	0	0	0.837606	0
ENSG00000084636.18	COL16A1	4.49632	1.69452	4.788	1.19031	0.408704	1.06722	0	0	3.00474	0	0	2.2206	0.638677	1.84855	0	0.734144	0	0	0	0	0	0	0	0	0.536555	0.204175	6.28451	0.617295	0.48738	0
ENSG00000084652.16	TXLNA	884.624	905.515	882.262	1844.59	1843.57	1839.8	1067.02	1124.77	1078.21	1752.85	1674.52	1616.23	1103.15	1146.37	1206.86	1726.06	1683.92	1629.03	1705.04	1714.51	1710.01	1649.69	1730.23	1651.45	1511.25	1653.07	1571.74	1635.81	1632.98	1639.73
ENSG00000084674.15	APOB	0	1.73997	0	0	0	0	0	0	0	0	0	0	0	0	0	0	0	0	0	0	0	0	0	0	0	0	0	0	0	0
ENSG00000084676.15	NCOA1	787.324	800.882	774.957	674.912	764.686	781.369	723.104	754.472	791.084	1489.38	1712.32	1438.66	692.021	658.64	743.247	816.56	636.061	858.817	905.33	899.201	876.533	1081.32	1192.37	1066.15	2169.74	2242.55	2129.74	856.586	823.909	866.547
ENSG00000084693.16	AGBL5	203.41	195.521	139.641	220.446	200.853	196.65	124.697	129.053	165.519	188.972	176.086	216.129	170.955	182.183	179.947	148.612	186.47	298.823	135.283	111.988	119.684	133.291	156.735	124.773	195.301	189.945	173.169	138.782	97.6182	105.228
ENSG00000084710.14	EFR3B	7.28812	6.93568	7.25505	6.08992	5.23426	3.8129	8.56897	7.18529	11.3181	9.91069	9.84992	4.99798	12.8286	7.26433	6.25743	16.7431	7.64697	12.216	8.42905	4.00328	4.91222	15.2879	13.428	9.23832	6.7549	7.83369	4.23931	11.5897	4.59333	8.15506
ENSG00000084731.15	KIF3C	76.77	172.989	50.6421	16.3081	14.8253	6.80703	70.7164	59.5555	56.6245	25.3645	134.687	33.1456	80.354	72.9053	66.096	23.484	29.8887	40.8915	13.0829	20.5473	14.4657	25.801	6.84927	21.3599	31.1002	21.819	19.1439	17.3355	19.134	25.607
ENSG00000084733.11	RAB10	1101.48	910.392	872.689	2323.38	2140.12	2200.88	1060.24	1053.63	1008.77	2432.73	1949.71	2071.52	1428	1450.47	1430.81	2240.52	2178.44	2113	2600.69	2574.74	2557.25	2407.23	2615.39	2417.25	2453.8	2581.17	2753.48	2783.23	2762.06	2938.22
ENSG00000084734.9	GCKR	0	0	0	0	0	0	1.31535	0	0	0	0	0	0	0	0	0	0	0	0	0	0	0	0	0	0	0.696261	0	0	0	0
ENSG00000084754.12	HADHA	1870.83	1894.66	1856.36	2821.25	2638.61	2845.95	2031.63	1995.68	2138.23	3135.48	3138.33	3014.44	2761.3	2743.78	2829.05	3009.03	2989.62	2948.79	2951.5	2956.43	2984.69	3185.61	3290.31	3201.05	3274.29	3398.19	3457.22	3198.84	3203.07	3264.3
ENSG00000084764.12	MAPRE3	65.4536	57.8713	62.0584	45.641	66.719	75.3576	71.6881	71.9107	75.2514	42.4238	41.8926	51.2975	54.8605	38.3005	45.8877	61.4208	57.9394	52.8244	36.415	52.8549	82.1386	28.1423	43.658	35.2367	60.5741	62.7952	60.4667	54.7992	47.7899	59.132
ENSG00000084774.14	CAD	802.335	808.779	720.395	2061	2453.85	2273.28	1020.6	694.467	840.538	2149.45	2035.1	2032.82	1334.7	1217.63	1225.92	2839.92	2185.75	2480.79	2702.53	2567.13	2734.84	2830.76	3073.97	3081.93	2755.39	2414.23	2263.22	2643.33	2718.81	3139.12
ENSG00000085063.17	CD59	382.86	426.191	444.903	960.812	1052.68	1063.18	476.858	460	379.825	988.16	1232.55	1101.83	627.367	697.916	582.976	932.141	1130.8	1064.33	1670.71	1564.38	1671.78	1569.75	1834.85	1725.8	1042.16	1041.23	1012.21	1660.7	1568.77	1508.66
ENSG00000085117.12	CD82	2137.69	2121.37	2135.51	6422.54	6137.26	6203.96	1188.73	1152.86	1222.27	3417.6	3410.46	3355.87	1486.12	1550.94	1570.45	3450.82	3555.93	3469.55	4389.73	4397.91	4476.44	2658.43	2505.56	2534.05	3925.9	3634.47	3733.39	3053.17	3147.15	2900.05
ENSG00000085185.16	BCORL1	123.106	106.177	140.76	86.5022	205.648	161.368	134.425	98.2932	138.259	103.146	153.856	120.734	83.0309	160.336	105.868	245.662	118.663	131.618	153.708	283.039	161.798	131.485	104.092	126.144	178.522	159.991	173.408	186.749	165.105	149.504
ENSG00000085224.23	ATRX	1987.9	1760.87	1506.48	1487.95	1790.21	1902.99	1468.34	2048.65	1680.42	4063.66	2219.01	1658.38	2118.2	2025.45	1616.76	1683.18	2959.99	1719.01	1426.79	2083.41	2059.56	2045.44	2023.23	1900.36	2037.44	1512.47	2108.36	1964.45	1778.21	1628.51
ENSG00000085231.14	AK6	192.31	202.638	238.58	378.718	415.836	394.355	137.256	132.001	182.703	348.83	338.979	351.639	214.82	230.664	264.812	437.657	448.516	448.718	397.656	470.323	435.157	639.501	628.204	574.026	395.989	408.636	440.36	543.767	516.136	498.558
ENSG00000085265.11	FCN1	5.03981	7.62785	2.29758	3.57209	6.80884	2.23649	5.87635	8.69578	4.85309	5.29121	4.33064	0.789314	14.1641	4.48567	5.44837	10.6797	2.83028	5.97118	0	6.84879	2.62252	2.17361	3.75062	5.08014	7.85048	4.35479	6.51254	2.3732	2.99362	3.98619
ENSG00000085274.16	MYNN	439.756	455.21	463.952	500.541	538.277	518.43	381.856	475.116	477.713	598.799	600.101	535.849	501.194	465.596	482.918	454.274	528.613	477.113	457.129	477.483	463.585	568.087	532.167	558.938	548.264	581.915	569.211	462.405	496.339	493.371
ENSG00000085276.19	MECOM	0	0	0	0	0	0	0	0	0	0	0	0	0	0	0	0	0	0	0	0.205359	0	0	0	0	0	0	0	0	1.3618	0
ENSG00000085365.18	SCAMP1	264.904	266.035	233.664	167.318	136.439	169.954	200.676	182.667	180.854	201.911	130.513	104.934	238.678	255.025	249.651	210.999	216.867	177.916	86.5446	40.9292	94.19	196.15	137.392	203.302	108.685	141.092	131.872	161.1	122.038	154.203
ENSG00000085377.15	PREP	334.625	304.617	398.255	581.235	600.443	619.112	368.313	366.077	376.469	601.368	613.753	539.482	460.767	505.403	489.068	639.022	617.208	670.378	672.915	658.267	679.213	765.265	767.337	758.081	676.167	708.952	695.887	752.74	777.841	760.361
ENSG00000085382.12	HACE1	302.9	276.253	278.892	141.1	143.488	84.8655	218.911	247.966	188.363	177.833	163.677	88.7415	177.003	227.771	206.902	131.732	107.877	171.217	129.591	95.824	86.0563	72.3009	85.8364	83.6201	73.5677	130.881	125.559	119.243	84.6734	131.94
ENSG00000085415.16	SEH1L	423.675	352.499	424.295	1186.85	1294.51	1322.98	413.398	432.047	478.849	1166.53	1048.56	1109.62	686.844	745.653	622.507	1283.15	1498.2	1241.09	1316.25	1367.75	1081.6	1920.06	1715.9	1807.42	1230.71	1296.44	1244.72	1503.33	1639.83	1650.06
ENSG00000085433.16	WDR47	208.784	177.47	170.923	164.676	186.523	200.521	195.987	193.228	215.522	182.566	140.838	138.243	150.224	141.07	146.186	173.901	203.661	185.159	238.512	240.385	315.749	153.068	149.63	171.859	172.022	237.223	195.173	296.614	229.742	244.093
ENSG00000085449.15	WDFY1	870.16	1022.11	849.516	756.677	690.334	734.751	845.328	1042.1	1320.19	629.241	854.08	790.567	1093.96	1138.59	887.455	1748.07	1704.87	1857.08	670.644	733.644	657.049	1504.55	1303.26	1248.6	952.083	868.732	874.303	1118.06	870.804	1152.88
ENSG00000085465.13	OVGP1	47.4596	70.0265	71.678	26.7127	27.4382	28.6498	39.8869	51.4056	20.1623	73.3946	21.5948	13.7728	39.8286	37.309	46.8135	14.0557	46.6614	11.1634	27.474	32.4472	33.503	13.8465	18.6985	11.2563	7.42729	33.6651	15.742	48.0195	22.3868	16.5607
ENSG00000085491.17	SLC25A24	326.348	299.715	295.467	326.659	285.082	277.472	329.866	330.569	340.773	394.127	461.159	467.566	354.744	392.378	343.926	310.241	316.484	337.845	327.267	317.971	329.211	374.147	399.989	347.981	392.258	422.166	398.776	399.472	358.372	442.122
ENSG00000085511.20	MAP3K4	1312.55	849.992	958.455	791.962	520.604	605.132	733.363	800.925	389.597	414.207	784.861	590.689	832.424	715.137	890.547	654.056	496.388	870.665	758.119	380.295	711.481	575.009	926.145	619.439	509.514	464.415	1083.15	316.885	338.978	501.991
ENSG00000085514.16	PILRA	45.1559	30.5508	43.3341	3.0605	4.4551	5.02091	31.7615	26.8928	23.8975	1.89315	10.653	8.87522	19.7352	33.4659	29.9012	5.89475	5.3556	5.49985	3.17202	12.6152	9.43717	6.63198	2.13291	4.06499	6.36161	4.62501	6.40603	5.77498	10.5107	1.51125
ENSG00000085552.17	IGSF9	14.2806	9.15364	12.9733	1.8328	0	2.29504	0	0	0	0	0	0	4.29808	3.55865	7.04253	0	0.634685	0	1.2358	3.99618	0	0	0	0.632896	0	0	0.66383	1.21766	0	0.624024
ENSG00000085563.15	ABCB1	685.853	569.294	462.834	29.1396	12.3772	32.6242	149.113	62.7396	131.63	90.0312	51.4986	26.4627	492.926	448.704	486.223	118.689	32.1221	108.995	3.64582	4.53097	16.4065	15.355	45.4543	24.1159	8.6689	12.9865	15.2236	9.23457	28.3192	12.9056
ENSG00000085644.14	ZNF213	110.38	136.544	156.548	115.588	120.387	124.312	203.144	169.391	188.12	99.5026	114.885	87.4663	172.98	190.433	151.12	141.942	163.337	132.619	101.521	147.829	130.949	106.632	141.399	130.047	112.544	121.249	153.204	112.906	123.14	172.519
ENSG00000085662.14	AKR1B1	730.151	788.743	728.882	1071.24	1015.11	1017.31	801.897	805.998	858.371	1041.84	1024.77	972.759	1216.29	1168.24	1120.26	1267.65	1264.3	1230.52	972.171	1004.29	1002.49	1183.57	1230.18	1207.66	1162.63	1127.75	1106.54	1013.41	1074.19	1081.88
ENSG00000085719.13	CPNE3	1044.22	1011.66	757.335	838.505	1030.05	941.217	713.588	1214.15	1195.6	869.581	1261.57	1114.11	1244.5	2708.98	1343.96	950.515	1148.99	1265.55	643.853	720.823	615.049	913.139	1544.37	1746.97	638.272	1096.86	1169.8	960.693	656.228	892.475
ENSG00000085721.13	RRN3	841.841	706.814	901.686	1077.34	1063.95	1077.9	638.481	701.752	745.427	869.113	821.19	793.403	638.534	597.394	647.697	821.01	901.417	839.398	939.305	1077.81	1045.16	864.261	851.726	988.175	865.755	909.384	863.045	1045.83	957.42	970.207
ENSG00000085733.16	CTTN	3.75803	9.38452	7.45562	14.1591	1.77449	12.4805	27.9756	3.27634	21.2938	26.8757	3.50503	11.193	21.2306	6.96702	7.93191	2.85018	5.72655	18.9672	24.5715	17.7936	42.7265	18.074	7.54884	10.0348	4.83056	9.18421	7.88261	37.7097	29.7696	55.2321
ENSG00000085741.13	WNT11	0	8.58527	0	1.99474	0	1.24891	1.9689	7.64321	8.20596	11.1835	7.60025	1.32231	2.14062	3.00589	3.41602	0	0.948298	2.50084	4.61609	3.27817	13.2826	0.606899	1.57083	2.89917	3.45574	2.60552	6.34172	14.5778	7.52269	8.34743
ENSG00000085760.15	MTIF2	547.067	476.263	642.593	697.743	704.501	1113.86	400.884	475.578	444.138	505.07	626.589	675.836	499.904	507.943	545.797	812.91	781.013	705.185	846.807	563.579	640.984	1062.69	945.804	953.317	640.422	721.37	681.301	896.7	943.449	767.215
ENSG00000085788.14	DDHD2	432.354	506.199	597.895	777.835	836.326	1453.83	1001.26	854.301	808.487	645.507	707.157	1070.03	607.482	785.925	609.081	1102.02	809.753	569.537	773.464	1211.19	1434.04	1087.03	489.659	1135.78	797.829	874.008	712.034	1089.62	931.496	1110.04
ENSG00000085831.16	TTC39A	0	0	1.51116	18.9569	0	2.89988	11.9129	0.298748	10.616	0.393816	0	0.924762	0	0	11.1642	0	2.98193	16.3272	4.53014	3.73001	13.7002	0.647114	0.558305	0.336095	0.204707	0	0.176261	2.44408	42.035	13.6612
ENSG00000085832.17	EPS15	1353.76	1345.14	1434.53	2853.86	2883.56	2902.14	1520.36	1287.22	1340.88	1909.83	1947.98	1886.96	1282.8	1578.8	1265.45	2857.03	2784.58	2553.03	3283.28	3115.99	3427.85	1546.44	1502.21	1435.83	2551.61	2466.14	2693.79	3297.08	2924.39	3566.35
ENSG00000085840.13	ORC1	40.3345	22.7151	30.2479	22.6045	25.7352	28.7154	19.6867	17.0525	21.9922	137.38	149.317	145.438	28.5384	44.0814	34.651	84.347	100.508	106.69	29.5396	29.9274	27.822	314.742	356.014	310.084	158.178	170.208	187.215	76.8559	65.1893	68.2557
ENSG00000085871.9	MGST2	4.23336	6.40726	4.30521	11.3711	8.07536	7.04233	7.64814	4.83739	2.91774	13.6788	8.80073	2.37273	24.7691	32.1753	25.6613	22.7265	14.8124	14.862	7.08421	3.69827	8.42815	10.905	7.08853	16.6158	3.46543	5.54942	19.027	7.37943	9.65458	3.29629
ENSG00000085872.15	CHERP	897.888	928.479	1020.47	1408.36	1520.36	1677.09	1048.61	975.521	1051.76	1179.16	1159.28	1295.17	947.197	1062.77	1176.73	1524.96	1351.71	1436.84	1417.29	1694.44	1677.82	1369.76	1235.96	1283.92	1201.63	1214.58	1227.21	1277.2	1410.48	1193.45
ENSG00000085978.22	ATG16L1	508.142	501.227	486.121	337.674	371.656	342.022	450.923	440.683	417.048	314.06	359.718	400.726	435.755	320.096	390.957	340.195	275.425	302.957	327.215	314.057	409.526	313.614	268.329	282.492	306.061	343.456	372.309	305.585	287.823	223.453
[truncated: 58,555 more rows]

## Sheet: Proteomics_10 conditions
Gene.Symbol	A.untreated.scaled	A.CD40L.scaled	A.CpG.scaled	A.IL4.scaled	A.aIgM.scaled	A.CD40L_CpG.scaled	A.CD40L_IL4.scaled	A.aIgM_CpG.scaled	A.aIgM_CD40L.scaled	A.CD40L_aIgM_IL4.scaled	B.untreated.scaled	B.CD40L.scaled	B.CpG.scaled	B.IL4.scaled	B.aIgM.scaled	B.CD40L_CpG.scaled	B.CD40L_IL4.scaled	B.aIgM_CpG.scaled	B.aIgM_CD40L.scaled	B.CD40L_aIgM_IL4.scaled	C.untreated.scaled	C.CD40L.scaled	C.CpG.scaled	C.IL4.scaled	C.aIgM.scaled	C.CD40L_CpG.scaled	C.CD40L_IL4.scaled	C.aIgM_CpG.scaled	C.aIgM_CD40L.scaled	C.CD40L_aIgM_IL4.scaled
[truncated: 6,050 more rows]

[truncated: 1 more sheets: Metabolomics_10 conditions]
