# Supplementary material for: Multiomic analysis reveals a key BCAT1 role in mTOR activation by B cell receptor and TLR9
Source: J Clin Invest. 2025 Sep 9;135(22):e186258. doi: 10.1172/JCI186258 (PMC12618069; doi:10.1172/JCI186258)
Supplement: Supplemental table 2 [file jci-135-186258-s040.xlsx]

## Sheet: 121724QysunMets1_24
Sample Name	sgBCAT1	sgBCAT1	sgBCAT1	sgBCAT1	sgBCAT1	sgBCAT1	sgBCAT1+ERG245	sgBCAT1+ERG245	sgBCAT1+ERG245	sgBCAT1+ERG245	sgBCAT1+ERG245	sgBCAT1+ERG245	sgControl	sgControl	sgControl	sgControl	sgControl	sgControl	sgControl+ERG245	sgControl+ERG245	sgControl+ERG245	sgControl+ERG245	sgControl+ERG245	sgControl+ERG245
glyoxylate	150789	104840	160072	171056	165086	106007	108849	167984	193852	141906	175267	116458	233860	174616	163195	185055	186860	155200	138920	138870	200300	176481	137378	130713
glycolate	39699.3	77372.5	50329.6	25622	65423.3	66646.3	34944.1	51069.8	34384.7	68625.2	86911.3	40109.8	54539.3	45874	49173.3	N/A	57486.5	48706	29589.4	29131	56359.7	25366.9	28963.3	13687.6
pyruvate	48480	51628.5	54465.3	36361.3	60382.6	63459.2	37679	54801.6	59758	13762.6	82655.5	80144.4	65382.4	60964.6	65029.7	101177	58968.1	38316.5	75191.2	53258.2	45090.1	54210.1	44099.7	40496.4
lactate	4.9081e+07	5.93897e+07	5.92663e+07	7.19788e+07	5.36012e+07	6.26805e+07	5.80123e+07	5.68106e+07	6.7047e+07	6.04934e+07	5.88742e+07	5.57684e+07	7.43939e+07	7.20366e+07	6.28794e+07	6.69706e+07	7.2309e+07	5.82752e+07	6.18009e+07	7.40911e+07	5.8607e+07	6.1571e+07	6.87586e+07	6.18277e+07
2-oxobutanoate	861517	931336	1.15346e+06	1.05216e+06	715156	937884	652656	846143	876409	845761	916290	1.49381e+06	931252	830890	548438	1.07154e+06	878213	862482	868282	897274	963401	816686	827389	738338
acetoacetate	720184	1.25071e+06	918025	1.03985e+06	1.26109e+06	1.10092e+06	827300	1.00764e+06	569055	973057	751902	817601	690764	1.16789e+06	728776	767085	784468	671116	763447	721894	828660	848883	709860	739442
glycerate	53396.8	95405.6	74652.2	88411.6	78989.5	87999.3	76142.4	94190.7	76968.9	77517	73624.4	84910.7	97352.1	99518.7	77187.2	88665.8	102327	80826.5	89643.2	88514.2	67480.7	81576.5	69842.4	63275.8
uracil	233098	343849	395497	665412	432018	449954	74398	235138	543355	488124	333982	253654	737261	296400	491443	231957	310759	338987	234349	389755	531309	839571	402057	786709
fumarate	6.57108e+06	8.4418e+06	8.74471e+06	1.01001e+07	7.95713e+06	9.46398e+06	5.3484e+06	9.84604e+06	1.06157e+07	9.47038e+06	7.74593e+06	8.63261e+06	1.22817e+07	1.04217e+07	1.12936e+07	1.02014e+07	8.23967e+06	1.06719e+07	8.48347e+06	7.97538e+06	1.05427e+07	9.14924e+06	7.79168e+06	9.48805e+06
Maleic acid	6.8127e+06	6.78972e+06	8.70972e+06	7.518e+06	7.89747e+06	8.86329e+06	6.39212e+06	7.85766e+06	1.04025e+07	8.30412e+06	7.20559e+06	7.74754e+06	1.14615e+07	1.10453e+07	1.04631e+07	9.89041e+06	9.1516e+06	1.05574e+07	7.37174e+06	8.10612e+06	1.00057e+07	8.05923e+06	6.90414e+06	9.82054e+06
2-keto-isovalerate	6.85062e+06	7.85729e+06	9.08952e+06	9.28894e+06	7.68472e+06	9.42761e+06	4.48512e+06	7.66643e+06	9.66548e+06	6.45722e+06	7.14592e+06	7.93336e+06	9.72605e+06	9.03329e+06	1.02011e+07	9.41539e+06	8.95475e+06	9.90787e+06	7.44472e+06	8.52571e+06	9.81516e+06	8.79173e+06	6.92064e+06	8.6818e+06
Guanidoacetic acid	1.2496e+06	1.04436e+06	1.85034e+06	1.91469e+06	1.51621e+06	1.72168e+06	1.25364e+06	1.87812e+06	1.75789e+06	1.61687e+06	1.43229e+06	1.3268e+06	1.91718e+06	1.94192e+06	1.85795e+06	1.57336e+06	1.65593e+06	1.67627e+06	1.42809e+06	1.29731e+06	1.51474e+06	840853	1.15368e+06	1.21497e+06
succinate	9.49018e+06	1.11786e+07	8.15359e+06	9.70299e+06	1.17918e+07	1.12388e+07	1.11167e+07	1.33646e+07	1.09851e+07	1.06444e+07	9.741e+06	1.05212e+07	1.13716e+07	1.36712e+07	1.30679e+07	1.19372e+07	1.47677e+07	1.23737e+07	1.09192e+07	1.17926e+07	1.13265e+07	1.06786e+07	8.92069e+06	9.99654e+06
Methylmalonic acid	1.09661e+07	1.32328e+07	1.31905e+07	1.55583e+07	1.31648e+07	9.80624e+06	1.2096e+07	1.18213e+07	1.24023e+07	1.22754e+07	1.08266e+07	1.14933e+07	1.3372e+07	1.45788e+07	1.37257e+07	1.43108e+07	1.62129e+07	1.02033e+07	1.23392e+07	1.42289e+07	1.13073e+07	1.14888e+07	1.46271e+07	1.08262e+07
3-S-methylthiopropionate	N/A	N/A	N/A	N/A	N/A	N/A	N/A	N/A	N/A	N/A	3396.79	4239.97	N/A	N/A	N/A	5047.5	3394.93	N/A	N/A	N/A	N/A	N/A	N/A	N/A
nicotinate	972028	2.25716e+06	2.36149e+06	2.97529e+06	2.35766e+06	2.56166e+06	893328	1.85956e+06	2.32533e+06	2.39597e+06	1.43564e+06	2.11084e+06	2.82923e+06	2.74775e+06	2.56235e+06	2.25772e+06	2.29345e+06	2.54034e+06	2.13578e+06	2.39664e+06	2.57896e+06	2.09948e+06	2.43036e+06	2.08284e+06
taurine	5.64016e+07	9.10714e+07	6.4699e+07	7.36532e+07	7.17102e+07	7.41704e+07	4.46027e+07	7.9017e+07	8.38565e+07	5.68332e+07	7.9654e+07	7.2645e+07	9.51017e+07	1.03815e+08	8.13302e+07	9.64521e+07	7.00348e+07	8.89791e+07	6.1838e+07	7.83381e+07	7.76303e+07	6.72742e+07	7.22558e+07	7.18242e+07
Pyroglutamic acid	940607	1.23785e+06	684951	1.24614e+06	1.05442e+06	1.13992e+06	958692	920902	1.18741e+06	1.1854e+06	961901	1.17389e+06	1.37159e+06	1.49981e+06	1.37624e+06	1.65935e+06	1.30802e+06	1.27968e+06	1.36146e+06	1.31016e+06	967183	1.14739e+06	1.24378e+06	1.06529e+06
Citraconic acid	3.18011e+06	3.45839e+06	3.79528e+06	3.44807e+06	3.29265e+06	4.01118e+06	3.02083e+06	3.33503e+06	2.65691e+06	2.47419e+06	4.40425e+06	3.6308e+06	3.86684e+06	4.5841e+06	3.33864e+06	3.99387e+06	4.07893e+06	3.70282e+06	3.06535e+06	3.27473e+06	3.08536e+06	4.52023e+06	3.51499e+06	3.93881e+06
2-ketohaxanoic acid	86263.5	161994	111228	181684	111463	189844	101511	159780	156943	115661	122928	107393	226763	180604	113228	94781.4	162801	158548	158914	175660	175124	138904	159382	149444
N-Acetyl-L-alanine	373405	558065	403269	533708	434104	786160	605913	615032	684450	628750	528680	274995	855033	836194	827001	786950	764828	976215	922364	1.13973e+06	754417	473532	476326	661109
oxaloacetate	1.06622e+06	1.19279e+06	1.18007e+06	1.56385e+06	1.22655e+06	2.35219e+06	995705	988838	913812	784824	1.45756e+06	812178	1.27333e+06	824624	1.29862e+06	719386	1.23601e+06	1.03533e+06	825473	977365	1.14914e+06	960442	1.09281e+06	951133
Hydroxyisocaproic acid	148104	38440.3	99224.3	32798.4	59054.9	29003.8	25381.5	104486	60576	113693	140580	66553.6	24938.7	84254.2	68581.2	181711	82445.4	91217.7	78887.1	45922.6	92201.2	162723	107175	88306.5
malate	3.48755e+07	4.8079e+07	4.87672e+07	4.98006e+07	4.2503e+07	5.17698e+07	3.53171e+07	4.72687e+07	5.82116e+07	4.80426e+07	4.53189e+07	4.65798e+07	6.47252e+07	5.77878e+07	5.72024e+07	5.42138e+07	4.80179e+07	4.70053e+07	4.34081e+07	5.55283e+07	4.9109e+07	4.67951e+07	4.88084e+07	5.09122e+07
hypoxanthine	202016	203923	217723	829119	214062	523635	47571	212585	648325	154581	102091	268936	316287	232424	719756	144694	227666	335043	154852	540323	505475	361569	377436	520183
anthranilate	109741	207957	399177	241726	166849	367149	231556	165260	162444	201418	154453	161463	202149	212918	195885	194640	143565	256205	194312	412484	193979	201965	270947	227725
p-aminobenzoate	237486	399268	678179	535541	373448	507582	687934	361332	468495	438066	583787	321327	571271	552550	485846	468279	409790	342796	440958	605778	504109	472468	443935	390966
p-hydroxybenzoate	678588	729457	1.01219e+06	1.03015e+06	765706	873822	1.79175e+06	600749	855471	776095	1.18973e+06	773731	1.18436e+06	950485	935530	803598	849627	1.01215e+06	925162	1.04287e+06	933279	1.00764e+06	801768	803844
acetylphosphate	755259	511193	528135	621523	672283	466786	722320	527484	663778	752625	536302	533393	693841	547474	613862	583773	495131	522100	433221	482500	519760	441352	679423	485621
Carbamoyl phosphate	4.48881e+06	1.14814e+07	1.15657e+07	1.25427e+07	9.80301e+06	1.28543e+07	9.72455e+06	1.09409e+07	1.61499e+07	1.24682e+07	1.18376e+07	1.18165e+07	9.24557e+06	1.1237e+07	8.52293e+06	9.32706e+06	8.67084e+06	8.86937e+06	1.11198e+07	8.59299e+06	9.55743e+06	1.23008e+07	9.81088e+06	1.07641e+07
a-ketoglutarate	1.16917e+06	1.52254e+06	1.3182e+06	1.72665e+06	1.12018e+06	949681	1.86476e+06	1.27772e+06	1.13281e+06	1.28219e+06	1.64951e+06	703135	1.31639e+06	1.87346e+06	1.21041e+06	2.6409e+06	1.63973e+06	1.57033e+06	1.34254e+06	1.42682e+06	1.44957e+06	1.1094e+06	1.94216e+06	1.01504e+06
Phenylpropiolic acid	2.55003e+06	1.59524e+06	1.9944e+06	3.10918e+06	2.52236e+06	2.83063e+06	2.89099e+06	2.14156e+06	2.94605e+06	2.61101e+06	3.19627e+06	1.88658e+06	2.96664e+06	4.37037e+06	2.98863e+06	2.29587e+06	3.26746e+06	3.20259e+06	2.52107e+06	2.92885e+06	2.5133e+06	2.49379e+06	3.2284e+06	2.34728e+06
2-oxo-4-methylthiobutanoate	54968.2	101239	46504.8	44009.7	47129.1	46615.6	54562.4	47232.9	60225.6	51630.1	50940.1	28827.2	41988.4	54620.4	46348.3	58589.7	52823.8	44412.5	68658.2	56665	46880.6	38558.4	34992.7	43827
2-Hydroxy-2-methylbutanedioic acid	1.66907e+06	1.79694e+06	1.61432e+06	1.31981e+06	2.1336e+06	1.84942e+06	1.42116e+06	1.81493e+06	1.57733e+06	1.45386e+06	1.46702e+06	1.50673e+06	1.74802e+06	1.79293e+06	2.03936e+06	1.65182e+06	1.29927e+06	1.84467e+06	1.55272e+06	1.50053e+06	1.71506e+06	1.4132e+06	1.51069e+06	1.22642e+06
3-methylphenylacetic acid	8851.85	25477.2	20261.3	27009.7	3604.93	39798.2	39436.5	N/A	14788.5	15187.8	29366.1	6553.38	15613.4	65916.8	22147.3	N/A	34009.8	N/A	8908.71	27402	15391.8	22582.5	7763.01	26149.7
xanthine	27524.8	81158.6	56909.1	70868.9	63887.7	49408.3	95527.5	58793.8	39996.3	46733.8	46046.2	101806	67300.8	79574.9	83824.8	26730.8	68808.4	96334.7	47688.8	67511.6	51590.4	42767.6	79995.8	31923.6
Hydroxyphenylacetic acid	154206	169582	76150.5	214890	243264	76480.7	157936	94304.1	114918	63193.9	115424	123838	130528	70995.3	58917.6	116188	115485	136352	99219.8	111269	112874	52928.2	58972.3	46471.6
2,3-dihydroxybenzoic acid	N/A	N/A	58368.4	37948.4	68518.9	N/A	N/A	N/A	N/A	N/A	N/A	N/A	N/A	N/A	62420.3	N/A	N/A	60250	86779.2	N/A	12543.4	N/A	41692.1	N/A
orotate	270485	103606	186148	280352	220315	355573	210760	110206	N/A	N/A	N/A	191604	62781.9	N/A	135153	N/A	N/A	N/A	71422.2	91769.8	127269	157592	N/A	128675
dihydroorotate	1.48447e+06	1.97416e+06	1.41666e+06	1.47022e+06	1.24227e+06	1.32458e+06	1.04823e+06	912419	2.29221e+06	1.40263e+06	1.94159e+06	1.19601e+06	1.40417e+06	1.26532e+06	1.19302e+06	2.07406e+06	1.24505e+06	2.11619e+06	1.24646e+06	1.50091e+06	2.08083e+06	2.50843e+06	2.59518e+06	1.35539e+06
allantoin	114747	99365.6	117973	154267	84018.8	137837	145440	175510	158871	121799	129673	113099	177630	181556	152158	155591	199802	261656	107218	143679	173786	97554.9	124469	99173.7
Aminoadipic acid	975404	685016	808709	788691	1.02061e+06	747753	854663	1.16069e+06	907651	902513	898578	960381	1.24096e+06	944951	1.2601e+06	601249	1.20846e+06	1.08561e+06	1.04514e+06	1.121e+06	983840	911506	940612	982912
Indole-3-carboxylic acid	479872	665246	504473	721423	695009	382986	343007	623003	569474	745069	550531	618511	652861	616997	493659	484580	574937	578143	433107	535740	639731	533959	474041	549013
phenylpyruvate	2523.63	5046.84	3364.28	5044.67	3375.88	9241.47	8375.23	9238.84	3371.2	5041.21	N/A	8497.92	4216.64	4998.88	1676.94	4638.4	5047.54	8463.99	6730.54	5045.84	5047.07	10925.6	6715.11	4206.87
Atrolactic acid	5952.12	10393.4	N/A	9539.74	8571.31	N/A	28900.7	9682.21	N/A	2387.01	N/A	8306.85	N/A	8880.04	6393.48	3924.01	25435.1	5120	N/A	N/A	N/A	12494.9	6540.9	7496.43
Phenyllactic acid	41219.2	25034.5	16685.7	20222.5	28585.9	20151.7	26875	31967.1	26956.9	20221.2	31976	15962.8	31967.1	28408.9	21855.5	34376.3	27763.6	31964.9	23556	34518.9	27782.2	19340.9	38690.3	34490.7
quinolinate	852115	1.56232e+06	913429	916600	851928	907291	878314	882417	790594	997640	924083	910075	916818	1.00291e+06	839381	770272	1.09664e+06	740055	743934	876314	1.05834e+06	989613	998621	732452
phosphoenolpyruvate	203467	291794	200138	209202	180963	304549	452187	382461	243053	185080	252378	197159	240187	291185	244688	242686	370718	263604	266966	216697	242408	275578	299100	274669
Uric acid	25985.8	23718.7	23973.2	20953.6	28962.2	46246.6	16023.4	18323.1	9673.71	35662.7	17309.1	N/A	44166.5	13207.2	65437.1	43500.3	24209	42150.4	46279.4	42366	38628.9	18581.8	35166	N/A
dihydroxy-acetone-phosphate	1.99131e+06	4.34629e+06	3.51354e+06	4.19488e+06	3.93022e+06	2.98019e+06	2.67532e+06	4.05795e+06	3.63519e+06	2.57437e+06	2.96713e+06	2.76026e+06	3.47818e+06	3.73476e+06	3.82558e+06	2.71271e+06	3.13952e+06	2.92594e+06	2.87322e+06	3.61368e+06	2.67475e+06	1.71708e+06	2.61721e+06	2.46915e+06
D-glyceraldehdye-3-phosphate	719176	1.77859e+06	1.49682e+06	1.67636e+06	1.19399e+06	1.33764e+06	1.03326e+06	1.90761e+06	1.04647e+06	952097	985906	898395	855620	1.48923e+06	1.45271e+06	1.34737e+06	1.064e+06	926450	817570	953300	765308	818541	982326	875639
sn-glycerol-3-phosphate	2.06114e+07	3.49053e+07	3.09086e+07	3.45219e+07	3.06019e+07	3.02202e+07	1.41347e+07	3.0527e+07	2.62928e+07	2.49515e+07	2.09944e+07	2.72193e+07	3.7643e+07	3.95729e+07	3.91628e+07	3.72136e+07	3.98986e+07	3.59263e+07	2.64273e+07	2.66567e+07	2.80646e+07	2.75364e+07	2.61214e+07	2.83777e+07
shikimate	N/A	N/A	N/A	N/A	N/A	N/A	N/A	N/A	N/A	N/A	N/A	N/A	N/A	N/A	N/A	N/A	N/A	N/A	N/A	N/A	N/A	N/A	N/A	N/A
aconitate	2.25428e+06	2.46775e+06	2.99219e+06	2.62489e+06	2.59864e+06	2.66642e+06	2.56027e+06	2.76723e+06	2.90747e+06	2.95295e+06	3.009e+06	3.22335e+06	2.1768e+06	2.71043e+06	3.13586e+06	3.20037e+06	2.21592e+06	3.3824e+06	2.49824e+06	1.68442e+06	2.59031e+06	2.51375e+06	2.41082e+06	3.23261e+06
allantoate	520639	726288	802574	941437	597169	656115	449863	670615	798601	705410	479436	777795	690597	673004	889155	616608	668716	849630	608918	733740	712602	813415	685596	878182
Ascorbic acid	1.1828e+06	940438	951553	888141	1.02931e+06	761562	549937	433718	681976	754672	630243	735131	666148	770749	803463	660261	885533	1.13389e+06	579447	694966	621013	361083	614409	692748
2-Isopropylmalic acid	744252	814410	826390	949847	872875	983229	1.07508e+06	1.06787e+06	682649	899796	637605	929743	784890	825006	854515	780437	888835	780726	727131	1.11089e+06	857854	769800	1.02855e+06	931048
N-carbamoyl-L-aspartate-nega	458415	698944	653560	824326	509125	642684	399971	667968	671217	746056	515612	670510	803483	699921	771094	594802	681148	731435	552395	733280	713551	833897	507277	788255
Pyrophosphate	1.75571e+07	2.70484e+07	2.95324e+07	2.68057e+07	1.97111e+07	2.26745e+07	2.23942e+07	2.78902e+07	3.28395e+07	1.5583e+07	2.21735e+07	2.04401e+07	2.23803e+07	3.38499e+07	2.94551e+07	3.22557e+07	2.33928e+07	3.14001e+07	1.76433e+07	2.31089e+07	2.22547e+07	1.77138e+07	1.73081e+07	1.91582e+07
glucono-?-lactone	17689.8	31438.2	26316.3	42969.5	49010.7	50740.8	41361	40295.8	29641.8	25871.2	36687.6	43565.2	49300.5	41693.2	30092.3	25318.1	66158.3	49230.2	38398.7	27020.5	41070.9	44731.7	38692	43896.6
myo-inositol	4.85399e+06	3.85679e+06	7.42943e+06	8.05645e+06	6.91664e+06	8.87492e+06	5.27324e+06	6.59909e+06	5.36346e+06	6.07449e+06	6.65109e+06	5.64895e+06	8.5285e+06	1.1245e+07	7.20632e+06	7.70557e+06	7.65357e+06	6.61702e+06	5.4094e+06	6.30791e+06	7.53976e+06	6.19269e+06	5.64848e+06	5.90727e+06
hydroxyphenylpyruvate	3181.55	6923.07	4067.61	3131.87	9986.79	N/A	2779.09	N/A	11083.2	10266.9	3257.12	15536.9	N/A	7944.83	4421.13	8414.43	N/A	5165.48	6653.34	4011.12	1489.96	6082.92	N/A	N/A
homocysteic acid	31809.8	21860.9	32159.3	21569.8	28002.7	23274	20540.3	16671.5	11820.5	13044.1	9532.61	17598.5	19701.5	24761.1	14223.2	24908.3	24979.2	31254.5	23978.7	26879.7	13109.3	36056.1	28184.7	38302
4-Pyridoxic acid	49272.7	28813.7	N/A	50455.4	37926.4	56948.4	N/A	39217.4	43976.4	85904.1	38457.7	31756.9	62191.7	54386.6	40994.3	57127.5	25419	N/A	30533.9	36773.9	42835	68307	68238.8	N/A
3-phosphoglycerate	481121	809867	470866	499556	352567	439181	645701	368365	761922	431911	773451	577180	610226	1.1582e+06	926157	1.31312e+06	1.12729e+06	922671	509859	352473	298869	371964	390496	288494
Indoleacrylic acid	217163	231114	208769	136683	170530	147749	139089	246475	234666	240922	202713	322923	271474	229485	200966	241965	291504	241682	234633	207451	259599	243059	252389	177586
Kynurenic acid	285281	312158	244911	341810	158353	242878	361322	216077	273085	310740	308267	270035	326876	410163	292549	341419	255489	298416	273829	320532	324965	389395	308251	312295
citrate-isocitrate	2.85142e+07	4.35278e+07	3.88455e+07	4.14773e+07	3.08813e+07	3.97785e+07	4.72172e+07	5.58517e+07	4.23336e+07	4.52459e+07	4.47529e+07	3.94117e+07	5.03289e+07	5.5036e+07	5.31918e+07	5.82025e+07	5.80315e+07	5.01117e+07	5.77968e+07	4.4006e+07	4.97218e+07	4.71033e+07	4.88354e+07	5.14279e+07
isocitrate	199907	359448	282434	306437	360680	362740	364410	348434	318499	350661	296776	267480	445404	444595	350853	369210	354791	385056	339944	288943	304421	366815	359373	338241
citrate	1.1845e+07	1.65472e+07	1.74511e+07	1.75264e+07	1.42462e+07	1.61991e+07	1.98511e+07	2.29533e+07	1.7311e+07	1.88496e+07	1.93715e+07	1.86393e+07	2.64139e+07	2.37591e+07	1.82643e+07	2.58371e+07	2.40764e+07	1.8757e+07	2.45646e+07	1.84795e+07	1.69984e+07	2.00101e+07	1.89699e+07	1.71919e+07
2-dehydro-D-gluconate	62008.6	96030.3	85721.6	84099	76589.2	86211.4	92998.3	113592	56398.9	98471.9	86642.3	62362.1	84091	121075	95061.3	87498.7	105118	94601.4	67231.9	115264	88387.8	89111.3	89122.8	84995.4
D-gluconate	1.27411e+06	1.64704e+06	1.47777e+06	1.70331e+06	1.14406e+06	1.87966e+06	1.06245e+06	1.18653e+06	1.20753e+06	1.38803e+06	1.245e+06	1.04122e+06	1.67052e+06	2.29555e+06	1.87559e+06	1.35309e+06	1.39349e+06	1.68873e+06	1.37152e+06	1.64802e+06	1.54698e+06	1.38232e+06	1.04073e+06	1.23755e+06
D-erythrose-4-phosphate	439114	460198	401691	255396	337056	312515	795124	670529	1.03398e+06	267824	301244	248870	269388	532809	310097	829704	314725	440501	321771	174107	161823	358270	222633	166773
Xanthurenic acid	326781	170423	127950	152997	211033	187060	253242	153292	196798	199016	190705	374367	152945	247273	260764	266161	453232	241953	312796	187943	124853	195299	156535	233069
lipoate	N/A	14114	9189.1	N/A	8412.06	4171.72	N/A	2538.88	13365.3	N/A	5050.77	13260	11206.5	4206.91	N/A	4225.54	N/A	N/A	4804.53	4238.45	5940.13	N/A	3332.7	N/A
D-glucarate	20898.5	41215.7	39622.6	40407.9	47921.4	35335.2	31964.2	58042	44610.9	28499.7	31150.6	42442.3	30283.9	79029.9	46247.2	42933.5	43743.1	65542.6	50108.6	31909	55554	43841.4	31120	37013.2
deoxyribose-phosphate	4.06001e+06	6.84625e+06	5.14635e+06	6.58944e+06	5.65741e+06	5.23568e+06	5.25857e+06	5.26649e+06	5.16712e+06	7.33581e+06	4.69686e+06	4.59953e+06	5.38314e+06	8.98227e+06	7.00253e+06	6.67097e+06	7.06143e+06	6.29961e+06	5.6497e+06	4.96379e+06	8.2791e+06	6.41309e+06	5.8451e+06	5.57919e+06
pantothenate	5.04063e+06	5.69993e+06	5.15203e+06	5.98782e+06	4.8041e+06	4.9083e+06	2.41166e+06	5.10385e+06	4.46017e+06	4.50587e+06	4.20259e+06	2.8736e+06	1.01774e+07	5.83055e+06	4.95685e+06	6.57515e+06	4.88313e+06	5.30786e+06	5.57733e+06	4.15486e+06	3.81727e+06	4.23641e+06	4.45965e+06	3.28602e+06
prephenate	N/A	N/A	3363.59	3366.76	2522.9	3348.2	N/A	N/A	N/A	N/A	N/A	N/A	N/A	N/A	N/A	3312.5	N/A	N/A	N/A	N/A	N/A	N/A	N/A	N/A
deoxyuridine	9034.81	18198.3	14644.6	6506.56	12316.8	14306.9	15761.5	5770.54	6204.18	28226.7	9990.68	13621.6	19619.9	12186.8	20536.5	12997.1	14052.2	20497.7	20409	16988.2	8034.42	8343.17	8092.29	12938.5
ribose-phosphate	805711	1.48812e+06	818614	1.367e+06	614388	1.14424e+06	885649	820922	945350	983660	1.16189e+06	921994	1.26666e+06	1.05838e+06	1.02975e+06	1.23225e+06	766043	1.0479e+06	947117	1.16455e+06	985919	828507	1.07638e+06	938448
thymidine	33805.7	11569.3	7785.72	N/A	18849.5	N/A	21573.6	18473.9	9427.24	11992.2	22647.5	12907.3	18849	13065.4	9568.39	5771.1	18398.2	9076.07	18357.6	3204.6	22983.1	16673.5	N/A	6131.04
uridine	1.06502e+06	1.87741e+06	1.74958e+06	3.14761e+06	1.06819e+06	2.18749e+06	312383	910169	2.23786e+06	1.0868e+06	577156	1.11667e+06	1.64933e+06	1.46221e+06	2.66537e+06	830464	1.55614e+06	2.68909e+06	936984	1.74245e+06	2.10039e+06	2.68813e+06	1.32178e+06	2.11162e+06
deoxyinosine	31099	30340.3	33887.7	52731	9097.07	61244.6	21054.2	25607.3	36861.3	36758.1	20742	34995.9	36465.9	35587.5	46348	23528.3	26260.1	47855.2	4171.72	30219.7	76337.2	36333.2	20855.2	33239.9
shikimate-3-phosphate	N/A	N/A	N/A	N/A	N/A	N/A	N/A	N/A	N/A	N/A	N/A	N/A	N/A	N/A	N/A	N/A	N/A	N/A	N/A	N/A	N/A	N/A	N/A	N/A
D-glucono-?-lactone-6-phosphate	78012.7	139175	75063.4	129324	93746.7	151281	70427.8	111059	93707.4	82229.5	158741	43608.7	43155.4	102710	158306	48796.4	36217.5	54031.6	99169.7	33678.8	94767.3	114546	124486	50563.2
hexose-phosphate	2.51163e+06	6.68837e+06	4.81727e+06	5.02857e+06	4.55682e+06	5.25078e+06	5.15879e+06	5.30306e+06	6.30066e+06	5.28253e+06	5.62468e+06	5.58827e+06	6.70773e+06	6.15303e+06	5.68093e+06	5.93206e+06	6.42533e+06	3.74265e+06	4.90638e+06	4.64829e+06	5.17047e+06	3.23137e+06	2.75142e+06	4.65873e+06
glucose-1-phosphate	749259	533381	469653	512862	296149	270982	514160	484151	459850	555651	472453	457655	225155	643100	249534	445536	480792	473165	449395	678214	623405	428922	224082	358781
glucose-6-phosphate	201532	142245	108857	50613.5	134367	337529	130480	375091	170152	153325	N/A	388395	64330.3	219011	245924	282534	174810	187736	214994	147326	240169	257394	137651	102480
fructose-6-phosphate	181491	249382	193322	319331	256880	269685	223651	268413	303727	266115	228698	219069	287864	317803	288758	259552	295901	290262	183200	211522	214200	183448	195590	189733
1,3-diphopshateglycerate	1.09742e+06	1.35103e+06	1.17449e+06	1.27841e+06	1.2249e+06	1.60583e+06	2.4977e+06	3.35945e+06	2.65395e+06	1.26291e+06	2.97977e+06	1.3655e+06	1.60597e+06	2.78974e+06	1.18137e+06	2.06928e+06	2.64011e+06	1.48235e+06	2.47051e+06	1.26231e+06	1.30767e+06	1.35585e+06	1.7482e+06	1.36577e+06
2,3-Diphosphoglyceric acid	2.19701e+06	2.04884e+06	1.84272e+06	1.49367e+06	1.44919e+06	1.20742e+06	2.43399e+06	5.01391e+06	2.23583e+06	1.38578e+06	2.03292e+06	1.35416e+06	1.66226e+06	3.22575e+06	1.47162e+06	2.71152e+06	1.9291e+06	1.60822e+06	2.58112e+06	1.48598e+06	1.37202e+06	1.11913e+06	1.78263e+06	1.86415e+06
S-ribosyl-L-homocysteine-nega	27879.1	35263.2	57207.7	49818.1	12600	42662.4	17847.2	21033.6	42187.8	39509.9	17665.8	42078	42673.4	35323	63095.6	26087.4	47816.8	45195.3	22707.8	28492.1	34487	38630.7	20164.9	28438.2
inosine	248262	350143	316668	276382	301328	290275	192856	225856	269708	274051	305010	255405	266329	226237	258570	264679	195730	457006	209327	266400	297693	205492	318585	246554
6-phospho-D-gluconate	181448	161415	149665	181304	157019	131722	92447.8	133057	286970	139478	178873	100157	268858	214883	167630	127022	327322	179966	146015	132681	189594	164513	190005	141369
xanthosine	23888.5	20794.4	N/A	31707.5	41847.9	47515.5	16062	N/A	28883.9	23876.6	11119.6	3374.99	23653.4	N/A	18149	N/A	N/A	23346.8	10557.7	32952.1	19147.2	6427.03	16704.5	22675.5
D-sedoheptulose-1-7-phosphate	1.21127e+06	1.83829e+06	1.56925e+06	2.22465e+06	1.22193e+06	1.8074e+06	1.46408e+06	1.51147e+06	1.73611e+06	1.15509e+06	1.71397e+06	1.13642e+06	2.68718e+06	2.43618e+06	1.78213e+06	1.916e+06	1.76838e+06	2.28114e+06	1.29774e+06	1.00082e+06	1.30469e+06	1.15522e+06	1.47181e+06	1.56835e+06
N-acetyl-glucosamine-1-phosphate	1.19269e+06	1.12599e+06	1.08029e+06	1.13555e+06	1.37389e+06	948465	1.31349e+06	737263	1.67403e+06	735187	859665	634479	1.85798e+06	1.34366e+06	1.61606e+06	1.52551e+06	1.23832e+06	1.7345e+06	739774	725539	918094	976482	808148	1.33522e+06
glutathione-nega	2.9915e+06	5.54342e+06	5.26047e+06	6.95465e+06	4.2216e+06	4.95258e+06	3.33695e+06	6.06748e+06	6.02719e+06	3.53701e+06	4.53072e+06	4.0521e+06	5.13762e+06	7.07067e+06	6.43607e+06	6.75439e+06	6.55098e+06	6.6452e+06	6.15516e+06	4.00385e+06	5.13176e+06	5.92931e+06	5.38532e+06	6.09297e+06
dUMP-nega	141532	195127	185939	241952	199855	192274	133059	134755	178319	136430	152214	157250	81109.5	124500	110220	84101.5	83210.4	96694.7	80806.7	55197.8	70995.3	70914.5	69348.8	71140.9
Geranyl-PP	N/A	70244	92415.1	114745	68170.9	N/A	167871	79911.9	N/A	N/A	62771.8	40357	74442.4	N/A	123340	54570.4	N/A	42406.4	N/A	79451.3	121248	78172.1	N/A	56280.8
O8P-O1P	765958	1.10346e+06	892029	1.18475e+06	1.00843e+06	1.11925e+06	1.03425e+06	1.02358e+06	1.06394e+06	714170	997707	860646	1.44748e+06	1.53919e+06	1.0932e+06	916967	1.35833e+06	1.07213e+06	1.00625e+06	780672	930932	530397	704801	607838
dTMP-nega	257832	403289	431611	700843	284960	398010	147323	228147	485942	324716	208788	321366	580019	473973	944486	555267	448019	514013	370577	460692	763806	479631	391046	528030
cyclic-AMP	332706	296163	617946	413749	349554	568149	170801	375169	496436	429943	372225	332247	606539	591357	632458	332938	528955	512133	327566	450018	438298	302750	367652	351606
fructose-1,6-bisphosphate	223422	2.66296e+06	2.1842e+06	2.43935e+06	1.6684e+06	2.21157e+06	1.79352e+06	2.25922e+06	2.21445e+06	2.47548e+06	3.07294e+06	852897	3.15467e+06	3.49181e+06	2.46977e+06	2.7545e+06	2.92786e+06	2.23533e+06	2.16731e+06	1.68608e+06	1.77884e+06	1.04823e+06	1.46582e+06	1.4906e+06
trehalose-sucrose	104499	51350.9	16415.3	41781.4	24192.8	30494.8	21530.5	45005.5	18279.9	21248.6	14517.6	28551.1	57179.2	37152.6	123129	23970.8	62287.5	57781.9	33673.2	31524.5	16146.9	15950.2	75778.7	15080
Cellobiose	18486.4	15991.4	25207.5	12634.9	23573.2	12663.3	45435.9	10995	26902.2	21845.4	27004.7	17683.7	25054.4	23560.4	5591.07	15082.9	4991.11	12667.3	22713.6	25241.9	19287.1	12630.9	11557.3	45029
orotidine-5-phosphate	34069	43857.6	63239.8	44769.9	67714.4	58494.4	37176.9	62015.3	43625.8	59601.7	80579.5	31879.9	84661.4	80763.4	67601.9	62645.6	75143.8	52342.8	66395.8	36582.6	86749.1	80126.9	70499	57749.3
SBP	280236	693210	301783	340946	401573	527725	84468.3	522731	583210	103566	667973	97419	216835	862688	371911	300820	179527	225380	322460	458060	116387	212181	131822	215018
trans, trans-farnesyl diphosphate	28282.4	40291.7	46508.5	106697	47061.4	34016.7	12822.2	23511.9	26696	40085.4	30250.7	43403.5	44765.9	58112.8	47024	21366.5	39718.8	38656.4	39593.5	40839.6	29748.1	38253.7	42211.6	30999.4
S-adenosyl-L-homocysteine-nega	79639.5	98343.2	63934.6	131140	81564	90564.5	42908.1	91222.6	100926	52987.1	70667.8	70667	89176.5	82439.9	93379.6	107671	164876	148891	58888.6	102374	118639	112738	81978.9	93983.7
dCDP-nega	193986	207648	184443	265683	225421	95786.6	56851.5	254595	230781	207788	201411	169090	242171	238627	217876	170094	173670	209873	196049	170192	101784	166290	207160	133028
5-phosphoribosyl-1-pyrophosphate	253077	357639	229525	243404	324901	234005	412868	328794	324311	298512	368157	191690	334456	337598	191225	446947	381651	263958	471514	292250	199525	253277	300363	215752
Deoxycholic acid	N/A	N/A	2523.86	1692.47	N/A	2533.23	2523.63	2523.86	N/A	3364.12	3364.34	2523.25	1683.42	N/A	1683.27	1683.23	4444.08	1692.46	2523.7	4204.3	1683.34	N/A	N/A	2523.78
OBP	135443	156449	276901	305452	147322	141269	97371.7	276262	109727	125669	143792	87931	167237	333847	181191	163986	193936	144284	97376.2	76290.9	51832.1	114779	106535	104048
dTDP-nega	251834	363463	179641	820058	194807	194124	610280	774855	867001	599070	267141	566779	172998	367708	307370	214730	249888	202129	403809	855871	612738	184290	269821	173725
CDP-nega	282544	541306	400523	522076	464537	371393	408010	700516	496953	457547	464131	384460	570938	708567	474240	343897	422026	575853	530335	795538	434216	395969	593941	416979
UDP-nega	7.27322e+06	1.57829e+07	1.17029e+07	9.01737e+06	7.337e+06	7.06249e+06	1.0624e+07	1.50891e+07	1.93061e+07	9.70645e+06	1.53402e+07	6.16228e+06	9.50148e+06	1.00298e+07	7.07271e+06	1.23911e+07	8.53378e+06	8.75202e+06	1.34939e+07	9.0709e+06	5.60389e+06	5.05466e+06	1.62808e+07	1.08349e+07
Cholic acid	12120.9	17630.8	10852.8	14391.6	13855.6	7840.24	23732.8	15117.2	9726.82	24232.3	18275.5	5777.9	4402.74	11644.8	28558	31115.7	13246.3	24821.1	29049.1	20119.6	16866.8	9976.9	11722.6	21589
trehalose-6-Phosphate	144199	106058	147454	226892	83027.6	130892	48291.2	52128.5	129527	102683	63836.2	62210.8	110162	220650	153378	66365.6	223906	162177	49357.3	77473.2	74620.8	109550	109545	113190
Thiamine pyrophosphate	26007.6	43960.7	56326.7	67294.2	37869.9	49590.9	31056	46006.2	43528.2	43698.8	27396.4	71600.8	57144.7	72358.9	20154.1	43711.5	44587.7	27447.1	46881.6	51298.6	63922.9	61219.3	48807.1	60562.3
adenosine 5-phosphosulfate	5011.4	2523.67	N/A	N/A	4160.7	N/A	N/A	5049.89	7535.83	8403.66	2540.96	3364.22	3293.48	6728.24	2521.9	3364.1	2396.64	2522.57	4198.79	5046.7	N/A	5013.58	N/A	2407.31
ADP-nega	1.04212e+07	1.26194e+07	1.29564e+07	1.58087e+07	1.06689e+07	1.3269e+07	7.44784e+06	1.27834e+07	1.40112e+07	1.21397e+07	9.54126e+06	9.2443e+06	1.42944e+07	1.36664e+07	8.9171e+06	1.03951e+07	1.36122e+07	1.50951e+07	1.14816e+07	1.68026e+07	1.33065e+07	1.23931e+07	1.42207e+07	1.23152e+07
dGDP-nega	9.90394e+06	1.35382e+07	9.72448e+06	1.59563e+07	1.15979e+07	1.34865e+07	9.21979e+06	1.3097e+07	1.78076e+07	1.1089e+07	9.94536e+06	9.87543e+06	1.45833e+07	1.34196e+07	1.31328e+07	9.16733e+06	1.46148e+07	1.37918e+07	1.05795e+07	1.35554e+07	1.23276e+07	1.17672e+07	1.39914e+07	1.28758e+07
IDP-nega	1.61893e+06	1.67565e+06	1.69876e+06	2.48287e+06	1.5937e+06	1.91835e+06	1.03201e+06	1.61872e+06	1.74607e+06	1.57067e+06	1.31405e+06	1.26665e+06	1.89884e+06	1.91848e+06	1.92526e+06	821492	1.26086e+06	1.94182e+06	1.5744e+06	2.00494e+06	1.79418e+06	1.62383e+06	2.43335e+06	1.56746e+06
GDP-nega	202116	235542	184662	217836	216085	215357	190217	375000	226124	168233	143750	129659	242828	292061	216069	239342	252412	246128	227252	261628	264991	149813	202546	195992
CDP-ethanolamine	445838	800794	847859	1.09127e+06	741179	929616	510797	866499	741952	580451	576248	566104	1.14432e+06	1.53987e+06	1.09457e+06	862991	1.19239e+06	961486	608928	841183	797453	651938	657842	651455
FMN	31121.2	48738.6	44583.9	44716.8	30209.6	28615.1	14299.2	27341.8	15982.4	16825.3	26075.8	14271.1	28599.7	37012.1	41222.1	37871.6	54773	30197.4	10106.8	22710.7	37013.5	22710.4	10061.2	25202.1
cholesteryl sulfate	1.47058e+06	1.60899e+06	1.70144e+06	1.6836e+06	1.53597e+06	2.16488e+06	1.31566e+06	1.43637e+06	1.36205e+06	1.34501e+06	1.49641e+06	1.06104e+06	1.54375e+06	1.75961e+06	1.47188e+06	1.52562e+06	1.56345e+06	2.35019e+06	1.80496e+06	1.52056e+06	1.17125e+06	1.23046e+06	1.37108e+06	1.14698e+06
dCTP-nega	569976	609135	511310	536299	816620	452430	1.00296e+06	1.25178e+06	575533	568544	793249	532292	656888	1.11008e+06	517354	860874	823703	698387	1.08563e+06	559511	374253	345054	709512	288894
dUTP-nega	36792.7	45129.3	71002.2	64533.2	79029.9	63310.6	90413.7	140163	74686.8	75821.3	123368	58974.4	85806.9	150381	71773.2	84060.3	123722	79255.2	126305	78697.8	54644.9	17483	72331.2	64209.9
dTTP-nega	1.19928e+07	9.71838e+06	9.47909e+06	6.92478e+06	8.8568e+06	6.28173e+06	1.23794e+07	1.2105e+07	7.07932e+06	8.05355e+06	7.85523e+06	6.09359e+06	7.40563e+06	9.4085e+06	6.0597e+06	9.04033e+06	9.4417e+06	6.76423e+06	1.44701e+07	8.75872e+06	5.60765e+06	4.64242e+06	7.85453e+06	6.07772e+06
CTP-nega	1.76921e+06	1.686e+06	1.36967e+06	1.15921e+06	1.79556e+06	1.15272e+06	3.57075e+06	3.33234e+06	1.52122e+06	1.25308e+06	2.57073e+06	1.11308e+06	1.58434e+06	2.99809e+06	1.25943e+06	2.01991e+06	1.92921e+06	1.45388e+06	2.64463e+06	1.7813e+06	950249	836835	1.88135e+06	1.11746e+06
UTP-nega	4.48896e+07	4.95022e+07	4.67462e+07	4.05276e+07	5.17187e+07	2.76009e+07	7.10896e+07	7.60449e+07	4.70363e+07	3.17892e+07	5.88697e+07	3.25676e+07	5.24056e+07	8.25503e+07	4.3107e+07	6.51662e+07	5.6463e+07	4.41417e+07	7.82736e+07	5.91856e+07	3.26547e+07	1.27469e+07	4.74716e+07	3.06165e+07
CDP-choline	339035	523243	525678	857438	399585	727936	243112	474520	641039	517383	312081	455511	661109	572862	1.21377e+06	714292	631856	869826	378574	657024	598973	438198	434683	694878
dATP-nega	240988	262473	85282.7	169062	287832	256276	308747	274159	209843	179165	282613	166817	283785	306542	148202	289036	308323	299411	436297	298644	182122	100222	285142	175824
Taurodeoxycholic acid	9266.94	13491.3	10913.5	11792.6	11778.2	9253.51	43745.6	14383.3	4206.83	11778.1	34978.7	8832.05	15984.8	7570.53	5048.14	23537.4	15139.4	15999.6	17663.6	9286.2	8261.01	5481.8	17668.8	13465.5
ATP-nega	2.15774e+07	4.67916e+07	2.15478e+07	4.28951e+07	3.01825e+07	3.97922e+07	6.30593e+07	5.86859e+07	4.21956e+07	3.69879e+07	5.41759e+07	3.30602e+07	4.4376e+07	5.88895e+07	3.7993e+07	4.9354e+07	4.89646e+07	4.24904e+07	6.86907e+07	4.49327e+07	3.00519e+07	2.71475e+07	4.69004e+07	2.73081e+07
dGTP	3.89829e+07	4.60372e+07	3.72083e+07	4.35182e+07	5.24829e+07	3.94988e+07	6.06665e+07	5.79901e+07	4.37088e+07	3.6898e+07	5.4255e+07	3.20212e+07	4.45361e+07	5.58431e+07	3.70855e+07	5.01357e+07	5.49402e+07	3.88548e+07	7.05122e+07	4.39766e+07	2.88125e+07	2.8862e+07	4.919e+07	2.90675e+07
GTP-nega	827532	927889	612737	795638	1.01692e+06	703668	1.68684e+06	1.87732e+06	1.03379e+06	825260	1.53738e+06	635669	1.00442e+06	1.7046e+06	794667	1.10509e+06	1.11689e+06	950608	1.79485e+06	1.02695e+06	541716	585019	1.205e+06	571072
UDP-D-glucose	1.04448e+07	1.43985e+07	1.41947e+07	1.81983e+07	1.42511e+07	1.76209e+07	9.30791e+06	1.24467e+07	1.69221e+07	1.3183e+07	1.49097e+07	9.29453e+06	1.81816e+07	2.06393e+07	1.68721e+07	1.62478e+07	1.66712e+07	2.01526e+07	1.46523e+07	1.50263e+07	1.35507e+07	1.105e+07	1.26001e+07	1.36937e+07
UDP-D-glucuronate	323888	374836	461832	427745	556933	456780	378816	544166	427859	352392	592253	227856	428747	775630	445011	451096	572739	528487	426944	412373	233827	184211	360166	253174
ADP-D-glucose	51313.4	45528.5	89168.4	124502	31967.6	110202	21870.8	45427.2	71505.1	45426.4	26079.6	42907	83285.3	94217.2	127867	37027.3	74866.6	86648.1	21029.7	43743.5	65615.1	60565.2	58826.6	83260.1
guanosine 5-diphosphate,3-diphosphate	187448	283041	251619	280747	282044	253506	519967	507195	429545	256397	475693	272843	344198	529887	301262	426470	296012	300748	387048	302001	208476	224868	310636	207656
UDP-N-acetyl-glucosamine	3.21972e+06	5.12485e+06	4.76599e+06	7.75942e+06	4.80209e+06	6.63128e+06	4.7359e+06	6.29658e+06	5.97439e+06	5.92519e+06	5.7206e+06	4.69073e+06	1.03614e+07	7.01505e+06	8.61439e+06	7.76017e+06	8.37282e+06	9.20267e+06	5.13907e+06	7.49773e+06	6.96398e+06	4.68703e+06	4.5778e+06	5.06093e+06
glutathione disulfide-nega	5.8346e+06	1.0073e+07	1.28432e+07	1.85215e+07	1.12919e+07	1.60929e+07	1.24347e+07	1.36877e+07	1.31236e+07	1.18787e+07	9.49953e+06	9.6085e+06	1.30151e+07	2.03352e+07	1.37544e+07	1.45445e+07	1.16904e+07	1.7235e+07	1.04597e+07	1.24026e+07	1.11025e+07	1.16645e+07	7.80374e+06	1.15288e+07
NAD+_nega	5.09079e+06	4.62289e+06	4.76675e+06	6.54388e+06	5.64565e+06	4.45897e+06	2.18616e+06	3.75522e+06	5.13101e+06	3.49951e+06	4.00741e+06	4.55548e+06	5.24336e+06	6.67458e+06	6.07281e+06	3.05709e+06	7.72631e+06	3.4119e+06	5.94805e+06	3.19139e+06	6.08142e+06	6.75543e+06	3.92243e+06	5.86385e+06
NADH-nega	15459.5	24394.4	21030	30284.7	5658.93	13001.4	6732.97	22697.5	14584.4	23569.2	11775.4	21880.1	16825.5	36182.8	27757.3	22713.1	12619.2	24396.7	21870.3	22710.4	21100.2	29444.2	18507.1	18509.1
dephospho-CoA-nega	2523.61	N/A	N/A	14298	4204.46	4948.89	5891.81	3376.33	3545.25	2519.75	5047.31	5047.88	3454.54	17668.4	9253.57	N/A	6730.52	10935.4	10937.9	N/A	8317.17	5887.66	4104.29	N/A
cyclic bis(3->5) dimeric GMP	N/A	1683.43	3364.03	N/A	1683.44	N/A	N/A	N/A	N/A	N/A	1687.29	1685.01	3364.34	N/A	N/A	3364.02	N/A	1687.48	N/A	4207.14	N/A	N/A	1683.25	N/A
NADP+_nega	216914	210641	157515	205119	149325	172992	140759	283738	162280	135913	162841	160693	129428	347136	233600	142861	239049	252764	299423	139798	144409	130704	202985	163997
NADPH-nega	1683.28	7571.2	7568.63	3363.62	1683.28	N/A	4204.54	3364.17	5047.28	9269.32	2691.62	3366.64	1700.61	5045.2	1683.27	3365.08	3364.04	1683.28	6728.03	6728.21	N/A	5047.44	5044.85	3312.27
2-hydroxygluterate	3.40502e+06	4.16172e+06	4.42818e+06	5.60538e+06	3.57818e+06	5.04586e+06	3.22416e+06	4.14945e+06	4.59455e+06	5.05817e+06	3.54462e+06	4.06098e+06	5.3044e+06	5.56874e+06	4.94073e+06	5.65762e+06	5.74735e+06	5.43463e+06	4.1867e+06	4.68427e+06	5.4039e+06	3.85235e+06	4.71608e+06	4.63719e+06
2-deoxyglucose-6-phosphate	292701	226511	205603	204215	172211	159307	207710	158548	194164	252684	152495	165389	231326	257983	190010	205847	244290	214370	93836.1	220580	189564	149660	153802	132473
4-phosphopantothenate	37073.7	26514.8	47443.2	54790.9	45594.5	42737.4	29229.6	74010	84881.7	19119.2	43207.3	43468.5	82466.9	83874	71779.3	75995.4	34760.3	34866.9	47386	37185.8	95333.5	56742.7	25997.2	21834.7
dehydroascorbic acid	16353.3	8388.43	21799.9	14783.3	8180.11	19303.2	4931.18	5498.92	14685.6	25230.1	16189.2	9759.15	13105.5	20113.7	23116.4	13080	19191.7	31093.1	6804.23	14509.8	17470.5	9355.72	10113.6	10908.4
3-hydroxybuterate	619409	454823	547191	384052	515368	558246	437798	333870	412437	302087	480629	505363	411840	426272	457726	423670	533979	419761	321405	396764	453542	327923	299501	290918
itaconic acid	1.21244e+06	1.59784e+06	1.35081e+06	1.40763e+06	1.17539e+06	1.35633e+06	1.35883e+06	1.61937e+06	1.53414e+06	1.53256e+06	1.2881e+06	1.3594e+06	2.03367e+06	1.79024e+06	1.68176e+06	1.68284e+06	1.65176e+06	1.76275e+06	1.83454e+06	1.38353e+06	1.55013e+06	1.29272e+06	1.70021e+06	1.5844e+06
glycerol 3-phosphate25	3.59723e+07	4.30105e+07	4.2636e+07	5.01919e+07	3.62414e+07	4.05164e+07	3.05508e+07	3.78449e+07	3.50036e+07	3.6066e+07	3.58366e+07	3.45165e+07	5.82501e+07	6.96957e+07	5.05282e+07	5.32917e+07	5.99211e+07	5.88567e+07	3.51906e+07	3.91683e+07	4.81075e+07	2.44876e+07	3.38986e+07	3.56088e+07
UDP-xylose	66453.5	87491.6	95056.1	116085	84129.5	103472	58870.2	90008.6	92515.8	100945	110198	70673.1	158160	163202	143019	76583.7	101788	89170.8	115249	84964.3	116928	50475.7	75712.8	75710
Gluterate	143676	264544	151821	271953	165056	254680	147251	318301	189328	169982	207666	145037	221911	442158	210375	210612	130446	217655	242566	188430	196334	155077	222231	171746
2-oxoadipate	1.22043e+06	904369	895015	841311	623284	711949	1.29335e+06	1.29884e+06	1.3363e+06	1.23775e+06	1.11749e+06	1.06512e+06	1.21667e+06	1.27268e+06	1.29665e+06	1.1439e+06	1.14443e+06	1.16284e+06	1.04502e+06	1.34112e+06	1.15995e+06	1.18028e+06	1.43903e+06	1.35847e+06
sorbitol	194568	439111	236504	441564	357306	290819	179189	296326	357035	214317	245505	207595	402515	455475	430778	454079	395042	465056	476802	365798	241990	179771	698515	250104
Urea	N/A	N/A	N/A	70906	N/A	79039.6	41511.5	179036	31590	76134.5	N/A	177624	105773	N/A	78497.6	N/A	79749.8	N/A	45794	N/A	N/A	N/A	62363.9	34202.1
ethanolamine	66826.2	116297	136888	144540	124802	120527	55201	118804	101638	99693.4	110756	107735	93452.7	148364	106228	137598	139954	89167.9	105761	97857.7	105918	93902.5	104656	65080.9
glycine	N/A	N/A	N/A	N/A	N/A	N/A	3364.28	N/A	N/A	N/A	N/A	N/A	N/A	N/A	3366.59	N/A	N/A	N/A	N/A	N/A	N/A	N/A	N/A	2523.64
alanine	3.60711e+06	4.51094e+06	4.93177e+06	5.92299e+06	3.37658e+06	5.82192e+06	3.43745e+06	4.58938e+06	3.87268e+06	3.24596e+06	3.59929e+06	4.35568e+06	4.90547e+06	5.54658e+06	4.04446e+06	5.77833e+06	4.83632e+06	4.00869e+06	3.3797e+06	4.30282e+06	5.11794e+06	4.10688e+06	4.55933e+06	4.91482e+06
betaine aldehyde	18340.9	42482.9	32826.7	48612	17914.8	44102.9	33892.4	73901.2	43521.5	16441	18151	23509.3	20916.6	10865.5	22601.1	14646.4	54490.2	14924.8	38485.8	37182.1	50566	28673.6	50373.5	70849.3
choline	1.54759e+06	2.72363e+06	2.16035e+06	2.24297e+06	2.37943e+06	3.93756e+06	1.40471e+06	1.09686e+07	4.57828e+06	3.06665e+06	1.61379e+06	4.50859e+06	6.34312e+06	5.10527e+06	3.97957e+06	1.53487e+06	4.71068e+06	3.86607e+06	2.99137e+06	4.59515e+06	1.27022e+06	N/A	2.12087e+06	2.07563e+06
4-aminobutyrate	36143.8	69590.7	50505	69081.6	58888.4	47933.9	61426.3	94119	38678	42904.6	37900.2	37009.2	71507.4	63988.8	84123.9	44450.2	73191.3	71503.5	47111.4	37029.5	51295.2	35332.9	30957.4	42903.6
dimethylglycine	269539	324515	616750	245782	271529	234679	372555	N/A	969209	215038	243812	190215	419620	374039	231545	334479	348027	628875	244223	297491	362304	254061	246676	464219
serine	2.11141e+06	3.22606e+06	2.71451e+06	3.07353e+06	2.58845e+06	3.39226e+06	3.29034e+06	3.54182e+06	3.2037e+06	1.83729e+06	3.13828e+06	2.4099e+06	2.40576e+06	3.02934e+06	3.11615e+06	2.83023e+06	3.39346e+06	2.83329e+06	2.53229e+06	3.26847e+06	2.5596e+06	2.65677e+06	2.93768e+06	2.28648e+06
cytosine	95432.7	64489.3	93841	71690.8	77925	76139.1	125054	71040.7	40212.1	87582.7	161364	N/A	N/A	53879.3	44572.9	N/A	69854.2	N/A	104967	75096.1	55053.3	88960.5	98564.2	59988.9
Creatinine	12346.9	35574.6	N/A	N/A	26530.2	N/A	49955.8	N/A	29829.8	N/A	N/A	56092.2	32379.5	23235.2	29759.8	N/A	161347	23559.2	25970.7	12210.6	29458.7	N/A	71519.5	74891
proline	3.09669e+07	4.2589e+07	4.29188e+07	5.22395e+07	3.89319e+07	4.71571e+07	3.5692e+07	3.95903e+07	4.80621e+07	3.8486e+07	3.94614e+07	3.4751e+07	4.20105e+07	5.46607e+07	3.74157e+07	3.77665e+07	4.40489e+07	3.36681e+07	2.90077e+07	4.78947e+07	3.96293e+07	3.8651e+07	3.80831e+07	3.84693e+07
indole	9103.52	N/A	12151.1	12054	6250.32	14438.1	19945.4	22612.3	8540.99	17010.1	6647.32	15633.9	19038.2	7026.86	5822.44	20999.9	10587.3	9398	N/A	15164.5	16680.7	8973.33	6144.73	12503.8
betaine	9.3622e+07	1.25882e+08	1.01571e+08	1.20991e+08	9.81383e+07	1.06286e+08	9.9262e+07	1.17044e+08	1.05003e+08	1.01303e+08	7.55926e+07	7.91922e+07	1.42794e+08	1.1116e+08	1.0325e+08	1.13524e+08	9.85475e+07	1.35896e+08	1.11111e+08	9.9969e+07	1.00292e+08	8.04426e+07	1.09339e+08	1.01866e+08
valine	88288.8	77455	146116	172386	162833	161465	111791	179274	226276	160364	148905	109897	186555	144681	116023	132653	139456	108019	117485	141806	133598	94970.2	111861	105881
threonine	1.77065e+06	3.6508e+06	2.62779e+06	3.50151e+06	2.76849e+06	3.01439e+06	2.81602e+06	2.7827e+06	3.24842e+06	2.8407e+06	2.93429e+06	2.66647e+06	2.96366e+06	3.71884e+06	2.77937e+06	3.4095e+06	2.30087e+06	3.09291e+06	2.4355e+06	2.75048e+06	3.21363e+06	2.88996e+06	2.5724e+06	2.99182e+06
homoserine	27668.5	40379.7	16824.7	33667.3	36100.7	26917.8	15952.7	27574.5	17590.2	17635.1	8402.57	12606.1	10927	26658.6	31126	16808.9	29441.7	32820.1	26937.4	20186.7	14778.5	10081.3	10426.1	11746.2
purine	13431.6	25187.9	38196.4	27452.3	32289.8	22694	23142.9	23039.3	20028.6	9732.77	11796.3	18664	9074.25	19517.1	28006.2	17039.8	20855.2	43199.8	20681	39761.6	19287.8	17072.2	14464.9	32649.9
cysteine	1683.47	N/A	1683.21	2523.67	1682.36	N/A	N/A	3364.29	12616.2	N/A	N/A	N/A	7571.38	N/A	N/A	N/A	2523.95	3366.65	5887.45	8415.11	N/A	8411.46	1683.4	N/A
creatine	8.72124e+06	9.39305e+06	7.52942e+06	9.61385e+06	8.7187e+06	8.02341e+06	8.06639e+06	8.48718e+06	7.35637e+06	8.37885e+06	7.99864e+06	7.9936e+06	1.07691e+07	1.09399e+07	1.03547e+07	1.03116e+07	7.31483e+06	1.00978e+07	1.01592e+07	1.01417e+07	1.09059e+07	9.88831e+06	7.0029e+06	1.05906e+07
nicotinamide	5.00487e+06	6.80362e+06	7.16241e+06	9.88498e+06	6.69867e+06	8.90728e+06	6.63647e+06	9.28877e+06	9.58096e+06	7.59718e+06	7.11618e+06	7.78225e+06	6.66346e+06	2.3789e+07	1.00708e+07	1.54085e+07	1.62949e+07	5.52261e+06	6.9768e+06	7.88462e+06	9.24994e+06	7.48106e+06	5.72945e+06	9.0646e+06
Imidazoleacetic acid	15709.3	58368.4	66142.9	72455.7	N/A	79700.3	22689.9	39393.7	34323.3	87186.6	95967.5	9723.91	68113.2	107849	37750.8	45816.1	43074.2	53543.7	38001.3	85723.8	73542.6	25394.1	32239.6	49952.5
thymine	184416	312382	126315	109380	41246.8	112875	101979	163280	149055	85502.4	125865	143271	74101.6	26093.6	49929.2	191890	166661	54585.8	45257.2	156818	125947	209453	135296	151192
DL-Pipecolic acid	2.39079e+07	3.0402e+07	2.82129e+07	3.29802e+07	2.3988e+07	3.05701e+07	2.61977e+07	3.71724e+07	3.1226e+07	3.06466e+07	3.66814e+07	2.79869e+07	3.88645e+07	3.57866e+07	2.91128e+07	2.92136e+07	2.95951e+07	2.92606e+07	3.14516e+07	2.81407e+07	3.28615e+07	2.46955e+07	3.17579e+07	2.91666e+07
N-Acetylputrescine	3473.75	11922	N/A	N/A	16497.9	9482.7	5670.18	10102.5	20521.3	21036.9	29917.2	3143.08	3786.97	N/A	16399.6	11387.7	14039.4	N/A	N/A	N/A	5233.54	10934.5	N/A	N/A
hydroxyproline	2.57709e+06	4.32335e+06	3.51501e+06	4.66541e+06	3.38707e+06	4.1416e+06	3.45452e+06	4.24227e+06	4.97876e+06	3.37474e+06	4.48713e+06	2.72069e+06	3.77166e+06	4.53763e+06	4.04613e+06	4.12174e+06	3.97427e+06	4.53843e+06	3.78241e+06	3.80399e+06	4.47509e+06	2.71832e+06	4.05719e+06	3.33597e+06
leucine-isoleucine	1.68262e+07	1.92824e+07	2.09847e+07	2.65395e+07	1.99981e+07	2.16321e+07	1.93498e+07	2.08284e+07	2.36529e+07	1.83444e+07	2.00131e+07	1.84712e+07	2.11291e+07	2.32719e+07	2.26729e+07	2.0276e+07	2.28746e+07	1.9462e+07	1.84328e+07	1.89515e+07	2.0962e+07	1.82168e+07	2.04576e+07	1.95746e+07
ornithine	7740.49	58743.6	N/A	49095.5	28112	63589.4	41219.8	56908.9	29088.3	20654.2	59510.1	33285.7	37290	114327	54484.6	31277.3	77872.6	112276	46723.5	66788.4	80570.3	58399	35383.2	51812.3
asparagine	5.26674e+06	7.02776e+06	7.20466e+06	7.31014e+06	5.12436e+06	6.59645e+06	8.20533e+06	6.94549e+06	7.99871e+06	5.74365e+06	7.76443e+06	6.39244e+06	7.11618e+06	8.57895e+06	7.59293e+06	6.56031e+06	7.10398e+06	7.26539e+06	6.39611e+06	7.10166e+06	7.95744e+06	7.10933e+06	6.83709e+06	5.97389e+06
aspartate	3.4775e+06	4.23728e+06	4.11259e+06	5.33673e+06	4.66922e+06	4.65099e+06	3.76618e+06	5.62831e+06	4.4185e+06	4.12018e+06	4.73277e+06	4.2853e+06	4.66789e+06	6.637e+06	5.16795e+06	4.85065e+06	4.42597e+06	4.43196e+06	3.86694e+06	4.10457e+06	4.72319e+06	3.80795e+06	4.13691e+06	3.60038e+06
adenine	520292	2.86102e+06	2.43817e+06	2.70973e+06	1.58783e+06	1.85135e+06	2.31754e+06	2.41151e+06	2.8002e+06	1.64878e+06	3.01383e+06	2.27391e+06	2.28572e+06	3.18242e+06	1.82685e+06	2.69741e+06	2.90039e+06	2.15767e+06	2.17983e+06	1.90395e+06	1.80188e+06	1.32015e+06	2.28119e+06	2.01208e+06
Methylcysteine	178474	383593	234642	229890	261453	295305	236448	358488	333126	278742	351711	239812	315510	400289	305245	392661	473808	343410	363777	388024	409577	216722	315172	273725
homocysteine	15111.7	26055.8	12743.6	17626	36206	22715.7	18523.6	31127.6	15982.2	20189.4	23557.2	22719.6	21032.3	24439.6	13507.3	18432.1	31126.1	29443.8	23485	9216.04	16841.2	12616.7	21030.8	13461.4
methylnicotinamide	28107.1	50408.4	41454.3	110696	30227.4	46687.7	10688.6	16823.3	60871.8	57352	31758	34200.4	53528.3	19519.5	65761.9	16792.5	29859	55995.7	30978.2	66625	51607.9	44533.2	36150	39200.2
histidinol	1683.43	N/A	N/A	N/A	3363.98	N/A	N/A	1683.43	N/A	N/A	N/A	N/A	N/A	4293.23	N/A	N/A	N/A	N/A	N/A	N/A	N/A	N/A	3364.16	2522.85
lysine	51228	63771.1	26977.5	65774.8	58942.8	63055.6	40656.9	69653.5	58153.5	47566	38222	47227.4	109601	86535.8	86418.3	74970.5	80366.9	58641.2	51713	59965.9	67244.9	23399.7	60827.8	50792.6
glutamine	2.95193e+07	2.54868e+07	2.55345e+07	3.11821e+07	2.27848e+07	2.52517e+07	3.59701e+07	3.32229e+07	3.34414e+07	2.93707e+07	3.61643e+07	3.12017e+07	3.27839e+07	4.05228e+07	3.04754e+07	2.83715e+07	3.4322e+07	3.55048e+07	2.79005e+07	3.60787e+07	3.15143e+07	2.94971e+07	3.05387e+07	2.91361e+07
O-acetyl-L-serine	2513.15	2299.77	10446.2	7437.3	N/A	5679.26	5047.44	11497	N/A	N/A	4602.31	4071.99	N/A	N/A	N/A	2359.37	9486.5	4186.74	2607.56	12815.3	N/A	10094.7	N/A	2523.4
glutamate	5.2179e+07	6.30012e+07	6.54123e+07	6.37933e+07	5.72547e+07	7.21164e+07	6.13036e+07	7.42889e+07	8.10043e+07	6.05315e+07	6.89556e+07	6.74949e+07	7.79635e+07	7.73321e+07	7.03019e+07	7.61942e+07	7.07601e+07	7.04109e+07	6.75135e+07	6.84491e+07	7.82376e+07	6.38697e+07	6.47405e+07	6.96037e+07
methionine	637154	831899	994820	1.37678e+06	783442	1.09774e+06	935447	971398	1.16228e+06	854959	993863	903558	809043	939550	945718	787570	713903	910999	727138	791750	1.2143e+06	720468	815518	584200
guanine	50682.2	41585.8	63679.3	107419	62752.8	148143	76771.4	37132.5	160790	41293.2	81690.7	74021.8	142348	91555.8	104608	148102	66097.2	120329	109648	101869	112417	80411.9	68725.8	65597.6
histidine	2.32122e+06	3.70661e+06	3.36845e+06	3.75745e+06	2.25554e+06	3.02862e+06	3.01852e+06	3.8531e+06	3.77604e+06	3.5922e+06	2.9077e+06	2.9993e+06	3.02858e+06	3.50472e+06	3.15964e+06	2.16209e+06	3.34699e+06	3.54317e+06	2.76098e+06	2.71527e+06	3.37311e+06	2.40165e+06	2.20967e+06	2.78792e+06
2-Aminooctanoic acid	23652.4	40891.6	39216.6	51281.2	42865.1	47848.3	54684.1	37491.2	38780.3	32844.2	23414.6	59827.3	39026	79052.6	49202.6	46891.2	65452.6	54681.1	62702.5	57767.4	26665.1	39417.7	36980	26210.5
carnitine	6.03346e+06	6.50601e+06	7.08579e+06	8.28166e+06	6.09207e+06	7.28338e+06	6.853e+06	7.37591e+06	8.16732e+06	6.87372e+06	6.92759e+06	4.99944e+06	8.83527e+06	9.59991e+06	9.49353e+06	8.59016e+06	9.13234e+06	8.03899e+06	5.69498e+06	7.31632e+06	8.16751e+06	5.58745e+06	5.90456e+06	6.4511e+06
Methionine sulfoxide	226305	317593	265877	263305	265026	260809	312083	252378	317152	194324	394560	265832	280126	451298	265834	263301	328093	249009	222093	238070	242286	189519	247341	327030
phenylalanine	1.27959e+06	1.70156e+06	1.59467e+06	2.15744e+06	1.6414e+06	1.87354e+06	1.3683e+06	1.46586e+06	2.01002e+06	1.62511e+06	1.61792e+06	1.70961e+06	1.94261e+06	1.92026e+06	1.9259e+06	1.63178e+06	1.42516e+06	1.66795e+06	1.68294e+06	1.60219e+06	1.40202e+06	1.27876e+06	1.44078e+06	1.2002e+06
Pyridoxamine	5671.03	21003.8	12123.1	13003.2	8230.31	11102.2	3560.82	21220.7	4038.52	6803.78	3160.83	4936.79	8713.07	16979.6	11211.9	16779.6	19393.8	2408.14	21570.7	16886.4	12513.9	8889.71	11935.5	11952.5
pyridoxine	810555	1.30349e+06	1.12563e+06	1.47227e+06	1.04399e+06	902853	173066	1.081e+06	1.26809e+06	937525	245945	764660	1.63824e+06	1.56565e+06	1.21879e+06	1.40614e+06	1.18964e+06	1.6691e+06	1.19402e+06	1.40929e+06	1.21771e+06	1.1641e+06	834008	969422
1-Methyl-Histidine	16629.6	23088.4	23646.2	N/A	48645.3	20783.5	13612.4	19638.2	51182.5	17840	N/A	36434.2	26934.4	31374.1	16559.4	9991.68	43283.3	15823.2	29618	15329.8	17402.4	22278.5	16843.3	36261.9
N-acetyl-L-ornithine	7518.17	4746.45	N/A	4031.07	2738.02	1680.24	7492.14	5717.34	8480.95	N/A	2651.13	3189.75	7342.7	8215.12	1680.23	N/A	N/A	1632.55	N/A	N/A	8394.22	2734.03	5823.81	3366.67
arginine	3.56559e+07	1.57223e+07	2.09621e+07	3.73861e+07	1.79498e+07	1.633e+07	3.78974e+07	3.62085e+07	2.93e+07	2.25174e+07	1.47909e+07	2.67669e+07	3.32495e+07	2.17556e+07	1.00123e+07	2.84451e+07	2.82207e+07	1.68679e+07	3.11308e+07	1.59228e+07	2.46105e+07	3.06818e+07	3.00894e+07	2.20637e+07
citrulline	440611	489774	852859	598393	831485	867148	560712	745577	456243	687706	560129	625280	536074	670855	638016	416839	546396	833114	580198	674137	772993	509451	482045	706779
N-carbamoyl-L-aspartate	47751.2	107645	100946	71502.9	36190.5	158149	72321.4	167114	127882	131231	59293	89176.9	100437	138808	121147	106831	132107	105965	79071.8	96673.8	115245	62325.2	123664	84122
glucosamine	43749.5	76584.5	42125.3	13881	35765	23903.6	70451.2	58238.3	57925.7	59613.4	58135.4	80264.2	119365	N/A	67133.5	59653.3	59726.8	70933.2	74438.5	111072	13964.7	21983.3	36176	56430.9
tyrosine	593202	641057	546237	760223	579643	551447	490481	642680	1.0083e+06	482349	752707	647501	603134	816182	658265	470990	612914	450962	696825	572002	663187	498671	514956	658930
Phosphorylcholine	2.37027e+08	3.21982e+08	3.01154e+08	3.70691e+08	2.45763e+08	1.7845e+08	2.92714e+08	3.24977e+08	3.00208e+08	2.89497e+08	1.17798e+08	2.86491e+08	2.10946e+08	4.11888e+08	3.37551e+08	3.22449e+08	2.72174e+08	3.25707e+08	2.85016e+08	2.89607e+08	3.07796e+08	2.62099e+08	2.84098e+08	3.0977e+08
3-phospho-serine	72565.3	68082.5	88618.7	42351.5	56236.9	81667.1	72283.2	40927.7	122289	54038.4	49452.9	63052.2	62692	70257.3	73329.1	86778	61169.3	57544.2	29227.4	43899.4	69394	33959.1	45243.5	31598.6
N6-Acetyl-L-lysine	1.33801e+06	1.8598e+06	1.78876e+06	2.50424e+06	1.301e+06	1.87971e+06	909477	1.91741e+06	702206	971534	2.13033e+06	905292	2.2592e+06	1.06866e+06	1.76213e+06	2.51895e+06	1.55713e+06	2.60058e+06	1.52252e+06	2.06993e+06	2.02678e+06	514660	1.32147e+06	1.96478e+06
Acetyllysine	471285	1.75343e+06	1.0748e+06	1.31205e+06	1.53164e+06	2.02526e+06	1.25861e+06	845171	1.48185e+06	1.02159e+06	1.37069e+06	459478	1.50819e+06	1.46796e+06	723994	1.95659e+06	1.06749e+06	1.54915e+06	1.35168e+06	1.81164e+06	1.86808e+06	862120	1.0071e+06	1.66912e+06
N-acetyl-glutamine	6135.65	12475.1	35900.7	26980.2	9638.38	4091.38	31958.3	4867.98	11865.6	23370.8	23371	13745.9	29322.1	20981.9	27265.8	31946.5	16897.3	9155.15	7792.91	8788.22	12177.2	22207.8	7825.96	8991
N-acetyl-glutamate	65452.7	96571	82928.3	78169.3	66104.6	117365	76921.3	99450.3	135463	73166.2	109363	89660.6	88928.6	105172	75703.4	157172	110838	101784	56316	77059.5	105235	87799.3	64477.8	111059
Ng,NG-dimethyl-L-arginine	195871	447034	446987	506569	471218	800210	383987	685681	832803	746924	718588	659073	837273	716210	402201	707022	670455	938314	456095	683270	488462	679982	640626	854520
Acetylcarnitine DL	2.29341e+07	2.76943e+07	2.51352e+07	2.59091e+07	1.63203e+07	3.03245e+07	1.70337e+07	2.25476e+07	2.31244e+07	2.28217e+07	2.34599e+07	1.55858e+07	3.74415e+07	2.36738e+07	2.83146e+07	2.59532e+07	3.45693e+07	2.72622e+07	2.78622e+07	2.49416e+07	2.83438e+07	2.12602e+07	2.32732e+07	3.02424e+07
tryptophan	160505	257905	160014	215516	150698	221804	153799	312214	292524	202112	228666	221264	177756	272988	190239	230957	237066	165275	213865	222356	264795	200102	160721	213315
Kynurenine	7515.46	1682.56	1683.27	3366.5	10935.5	5050.16	2525.48	1675.02	8289.29	9344.6	N/A	13470.1	10742.4	2522.95	3365.61	3326.53	5886.23	N/A	3357.65	6750.46	7842.29	1682.37	5887.68	1683.2
N-acetyl-glucosamine	29214.7	48792	73187.4	65649.9	68129.4	78228.5	62265.4	58935.1	68139.6	66408.8	57095.5	65149.7	129551	67306.3	72467.2	97575.6	65210.8	105932	50440	84962.9	68303.4	60666.6	74934.3	61359.5
Flavone	19029.6	24510.4	29288.5	16783	5353.4	20674	20891.8	24752.5	36079.3	24181.1	17446.9	14412.4	8207.12	34089.3	N/A	29974.1	N/A	47475.6	N/A	34797.2	5638.98	22986.3	30667.6	18834.9
cystathionine	112702	238181	153142	301869	220328	271718	176074	283349	264149	184307	207656	175599	319014	247634	222927	201260	205895	217010	202529	196851	235956	216921	202407	237960
5-methoxytryptophan	9297.43	16091.9	N/A	14253.1	16773.6	15997	4074.15	9646.37	9269.36	9225.34	8387.3	11738	8304.82	9235.54	17552.6	N/A	9232.06	9205.43	12392.8	11759	11298.3	5838.7	5045.68	4135.54
Cystine	11776.1	3364.1	16740.7	7541.37	11029.9	7485.26	23138.3	5863.78	25295.9	17183.2	14737.1	20100	15766.4	20169.4	10207.3	19202.7	4204.72	10605.8	18321.1	29003.6	18498	51331.9	12615.6	24394.1
cytidine	4.14651e+06	5.84875e+06	7.96653e+06	1.32478e+07	3.29432e+06	8.84244e+06	1.49748e+06	4.79116e+06	9.92757e+06	5.76959e+06	2.37317e+06	6.99818e+06	8.13957e+06	5.18519e+06	9.53201e+06	4.90194e+06	6.66668e+06	7.32202e+06	3.22281e+06	8.76265e+06	1.00909e+07	9.05004e+06	6.34155e+06	1.031e+07
biotin	1.40641e+06	2.20662e+06	1.34735e+06	2.16293e+06	1.67575e+06	2.08766e+06	1.99278e+06	2.86615e+06	2.51515e+06	2.23934e+06	2.17796e+06	2.12518e+06	1.88076e+06	1.7558e+06	1.54746e+06	1.31479e+06	1.43993e+06	1.21732e+06	1.68016e+06	1.47525e+06	1.75878e+06	1.4465e+06	1.74708e+06	1.37729e+06
deoxyadenosine	6533.58	5549.64	16252.7	6945.86	18756.9	16988.8	4510.47	7400.32	5779.27	N/A	5614.34	N/A	13695	5907.99	5662.98	N/A	13489.4	25895.9	8584.48	2479.33	5561.95	N/A	7941.26	N/A
Glycerophosphocholine	1.61016e+08	1.9405e+08	1.64821e+08	1.98727e+08	1.78007e+08	1.79544e+08	1.76099e+08	1.90047e+08	1.80231e+08	1.67242e+08	1.69761e+08	1.72073e+08	2.01303e+08	2.0926e+08	1.93354e+08	1.88911e+08	1.98909e+08	1.97791e+08	1.65651e+08	1.70322e+08	1.89694e+08	1.76636e+08	1.75841e+08	1.73398e+08
acadesine	3262.95	5048.03	5872.87	N/A	3350.84	11811.5	4205.91	10009.3	2525.31	4491.38	6659.71	16742.3	2824.74	2588.42	5887.22	N/A	12632	17664	7435.87	8608.64	N/A	N/A	8092.56	9254.02
D-glucosamine-6-phosphate	1683.44	N/A	N/A	5224.82	1683.41	8403.55	2523.84	4105.79	4207.05	1681.96	2523.59	3360.39	N/A	3356.01	6731.92	4208.49	5047.61	3364.31	6733.64	4207.03	5890.11	3442.15	5043.3	N/A
D-glucosamine-1-phosphate	N/A	N/A	5885.1	4396.38	3364	5890.06	1679.09	N/A	12618.6	N/A	1716.06	1683.43	N/A	3366.25	N/A	N/A	4206.37	N/A	1687.29	1683.5	N/A	N/A	2523.99	10098.9
thiamine	795060	798850	504065	622607	888097	427481	851579	1.14141e+06	1.34557e+06	1.56512e+06	943928	1.11786e+06	1.09884e+06	820901	910594	1.01844e+06	1.0843e+06	873791	28130.1	956637	1.30462e+06	1.03464e+06	1.04542e+06	1.04307e+06
S-ribosyl-L-homocysteine-posi	3331.91	7852.85	9284.44	3415.78	3363.94	N/A	N/A	N/A	5047.42	2521.45	N/A	7575.45	2483.97	N/A	3334.1	7570.23	N/A	4258.9	2523.82	3400.23	N/A	N/A	5048.52	N/A
deoxyguanosine	11345.3	16841.5	14020.2	22378.5	6798.26	18515.8	10995.2	3365.6	15121.4	11061.8	10608.7	8425.73	35338.6	15038.2	16825.7	9165.56	8251.34	22724.3	19349.4	25242.6	33700.2	5608.81	4627.11	18321.3
adenosine	103763	97549.2	146648	140470	86836.3	170133	56721.7	99854.2	113416	109821	89447.2	130346	134419	166056	197756	112248	88182.2	150860	143585	140038	137482	117252	81103.1	128264
1-Methyladenosine	9297.41	8114.3	7692.81	3238.47	6447.11	24073.6	N/A	15741.6	15159.1	12072.4	9011.46	2826.45	5454.49	7416.66	9235.29	11600	24207.9	15854.4	15721.4	5554.62	23552.9	12662.3	4431.66	6924.19
guanosine	N/A	4911.32	N/A	4132.36	7838.42	8643.8	N/A	12576.2	N/A	N/A	N/A	4084.86	6892.52	N/A	6908.49	5569.71	3132.08	2371.12	N/A	7688.82	13077.8	N/A	5083.71	5613.56
L-arginino-succinate	506868	525629	850489	841763	769101	656638	677582	754854	345797	844415	549722	689338	902314	1.09326e+06	1.15122e+06	995757	796233	1.49038e+06	674640	776851	659069	1.06289e+06	816668	615309
S-methyl-5-thioadenosine	732357	860033	909776	922542	712958	1.03241e+06	N/A	1.15993e+06	1.23023e+06	997902	N/A	1.00989e+06	1.19111e+06	1.35287e+06	943397	1.11794e+06	736854	1.02515e+06	1.57598e+06	2.00499e+06	1.32058e+06	1.69712e+06	1.10765e+06	1.345e+06
7-methylguanosine	17647.2	29350.2	20265.6	31088.1	6984	23556.3	9691.34	19824.4	37889.2	26898.3	21902.9	26774.9	51951.7	15862.9	41633.9	16610.1	16752.6	30165.3	18484.4	23364.9	30638.5	20067.3	9029.24	25233.9
dCMP	383565	610052	474892	807716	579628	795022	434161	568155	667550	403797	427276	431702	652577	859631	675886	545350	617509	569587	467423	682079	430675	532339	510644	564563
glutathione	3.3287e+06	7.29718e+06	5.94878e+06	9.50334e+06	6.27747e+06	6.70932e+06	5.0529e+06	1.18451e+07	1.07332e+07	7.34714e+06	6.09167e+06	9.20695e+06	1.29203e+07	9.25255e+06	7.70578e+06	1.2296e+07	9.80642e+06	7.0597e+06	9.87937e+06	1.01951e+07	9.24434e+06	7.83405e+06	1.24944e+07	8.87215e+06
dTMP	31929.9	44522.5	33473.7	75103.8	37854.9	64694.3	25962.9	53870.9	23528.5	41096.6	35419.4	23591.4	56201.4	47617.5	65720.5	45006.6	48737.5	65701.4	47031.6	46338.8	78077.3	87498.4	49746.6	49665.4
CMP	2.71667e+06	4.17099e+06	3.63238e+06	5.51881e+06	3.46422e+06	4.14245e+06	1.77727e+06	2.84075e+06	4.56937e+06	2.64313e+06	2.21568e+06	3.21321e+06	4.12522e+06	3.70683e+06	4.30856e+06	2.89124e+06	4.09476e+06	3.616e+06	3.01176e+06	4.25797e+06	3.29332e+06	2.90973e+06	3.35923e+06	3.51558e+06
UMP	509517	698892	907781	1.25878e+06	682248	958743	421391	741898	915772	874783	519990	774880	1.24199e+06	665349	1.08896e+06	793180	799992	992992	616391	1.03174e+06	1.19275e+06	961249	880976	987689
dAMP	203568	236496	212825	327849	201048	225504	136114	239752	357711	223774	131316	267613	386145	218922	372693	328296	311821	241430	281790	276869	260510	234678	224523	221236
Nicotinamide ribotide	37987	39953.5	24373.5	N/A	59273	26044.1	35501.5	58854.8	73099	15774	23646	52416.6	21587.2	47748.5	N/A	26069.6	67067.8	44297.2	68517	50000.7	31206.8	N/A	N/A	N/A
aminoimidazole carboxamide ribonucleotide	51313.8	57712.6	79074.6	102566	44584.9	43756.8	29414.5	58043.5	61380.8	61381.5	55521.7	77501.1	67059.4	47875.9	60585.1	43704.6	69012.2	73170	43443.9	57926.1	46258.3	64772.5	45475.3	65169.2
thiamine-phosphate	N/A	N/A	2523.71	N/A	N/A	N/A	3348.06	N/A	1683.26	N/A	N/A	N/A	1683.26	1683.42	N/A	N/A	N/A	N/A	N/A	1683.26	N/A	N/A	N/A	N/A
dGMP	5955.68	5046.98	N/A	14213.1	16784.1	9944.53	10941.2	5870.51	9840.33	5371.38	5019.05	5282.69	10337.4	N/A	7474.93	N/A	14351	16810.8	9351.63	7488.84	14261.3	N/A	8411.61	9065.04
AMP	2.25935e+07	2.79701e+07	4.02928e+07	4.81687e+07	2.82136e+07	4.14831e+07	1.24308e+07	3.04789e+07	3.801e+07	2.46402e+07	1.68856e+07	3.55283e+07	4.59155e+07	2.88214e+07	4.02751e+07	3.33383e+07	4.02611e+07	3.2847e+07	2.5975e+07	4.20074e+07	4.36683e+07	3.47044e+07	3.12239e+07	4.26764e+07
IMP	2.51289e+06	3.25124e+06	4.0376e+06	5.89935e+06	3.4255e+06	5.2239e+06	1.37452e+06	2.91851e+06	5.3365e+06	3.76492e+06	1.83847e+06	3.92989e+06	5.2584e+06	3.26265e+06	5.05104e+06	3.20468e+06	4.51836e+06	4.74045e+06	2.75035e+06	5.62627e+06	5.49916e+06	4.74883e+06	3.30201e+06	4.96134e+06
S-adenosyl-L-methioninamine	N/A	N/A	N/A	N/A	1683.42	N/A	N/A	N/A	1683.27	N/A	N/A	3366.68	2523.76	1683.27	N/A	N/A	N/A	N/A	2523.83	N/A	N/A	N/A	1678.21	N/A
GMP	2.17792e+06	2.98392e+06	3.06981e+06	5.03334e+06	2.2828e+06	4.11867e+06	506552	1.57208e+06	4.52576e+06	2.73697e+06	933616	2.74389e+06	3.80128e+06	2.57306e+06	4.07773e+06	2.54179e+06	2.70133e+06	3.68657e+06	2.19815e+06	3.82477e+06	4.03633e+06	3.53177e+06	2.7362e+06	4.14005e+06
xanthosine-5-phosphate	4106.56	5047.35	6567.63	10933.4	9251.73	6835.59	5878.1	5009.4	3355.28	4204.34	9264.43	20194.9	17675.3	9251.84	5448.45	18514.6	10113.8	10886.9	10934.8	24397	7475.54	6730.59	12618.5	5868.79
riboflavin	18416.5	21029	30284.5	20913.2	32893	18606.3	33598.8	20064.5	25203	26904.3	19539.2	18461.8	22692.7	32790.4	19348.2	27759.8	14886.6	24386.8	24357.7	19266.1	10095.4	21022.6	20183.1	24393.4
S-adenosyl-L-homoCysteine-posi	48819.8	59731.2	61408.3	64747.8	58223.2	36184.5	52997	44583.5	47576.2	74039.3	54680.8	37856	105155	84963.9	83298.2	47557.2	77524.3	41798.4	30251.4	117771	88334.1	47951.7	39538	50541.5
S-adenosyl-L-methionine	757636	789859	723265	772724	797374	822376	642662	553393	872881	536666	1.0273e+06	543737	918150	1.23949e+06	839973	1.16148e+06	1.0339e+06	909926	637514	1.02995e+06	905601	477028	823740	910695
folate	8601.37	8412.83	13131	19349.2	7456.12	11862.6	9825.55	10968.1	13268.9	9093.1	22715.3	12577.1	19349.4	17623.5	10052	30289.1	15142.3	23553.7	13522.1	9098.56	14318.3	13458.9	20191.1	13461.3
7,8-dihydrofolate	2523.71	N/A	2523.63	1683.26	N/A	2523.56	3364.46	5016.53	5047.56	N/A	N/A	2523.71	N/A	3364.19	2523.64	N/A	1692.62	3366.68	N/A	N/A	N/A	2523.75	2523.64	N/A
5-methyl-THF	14268	31869.5	40283	53140.2	28601.5	44179	48904.6	23474.3	32787.1	22729	37015.4	30536.4	58020.2	33764.1	38694.7	37345.5	36902.7	36163.2	61401.5	35444.4	69780	40385.3	52373.1	35223.6
Diiodothyronine	N/A	N/A	N/A	N/A	N/A	N/A	N/A	4238.09	2523.84	3364.03	4204.19	N/A	N/A	2523.7	N/A	N/A	N/A	N/A	N/A	N/A	N/A	N/A	N/A	N/A
glutathione disulfide-posi	1.62745e+06	2.86961e+06	4.14163e+06	4.037e+06	2.73187e+06	3.3804e+06	3.6975e+06	3.46294e+06	4.23239e+06	2.50892e+06	4.87932e+06	4.22152e+06	3.61057e+06	4.2086e+06	3.70068e+06	6.2959e+06	4.29011e+06	4.23547e+06	3.59665e+06	3.39801e+06	4.09761e+06	2.58937e+06	4.34589e+06	3.42238e+06
NAD+_posi	4.51946e+06	5.18763e+06	8.53219e+06	8.49555e+06	4.83921e+06	7.4313e+06	4.86864e+06	5.74803e+06	6.05075e+06	6.48037e+06	6.29576e+06	5.22205e+06	7.68015e+06	7.55341e+06	7.33237e+06	6.42897e+06	6.02627e+06	6.87251e+06	5.9243e+06	7.19109e+06	7.89922e+06	6.50315e+06	5.21289e+06	7.00192e+06
NADH	18506.1	15982.5	37016	36172.9	11776.1	63937	10938.4	29443.8	36174.4	17665.7	5906.05	23559.6	41092.6	28602.5	39538.1	16827.4	31967.9	36171.6	22689.8	34492.4	36174.3	29443.5	29442.3	20205.2
dephospho-CoA-posi	N/A	N/A	N/A	N/A	3364.29	N/A	N/A	N/A	2538.64	4204.47	2390.42	N/A	N/A	N/A	N/A	2524.63	N/A	N/A	N/A	N/A	2523.72	N/A	N/A	2523.66
NADP+_posi	184296	359962	212037	220632	197564	193413	279634	368583	236863	184741	275188	253970	260875	292512	292756	291971	384476	302380	382659	211742	197603	264701	202249	170819
NADPH	N/A	9251.67	5047.28	5047.29	8414	5047.24	12562.1	6730.8	19343.4	9251.72	9625.23	8412.05	15127.7	24394.3	10948.6	5048.52	18509	9864.21	13878.9	17666.1	11808	12618.1	10094.9	12594.8
coenzyme A-posi	7351.53	14417.2	12619.8	32807.5	15161.7	20169.4	26610.2	40382.9	33037.6	41412	35347.9	20122.7	24442.3	33025.1	23005.5	25262.7	41791.1	15144.8	72120.4	19907.2	23355.6	30218.3	31125.1	11843
FAD	47950	90009.3	42061.9	62320.1	37016.5	55523	55555.3	37838.5	42902.5	53837	57212.8	38695.4	42903.3	51319.4	42902.9	80762.2	71505.4	37852.8	51318.5	54681.9	57201.8	30284.2	43745.3	40380.7
acetyl-CoA-posi	93572	173973	123899	224176	142392	224263	153211	217052	184769	143430	202640	161138	174091	212924	175055	170883	202522	162494	177751	168283	203833	134170	180875	137048
propionyl-CoA-posi	8414.32	10937.9	17653.7	2523.63	11799.5	3679.7	19310.5	37876.5	7580.36	10938.1	22519.9	6711.86	12618.3	12617.5	7563.83	8520.29	25240.3	11574.3	22702.7	7571.03	7571.01	10095	16727	8411.49
acetoacetyl-CoA-posi	15897.7	10887.8	4206.84	8375.92	6053.05	24370.2	2524.39	5047.39	9257.27	N/A	7538.97	3366.8	13421.9	14277.3	5129.99	15964.6	8951.54	18524.5	6730.59	9251.77	8397.13	2523.86	5890.31	3312.27
malonyl-CoA-posi	4206.91	N/A	5047.3	2474.14	N/A	N/A	N/A	N/A	N/A	3366.68	2523.78	2523.66	N/A	N/A	2523.84	N/A	3364.92	N/A	3362.8	N/A	N/A	N/A	N/A	N/A
succinyl-CoA-posi	4204.49	8379.35	N/A	10061.4	N/A	3282.23	7115.01	9254.66	N/A	N/A	15982.5	3397.07	N/A	6744.87	3380.58	3367.2	8414.24	4205.02	N/A	2390.29	5044.79	N/A	3785.04	N/A
sarcosine	2.72134e+06	4.99376e+06	4.61901e+06	5.48702e+06	3.8553e+06	4.52901e+06	3.58182e+06	4.9089e+06	6.07474e+06	3.9976e+06	4.87816e+06	3.78911e+06	5.46144e+06	5.29108e+06	5.93634e+06	4.10588e+06	5.87118e+06	4.32462e+06	3.42881e+06	5.15381e+06	5.09258e+06	4.10499e+06	4.57908e+06	5.12364e+06
putrescine	193996	55526.7	346865	582553	170953	208141	198096	420776	634903	260934	317386	128969	535138	549345	732989	416391	208405	272085	365613	1.19657e+06	571223	247053	N/A	459871
spermidine	3.13076e+06	2.95352e+06	3.39238e+06	2.9718e+06	2.23279e+06	2.91676e+06	1.72806e+06	1.5203e+06	1.87846e+06	3.17367e+06	2.34705e+06	3.0398e+06	2.25559e+06	2.52853e+06	2.53514e+06	2.89929e+06	1.54355e+06	2.95769e+06	2.79219e+06	2.79291e+06	1.63052e+06	2.65334e+06	2.80973e+06	1.94831e+06
spermine	68909.1	100498	54445.5	88682.4	89169.5	63683.8	60216.9	109871	25633.3	69419.2	71386.8	72697.1	58282.9	89759	51741.3	36295.6	57386.3	46140	45099.5	67171.4	62916.7	93496.9	43451.3	24925.1
N-acetyl spermine	1.33615e+06	1.45013e+06	1.82254e+06	541721	1.10391e+06	725443	323435	865878	819735	1.00096e+06	784315	328045	957156	907441	1.05888e+06	1.17932e+06	1.23318e+06	1.17055e+06	893998	777462	822986	913445	845449	832777
N-acetyl spermidine	143127	219203	216056	191980	120754	116554	156696	67483.1	169949	75972.9	184722	142909	116057	201791	130437	138648	121829	101351	N/A	57684	112827	60870.4	212818	74718.1
Nicotinamide Riboside	8223.74	10068.3	14760	45234.8	7390.87	24845.2	45817.6	21721.4	18417.8	38955.3	5096.01	31389.1	75621	39948	34340.7	21729.2	27973.5	34401	41952.3	43327.8	10256.7	72819.8	9859.67	20805.4
Adenylosuccinate	13462.2	22713	71486	49633.9	21870	67298.9	35331.7	37511.4	40378.4	21872.6	26076.8	40404.5	47105.4	106095	76553.9	36172.1	37012.1	36706.8	33650.3	15139.7	94222.5	17694.6	25237	33651.9
cholesterol	599817	771436	1.18415e+06	843980	752677	971583	321865	740311	576650	681806	423187	604033	737767	591436	690705	669594	661247	882437	577918	1.06255e+06	697418	744487	731872	743626
arginosuccinic acid	325208	623287	469739	1.01865e+06	362925	522331	487807	658703	585735	521372	817536	732652	1.21708e+06	1.06608e+06	947010	1.03998e+06	812804	619787	487084	749792	953482	431928	458424	607332
phosphocreatine	28785.2	35199.6	51397	68099.9	43004.4	57553.9	67609.8	48018.1	75347.4	42475.5	70915.2	62321	63144.4	49509.5	29326	55577.8	24449.7	47053.1	40870.2	43016.9	48466	28357.8	39986.8	33626.7
retinoic acid	5045.95	17309.7	N/A	10106.1	5012.36	5849.38	N/A	3363.32	5046.71	5483.35	N/A	3364.06	8369.83	N/A	5027.66	N/A	2522.79	N/A	7539.07	5954.47	5061.55	5925.82	N/A	4203.78
N-acetyl-L-alanine_pos	8.25639e+06	9.87344e+06	9.97792e+06	9.75119e+06	8.50793e+06	9.99331e+06	1.00358e+07	9.04774e+06	9.4966e+06	1.08237e+07	9.98797e+06	8.96178e+06	1.22975e+07	1.12526e+07	1.12852e+07	1.17553e+07	1.15593e+07	1.1062e+07	1.20569e+07	1.1518e+07	1.17271e+07	1.09031e+07	1.13008e+07	1.08576e+07
HMG-CoA_pos	11528	N/A	14332.1	12620.5	20810.1	12565.9	6882.42	15175.6	14335.7	15866.3	44586.3	10094.9	21035.9	22943.1	N/A	10836.3	13461.4	15141.6	16822.5	23571.5	10762.8	5028.58	23553.9	2558.32
cysteine sulfinate	N/A	2523.78	N/A	N/A	N/A	2523.66	N/A	2523.35	N/A	N/A	N/A	1684.87	2526	N/A	N/A	N/A	N/A	N/A	N/A	N/A	N/A	N/A	N/A	N/A
N-acetylaspartylglutamic acid	5887.65	46266	26091.9	43716.5	17664.1	43717.2	13478	40407.4	30288.2	16819.4	16826.3	7572.1	21077.5	53001.9	34491.3	27766.9	69823.9	26077.5	5887.87	6728.5	17651.4	15141.8	12618.4	4206.62
N-acetyl-L-aspartic acid	N/A	N/A	4190.12	8339.36	N/A	2523.72	6660.76	5047.44	6727.65	5046.5	2527.53	3343.96	N/A	5045.09	6719.09	7516.41	N/A	7484.74	4172.39	7384.7	N/A	2523.64	11725	N/A
Mevalonate	2524.45	4963.14	1666.03	2555.99	2523.66	3361.84	N/A	N/A	5047.27	1650.97	2509.41	4831.89	8410.22	2523.77	6731.09	8410.78	3318.86	2523.46	1700.51	13459.2	2958.84	N/A	4255.1	5788.74

## Sheet: Normalized
Sample Name	sgBCAT1	sgBCAT1	sgBCAT1	sgBCAT1	sgBCAT1	sgBCAT1	sgBCAT1+ERG245	sgBCAT1+ERG245	sgBCAT1+ERG245	sgBCAT1+ERG245	sgBCAT1+ERG245	sgBCAT1+ERG245	sgControl	sgControl	sgControl	sgControl	sgControl	sgControl	sgControl+ERG245	sgControl+ERG245	sgControl+ERG245	sgControl+ERG245	sgControl+ERG245	sgControl+ERG245
Sample ID
Sample Type
glyoxylate	486416	283350	410440	388764	446178	258554	302357	430729	538479	337871	417301	342524	615421	447732	494531	500148	566242	419460	375459	338707	500751	534792	352252	384449
glycolate	128062	209115	129050	58231.8	176820	162552	97066.9	130948	95513.2	163393	206932	117970	143524	117626	149010	#VALUE!	174202	131638	79971.4	71051.1	140899	76869.3	74264.9	40257.7
pyruvate	156387	139536	139655	82639.3	163196	154778	104664	140517	165994	32768.1	196799	235719	172059	156319	197060	273450	178691	103558	203219	129898	112725	164273	113076	119107
lactate	1.58326e+08	1.60513e+08	1.51965e+08	1.63588e+08	1.44868e+08	1.52879e+08	1.61145e+08	1.45668e+08	1.86242e+08	1.44032e+08	1.40177e+08	1.64025e+08	1.95773e+08	1.84709e+08	1.90544e+08	1.81002e+08	2.19118e+08	1.57501e+08	1.67029e+08	1.8071e+08	1.46517e+08	1.86579e+08	1.76304e+08	1.81846e+08
2-oxobutanoate	2.77909e+06	2.51712e+06	2.95758e+06	2.39126e+06	1.93285e+06	2.28752e+06	1.81293e+06	2.1696e+06	2.43447e+06	2.01372e+06	2.18164e+06	4.39355e+06	2.45066e+06	2.13049e+06	1.66193e+06	2.89605e+06	2.66125e+06	2.33103e+06	2.34671e+06	2.18847e+06	2.4085e+06	2.47481e+06	2.12151e+06	2.17158e+06
acetoacetate	2.32317e+06	3.3803e+06	2.35391e+06	2.36329e+06	3.40836e+06	2.68516e+06	2.29806e+06	2.58369e+06	1.58071e+06	2.3168e+06	1.79024e+06	2.40471e+06	1.8178e+06	2.99459e+06	2.20841e+06	2.0732e+06	2.37718e+06	1.81383e+06	2.06337e+06	1.76072e+06	2.07165e+06	2.57237e+06	1.82015e+06	2.17483e+06
glycerate	172248	257853	191416	200936	213485	214632	211507	241515	213802	184564	175296	249737	256190	255176	233901	239637	310081	218450	242279	215888	168702	247201	179083	186105
uracil	751928	929322	1.01409e+06	1.5123e+06	1.16762e+06	1.09745e+06	206661	602919	1.50932e+06	1.1622e+06	795196	746042	1.94016e+06	760001	1.48922e+06	626912	941693	916180	633376	950622	1.32827e+06	2.54415e+06	1.03092e+06	2.31385e+06
fumarate	2.1197e+07	2.28157e+07	2.24223e+07	2.29548e+07	2.15057e+07	2.30829e+07	1.48567e+07	2.52463e+07	2.94881e+07	2.25485e+07	1.84427e+07	2.539e+07	3.23202e+07	2.67224e+07	3.42231e+07	2.75714e+07	2.49687e+07	2.8843e+07	2.29283e+07	1.94521e+07	2.63567e+07	2.7725e+07	1.99787e+07	2.7906e+07
Maleic acid	2.19764e+07	1.83506e+07	2.23326e+07	1.70864e+07	2.13445e+07	2.16178e+07	1.77559e+07	2.01478e+07	2.88958e+07	1.97717e+07	1.71562e+07	2.27869e+07	3.01617e+07	2.83213e+07	3.17064e+07	2.67308e+07	2.77321e+07	2.85336e+07	1.99236e+07	1.9771e+07	2.50144e+07	2.44219e+07	1.77029e+07	2.88839e+07
2-keto-isovalerate	2.20988e+07	2.12359e+07	2.33065e+07	2.11112e+07	2.07695e+07	2.29942e+07	1.24587e+07	1.96575e+07	2.68486e+07	1.53743e+07	1.70141e+07	2.33334e+07	2.55949e+07	2.31623e+07	3.09125e+07	2.5447e+07	2.71356e+07	2.6778e+07	2.01209e+07	2.07944e+07	2.45379e+07	2.66416e+07	1.77452e+07	2.55347e+07
Guanidoacetic acid	4.03097e+06	2.82259e+06	4.74445e+06	4.35157e+06	4.09786e+06	4.19922e+06	3.48234e+06	4.8157e+06	4.88304e+06	3.84968e+06	3.41022e+06	3.90236e+06	5.04522e+06	4.97928e+06	5.63014e+06	4.25233e+06	5.01796e+06	4.53045e+06	3.85969e+06	3.16417e+06	3.78685e+06	2.54804e+06	2.95814e+06	3.57345e+06
succinate	3.06135e+07	3.02124e+07	2.09066e+07	2.20522e+07	3.18696e+07	2.74116e+07	3.08798e+07	3.42682e+07	3.05142e+07	2.53437e+07	2.31929e+07	3.09447e+07	2.99253e+07	3.50544e+07	3.95996e+07	3.22627e+07	4.47507e+07	3.34423e+07	2.95114e+07	2.87625e+07	2.83162e+07	3.23594e+07	2.28736e+07	2.94016e+07
Methylmalonic acid	3.53744e+07	3.57642e+07	3.38218e+07	3.53597e+07	3.55806e+07	2.39177e+07	3.36001e+07	3.03111e+07	3.44508e+07	2.92273e+07	2.57775e+07	3.38039e+07	3.51896e+07	3.73815e+07	4.15929e+07	3.86777e+07	4.91299e+07	2.75765e+07	3.33491e+07	3.47046e+07	2.82683e+07	3.48144e+07	3.75053e+07	3.18416e+07
3-S-methylthiopropionate	#VALUE!	#VALUE!	#VALUE!	#VALUE!	#VALUE!	#VALUE!	#VALUE!	#VALUE!	#VALUE!	#VALUE!	8087.6	12470.5	#VALUE!	#VALUE!	#VALUE!	13641.9	10287.7	#VALUE!	#VALUE!	#VALUE!	#VALUE!	#VALUE!	#VALUE!	#VALUE!
nicotinate	3.13557e+06	6.10044e+06	6.0551e+06	6.76202e+06	6.37206e+06	6.24796e+06	2.48147e+06	4.76809e+06	6.45925e+06	5.70469e+06	3.4182e+06	6.20836e+06	7.44534e+06	7.04551e+06	7.76469e+06	6.10195e+06	6.94986e+06	6.86579e+06	5.77239e+06	5.84547e+06	6.44739e+06	6.36206e+06	6.23169e+06	6.12601e+06
taurine	1.81941e+08	2.46139e+08	1.65895e+08	1.67394e+08	1.93811e+08	1.80904e+08	1.23896e+08	2.02608e+08	2.32935e+08	1.35317e+08	1.89652e+08	2.13662e+08	2.50268e+08	2.66191e+08	2.46455e+08	2.60681e+08	2.12227e+08	2.40484e+08	1.6713e+08	1.91069e+08	1.94076e+08	2.03861e+08	1.85271e+08	2.11248e+08
Pyroglutamic acid	3.03422e+06	3.34554e+06	1.75629e+06	2.83214e+06	2.84978e+06	2.78029e+06	2.66303e+06	2.36129e+06	3.29837e+06	2.82238e+06	2.29024e+06	3.4526e+06	3.60946e+06	3.84566e+06	4.17042e+06	4.48473e+06	3.9637e+06	3.45861e+06	3.67962e+06	3.19552e+06	2.41796e+06	3.47693e+06	3.18917e+06	3.1332e+06
Citraconic acid	1.02584e+07	9.347e+06	9.73149e+06	7.83653e+06	8.89906e+06	9.78336e+06	8.3912e+06	8.55136e+06	7.38031e+06	5.89093e+06	1.04863e+07	1.06788e+07	1.01759e+07	1.17541e+07	1.01171e+07	1.07942e+07	1.23604e+07	1.00076e+07	8.28474e+06	7.98715e+06	7.71339e+06	1.36977e+07	9.0128e+06	1.15847e+07
2-ketohaxanoic acid	278269	437822	285199	412918	301251	463033	281976	409693	435952	275383	292686	315861	596745	463088	343114	256166	493335	428509	429499	428439	437811	420920	408672	439542
N-Acetyl-L-alanine	1.20453e+06	1.50828e+06	1.03402e+06	1.21297e+06	1.17325e+06	1.91746e+06	1.68309e+06	1.57701e+06	1.90125e+06	1.49702e+06	1.25876e+06	808808	2.25009e+06	2.14409e+06	2.50606e+06	2.12689e+06	2.31766e+06	2.63842e+06	2.49288e+06	2.77984e+06	1.88604e+06	1.43494e+06	1.22135e+06	1.94444e+06
oxaloacetate	3.43943e+06	3.22375e+06	3.02583e+06	3.5542e+06	3.315e+06	5.73704e+06	2.76585e+06	2.53548e+06	2.53837e+06	1.86863e+06	3.47037e+06	2.38876e+06	3.35087e+06	2.11442e+06	3.93522e+06	1.94429e+06	3.7455e+06	2.79818e+06	2.23101e+06	2.38382e+06	2.87284e+06	2.91043e+06	2.80209e+06	2.79745e+06
Hydroxyisocaproic acid	477754	103893	254421	74541.9	159608	70741.1	70504.3	267912	168267	270699	334714	195746	65628.2	216036	207822	491110	249835	246534	213208	112006	230503	493100	274807	259725
malate	1.12502e+08	1.29943e+08	1.25044e+08	1.13183e+08	1.14873e+08	1.26268e+08	9.81031e+07	1.21202e+08	1.61699e+08	1.14387e+08	1.07902e+08	1.36999e+08	1.70329e+08	1.48174e+08	1.73341e+08	1.46524e+08	1.45509e+08	1.27041e+08	1.17319e+08	1.35435e+08	1.22773e+08	1.41803e+08	1.2515e+08	1.49742e+08
hypoxanthine	651665	551144	558264	1.88436e+06	578547	1.27716e+06	132142	545089	1.8009e+06	368049	243073	790988	832335	595960	2.18108e+06	391064	689896	905522	418519	1.31786e+06	1.26369e+06	1.09566e+06	967785	1.52995e+06
anthranilate	354002	562046	1.02353e+06	549378	450944	895486	643211	423744	451234	479568	367745	474892	531970	545944	593590	526053	435046	692446	525168	1.00606e+06	484947	612016	694736	669781
p-aminobenzoate	766084	1.0791e+06	1.73892e+06	1.21714e+06	1.00932e+06	1.23801e+06	1.91093e+06	926492	1.30138e+06	1.04301e+06	1.38997e+06	945079	1.50335e+06	1.41679e+06	1.47226e+06	1.26562e+06	1.24179e+06	926477	1.19178e+06	1.47751e+06	1.26027e+06	1.43172e+06	1.13829e+06	1.1499e+06
p-hydroxybenzoate	2.18899e+06	1.9715e+06	2.59536e+06	2.34126e+06	2.06948e+06	2.13127e+06	4.97709e+06	1.54038e+06	2.37631e+06	1.84785e+06	2.8327e+06	2.27568e+06	3.11675e+06	2.43714e+06	2.83494e+06	2.17189e+06	2.57463e+06	2.73555e+06	2.50044e+06	2.54359e+06	2.3332e+06	3.05345e+06	2.05582e+06	2.36425e+06
acetylphosphate	2.43632e+06	1.3816e+06	1.35419e+06	1.41255e+06	1.81698e+06	1.1385e+06	2.00645e+06	1.35252e+06	1.84383e+06	1.79197e+06	1.27691e+06	1.5688e+06	1.8259e+06	1.40378e+06	1.86019e+06	1.57776e+06	1.5004e+06	1.41108e+06	1.17087e+06	1.17683e+06	1.2994e+06	1.33743e+06	1.74211e+06	1.4283e+06
Carbamoyl phosphate	1.448e+07	3.10309e+07	2.96557e+07	2.8506e+07	2.64946e+07	3.13519e+07	2.70126e+07	2.80535e+07	4.4861e+07	2.96862e+07	2.81847e+07	3.47544e+07	2.43305e+07	2.88127e+07	2.58271e+07	2.52083e+07	2.62753e+07	2.39713e+07	3.00535e+07	2.09585e+07	2.38936e+07	3.72753e+07	2.51561e+07	3.16592e+07
a-ketoglutarate	3.77151e+06	4.11498e+06	3.38001e+06	3.92422e+06	3.02752e+06	2.3163e+06	5.17989e+06	3.27621e+06	3.14669e+06	3.05283e+06	3.9274e+06	2.06804e+06	3.46417e+06	4.80375e+06	3.66792e+06	7.13756e+06	4.96887e+06	4.24413e+06	3.62848e+06	3.48004e+06	3.62393e+06	3.36183e+06	4.9799e+06	2.98542e+06
Phenylpropiolic acid	8.22592e+06	4.31146e+06	5.11385e+06	7.06632e+06	6.81718e+06	6.90399e+06	8.03052e+06	5.49118e+06	8.18348e+06	6.21668e+06	7.61017e+06	5.54877e+06	7.80693e+06	1.12061e+07	9.05644e+06	6.20504e+06	9.90139e+06	8.65565e+06	6.8137e+06	7.14354e+06	6.28326e+06	7.55695e+06	8.27795e+06	6.90375e+06
2-oxo-4-methylthiobutanoate	177317	273618	119243	100022	127376	113697	151562	121110	167293	122929	121286	84786	110496	140052	140450	158351	160072	120034	185563	138207	117202	116844	89724.9	128903
2-Hydroxy-2-methylbutanedioic acid	5.38409e+06	4.85659e+06	4.13928e+06	2.99956e+06	5.76648e+06	4.51077e+06	3.94766e+06	4.65368e+06	4.38147e+06	3.46158e+06	3.4929e+06	4.43156e+06	4.60005e+06	4.59726e+06	6.17988e+06	4.46438e+06	3.93717e+06	4.98558e+06	4.19655e+06	3.65983e+06	4.28766e+06	4.28241e+06	3.87356e+06	3.60712e+06
3-methylphenylacetic acid	28554.4	68857.3	51952	61385.6	9743.05	97068.8	109546	#VALUE!	41079.3	36161.4	69919.2	19274.6	41088	169017	67113	#VALUE!	103060	#VALUE!	24077.6	66834.1	38479.4	68431.9	19905.2	76911
xanthine	88789.7	219348	145921	161066	172669	120508	265354	150753	111101	111271	109634	299429	177107	204038	254015	72245.4	208510	260364	128889	164663	128976	129599	205117	93892.9
Hydroxyphenylacetic acid	497439	458329	195258	488386	657469	186538	438711	241805	319216	150462	274820	364230	343495	182039	178538	314022	349954	368520	268162	271387	282185	160388	151211	136681
2,3-dihydroxybenzoic acid	#VALUE!	#VALUE!	149663	86246.5	185186	#VALUE!	#VALUE!	#VALUE!	#VALUE!	#VALUE!	#VALUE!	#VALUE!	#VALUE!	#VALUE!	189152	#VALUE!	#VALUE!	162838	234538	#VALUE!	31358.6	#VALUE!	106903	#VALUE!
orotate	872534	280017	477301	637163	595447	867250	585445	282578	#VALUE!	#VALUE!	#VALUE!	563542	165215	#VALUE!	409554	#VALUE!	#VALUE!	#VALUE!	193033	223829	318172	477552	#VALUE!	378455
dihydroorotate	4.78861e+06	5.33558e+06	3.63247e+06	3.34142e+06	3.35749e+06	3.23068e+06	2.91175e+06	2.33954e+06	6.36724e+06	3.3396e+06	4.62282e+06	3.51767e+06	3.69518e+06	3.2444e+06	3.61522e+06	5.60557e+06	3.77289e+06	5.71944e+06	3.36881e+06	3.66075e+06	5.20208e+06	7.60129e+06	6.65431e+06	3.98643e+06
allantoin	370151	268556	302496	350607	227078	336189	404001	450025	441309	289999	308745	332644	467447	465528	461085	420517	605460	707179	289779	350437	434465	295621	319152	291687
Aminoadipic acid	3.14647e+06	1.8514e+06	2.07361e+06	1.79248e+06	2.7584e+06	1.82379e+06	2.37406e+06	2.97612e+06	2.52125e+06	2.14884e+06	2.13947e+06	2.82465e+06	3.26568e+06	2.42295e+06	3.81847e+06	1.625e+06	3.662e+06	2.93407e+06	2.8247e+06	2.73414e+06	2.4596e+06	2.76214e+06	2.41183e+06	2.89092e+06
Indole-3-carboxylic acid	1.54798e+06	1.79796e+06	1.29352e+06	1.6396e+06	1.8784e+06	934111	952797	1.59744e+06	1.58187e+06	1.77397e+06	1.31079e+06	1.81915e+06	1.71805e+06	1.58204e+06	1.49594e+06	1.30968e+06	1.74223e+06	1.56255e+06	1.17056e+06	1.30668e+06	1.59933e+06	1.61806e+06	1.21549e+06	1.61474e+06
phenylpyruvate	8140.74	13640.1	8626.36	11465.2	9124.01	22540.2	23264.5	23689.3	9364.45	12002.9	#VALUE!	24993.9	11096.4	12817.6	5081.63	12536.2	15295.6	22875.6	18190.6	12306.9	12617.7	33108	17218.2	12373.1
Atrolactic acid	19200.4	28090.3	#VALUE!	21681.2	23165.7	#VALUE!	80279.7	24826.2	#VALUE!	5683.37	#VALUE!	24431.9	#VALUE!	22769.3	19374.2	10605.4	77076	13837.8	#VALUE!	#VALUE!	#VALUE!	37863.4	16771.5	22048.3
Phenyllactic acid	132965	67660.9	42783.9	45960.3	77259.2	49150.5	74652.9	81966.9	74880.3	48145.8	76133.4	46949.5	84123.9	72843.3	66228.7	92909	84132.1	86391.5	63664.8	84192.6	69455.4	58608.8	99205.9	101443
quinolinate	2.74876e+06	4.22248e+06	2.34212e+06	2.08318e+06	2.30251e+06	2.2129e+06	2.43976e+06	2.26261e+06	2.19609e+06	2.37533e+06	2.2002e+06	2.67669e+06	2.41268e+06	2.57157e+06	2.54358e+06	2.08182e+06	3.32315e+06	2.00015e+06	2.01063e+06	2.13735e+06	2.64586e+06	2.99883e+06	2.56057e+06	2.15427e+06
phosphoenolpyruvate	656345	788633	513173	475459	489089	742802	1.25607e+06	980669	675147	440667	600901	579879	632070	746629	741477	655909	1.12339e+06	712443	721531	528530	606021	835084	766922	807849
Uric acid	83825.1	64104.6	61469.6	47621.8	78276.3	112797	44509.5	46982.4	26871.4	84911.1	41212.1	#VALUE!	116228	33864.7	198294	117568	73360.6	113920	125080	103332	96572.2	56308.4	90169.3	#VALUE!
dihydroxy-acetone-phosphate	6.42359e+06	1.17467e+07	9.00908e+06	9.53381e+06	1.06222e+07	7.26875e+06	7.43144e+06	1.0405e+07	1.00977e+07	6.12944e+06	7.0646e+06	8.11842e+06	9.1531e+06	9.57631e+06	1.15927e+07	7.33165e+06	9.51369e+06	7.90793e+06	7.76545e+06	8.81387e+06	6.68687e+06	5.20329e+06	6.7108e+06	7.26221e+06
D-glyceraldehdye-3-phosphate	2.31992e+06	4.80699e+06	3.83801e+06	3.8099e+06	3.22699e+06	3.26254e+06	2.87015e+06	4.8913e+06	2.90685e+06	2.2669e+06	2.3474e+06	2.64234e+06	2.25163e+06	3.81854e+06	4.40214e+06	3.64154e+06	3.22426e+06	2.50392e+06	2.20965e+06	2.32512e+06	1.91327e+06	2.48043e+06	2.51879e+06	2.57541e+06
sn-glycerol-3-phosphate	6.64884e+07	9.43386e+07	7.92529e+07	7.84589e+07	8.27078e+07	7.37079e+07	3.9263e+07	7.82743e+07	7.30357e+07	5.94083e+07	4.99867e+07	8.00568e+07	9.90605e+07	1.01469e+08	1.18675e+08	1.00577e+08	1.20905e+08	9.70982e+07	7.14251e+07	6.50163e+07	7.01615e+07	8.34436e+07	6.6978e+07	8.34637e+07
shikimate	#VALUE!	#VALUE!	#VALUE!	#VALUE!	#VALUE!	#VALUE!	#VALUE!	#VALUE!	#VALUE!	#VALUE!	#VALUE!	#VALUE!	#VALUE!	#VALUE!	#VALUE!	#VALUE!	#VALUE!	#VALUE!	#VALUE!	#VALUE!	#VALUE!	#VALUE!	#VALUE!	#VALUE!
aconitate	7.27188e+06	6.66959e+06	7.67228e+06	5.96565e+06	7.02335e+06	6.50346e+06	7.11187e+06	7.09546e+06	8.07632e+06	7.03084e+06	7.1643e+06	9.48044e+06	5.72843e+06	6.94981e+06	9.50261e+06	8.64965e+06	6.7149e+06	9.14162e+06	6.75201e+06	4.10833e+06	6.47578e+06	7.61742e+06	6.1816e+06	9.50766e+06
allantoate	1.67948e+06	1.96294e+06	2.05788e+06	2.13963e+06	1.61397e+06	1.60028e+06	1.24962e+06	1.71952e+06	2.21834e+06	1.67955e+06	1.14151e+06	2.28763e+06	1.81736e+06	1.72565e+06	2.69441e+06	1.66651e+06	2.02641e+06	2.2963e+06	1.64572e+06	1.78961e+06	1.78151e+06	2.46489e+06	1.75794e+06	2.58289e+06
Ascorbic acid	3.81549e+06	2.54172e+06	2.43988e+06	2.0185e+06	2.78193e+06	1.85747e+06	1.5276e+06	1.1121e+06	1.89438e+06	1.79684e+06	1.50058e+06	2.16215e+06	1.75302e+06	1.97628e+06	2.43474e+06	1.78449e+06	2.68343e+06	3.06458e+06	1.56607e+06	1.69504e+06	1.55253e+06	1.09419e+06	1.57541e+06	2.03749e+06
2-Isopropylmalic acid	2.40081e+06	2.20111e+06	2.11895e+06	2.15874e+06	2.35912e+06	2.39812e+06	2.98632e+06	2.73812e+06	1.89625e+06	2.14237e+06	1.51811e+06	2.73454e+06	2.0655e+06	2.1154e+06	2.58944e+06	2.10929e+06	2.69344e+06	2.11007e+06	1.96522e+06	2.70948e+06	2.14464e+06	2.33273e+06	2.63731e+06	2.73838e+06
N-carbamoyl-L-aspartate-nega	1.47876e+06	1.88904e+06	1.67579e+06	1.87347e+06	1.37601e+06	1.56752e+06	1.11103e+06	1.71274e+06	1.86449e+06	1.77632e+06	1.22765e+06	1.97209e+06	2.11443e+06	1.79467e+06	2.33665e+06	1.60757e+06	2.06408e+06	1.97685e+06	1.49296e+06	1.78849e+06	1.78388e+06	2.52696e+06	1.30071e+06	2.3184e+06
Pyrophosphate	5.66358e+07	7.31037e+07	7.57241e+07	6.0922e+07	5.32732e+07	5.53036e+07	6.22062e+07	7.15134e+07	9.12208e+07	3.71023e+07	5.27941e+07	6.0118e+07	5.88954e+07	8.67946e+07	8.92578e+07	8.71777e+07	7.08871e+07	8.48651e+07	4.76846e+07	5.63632e+07	5.56369e+07	5.36781e+07	4.43798e+07	5.63476e+07
glucono-?-lactone	57063.7	84968.1	67477.8	97658	132461	123758	114892	103323	82338.4	61598.2	87351.3	128133	129738	106906	91188.9	68427.3	200480	133054	103780	65903.7	102677	135551	99210.3	129108
myo-inositol	1.5658e+07	1.04238e+07	1.90498e+07	1.83101e+07	1.86936e+07	2.16461e+07	1.46479e+07	1.69207e+07	1.48985e+07	1.44631e+07	1.58359e+07	1.66146e+07	2.24434e+07	2.88335e+07	2.18373e+07	2.08259e+07	2.31926e+07	1.78838e+07	1.462e+07	1.53851e+07	1.88494e+07	1.87657e+07	1.44833e+07	1.73743e+07
hydroxyphenylpyruvate	10263.1	18711	10429.8	7117.89	26991.3	#VALUE!	7719.69	#VALUE!	30786.6	24445.1	7755.04	45696.8	#VALUE!	20371.3	13397.4	22741.7	#VALUE!	13960.8	17982	9783.21	3724.89	18433.1	#VALUE!	#VALUE!
homocysteic acid	102612	59083.6	82459.8	49022.2	75682.9	56765.9	57056.5	42747.3	32834.8	31057.3	22696.7	51760.4	51846.1	63490.1	43100.7	67319.9	75694.6	84471.7	64807.4	65560.2	32773.2	109261	72268.4	112653
4-Pyridoxic acid	158944	77874.7	#VALUE!	114671	102504	138899	#VALUE!	100558	122157	204534	91566	93402.7	163662	139453	124225	154399	77027.4	#VALUE!	82523.9	89692.4	107087	206991	174971	#VALUE!
3-phosphoglycerate	1.552e+06	2.18883e+06	1.20735e+06	1.13535e+06	952885	1.07117e+06	1.79361e+06	944527	2.11645e+06	1.02836e+06	1.84155e+06	1.69759e+06	1.60586e+06	2.96975e+06	2.80654e+06	3.54896e+06	3.41602e+06	2.49371e+06	1.378e+06	859690	747174	1.12716e+06	1.00127e+06	848513
Indoleacrylic acid	700527	624632	535306	310643	460892	360362	386358	631987	651851	573624	482649	949774	714407	588423	608988	653960	883347	653196	634144	505978	648997	736544	647152	522313
Kynurenic acid	920261	843670	627978	776840	427981	592386	1.00367e+06	554044	758569	739858	733969	794221	860200	1.0517e+06	886513	922753	774208	806530	740078	781786	812413	1.17999e+06	790388	918514
citrate-isocitrate	9.19812e+07	1.17643e+08	9.96038e+07	9.42666e+07	8.34628e+07	9.70208e+07	1.31159e+08	1.43209e+08	1.17593e+08	1.07728e+08	1.06554e+08	1.15917e+08	1.32444e+08	1.41118e+08	1.61187e+08	1.57304e+08	1.75853e+08	1.35437e+08	1.56208e+08	1.07332e+08	1.24304e+08	1.42737e+08	1.25219e+08	1.51259e+08
isocitrate	644863	971482	724189	696448	974811	884732	1.01225e+06	893419	884720	834906	706609	786707	1.17212e+06	1.13999e+06	1.06319e+06	997865	1.07512e+06	1.04069e+06	918767	704738	761053	1.11156e+06	921469	994827
citrate	3.82098e+07	4.4722e+07	4.47465e+07	3.98327e+07	3.85033e+07	3.95101e+07	5.5142e+07	5.88545e+07	4.80862e+07	4.48801e+07	4.61226e+07	5.48214e+07	6.95102e+07	6.09209e+07	5.53464e+07	6.98301e+07	7.29587e+07	5.06946e+07	6.63909e+07	4.5072e+07	4.24961e+07	6.06368e+07	4.86407e+07	5.05644e+07
2-dehydro-D-gluconate	200028	259541	219799	191134	206998	210272	258329	291260	156664	234457	206291	183418	221292	310448	288064	236483	318539	255679	181708	281132	220969	270034	228520	249987
D-gluconate	4.11004e+06	4.45145e+06	3.78916e+06	3.87116e+06	3.09204e+06	4.58454e+06	2.95124e+06	3.04239e+06	3.35426e+06	3.30482e+06	2.96429e+06	3.06242e+06	4.39609e+06	5.88602e+06	5.68361e+06	3.65699e+06	4.22268e+06	4.56414e+06	3.70681e+06	4.01956e+06	3.86744e+06	4.18884e+06	2.66853e+06	3.63984e+06
D-erythrose-4-phosphate	1.4165e+06	1.24378e+06	1.02998e+06	580445	910963	762231	2.20868e+06	1.7193e+06	2.87217e+06	637675	717248	731972	708915	1.36618e+06	939689	2.24244e+06	953712	1.19054e+06	869652	424651	404557	1.08567e+06	570853	490510
Xanthurenic acid	1.05413e+06	460602	328078	347720	570360	456243	703450	393057	546662	473847	454059	1.10108e+06	402487	634034	790193	719354	1.37343e+06	653928	845395	458397	312133	591814	401373	685497
lipoate	#VALUE!	38146	23561.8	#VALUE!	22735.3	10174.9	#VALUE!	6509.95	37125.9	#VALUE!	12025.7	39000.1	29490.7	10787	#VALUE!	11420.4	#VALUE!	#VALUE!	12985.2	10337.7	14850.3	#VALUE!	8545.38	#VALUE!
D-glucarate	67414.4	111394	101597	91836	129517	86183.4	88789.3	148826	123919	67856.5	74168	124830	79694.6	202641	140143	116037	132555	177142	135429	77826.7	138885	132853	79794.9	108862
deoxyribose-phosphate	1.30968e+07	1.85034e+07	1.31958e+07	1.4976e+07	1.52903e+07	1.277e+07	1.46071e+07	1.35038e+07	1.43531e+07	1.74662e+07	1.1183e+07	1.3528e+07	1.41662e+07	2.30315e+07	2.12198e+07	1.80297e+07	2.13983e+07	1.7026e+07	1.52695e+07	1.21068e+07	2.06977e+07	1.94336e+07	1.49874e+07	1.64094e+07
pantothenate	1.62601e+07	1.54052e+07	1.32103e+07	1.36087e+07	1.29841e+07	1.19715e+07	6.69904e+06	1.30868e+07	1.23894e+07	1.07283e+07	1.00062e+07	8.45176e+06	2.67826e+07	1.49501e+07	1.50207e+07	1.77707e+07	1.47974e+07	1.43456e+07	1.50739e+07	1.01338e+07	9.54319e+06	1.28376e+07	1.1435e+07	9.66476e+06
prephenate	#VALUE!	#VALUE!	8624.59	7651.73	6818.65	8166.35	#VALUE!	#VALUE!	#VALUE!	#VALUE!	#VALUE!	#VALUE!	#VALUE!	#VALUE!	#VALUE!	8952.69	#VALUE!	#VALUE!	#VALUE!	#VALUE!	#VALUE!	#VALUE!	#VALUE!	#VALUE!
deoxyuridine	29144.5	49184.5	37550.2	14787.6	33288.8	34894.9	43782.1	14796.2	17233.8	67206.3	23787.3	40063.6	51631.2	31248.3	62231.7	35127.4	42582.5	55399.1	55159.5	41434.5	20086.1	25282.3	20749.5	38054.3
ribose-phosphate	2.59907e+06	4.02195e+06	2.09901e+06	3.10683e+06	1.66051e+06	2.79083e+06	2.46014e+06	2.10493e+06	2.62597e+06	2.34205e+06	2.76641e+06	2.71175e+06	3.33331e+06	2.7138e+06	3.12047e+06	3.3304e+06	2.32134e+06	2.83216e+06	2.55977e+06	2.84036e+06	2.4648e+06	2.51063e+06	2.75995e+06	2.76014e+06
thymidine	109051	31268.4	19963.4	#VALUE!	50944.5	#VALUE!	59926.5	47369.1	26186.8	28552.8	53922.5	37962.6	49602.7	33501.1	28995.1	15597.6	55752.2	24529.9	49615	7816.09	57457.8	50525.8	#VALUE!	18032.5
uridine	3.43555e+06	5.07409e+06	4.48609e+06	7.15367e+06	2.887e+06	5.33534e+06	867731	2.33377e+06	6.21627e+06	2.58761e+06	1.37418e+06	3.28433e+06	4.34033e+06	3.74926e+06	8.07689e+06	2.2445e+06	4.71556e+06	7.2678e+06	2.53239e+06	4.24989e+06	5.25097e+06	8.14585e+06	3.38919e+06	6.21064e+06
deoxyinosine	100319	82000.9	86891.4	119843	24586.7	149377	58483.9	65659.9	102392	87519.3	49385.7	102929	95963	91250	140448	63590.1	79576.1	129338	11274.9	73706.7	190843	110101	53474.9	97764.5
shikimate-3-phosphate	#VALUE!	#VALUE!	#VALUE!	#VALUE!	#VALUE!	#VALUE!	#VALUE!	#VALUE!	#VALUE!	#VALUE!	#VALUE!	#VALUE!	#VALUE!	#VALUE!	#VALUE!	#VALUE!	#VALUE!	#VALUE!	#VALUE!	#VALUE!	#VALUE!	#VALUE!	#VALUE!	#VALUE!
D-glucono-?-lactone-6-phosphate	251654	376148	192470	293917	253370	368978	195633	284766	260298	195785	377954	128261	113567	263359	479716	131882	109750	146031	268026	82143.3	236918	347109	319196	148715
hexose-phosphate	8.10203e+06	1.80767e+07	1.2352e+07	1.14286e+07	1.23157e+07	1.28068e+07	1.433e+07	1.35976e+07	1.75018e+07	1.25775e+07	1.33921e+07	1.64361e+07	1.76519e+07	1.5777e+07	1.7215e+07	1.60326e+07	1.94707e+07	1.01153e+07	1.32605e+07	1.13373e+07	1.29262e+07	9.79202e+06	7.05493e+06	1.37022e+07
glucose-1-phosphate	2.41696e+06	1.44157e+06	1.20424e+06	1.1656e+06	800404	660931	1.42822e+06	1.24141e+06	1.27736e+06	1.32298e+06	1.12489e+06	1.34604e+06	592513	1.64898e+06	756164	1.20415e+06	1.45695e+06	1.27882e+06	1.21458e+06	1.65418e+06	1.55851e+06	1.29976e+06	574568	1.05524e+06
glucose-6-phosphate	650104	384447	279122	115031	363153	823241	362444	961771	472645	365060	#VALUE!	1.14234e+06	169290	561567	745224	763605	529728	507393	581065	359331	600422	779982	352952	301410
fructose-6-phosphate	585455	674004	495698	725752	694269	657769	621253	688239	843687	633606	544520	644321	757537	814879	875024	701492	896670	784493	495135	515907	535501	555903	501512	558037
1,3-diphopshateglycerate	3.54006e+06	3.65142e+06	3.01152e+06	2.90549e+06	3.31055e+06	3.91667e+06	6.93807e+06	8.61398e+06	7.37208e+06	3.00693e+06	7.09468e+06	4.01618e+06	4.22624e+06	7.15317e+06	3.5799e+06	5.59264e+06	8.00034e+06	4.00635e+06	6.67705e+06	3.0788e+06	3.26918e+06	4.10863e+06	4.48255e+06	4.01697e+06
2,3-Diphosphoglyceric acid	7.08712e+06	5.5374e+06	4.72493e+06	3.39471e+06	3.91673e+06	2.94493e+06	6.76107e+06	1.28562e+07	6.21063e+06	3.29948e+06	4.84029e+06	3.98283e+06	4.37437e+06	8.27116e+06	4.45945e+06	7.32842e+06	5.84576e+06	4.34654e+06	6.97599e+06	3.62435e+06	3.43004e+06	3.39129e+06	4.57084e+06	5.48279e+06
S-ribosyl-L-homocysteine-nega	89932.6	95306.1	146686	113223	34054.1	104055	49575.5	53932.2	117188	94071.2	42061.5	123759	112298	90571.7	191199	70506.4	144899	122150	61372.5	69492.9	86217.5	117063	51704.9	83641.9
inosine	800844	946332	811970	628141	814399	707987	535711	579119	749188	652501	726214	751192	700865	580095	783545	715349	593121	1.23515e+06	565749	649757	744231	622703	816884	725158
6-phospho-D-gluconate	585317	436255	383755	412054	424375	321274	256799	341171	797140	332091	425889	294579	707522	550982	507970	343303	991884	486395	394634	323613	473986	498525	487193	415791
xanthosine	77059.7	56201.1	#VALUE!	72062.4	113103	115892	44616.6	#VALUE!	80233.1	56849	26475.2	9926.44	62245.7	#VALUE!	54996.9	#VALUE!	#VALUE!	63099.4	28534.3	80371	47868	19475.9	42832	66692.6
D-sedoheptulose-1-7-phosphate	3.90732e+06	4.96836e+06	4.02372e+06	5.05603e+06	3.3025e+06	4.40829e+06	4.06688e+06	3.87555e+06	4.82252e+06	2.75021e+06	4.08089e+06	3.34241e+06	7.07152e+06	6.24662e+06	5.40039e+06	5.17838e+06	5.35874e+06	6.16525e+06	3.50739e+06	2.44102e+06	3.26172e+06	3.50066e+06	3.77387e+06	4.6128e+06
N-acetyl-glucosamine-1-phosphate	3.8474e+06	3.04322e+06	2.76998e+06	2.5808e+06	3.71322e+06	2.31333e+06	3.64857e+06	1.89042e+06	4.65008e+06	1.75045e+06	2.04682e+06	1.86611e+06	4.88941e+06	3.44529e+06	4.89714e+06	4.12301e+06	3.75249e+06	4.68784e+06	1.99939e+06	1.76961e+06	2.29523e+06	2.95904e+06	2.07218e+06	3.92711e+06
glutathione-nega	9.65e+06	1.49822e+07	1.34884e+07	1.5806e+07	1.14097e+07	1.20795e+07	9.26929e+06	1.55576e+07	1.67422e+07	8.42145e+06	1.07874e+07	1.19179e+07	1.352e+07	1.81299e+07	1.95032e+07	1.82551e+07	1.98514e+07	1.796e+07	1.66356e+07	9.76548e+06	1.28294e+07	1.79676e+07	1.38085e+07	1.79205e+07
dUMP-nega	456555	527370	476768	549890	540149	468961	369608	345526	495330	324833	362415	462501	213446	319232	334001	227301	252153	261337	218396	134629	177488	214892	177818	209238
Geranyl-PP	#VALUE!	189849	236962	260785	184246	#VALUE!	466308	204902	#VALUE!	#VALUE!	149457	118697	195901	#VALUE!	373757	147488	#VALUE!	114612	#VALUE!	193784	303120	236885	#VALUE!	165532
O8P-O1P	2.47083e+06	2.98233e+06	2.28725e+06	2.69261e+06	2.72548e+06	2.72989e+06	2.8729e+06	2.62457e+06	2.95538e+06	1.7004e+06	2.37549e+06	2.53131e+06	3.80915e+06	3.94663e+06	3.31272e+06	2.47829e+06	4.11614e+06	2.89766e+06	2.7196e+06	1.90408e+06	2.32733e+06	1.60726e+06	1.80718e+06	1.78776e+06
dTMP-nega	831716	1.08997e+06	1.10669e+06	1.59283e+06	770163	970757	409230	584993	1.34984e+06	773134	497113	945195	1.52637e+06	1.21532e+06	2.86208e+06	1.50072e+06	1.35763e+06	1.38923e+06	1.00156e+06	1.12364e+06	1.90951e+06	1.45343e+06	1.00268e+06	1.55303e+06
cyclic-AMP	1.07325e+06	800441	1.58448e+06	940339	944741	1.38573e+06	474446	961971	1.37899e+06	1.02367e+06	886251	977197	1.59616e+06	1.5163e+06	1.91654e+06	899832	1.60289e+06	1.38414e+06	885312	1.0976e+06	1.09575e+06	917425	942696	1.03413e+06
fructose-1,6-bisphosphate	720716	7.19718e+06	5.6005e+06	5.54399e+06	4.50919e+06	5.39406e+06	4.982e+06	5.79288e+06	6.15126e+06	5.894e+06	7.31652e+06	2.50852e+06	8.30177e+06	8.95337e+06	7.48414e+06	7.44459e+06	8.87229e+06	6.04143e+06	5.85759e+06	4.11239e+06	4.4471e+06	3.17645e+06	3.75852e+06	4.38413e+06
trehalose-sucrose	337095	138786	42090.6	94957.7	65385.9	74377.5	59806.9	115399	50777.6	50591.8	34565.7	83973.7	150471	95263	373119	64785.9	188750	156167	91008.6	76889.1	40367.2	48333.9	194304	44352.9
Cellobiose	59633.4	43220	64634.5	28715.6	63711.4	30886.1	126211	28192.3	74728.3	52012.9	64297	52010.7	65932.5	60411.4	16942.6	40764.7	15124.6	34236	61388	61565.5	48217.8	38275.5	29634.2	132438
orotidine-5-phosphate	109900	118534	162153	101750	183012	142669	103269	159014	121183	141909	191856	93764.3	222793	207086	204854	169312	227709	141467	179448	89225.8	216873	242809	180767	169851
SBP	903988	1.87354e+06	773801	774877	1.08533e+06	1.28713e+06	234634	1.34033e+06	1.62003e+06	246585	1.59041e+06	286526	570619	2.21202e+06	1.127e+06	813026	544020	609136	871515	1.11722e+06	290967	642973	338004	632406
trans, trans-farnesyl diphosphate	91233.7	108896	119253	242493	127193	82967.6	35617.3	60286.9	74155.5	95441.4	72025.4	127657	117805	149007	142497	57747.4	120360	104477	107009	99608.7	74370.2	115920	108235	91174.7
S-adenosyl-L-homocysteine-nega	256902	265792	163935	298045	220443	220889	119189	233904	280351	126160	168257	207844	234675	211384	282968	291003	499625	402409	159158	249693	296597	341629	210202	276423
dCDP-nega	625762	561210	472932	603825	609246	233626	157921	652807	641059	494733	479549	497324	637293	611865	660231	459715	526274	567224	529862	415101	254459	503909	531179	391260
5-phosphoribosyl-1-pyrophosphate	816376	966591	588526	553190	878112	570744	1.14686e+06	843062	900865	710743	876564	563793	880147	865635	579471	1.20797e+06	1.15652e+06	713400	1.27436e+06	712805	498813	767506	770161	634566
Deoxycholic acid	#VALUE!	#VALUE!	6471.44	3846.52	#VALUE!	6178.61	7010.1	6471.45	#VALUE!	8009.8	8010.34	7421.33	4430.04	#VALUE!	5100.8	4549.26	13466.9	4574.21	6820.82	10254.4	4208.35	#VALUE!	#VALUE!	7422.89
OBP	436912	422834	710003	694210	398168	344558	270477	708364	304798	299213	342363	258621	440098	856018	549064	443205	587684	389957	263179	186075	129580	347814	273166	306024
dTDP-nega	812368	982332	460619	1.86377e+06	526505	473473	1.69522e+06	1.98681e+06	2.40834e+06	1.42636e+06	636049	1.667e+06	455257	942841	931425	580351	757235	546296	1.09138e+06	2.08749e+06	1.53184e+06	558456	691849	510957
CDP-nega	911434	1.46299e+06	1.02698e+06	1.18654e+06	1.25551e+06	905836	1.13336e+06	1.79619e+06	1.38043e+06	1.0894e+06	1.10507e+06	1.13077e+06	1.50247e+06	1.81684e+06	1.43709e+06	929450	1.27887e+06	1.55636e+06	1.43334e+06	1.94034e+06	1.08554e+06	1.1999e+06	1.52293e+06	1.22641e+06
UDP-nega	2.3462e+07	4.26564e+07	3.00075e+07	2.0494e+07	1.98297e+07	1.72256e+07	2.9511e+07	3.869e+07	5.3628e+07	2.31106e+07	3.65242e+07	1.81243e+07	2.50039e+07	2.57173e+07	2.14324e+07	3.34894e+07	2.58599e+07	2.36541e+07	3.64699e+07	2.21241e+07	1.40097e+07	1.53171e+07	4.17455e+07	3.18672e+07
Cholic acid	39099.5	47650.8	27827.7	32708.1	37447.6	19122.5	65924.4	38761.9	27018.9	57695.8	43513.2	16993.8	11586.1	29858.4	86539.4	84096.6	40140.2	67084.1	78511	49072.3	42167.1	30233	30057.9	63496.9
trehalose-6-Phosphate	465157	286643	378087	515665	224399	319248	134142	133663	359798	244483	151991	182973	289899	565769	464781	179366	678503	438316	133398	188959	186552	331968	280884	332912
Thiamine pyrophosphate	83895.5	118813	144427	152941	102351	120953	86266.7	117965	120912	104045	65229.4	210590	150381	185536	61073	118139	135114	74181.5	126707	125118	159807	185513	125146	178124
adenosine 5-phosphosulfate	16165.8	6820.74	#VALUE!	#VALUE!	11245.1	#VALUE!	#VALUE!	12948.4	20932.9	20008.7	6049.91	9894.77	8667.04	17251.9	7642.13	9092.15	7262.53	6817.76	11348.1	12309	#VALUE!	15192.7	#VALUE!	7080.32
ADP-nega	3.36166e+07	3.41065e+07	3.32214e+07	3.59288e+07	2.88347e+07	3.23633e+07	2.06885e+07	3.2778e+07	3.892e+07	2.89041e+07	2.27173e+07	2.71891e+07	3.76169e+07	3.5042e+07	2.70215e+07	2.80949e+07	4.12492e+07	4.07976e+07	3.10313e+07	4.0982e+07	3.32662e+07	3.75547e+07	3.64633e+07	3.62211e+07
dGDP-nega	3.19482e+07	3.65896e+07	2.49346e+07	3.62643e+07	3.13456e+07	3.28938e+07	2.56105e+07	3.3582e+07	4.94655e+07	2.64024e+07	2.36794e+07	2.90454e+07	3.8377e+07	3.44093e+07	3.97963e+07	2.47766e+07	4.42873e+07	3.72751e+07	2.85933e+07	3.30618e+07	3.08189e+07	3.56581e+07	3.58753e+07	3.78699e+07
IDP-nega	5.22235e+06	4.52877e+06	4.3558e+06	5.64288e+06	4.3073e+06	4.6789e+06	2.86669e+06	4.15056e+06	4.85018e+06	3.7397e+06	3.12869e+06	3.72543e+06	4.99695e+06	4.91919e+06	5.83412e+06	2.22025e+06	3.82079e+06	5.24816e+06	4.25514e+06	4.89009e+06	4.48544e+06	4.92069e+06	6.23935e+06	4.61018e+06
GDP-nega	651986	636600	473492	495082	584012	525260	528381	961537	628121	400556	342262	381351	639021	748873	654755	646871	764885	665212	614195	638117	662478	453980	519348	576447
CDP-ethanolamine	1.43819e+06	2.16431e+06	2.174e+06	2.48015e+06	2.00319e+06	2.26736e+06	1.41888e+06	2.22179e+06	2.06098e+06	1.38203e+06	1.37202e+06	1.66501e+06	3.01137e+06	3.94838e+06	3.31689e+06	2.33241e+06	3.61331e+06	2.59861e+06	1.64575e+06	2.05167e+06	1.99363e+06	1.97557e+06	1.68677e+06	1.91604e+06
FMN	100391	131726	114318	101629	81647.5	69792.9	39719.9	70107.1	44395.5	40060.3	62085.3	41973.7	75262.3	94902.8	124916	102356	165979	81614.7	27315.6	55391.9	92533.9	68819.5	25797.9	74124
cholesteryl sulfate	4.74382e+06	4.34863e+06	4.36266e+06	3.82636e+06	4.15126e+06	5.28019e+06	3.65461e+06	3.68299e+06	3.78349e+06	3.20241e+06	3.56289e+06	3.1207e+06	4.06251e+06	4.51183e+06	4.46024e+06	4.12331e+06	4.73772e+06	6.35185e+06	4.87828e+06	3.70867e+06	2.92813e+06	3.72866e+06	3.5156e+06	3.37346e+06
dCTP-nega	1.83863e+06	1.64631e+06	1.31105e+06	1.21886e+06	2.20708e+06	1.10349e+06	2.78601e+06	3.20968e+06	1.5987e+06	1.35368e+06	1.88869e+06	1.56556e+06	1.72865e+06	2.84637e+06	1.56774e+06	2.32669e+06	2.49607e+06	1.88753e+06	2.93414e+06	1.36466e+06	935632	1.04562e+06	1.81926e+06	849687
dUTP-nega	118686	121971	182057	146666	213594	154416	251149	359392	207463	180527	293734	173454	225808	385592	217494	227190	374915	214203	341365	191946	136612	52978.8	185465	188853
dTTP-nega	3.86864e+07	2.62659e+07	2.43054e+07	1.57381e+07	2.39373e+07	1.53213e+07	3.43871e+07	3.10384e+07	1.96648e+07	1.91751e+07	1.87029e+07	1.79223e+07	1.94885e+07	2.41244e+07	1.83627e+07	2.44333e+07	2.86112e+07	1.82817e+07	3.91084e+07	2.13627e+07	1.40191e+07	1.40679e+07	2.01398e+07	1.78757e+07
CTP-nega	5.70714e+06	4.55676e+06	3.51198e+06	2.63458e+06	4.85285e+06	2.8115e+06	9.91874e+06	8.54446e+06	4.22561e+06	2.98352e+06	6.12078e+06	3.27375e+06	4.16932e+06	7.68741e+06	3.81646e+06	5.45921e+06	5.84608e+06	3.9294e+06	7.14765e+06	4.34463e+06	2.37562e+06	2.53586e+06	4.82399e+06	3.28666e+06
UTP-nega	1.44805e+08	1.3379e+08	1.19862e+08	9.21083e+07	1.3978e+08	6.73192e+07	1.97471e+08	1.94987e+08	1.30656e+08	7.56885e+07	1.40166e+08	9.57871e+07	1.37909e+08	2.11667e+08	1.30627e+08	1.76125e+08	1.711e+08	1.19302e+08	2.1155e+08	1.44355e+08	8.16368e+07	3.8627e+07	1.21722e+08	9.00485e+07
CDP-choline	1.09366e+06	1.41417e+06	1.34789e+06	1.94872e+06	1.07996e+06	1.77545e+06	675311	1.21672e+06	1.78066e+06	1.23187e+06	743051	1.33974e+06	1.73976e+06	1.46888e+06	3.6781e+06	1.93052e+06	1.91472e+06	2.35088e+06	1.02317e+06	1.6025e+06	1.49743e+06	1.32787e+06	1.11457e+06	2.04376e+06
dATP-nega	777380	709386	218673	384231	777924	625064	857632	702973	582897	426583	672888	490639	746802	786005	449097	781179	934312	809220	1.17918e+06	728400	455305	303703	731132	517129
Taurodeoxycholic acid	29893.3	36462.9	27983.4	26801.5	31833	22569.5	121516	36880.2	11685.7	28043.2	83282.6	25976.6	42065.3	19411.6	15297.4	63614.7	45877.1	43242.1	47739.4	22649.3	20652.5	16611.5	45304.5	39604.5
ATP-nega	6.96044e+07	1.26464e+08	5.52507e+07	9.7489e+07	8.15743e+07	9.70541e+07	1.75165e+08	1.50477e+08	1.1721e+08	8.80664e+07	1.2899e+08	9.72359e+07	1.16779e+08	1.50999e+08	1.1513e+08	1.33389e+08	1.48378e+08	1.14839e+08	1.8565e+08	1.09592e+08	7.51297e+07	8.22652e+07	1.20257e+08	8.0318e+07
dGTP	1.25751e+08	1.24425e+08	9.54059e+07	9.8905e+07	1.41846e+08	9.63385e+07	1.68518e+08	1.48693e+08	1.21413e+08	8.78523e+07	1.29179e+08	9.41799e+07	1.172e+08	1.43187e+08	1.1238e+08	1.35502e+08	1.66485e+08	1.05013e+08	1.90574e+08	1.0726e+08	7.20311e+07	8.74605e+07	1.26128e+08	8.54925e+07
GTP-nega	2.66946e+06	2.50781e+06	1.57112e+06	1.80827e+06	2.74842e+06	1.71626e+06	4.68566e+06	4.81364e+06	2.87165e+06	1.96491e+06	3.66043e+06	1.86962e+06	2.64322e+06	4.37078e+06	2.40808e+06	2.98674e+06	3.38452e+06	2.56921e+06	4.85096e+06	2.50476e+06	1.35429e+06	1.77278e+06	3.08975e+06	1.67962e+06
UDP-D-glucose	3.36929e+07	3.8915e+07	3.63967e+07	4.13599e+07	3.85165e+07	4.29778e+07	2.58553e+07	3.19147e+07	4.70059e+07	3.1388e+07	3.54992e+07	2.73369e+07	4.78463e+07	5.29214e+07	5.11275e+07	4.3913e+07	5.05187e+07	5.44664e+07	3.96008e+07	3.66495e+07	3.38766e+07	3.3485e+07	3.23079e+07	4.02756e+07
UDP-D-glucuronate	1.0448e+06	1.01307e+06	1.18418e+06	972148	1.50522e+06	1.1141e+06	1.05227e+06	1.3953e+06	1.1885e+06	839030	1.41013e+06	670165	1.12828e+06	1.98879e+06	1.34852e+06	1.21918e+06	1.73557e+06	1.42834e+06	1.1539e+06	1.00579e+06	584569	558215	923502	744629
ADP-D-glucose	165527	123050	228637	282959	86399	268785	60752.3	116480	198625	108158	62094.2	126197	219172	241583	387477	100074	226869	234184	56837.2	106691	164038	183531	150837	244883
guanosine 5-diphosphate,3-diphosphate	604670	764977	645176	638062	762281	618307	1.44435e+06	1.3005e+06	1.19318e+06	610470	1.1326e+06	802478	905784	1.35868e+06	912914	1.15262e+06	897007	812832	1.04608e+06	736587	521189	681419	796502	610753
UDP-N-acetyl-glucosamine	1.03862e+07	1.38509e+07	1.22205e+07	1.7635e+07	1.29786e+07	1.61738e+07	1.31553e+07	1.61451e+07	1.65955e+07	1.41076e+07	1.36205e+07	1.37963e+07	2.72667e+07	1.79873e+07	2.61042e+07	2.09734e+07	2.53722e+07	2.48721e+07	1.38894e+07	1.82871e+07	1.74099e+07	1.42031e+07	1.1738e+07	1.48851e+07
glutathione disulfide-nega	1.88213e+07	2.72243e+07	3.29312e+07	4.20942e+07	3.05186e+07	3.9251e+07	3.45407e+07	3.50967e+07	3.64544e+07	2.82827e+07	2.26179e+07	2.82603e+07	3.42503e+07	5.21414e+07	4.168e+07	3.93093e+07	3.54254e+07	4.6581e+07	2.82694e+07	3.02503e+07	2.77562e+07	3.53469e+07	2.00096e+07	3.39082e+07
NAD+_nega	1.64219e+07	1.24943e+07	1.22224e+07	1.48725e+07	1.52585e+07	1.08755e+07	6.07268e+06	9.62876e+06	1.42528e+07	8.33217e+06	9.54144e+06	1.33985e+07	1.37983e+07	1.71143e+07	1.84024e+07	8.26242e+06	2.34131e+07	9.22136e+06	1.60758e+07	7.78387e+06	1.52035e+07	2.0471e+07	1.00575e+07	1.72466e+07
NADH-nega	49869.4	65930.7	53923.1	68828.8	15294.4	31710.9	18702.7	58198.6	40512.3	56117.2	28036.7	64353.2	44277.7	92776.5	84113.1	61386.9	38240	65937	59109	55391.3	52750.5	89224.7	47454.1	54438.5
dephospho-CoA-nega	8140.68	#VALUE!	#VALUE!	32495.4	11363.4	12070.5	16366.1	8657.27	9847.92	5999.41	12017.4	14846.7	9090.9	45303.5	28041.1	#VALUE!	20395.5	29555.1	29561.9	#VALUE!	20792.9	17841.4	10523.8	#VALUE!
cyclic bis(3->5) dimeric GMP	#VALUE!	4549.82	8625.71	#VALUE!	4549.83	#VALUE!	#VALUE!	#VALUE!	#VALUE!	#VALUE!	4017.36	4955.9	8853.53	#VALUE!	#VALUE!	9091.94	#VALUE!	4560.74	#VALUE!	10261.3	#VALUE!	#VALUE!	4316.02	#VALUE!
NADP+_nega	699722	569301	403885	466180	403581	421932	390996	727532	450778	323603	387716	472625	340599	890091	707878	386110	724392	683145	809252	340971	361022	396073	520474	482344
NADPH-nega	5429.93	20462.7	19406.7	7644.6	4549.41	#VALUE!	11679.3	8626.08	14020.2	22069.8	6408.63	9901.89	4475.3	12936.4	5100.81	9094.82	10194	4549.4	18183.9	16410.3	#VALUE!	15295.3	12935.5	9741.97
2-hydroxygluterate	1.09839e+07	1.12479e+07	1.13543e+07	1.27395e+07	9.67076e+06	1.2307e+07	8.95599e+06	1.06396e+07	1.27626e+07	1.20433e+07	8.43957e+06	1.19441e+07	1.3959e+07	1.42788e+07	1.49719e+07	1.52909e+07	1.74162e+07	1.46882e+07	1.13154e+07	1.14251e+07	1.35097e+07	1.16738e+07	1.20925e+07	1.36388e+07
2-deoxyglucose-6-phosphate	944197	612193	527186	464124	465436	388553	576973	406532	539344	601627	363083	486438	608752	661495	575787	556344	740273	579379	253611	537999	473909	453517	394365	389626
4-phosphopantothenate	119593	71661.5	121649	124525	123228	104238	81193.2	189769	235782	45521.9	102874	127849	217018	215061	217513	205393	105334	94234.9	128070	90697.1	238334	171948	66659.4	64219.8
dehydroascorbic acid	52752.7	22671.4	55897.2	33598.5	22108.4	47081	13697.7	14099.8	40793.3	60071.7	38545.8	28703.4	34488.2	51573.6	70049.8	35351.2	58156.6	84035.4	18389.8	35389.9	43676.2	28350.7	25932.3	32083.5
3-hydroxybuterate	1.99809e+06	1.22925e+06	1.40305e+06	872845	1.39289e+06	1.36158e+06	1.21611e+06	856076	1.14566e+06	719254	1.14435e+06	1.48636e+06	1.08379e+06	1.093e+06	1.38705e+06	1.14505e+06	1.61812e+06	1.13449e+06	868662	967717	1.13386e+06	993706	767951	855642
itaconic acid	3.91109e+06	4.31848e+06	3.46361e+06	3.19916e+06	3.17674e+06	3.30812e+06	3.77453e+06	4.15224e+06	4.2615e+06	3.64896e+06	3.06691e+06	3.99823e+06	5.35177e+06	4.59035e+06	5.09623e+06	4.54823e+06	5.00532e+06	4.7642e+06	4.95823e+06	3.37445e+06	3.87531e+06	3.91734e+06	4.3595e+06	4.66e+06
glycerol 3-phosphate25	1.1604e+08	1.16245e+08	1.09323e+08	1.14072e+08	9.79496e+07	9.88204e+07	8.48635e+07	9.70381e+07	9.72323e+07	8.58715e+07	8.53252e+07	1.01519e+08	1.5329e+08	1.78707e+08	1.53116e+08	1.44032e+08	1.81579e+08	1.59072e+08	9.51096e+07	9.55325e+07	1.20269e+08	7.42048e+07	8.69195e+07	1.04732e+08
UDP-xylose	214366	236464	243734	263829	227377	252370	163528	230791	256988	240345	262376	207862	416209	418467	433392	206983	308448	241002	311483	207230	292319	152957	194135	222677
Gluterate	463470	714985	389285	618074	446097	621170	409031	816156	525912	404720	494443	426579	583975	1.13374e+06	637500	569221	395290	588256	655583	459586	490836	469929	569823	505135
2-oxoadipate	3.93687e+06	2.44424e+06	2.29491e+06	1.91207e+06	1.68455e+06	1.73646e+06	3.59264e+06	3.33037e+06	3.71193e+06	2.94703e+06	2.66069e+06	3.13272e+06	3.20176e+06	3.26329e+06	3.92924e+06	3.09163e+06	3.46797e+06	3.14282e+06	2.82439e+06	3.27102e+06	2.89988e+06	3.57659e+06	3.68983e+06	3.99549e+06
sorbitol	627640	1.18679e+06	606420	1.00356e+06	965692	709315	497747	759809	991763	510278	584536	610573	1.05925e+06	1.16789e+06	1.30539e+06	1.22724e+06	1.1971e+06	1.25691e+06	1.28865e+06	892189	604975	544759	1.79107e+06	735601
Urea	#VALUE!	#VALUE!	#VALUE!	161150	#VALUE!	192779	115310	459066	87749.9	181273	#VALUE!	522424	278350	#VALUE!	237872	#VALUE!	241666	#VALUE!	123768	#VALUE!	#VALUE!	#VALUE!	159908	100594
ethanolamine	215568	314317	350995	328501	337303	293969	153336	304625	282329	237365	263704	316868	245928	380420	321903	371886	424104	240994	285841	238677	264795	284553	268349	191414
glycine	#VALUE!	#VALUE!	#VALUE!	#VALUE!	#VALUE!	#VALUE!	9345.23	#VALUE!	#VALUE!	#VALUE!	#VALUE!	#VALUE!	#VALUE!	#VALUE!	10201.8	#VALUE!	#VALUE!	#VALUE!	#VALUE!	#VALUE!	#VALUE!	#VALUE!	#VALUE!	7422.47
alanine	1.16358e+07	1.21917e+07	1.26456e+07	1.34613e+07	9.12588e+06	1.41998e+07	9.54847e+06	1.17676e+07	1.07574e+07	7.72847e+06	8.56975e+06	1.28108e+07	1.29091e+07	1.4222e+07	1.22559e+07	1.56171e+07	1.46555e+07	1.08343e+07	9.13431e+06	1.04947e+07	1.27949e+07	1.24451e+07	1.16906e+07	1.44554e+07
betaine aldehyde	59164.3	114819	84171	110482	48418.3	107568	94145.7	189490	120893	39145.2	43216.7	69145	55043.6	27860.3	68488.3	39584.8	165122	40337.2	104016	90687.9	126415	86889.6	129163	208380
choline	4.99222e+06	7.36116e+06	5.53936e+06	5.09766e+06	6.43089e+06	9.6038e+06	3.90197e+06	2.81246e+07	1.27175e+07	7.30155e+06	3.84236e+06	1.32606e+07	1.66924e+07	1.30904e+07	1.20593e+07	4.1483e+06	1.42748e+07	1.04488e+07	8.08479e+06	1.12077e+07	3.17554e+06	#VALUE!	5.43812e+06	6.10478e+06
4-aminobutyrate	116593	188083	129500	157004	159158	116912	170629	241331	107439	102154	90238.5	108851	188177	164074	254921	120136	221792	193253	127328	90315.9	128238	107069	79377.9	126187
dimethylglycine	869479	877067	1.58141e+06	558595	733862	572388	1.03488e+06	#VALUE!	2.69225e+06	511994	580506	559456	1.10426e+06	959074	701652	903998	1.05463e+06	1.69966e+06	660062	725587	905761	769883	632504	1.36535e+06
serine	6.81101e+06	8.71908e+06	6.96028e+06	6.9853e+06	6.99581e+06	8.2738e+06	9.13984e+06	9.08158e+06	8.89917e+06	4.3745e+06	7.4721e+06	7.08795e+06	6.33095e+06	7.76753e+06	9.44289e+06	7.64926e+06	1.02832e+07	7.65753e+06	6.84401e+06	7.97187e+06	6.39899e+06	8.05081e+06	7.53252e+06	6.72494e+06
cytosine	307847	174295	240618	162934	210608	185705	347372	182156	111700	208530	384201	#VALUE!	#VALUE!	138152	135069	#VALUE!	211679	#VALUE!	283694	183161	137633	269577	252729	176438
Creatinine	39828.8	96147.5	#VALUE!	#VALUE!	71703.1	#VALUE!	138766	#VALUE!	82860.7	#VALUE!	#VALUE!	164977	85209.2	59577.5	90181.3	#VALUE!	488932	63673.6	70191.1	29781.8	73646.7	#VALUE!	183383	220268
proline	9.98931e+07	1.15105e+08	1.10048e+08	1.18726e+08	1.05221e+08	1.15017e+08	9.91444e+07	1.01514e+08	1.33506e+08	9.16332e+07	9.39557e+07	1.02209e+08	1.10554e+08	1.40156e+08	1.13381e+08	1.02072e+08	1.33481e+08	9.09948e+07	7.83992e+07	1.16816e+08	9.90734e+07	1.17124e+08	9.76491e+07	1.13145e+08
indole	29366.2	#VALUE!	31156.8	27395.4	16892.8	35214.9	55403.9	57980.2	23725	40500.2	15826.9	45982	50100.6	18017.6	17643.7	56756.5	32082.8	25400	#VALUE!	36986.6	41701.8	27191.9	15755.7	36776
betaine	3.02006e+08	3.40221e+08	2.60437e+08	2.74979e+08	2.65239e+08	2.59235e+08	2.75728e+08	3.00114e+08	2.91675e+08	2.41197e+08	1.79982e+08	2.32918e+08	3.75774e+08	2.85027e+08	3.1288e+08	3.0682e+08	2.98629e+08	3.67288e+08	3.003e+08	2.43827e+08	2.50731e+08	2.43765e+08	2.80356e+08	2.99605e+08
valine	284802	209338	374657	391785	440088	393817	310530	459677	628544	381819	354536	323225	490935	370977	351584	358521	422595	291944	317526	345868	333994	287789	286822	311415
threonine	5.71178e+06	9.86702e+06	6.73793e+06	7.95797e+06	7.48242e+06	7.35217e+06	7.82228e+06	7.13513e+06	9.0234e+06	6.76356e+06	6.9864e+06	7.84256e+06	7.7991e+06	9.53549e+06	8.42232e+06	9.21487e+06	6.97232e+06	8.35921e+06	6.58244e+06	6.70848e+06	8.03408e+06	8.75746e+06	6.59589e+06	8.79946e+06
homoserine	89253.3	109134	43140.3	76516.6	97569.4	65653.3	44313	70703.8	48861.7	41988.4	20006.1	37076.7	28755.4	68355.4	94321.1	45429.4	89217.3	88702.9	72803.8	49235.9	36946.2	30549.4	26733.7	34547.7
purine	43327.8	68075.4	97939.5	62391.6	87269.8	55351.2	64285.8	59075.1	55635.1	23173.3	28086.5	54894	23879.6	50044	84867.3	46053.6	63197.7	116756	55894.5	96979.5	48219.6	51733.8	37089.5	96029.2
cysteine	5430.56	#VALUE!	4315.94	5735.61	4546.93	#VALUE!	#VALUE!	8626.38	35044.9	#VALUE!	#VALUE!	#VALUE!	19924.7	#VALUE!	#VALUE!	#VALUE!	7648.32	9099.05	15912	20524.7	#VALUE!	25489.3	4316.4	#VALUE!
creatine	2.8133e+07	2.53866e+07	1.93062e+07	2.18497e+07	2.3564e+07	1.95693e+07	2.24066e+07	2.1762e+07	2.04344e+07	1.99497e+07	1.90444e+07	2.35106e+07	2.83398e+07	2.8051e+07	3.1378e+07	2.78691e+07	2.21662e+07	2.72912e+07	2.74574e+07	2.47358e+07	2.72648e+07	2.99646e+07	1.79561e+07	3.11489e+07
nicotinamide	1.61447e+07	1.83882e+07	1.83651e+07	2.24659e+07	1.81045e+07	2.17251e+07	1.84346e+07	2.38174e+07	2.66138e+07	1.80885e+07	1.69433e+07	2.2889e+07	1.75354e+07	6.09975e+07	3.05175e+07	4.16446e+07	4.93783e+07	1.4926e+07	1.88562e+07	1.92308e+07	2.31249e+07	2.26699e+07	1.46909e+07	2.66606e+07
Imidazoleacetic acid	50675.2	157753	169597	164672	#VALUE!	194391	63027.6	101009	95342.6	207587	228494	28599.7	179245	276535	114396	123827	130528	144713	102706	209082	183856	76951.9	82665.6	146919
thymine	594889	844275	323884	248592	111478	275305	283274	418667	414041	203577	299679	421384	195004	66906.7	151301	518621	505033	147529	122317	382484	314868	634705	346913	444682
DL-Pipecolic acid	7.71223e+07	8.21674e+07	7.23407e+07	7.4955e+07	6.48324e+07	7.45612e+07	7.27714e+07	9.53138e+07	8.67389e+07	7.2968e+07	8.73367e+07	8.23145e+07	1.02275e+08	9.17605e+07	8.82206e+07	7.89558e+07	8.96821e+07	7.90827e+07	8.50042e+07	6.8636e+07	8.21537e+07	7.4835e+07	8.14304e+07	8.57842e+07
N-Acetylputrescine	11205.6	32221.5	#VALUE!	#VALUE!	44589	23128.5	15750.5	25903.9	57003.5	50087.9	71231.5	9244.36	9965.71	#VALUE!	49695.6	30777.5	42543.6	#VALUE!	#VALUE!	#VALUE!	13083.9	33134.8	#VALUE!	#VALUE!
hydroxyproline	8.31319e+06	1.16847e+07	9.01285e+06	1.06032e+07	9.15424e+06	1.01015e+07	9.5959e+06	1.08776e+07	1.38299e+07	8.03508e+06	1.06836e+07	8.00204e+06	9.92542e+06	1.1635e+07	1.2261e+07	1.11398e+07	1.20432e+07	1.2266e+07	1.02227e+07	9.27802e+06	1.11877e+07	8.23733e+06	1.04031e+07	9.81168e+06
leucine-isoleucine	5.42779e+07	5.21147e+07	5.38069e+07	6.0317e+07	5.4049e+07	5.27613e+07	5.37495e+07	5.34063e+07	6.57026e+07	4.36771e+07	4.76502e+07	5.43271e+07	5.56028e+07	5.96716e+07	6.87056e+07	5.47999e+07	6.93171e+07	5.26001e+07	4.98183e+07	4.62232e+07	5.24051e+07	5.52025e+07	5.24554e+07	5.75723e+07
ornithine	24969.3	158767	#VALUE!	111581	75978.2	155096	114499	145920	80800.9	49176.8	141691	97899.2	98131.4	293147	165105	84533.2	235977	303448	126280	162899	201426	176967	90726.3	152389
asparagine	1.69895e+07	1.89939e+07	1.84735e+07	1.66139e+07	1.38496e+07	1.60889e+07	2.27926e+07	1.7809e+07	2.22187e+07	1.36754e+07	1.84867e+07	1.88013e+07	1.87268e+07	2.19973e+07	2.30089e+07	1.77306e+07	2.15272e+07	1.96362e+07	1.72868e+07	1.73211e+07	1.98936e+07	2.15434e+07	1.7531e+07	1.75703e+07
aspartate	1.12177e+07	1.14521e+07	1.05451e+07	1.21289e+07	1.26195e+07	1.13439e+07	1.04616e+07	1.44316e+07	1.22736e+07	9.80995e+06	1.12685e+07	1.26038e+07	1.22839e+07	1.7018e+07	1.56604e+07	1.31099e+07	1.3412e+07	1.19783e+07	1.04512e+07	1.00112e+07	1.1808e+07	1.15392e+07	1.06075e+07	1.05893e+07
adenine	1.67836e+06	7.73249e+06	6.25172e+06	6.15848e+06	4.29142e+06	4.51548e+06	6.43762e+06	6.18337e+06	7.77833e+06	3.92567e+06	7.17579e+06	6.68796e+06	6.01506e+06	8.16005e+06	5.5359e+06	7.29031e+06	8.78905e+06	5.83153e+06	5.89144e+06	4.64377e+06	4.5047e+06	4.00045e+06	5.84921e+06	5.91789e+06
Methylcysteine	575724	1.03674e+06	601646	522477	706629	720255	656800	919200	925351	663672	837408	705328	830289	1.02638e+06	924985	1.06125e+06	1.43578e+06	928136	983181	946400	1.02394e+06	656733	808133	805074
homocysteine	48747.5	70421.1	32675.8	40059.2	97854.1	55404.3	51454.5	79814.4	44394.9	48070.1	56088.6	66822.3	55348.2	62665.7	40931.2	49816.6	94321.6	79578	63473	22478.2	42103	38232.4	53925	39592.5
methylnicotinamide	90668.2	136239	106293	251582	81695.6	113873	29690.6	43136.7	169088	136552	75614.3	100590	140864	50050.1	199278	45385.1	90481.9	151340	83724.7	162500	129020	134949	92692.4	115295
histidinol	5430.43	#VALUE!	#VALUE!	#VALUE!	9091.83	#VALUE!	#VALUE!	4316.49	#VALUE!	#VALUE!	#VALUE!	#VALUE!	#VALUE!	11008.3	#VALUE!	#VALUE!	#VALUE!	#VALUE!	#VALUE!	#VALUE!	#VALUE!	#VALUE!	8626.05	7420.16
lysine	165252	172354	69173	149488	159305	153794	112936	178599	161537	113252	91004.9	138904	288425	221887	261874	202623	243536	158490	139765	146258	168112	70908.2	155969	149390
glutamine	9.52235e+07	6.88832e+07	6.54731e+07	7.08685e+07	6.15805e+07	6.15895e+07	9.99171e+07	8.5187e+07	9.28929e+07	6.99303e+07	8.61055e+07	9.17698e+07	8.62733e+07	1.03905e+08	9.23497e+07	7.66796e+07	1.04006e+08	9.59589e+07	7.54067e+07	8.79969e+07	7.87858e+07	8.93852e+07	7.83045e+07	8.56945e+07
O-acetyl-L-serine	8106.93	6215.6	26785.2	16902.9	#VALUE!	13851.9	14020.7	29479.4	#VALUE!	#VALUE!	10957.9	11976.4	#VALUE!	#VALUE!	#VALUE!	6376.69	28747	11315.5	7047.46	31256.8	#VALUE!	30590.1	#VALUE!	7421.77
glutamate	1.6832e+08	1.70274e+08	1.67724e+08	1.44985e+08	1.54742e+08	1.75894e+08	1.70288e+08	1.90484e+08	2.25012e+08	1.44123e+08	1.6418e+08	1.98514e+08	2.05167e+08	1.98287e+08	2.13036e+08	2.0593e+08	2.14425e+08	1.903e+08	1.82469e+08	1.66949e+08	1.95594e+08	1.93545e+08	1.66001e+08	2.04717e+08
methionine	2.05534e+06	2.24838e+06	2.55082e+06	3.12905e+06	2.11741e+06	2.67741e+06	2.59847e+06	2.49076e+06	3.22856e+06	2.03562e+06	2.36634e+06	2.65752e+06	2.12906e+06	2.4091e+06	2.86581e+06	2.12857e+06	2.16334e+06	2.46216e+06	1.96524e+06	1.9311e+06	3.03576e+06	2.18324e+06	2.09107e+06	1.71824e+06
guanine	163491	112394	163280	244134	169602	361324	213254	95211.6	446640	98317.1	194502	217711	374599	234758	316995	400276	200295	325214	296347	248462	281043	243672	176220	192934
histidine	7.4878e+06	1.00179e+07	8.63704e+06	8.53966e+06	6.09605e+06	7.38688e+06	8.38477e+06	9.87975e+06	1.0489e+07	8.55286e+06	6.92309e+06	8.82148e+06	7.96996e+06	8.98647e+06	9.57466e+06	5.84348e+06	1.01424e+07	9.57614e+06	7.4621e+06	6.62262e+06	8.43277e+06	7.27772e+06	5.66583e+06	8.19977e+06
2-Aminooctanoic acid	76298.2	110518	100555	116548	115852	116703	151900	96131.4	107723	78200.4	55749.2	175963	102700	202699	149099	126733	198341	147787	169466	140896	66662.7	119448	94820.5	77089.8
carnitine	1.94628e+07	1.75838e+07	1.81687e+07	1.88219e+07	1.64651e+07	1.77643e+07	1.90361e+07	1.89126e+07	2.2687e+07	1.6366e+07	1.64943e+07	1.47042e+07	2.32507e+07	2.46151e+07	2.87683e+07	2.32167e+07	2.76737e+07	2.1727e+07	1.53918e+07	1.78447e+07	2.04188e+07	1.69317e+07	1.51399e+07	1.89738e+07
Methionine sulfoxide	730016	858358	681736	598421	716286	636119	866898	647122	880978	462676	939429	781859	737174	1.15717e+06	805557	711624	994222	672997	600252	580660	605714	574300	634207	961853
phenylalanine	4.12771e+06	4.5988e+06	4.08889e+06	4.90327e+06	4.43621e+06	4.56962e+06	3.80082e+06	3.7586e+06	5.58338e+06	3.86931e+06	3.8522e+06	5.02826e+06	5.11214e+06	4.92375e+06	5.83605e+06	4.41021e+06	4.31866e+06	4.50798e+06	4.54849e+06	3.90779e+06	3.50505e+06	3.87503e+06	3.69431e+06	3.52999e+06
Pyridoxamine	18293.6	56767	31085	29552.8	22244.1	27078.5	9891.16	54412.1	11218.1	16199.5	7525.79	14520	22929.1	43537.6	33975.6	45350.3	58769.1	6508.49	58299.2	41186.4	31284.8	26938.5	30603.8	35154.3
pyridoxine	2.61469e+06	3.52295e+06	2.88624e+06	3.34608e+06	2.82159e+06	2.20208e+06	480738	2.77179e+06	3.52249e+06	2.2322e+06	585584	2.249e+06	4.31116e+06	4.01449e+06	3.69331e+06	3.80037e+06	3.60498e+06	4.51107e+06	3.22708e+06	3.43729e+06	3.04428e+06	3.52758e+06	2.13848e+06	2.85124e+06
1-Methyl-Histidine	53643.9	62401	60631.3	#VALUE!	131474	50691.6	37812.1	50354.3	142174	42476.3	#VALUE!	107159	70880.1	80446.3	50180.1	27004.5	131161	42765.3	80048.7	37389.8	43506	67510.5	43187.9	106653
N-acetyl-L-ornithine	24252.2	12828.2	#VALUE!	9161.53	7400.05	4098.15	20811.5	14659.9	23558.2	#VALUE!	6312.23	9381.62	19322.9	21064.4	5091.61	#VALUE!	#VALUE!	4412.31	#VALUE!	#VALUE!	20985.5	8284.94	14932.8	9901.96
arginine	1.15019e+08	4.24926e+07	5.37489e+07	8.49683e+07	4.85131e+07	3.98292e+07	1.05271e+08	9.28423e+07	8.13888e+07	5.36128e+07	3.52165e+07	7.87263e+07	8.74988e+07	5.57835e+07	3.03404e+07	7.68788e+07	8.55173e+07	4.5589e+07	8.41373e+07	3.88361e+07	6.15263e+07	9.29752e+07	7.71524e+07	6.48931e+07
citrulline	1.42133e+06	1.32371e+06	2.18682e+06	1.35998e+06	2.24726e+06	2.115e+06	1.55753e+06	1.91174e+06	1.26734e+06	1.63739e+06	1.33364e+06	1.83906e+06	1.41072e+06	1.72014e+06	1.93338e+06	1.12659e+06	1.65575e+06	2.25166e+06	1.5681e+06	1.64424e+06	1.93248e+06	1.54379e+06	1.23601e+06	2.07876e+06
N-carbamoyl-L-aspartate	154036	290933	258837	162507	97812	385730	200893	428498	355229	312455	141174	262285	264308	355919	367113	288732	400325	286392	213708	235790	288112	188864	317086	247418
glucosamine	141127	206985	108014	31547.7	96662.1	58301.4	195698	149329	160905	141937	138418	236071	314120	#VALUE!	203435	161225	180990	191711	201185	270907	34911.8	66616	92759.1	165973
tyrosine	1.91355e+06	1.73259e+06	1.40061e+06	1.72778e+06	1.5666e+06	1.34499e+06	1.36245e+06	1.6479e+06	2.80083e+06	1.14845e+06	1.79216e+06	1.90442e+06	1.5872e+06	2.09277e+06	1.99474e+06	1.27294e+06	1.85732e+06	1.21882e+06	1.88331e+06	1.39513e+06	1.65797e+06	1.51112e+06	1.3204e+06	1.93803e+06
Phosphorylcholine	7.64603e+08	8.70223e+08	7.72189e+08	8.42479e+08	6.64223e+08	4.35244e+08	8.13095e+08	8.33274e+08	8.33911e+08	6.89279e+08	2.80473e+08	8.42621e+08	5.55122e+08	1.05612e+09	1.02288e+09	8.71484e+08	8.24771e+08	8.8029e+08	7.70314e+08	7.06358e+08	7.69491e+08	7.94238e+08	7.28457e+08	9.11088e+08
3-phospho-serine	234082	184007	227227	96253.4	151992	199188	200787	104943	339692	128663	117745	185448	164979	180147	222209	234535	185362	155525	78992.9	107072	173485	102906	116009	92937.1
N6-Acetyl-L-lysine	4.31615e+06	5.02648e+06	4.58657e+06	5.69145e+06	3.51621e+06	4.58465e+06	2.52632e+06	4.91644e+06	1.95057e+06	2.31318e+06	5.07222e+06	2.66262e+06	5.94527e+06	2.74015e+06	5.33977e+06	6.80797e+06	4.71856e+06	7.02859e+06	4.11493e+06	5.0486e+06	5.06695e+06	1.55958e+06	3.38839e+06	5.77876e+06
Acetyllysine	1.52027e+06	4.73901e+06	2.75591e+06	2.98192e+06	4.13958e+06	4.93965e+06	3.49613e+06	2.1671e+06	4.11624e+06	2.43236e+06	3.26356e+06	1.35141e+06	3.96891e+06	3.76399e+06	2.19392e+06	5.28807e+06	3.23482e+06	4.18689e+06	3.65319e+06	4.41864e+06	4.67019e+06	2.61249e+06	2.58231e+06	4.90917e+06
N-acetyl-glutamine	19792.4	33716.5	92053.1	61318.7	26049.7	9978.97	88773.1	12482	32960	55644.7	55645.3	40429.3	77163.5	53799.8	82623.7	86341.8	51204	24743.7	21061.9	21434.7	30443.1	67296.3	20066.6	26444.1
N-acetyl-glutamate	211138	261003	212637	177657	178661	286255	213670	255001	376287	174205	260389	263708	234023	269673	229404	424789	335871	275093	152206	187950	263087	266059	165328	326644
Ng,NG-dimethyl-L-arginine	631841	1.2082e+06	1.14612e+06	1.15129e+06	1.27356e+06	1.95173e+06	1.06663e+06	1.75816e+06	2.31334e+06	1.77839e+06	1.71092e+06	1.93845e+06	2.20335e+06	1.83644e+06	1.21879e+06	1.91087e+06	2.03168e+06	2.53598e+06	1.23269e+06	1.66651e+06	1.22116e+06	2.06055e+06	1.64263e+06	2.51329e+06
Acetylcarnitine DL	7.39809e+07	7.48495e+07	6.44492e+07	5.88843e+07	4.41088e+07	7.39622e+07	4.73158e+07	5.78144e+07	6.42345e+07	5.43373e+07	5.58569e+07	4.58406e+07	9.85302e+07	6.0702e+07	8.58019e+07	7.01439e+07	1.04755e+08	7.36815e+07	7.53032e+07	6.08331e+07	7.08594e+07	6.44249e+07	5.96749e+07	8.89482e+07
tryptophan	517757	697039	410292	489808	407291	540984	427218	800549	812568	481220	544443	650777	467779	699969	576481	624208	718383	446689	578013	542331	661986	606371	412106	627397
Kynurenine	24243.4	4547.45	4316.09	7651.13	29555.4	12317.5	7015.21	4294.93	23025.8	22249.1	#VALUE!	39617.9	28269.4	6469.1	10198.8	8990.61	17837.1	#VALUE!	9074.73	16464.5	19605.7	5098.09	15096.6	4950.59
N-acetyl-glucosamine	94241.1	131870	187660	149204	184134	190801	172959	151116	189277	158116	135942	191617	340924	172580	219598	263718	197608	286302	136324	207227	170758	183838	192139	180469
Flavone	61385.7	66244.4	75098.8	38143.1	14468.7	50424.5	58032.7	63468.1	100220	57574.1	41540.2	42389.3	21597.7	87408.5	#VALUE!	81011	#VALUE!	128312	#VALUE!	84871.3	14097.5	69655.5	78634.9	55396.9
cystathionine	363555	643731	392671	686067	595482	662727	489094	726536	733749	438826	494419	516466	839511	634959	675537	543947	623924	586513	547376	480125	589890	657336	518991	699883
5-methoxytryptophan	29991.7	43491.7	#VALUE!	32393.5	45334	39017.2	11317.1	24734.3	25748.2	21965.1	19969.8	34523.5	21854.8	23680.9	53189.7	#VALUE!	27975.9	24879.6	33494	28680.4	28245.8	17693	12937.6	12163.3
Cystine	37987.5	9092.16	42924.8	17139.5	29810.6	18256.7	64272.9	15035.3	70266.3	40912.5	35088.2	59117.7	41490.6	51716.4	30931.2	51899.1	12741.6	28664.4	49516.6	70740.6	46245.1	155551	32347.6	71747.5
cytidine	1.33758e+07	1.58074e+07	2.0427e+07	3.01086e+07	8.90356e+06	2.15669e+07	4.15968e+06	1.2285e+07	2.75766e+07	1.37371e+07	5.65041e+06	2.05829e+07	2.14199e+07	1.32954e+07	2.88849e+07	1.32485e+07	2.02021e+07	1.97892e+07	8.71029e+06	2.13723e+07	2.52274e+07	2.74244e+07	1.62604e+07	3.03237e+07
biotin	4.53681e+06	5.96383e+06	3.45474e+06	4.91574e+06	4.52906e+06	5.09186e+06	5.53551e+06	7.34911e+06	6.98652e+06	5.33177e+06	5.18562e+06	6.25052e+06	4.94936e+06	4.50206e+06	4.68928e+06	3.55349e+06	4.36341e+06	3.29006e+06	4.54097e+06	3.59817e+06	4.39695e+06	4.38334e+06	4.4797e+06	4.05086e+06
deoxyadenosine	21076.1	14999	41673.6	15786	50694.2	41436.1	12529.1	18975.2	16053.5	#VALUE!	13367.5	#VALUE!	36039.4	15148.7	17160.6	#VALUE!	40877.1	69988.9	23201.3	6047.14	13904.9	#VALUE!	20362.2	#VALUE!
Glycerophosphocholine	5.19406e+08	5.24461e+08	4.22617e+08	4.51652e+08	4.81101e+08	4.37912e+08	4.89163e+08	4.873e+08	5.00641e+08	3.98195e+08	4.04193e+08	5.06096e+08	5.29745e+08	5.36564e+08	5.85923e+08	5.10569e+08	6.02754e+08	5.3457e+08	4.47706e+08	4.1542e+08	4.74236e+08	5.35261e+08	4.50874e+08	5.09994e+08
acadesine	10525.6	13643.3	15058.7	#VALUE!	9056.33	28808.6	11683.1	25664.9	7014.76	10693.8	15856.5	49242.2	7433.52	6636.97	17840.1	#VALUE!	38278.9	47740.4	20096.9	20996.7	#VALUE!	#VALUE!	20750.2	27217.7
D-glucosamine-6-phosphate	5430.44	#VALUE!	#VALUE!	11874.6	4549.75	20496.5	7010.68	10527.7	11686.2	4004.68	6008.54	9883.5	#VALUE!	8605.16	20399.8	11374.3	15295.8	9092.73	18199	10261.1	14725.3	10430.8	12931.5	#VALUE!
D-glucosamine-1-phosphate	#VALUE!	#VALUE!	15090	9991.78	9091.89	14366	4664.15	#VALUE!	35051.7	#VALUE!	4085.85	4951.27	#VALUE!	8631.41	#VALUE!	#VALUE!	12746.6	#VALUE!	4560.25	4106.1	#VALUE!	#VALUE!	6471.77	29702.6
thiamine	2.56471e+06	2.15905e+06	1.29247e+06	1.41502e+06	2.40026e+06	1.04264e+06	2.3655e+06	2.92669e+06	3.7377e+06	3.72648e+06	2.24745e+06	3.28784e+06	2.89169e+06	2.10487e+06	2.75938e+06	2.75255e+06	3.28575e+06	2.3616e+06	76027.2	2.33326e+06	3.26154e+06	3.13526e+06	2.68057e+06	3.06785e+06
S-ribosyl-L-homocysteine-posi	10748.1	21223.9	23806.3	7763.15	9091.74	#VALUE!	#VALUE!	#VALUE!	14020.6	6003.44	#VALUE!	22280.7	6536.77	#VALUE!	10103.3	20460.1	#VALUE!	11510.6	6821.14	8293.25	#VALUE!	#VALUE!	12944.9	#VALUE!
deoxyguanosine	36597.8	45517.5	35949.2	50860.3	18373.7	45160.4	30542.2	8629.74	42003.8	26337.6	25258.9	24781.5	92996.2	38559.6	50986.9	24771.8	25004.1	61417.1	52295.6	61567.2	84250.4	16996.4	11864.4	53886.1
adenosine	334718	263646	376021	319251	234693	414958	157560	256036	315045	261478	212969	383371	353735	425785	599262	303374	267219	407730	388069	341556	343704	355309	207957	377247
1-Methyladenosine	29991.6	21930.6	19725.1	7360.15	17424.6	58716.1	#VALUE!	40363.2	42108.7	28743.7	21455.8	8313.07	14353.9	19017.1	27985.7	31351.4	73357.4	42849.7	42490.3	13547.9	58882.3	38370.7	11363.2	20365.3
guanosine	#VALUE!	13273.8	#VALUE!	9391.72	21184.9	21082.4	#VALUE!	32246.6	#VALUE!	#VALUE!	#VALUE!	12014.3	18138.2	#VALUE!	20934.8	15053.3	9491.16	6408.44	#VALUE!	18753.2	32694.4	#VALUE!	13035.2	16510.5
L-arginino-succinate	1.63506e+06	1.42062e+06	2.18074e+06	1.9131e+06	2.07865e+06	1.60156e+06	1.88217e+06	1.93552e+06	960547	2.01051e+06	1.30886e+06	2.02747e+06	2.37451e+06	2.80324e+06	3.48856e+06	2.69124e+06	2.41283e+06	4.02805e+06	1.82335e+06	1.89476e+06	1.64767e+06	3.22087e+06	2.09402e+06	1.80973e+06
S-methyl-5-thioadenosine	2.36244e+06	2.32441e+06	2.33276e+06	2.09669e+06	1.92691e+06	2.51807e+06	#VALUE!	2.97418e+06	3.41729e+06	2.37596e+06	#VALUE!	2.97027e+06	3.13449e+06	3.46889e+06	2.85878e+06	3.02147e+06	2.23289e+06	2.77067e+06	4.25941e+06	4.89021e+06	3.30145e+06	5.1428e+06	2.84012e+06	3.95588e+06
7-methylguanosine	56926.4	79324.8	51963	70654.8	18875.7	57454.5	26920.4	50831.8	105248	64043.6	52149.8	78749.6	136715	40674	126163	44892	50765.3	81527.8	49958	56987.6	76596.2	60810.1	23151.9	74217.3
dCMP	1.23731e+06	1.64879e+06	1.21767e+06	1.83572e+06	1.56656e+06	1.93908e+06	1.206e+06	1.45681e+06	1.85431e+06	961422	1.01732e+06	1.26971e+06	1.71731e+06	2.20418e+06	2.04814e+06	1.47392e+06	1.87124e+06	1.53942e+06	1.2633e+06	1.66361e+06	1.07669e+06	1.61315e+06	1.30934e+06	1.66048e+06
glutathione	1.07377e+07	1.97221e+07	1.52533e+07	2.15985e+07	1.69661e+07	1.63642e+07	1.40358e+07	3.03722e+07	2.98145e+07	1.74932e+07	1.4504e+07	2.70793e+07	3.40008e+07	2.37245e+07	2.33508e+07	3.32324e+07	2.97164e+07	1.90803e+07	2.6701e+07	2.48661e+07	2.31108e+07	2.37396e+07	3.20368e+07	2.60946e+07
dTMP	103000	120331	85830	170691	102311	157791	72119.3	138130	65356.9	97849	84331.8	69386.5	147898	122096	199153	121640	147689	177571	127112	113021	195193	265147	127555	146075
CMP	8.76345e+06	1.12729e+07	9.3138e+06	1.25427e+07	9.36275e+06	1.01035e+07	4.93686e+06	7.28398e+06	1.26927e+07	6.29316e+06	5.27543e+06	9.45062e+06	1.08558e+07	9.50468e+06	1.30562e+07	7.81415e+06	1.24084e+07	9.77297e+06	8.1399e+06	1.03853e+07	8.2333e+06	8.81735e+06	8.61341e+06	1.034e+07
UMP	1.6436e+06	1.8889e+06	2.32764e+06	2.86085e+06	1.84391e+06	2.3384e+06	1.17053e+06	1.9023e+06	2.54381e+06	2.08282e+06	1.23807e+06	2.27906e+06	3.2684e+06	1.70602e+06	3.29987e+06	2.14373e+06	2.42422e+06	2.68376e+06	1.66592e+06	2.51644e+06	2.98187e+06	2.91287e+06	2.25891e+06	2.90497e+06
dAMP	656670	639177	545706	745112	543372	550010	378094	614748	993641	532795	312656	787098	1.01617e+06	561339	1.12937e+06	887286	944913	652514	761595	675291	651276	711147	575700	650693
Nicotinamide ribotide	122539	107983	62496.3	#VALUE!	160197	63522.2	98615.2	150910	203053	37557.2	56300	154166	56808.4	122432	#VALUE!	70458.2	203236	119722	185181	121953	78017	#VALUE!	#VALUE!	#VALUE!
aminoimidazole carboxamide ribonucleotide	165528	155980	202755	233104	120500	106724	81707	148830	170502	146146	132194	227944	176472	122759	183591	118120	209128	197757	117416	141283	115646	196280	116603	191674
thiamine-phosphate	#VALUE!	#VALUE!	6471.06	#VALUE!	#VALUE!	#VALUE!	9300.15	#VALUE!	4675.72	#VALUE!	#VALUE!	#VALUE!	4429.63	4316.45	#VALUE!	#VALUE!	#VALUE!	#VALUE!	#VALUE!	4105.51	#VALUE!	#VALUE!	#VALUE!	#VALUE!
dGMP	19211.9	13640.5	#VALUE!	32302.4	45362.4	24255	30392.2	15052.6	27334.3	12789	11950.1	15537.3	27203.7	#VALUE!	22651.3	#VALUE!	43488	45434.5	25274.7	18265.5	35653.2	#VALUE!	21568.2	26661.9
AMP	7.28821e+07	7.55948e+07	1.03315e+08	1.09474e+08	7.62529e+07	1.01178e+08	3.45299e+07	7.81511e+07	1.05583e+08	5.86672e+07	4.02039e+07	1.04495e+08	1.2083e+08	7.39011e+07	1.22046e+08	9.01035e+07	1.22003e+08	8.87757e+07	7.02026e+07	1.02457e+08	1.09171e+08	1.05165e+08	8.00612e+07	1.25519e+08
IMP	8.1061e+06	8.78714e+06	1.03528e+07	1.34076e+07	9.25812e+06	1.27412e+07	3.81811e+06	7.48336e+06	1.48236e+07	8.9641e+06	4.37732e+06	1.15585e+07	1.38379e+07	8.36577e+06	1.53062e+07	8.66129e+06	1.3692e+07	1.2812e+07	7.43339e+06	1.37226e+07	1.37479e+07	1.43904e+07	8.4667e+06	1.45922e+07
S-adenosyl-L-methioninamine	#VALUE!	#VALUE!	#VALUE!	#VALUE!	4549.78	#VALUE!	#VALUE!	#VALUE!	4675.74	#VALUE!	#VALUE!	9901.99	6641.48	4316.07	#VALUE!	#VALUE!	#VALUE!	#VALUE!	6821.17	#VALUE!	#VALUE!	#VALUE!	4303.11	#VALUE!
GMP	7.02553e+06	8.06465e+06	7.87132e+06	1.14394e+07	6.16972e+06	1.00455e+07	1.40709e+06	4.03097e+06	1.25716e+07	6.51659e+06	2.22289e+06	8.07028e+06	1.00034e+07	6.5976e+06	1.23568e+07	6.8697e+06	8.18586e+06	9.96369e+06	5.94095e+06	9.32871e+06	1.00908e+07	1.07023e+07	7.01589e+06	1.21766e+07
xanthosine-5-phosphate	13247	13641.5	16840.1	24848.7	25004.7	16672.2	16328	12844.6	9320.22	10010.3	22058.2	59396.9	46513.9	23722.7	16510.5	50039.6	30647.8	29424	29553.4	59505	18688.9	20395.7	32355.1	17261.2
riboflavin	59407.9	56835.2	77652.6	47530.1	88900	45381.3	93330	51447.5	70008.3	64057.7	46521.9	54299.4	59717.5	84077.9	58630.9	75026.5	45110.9	65910.1	65831.6	46990.6	25238.4	63704.7	51751.6	71745.4
S-adenosyl-L-homoCysteine-posi	157483	161436	157457	147154	157360	88254.9	147214	114317	132156	176284	130192	111341	276723	217856	252419	128533	234922	112969	81760.6	287246	220835	145308	101380	148651
S-adenosyl-L-methionine	2.44399e+06	2.13476e+06	1.85453e+06	1.75619e+06	2.15507e+06	2.00579e+06	1.78517e+06	1.41896e+06	2.42467e+06	1.27778e+06	2.44594e+06	1.59923e+06	2.41618e+06	3.17817e+06	2.54537e+06	3.13915e+06	3.13304e+06	2.45926e+06	1.72301e+06	2.51207e+06	2.264e+06	1.44554e+06	2.11215e+06	2.67851e+06
folate	27746.3	22737.4	33669.1	43975.4	20151.7	28933.3	27293.2	28123.4	36858.2	21650.2	54083.9	36991.4	50919.6	45188.5	30460.6	81862.5	45885.8	63658.7	36546.3	22191.6	35795.9	40784.6	51772.1	39592
7,8-dihydrofolate	8141.01	#VALUE!	6470.85	3825.59	#VALUE!	6155.03	9345.73	12862.9	14021	#VALUE!	#VALUE!	7422.68	#VALUE!	8626.14	7647.38	#VALUE!	5129.16	9099.12	#VALUE!	#VALUE!	#VALUE!	7647.73	6470.86	#VALUE!
5-methyl-THF	46025.7	86133.9	103290	120773	77301.4	107754	135846	60190.4	91075.3	54116.6	88132	89812.8	152685	86574.7	117257	100934	111826	97738.2	165950	86449.6	174450	122380	134290	103599
Diiodothyronine	#VALUE!	#VALUE!	#VALUE!	#VALUE!	#VALUE!	#VALUE!	#VALUE!	10866.9	7010.67	8009.61	10010	#VALUE!	#VALUE!	6471.03	#VALUE!	#VALUE!	#VALUE!	#VALUE!	#VALUE!	#VALUE!	#VALUE!	#VALUE!	#VALUE!	#VALUE!
glutathione disulfide-posi	5.24985e+06	7.75571e+06	1.06196e+07	9.17501e+06	7.38344e+06	8.24487e+06	1.02708e+07	8.87934e+06	1.17566e+07	5.97363e+06	1.16174e+07	1.24162e+07	9.50151e+06	1.07913e+07	1.12142e+07	1.7016e+07	1.30003e+07	1.14472e+07	9.72068e+06	8.28783e+06	1.0244e+07	7.84659e+06	1.11433e+07	1.00658e+07
NAD+_posi	1.45789e+07	1.40206e+07	2.18774e+07	1.93081e+07	1.3079e+07	1.81251e+07	1.3524e+07	1.47385e+07	1.68076e+07	1.54295e+07	1.49899e+07	1.5359e+07	2.02109e+07	1.93677e+07	2.22193e+07	1.73756e+07	1.82614e+07	1.85744e+07	1.60116e+07	1.75393e+07	1.9748e+07	1.97065e+07	1.33664e+07	2.05939e+07
NADH	59697.1	43196	94912.9	82211.2	31827.2	155944	30384.5	75497	100484	42061.1	14062	69293	108138	73339.8	119812	45479.6	96872.5	97761	61323.9	84127.9	90435.8	89222.8	75493.1	59427.2
dephospho-CoA-posi	#VALUE!	#VALUE!	#VALUE!	#VALUE!	9092.68	#VALUE!	#VALUE!	#VALUE!	7051.78	10010.6	5691.47	#VALUE!	#VALUE!	#VALUE!	#VALUE!	6823.33	#VALUE!	#VALUE!	#VALUE!	#VALUE!	6309.31	#VALUE!	#VALUE!	7422.52
NADP+_posi	594505	972871	543685	501437	533958	471738	776760	945085	657952	439860	655209	746972	686514	750031	887139	789112	1.16508e+06	817243	1.03421e+06	516444	494008	802124	518586	502409
NADPH	#VALUE!	25004.5	12941.7	11471.1	22740.5	12310.3	34894.8	17258.5	53731.7	22027.9	22917.2	24741.3	39809.7	62549.5	33177.6	13644.7	56087.9	26660	37510.5	43088	29520.1	38236.7	25884.3	37043.6
coenzyme A-posi	23714.6	38965.4	32358.4	74562.5	40977.5	49193.6	73917.3	103546	91771.1	98599.9	84161.7	59184.4	64321.9	84679.8	69713.5	68277.5	126640	40931.8	194920	48554.1	58389.1	91570.7	79808	34832.3
FAD	154677	243268	107851	141637	100044	135422	154320	97021.7	119174	128183	136221	113810	112903	131588	130009	218276	216683	102305	138699	133370	143004	91770.2	112167	118767
acetyl-CoA-posi	301845	470197	317689	509491	384844	546984	425586	556543	513247	341500	482477	473935	458135	545959	530470	461845	613704	439174	480408	410447	509583	406576	463783	403082
propionyl-CoA-posi	27143	29561.9	45265.9	5735.53	31890.6	8974.87	53640.4	97119.3	21056.6	26043.1	53618.7	19740.8	33206.1	32352.5	22920.7	23027.8	76485.8	31282	61358.6	18465.9	18927.5	30590.9	42889.8	24739.7
acetoacetyl-CoA-posi	51282.9	29426.5	10786.8	19036.2	16359.6	59439.5	7012.19	12942	25714.6	#VALUE!	17949.9	9902.34	35320.7	36608.4	15545.4	43147.6	27125.9	50066.3	18190.8	22565.3	20992.8	7648.06	15103.4	9741.96
malonyl-CoA-posi	13570.7	#VALUE!	12941.8	5623.04	#VALUE!	#VALUE!	#VALUE!	#VALUE!	#VALUE!	8015.91	6009	7422.52	#VALUE!	#VALUE!	7648.01	#VALUE!	10196.7	#VALUE!	9088.65	#VALUE!	#VALUE!	#VALUE!	#VALUE!	#VALUE!
succinyl-CoA-posi	13562.9	22646.9	#VALUE!	22866.7	#VALUE!	8005.45	19763.9	23729.9	#VALUE!	#VALUE!	38053.7	9991.37	#VALUE!	17294.5	10244.2	9100.54	25497.7	11364.9	#VALUE!	5829.97	12612	#VALUE!	9705.24	#VALUE!
sarcosine	8.77851e+06	1.34967e+07	1.18436e+07	1.24705e+07	1.04197e+07	1.10464e+07	9.9495e+06	1.25869e+07	1.68743e+07	9.5181e+06	1.16147e+07	1.11444e+07	1.43722e+07	1.35669e+07	1.79889e+07	1.1097e+07	1.77915e+07	1.16882e+07	9.26706e+06	1.25703e+07	1.27314e+07	1.24394e+07	1.17412e+07	1.50695e+07
putrescine	625794	150072	889398	1.32398e+06	462036	507660	550265	1.07891e+06	1.76362e+06	621271	755681	379320	1.40826e+06	1.40858e+06	2.22118e+06	1.12538e+06	631531	735364	988142	2.91846e+06	1.42806e+06	748644	#VALUE!	1.35256e+06
spermidine	1.00992e+07	7.9825e+06	8.69841e+06	6.75408e+06	6.03456e+06	7.11404e+06	4.80017e+06	3.89821e+06	5.21794e+06	7.55636e+06	5.58822e+06	8.94059e+06	5.93577e+06	6.48341e+06	7.68224e+06	7.83593e+06	4.67743e+06	7.99377e+06	7.54647e+06	6.81199e+06	4.07631e+06	8.04042e+06	7.20443e+06	5.73033e+06
spermine	222287	271615	139604	201551	240999	155326	167269	281720	71203.7	165284	169969	213815	153376	230151	156792	98096.3	173898	124703	121890	163833	157292	283324	111413	73309.2
N-acetyl spermine	4.31016e+06	3.91927e+06	4.67318e+06	1.23118e+06	2.98354e+06	1.76937e+06	898429	2.2202e+06	2.27704e+06	2.38324e+06	1.86742e+06	964840	2.51883e+06	2.32677e+06	3.20872e+06	3.18736e+06	3.73692e+06	3.16365e+06	2.41621e+06	1.89625e+06	2.05747e+06	2.76802e+06	2.16782e+06	2.44934e+06
N-acetyl spermidine	461701	592440	553990	436318	326361	284278	435267	173034	472081	180888	439814	420322	305412	517412	395263	374723	369179	273922	#VALUE!	140693	282068	184456	545686	219759
Nicotinamide Riboside	26528.2	27211.6	37846.2	102806	19975.3	60598.1	127271	55695.9	51160.5	92750.8	12133.3	92320.9	199003	102431	104063	58727.5	84768.3	92975.7	113385	105677	25641.7	220666	25281.2	61192.5
Adenylosuccinate	43426.4	61386.4	183298	112804	59108.2	164144	98143.5	96183.1	112162	52077.5	62087.6	118837	123962	272038	231981	97762.5	112158	99207.5	90946.8	36926.1	235556	53619.9	64710.3	98976.1
cholesterol	1.93489e+06	2.08496e+06	3.03628e+06	1.91814e+06	2.03426e+06	2.36971e+06	894070	1.89823e+06	1.60181e+06	1.62335e+06	1.00759e+06	1.77657e+06	1.94149e+06	1.5165e+06	2.09305e+06	1.80971e+06	2.00378e+06	2.38496e+06	1.56194e+06	2.59159e+06	1.74355e+06	2.25602e+06	1.87659e+06	2.18713e+06
arginosuccinic acid	1.04906e+06	1.68456e+06	1.20446e+06	2.31512e+06	980878	1.27398e+06	1.35502e+06	1.68898e+06	1.62704e+06	1.24136e+06	1.94652e+06	2.15486e+06	3.20285e+06	2.73354e+06	2.86973e+06	2.81076e+06	2.46304e+06	1.6751e+06	1.31644e+06	1.82876e+06	2.3837e+06	1.30887e+06	1.17544e+06	1.78627e+06
phosphocreatine	92855.4	95134.2	131787	154773	116228	140375	187805	123123	209298	101132	168846	183297	166170	126947	88866.7	150210	74090.1	127171	110460	104919	121165	85932.8	102530	98902.1
retinoic acid	16277.3	46783	#VALUE!	22968.4	13546.9	14266.8	#VALUE!	8623.9	14018.6	13055.6	#VALUE!	9894.31	22025.9	#VALUE!	15235.3	#VALUE!	7644.8	#VALUE!	20375.9	14523.1	12653.9	17957	#VALUE!	12364.1
N-acetyl-L-alanine_pos	2.66335e+07	2.6685e+07	2.55844e+07	2.21618e+07	2.29944e+07	2.43739e+07	2.78772e+07	2.31993e+07	2.63795e+07	2.57707e+07	2.37809e+07	2.63582e+07	3.23619e+07	2.88527e+07	3.41976e+07	3.17712e+07	3.50283e+07	2.98974e+07	3.25863e+07	2.80926e+07	2.93179e+07	3.30397e+07	2.89764e+07	3.19342e+07
HMG-CoA_pos	37187.2	#VALUE!	36749	28682.9	56243.4	30648.5	19117.8	38911.7	39821.3	37776.8	106158	29690.8	55357.6	58828.6	#VALUE!	29287.2	40792.2	40923.3	45466.2	57491.5	26907.1	15238.1	60394.6	7524.47
cysteine sulfinate	#VALUE!	6821.02	#VALUE!	#VALUE!	#VALUE!	6155.26	#VALUE!	6470.14	#VALUE!	#VALUE!	#VALUE!	4955.51	6647.38	#VALUE!	#VALUE!	#VALUE!	#VALUE!	#VALUE!	#VALUE!	#VALUE!	#VALUE!	#VALUE!	#VALUE!	#VALUE!
N-acetylaspartylglutamic acid	18992.4	125043	66902.3	99355.7	47740.7	106627	37438.9	103609	84134	40046.2	40062.7	22270.9	55467.1	135902	104519	75045.7	211588	70479.9	15913.2	16411	44128.5	45884.3	32354.9	12372.4
N-acetyl-L-aspartic acid	#VALUE!	#VALUE!	10743.9	18953.1	#VALUE!	6155.42	18502.1	12942.1	18687.9	12015.5	6017.92	9835.18	#VALUE!	12936.1	20360.9	20314.6	#VALUE!	20229	11276.7	18011.5	#VALUE!	7647.39	30064.2	#VALUE!
Mevalonate	8143.38	13413.9	4271.86	5809.06	6820.7	8199.6	#VALUE!	#VALUE!	14020.2	3930.89	5974.79	14211.5	22132.2	6471.22	20397.2	22731.8	10057.2	6820.15	4595.97	32827.4	7397.11	#VALUE!	10910.5	17025.7
