# Supplementary material for: Multiomic analysis reveals a key BCAT1 role in mTOR activation by B cell receptor and TLR9
Source: J Clin Invest. 2025 Sep 9;135(22):e186258. doi: 10.1172/JCI186258 (PMC12618069; doi:10.1172/JCI186258)
Supplement: Supplemental table 3 [file jci-135-186258-s041.xlsx]

## Sheet: RNAseq
	chromosome_name	start_position	end_position	external_gene_name	description	gene_biotype	baseMean	log2FoldChange	lfcSE	stat	pvalue	padj
ENSG00000245532.9	11	65422774	65445540	NEAT1	nuclear paraspeckle assembly transcript 1 [Source:HGNC Symbol;Acc:HGNC:30815]	lncRNA	5895.32	0.853268	0.041563	20.5295	1.17e-93	1.59e-89
ENSG00000134333.14	11	18394560	18408425	LDHA	lactate dehydrogenase A [Source:HGNC Symbol;Acc:HGNC:6535]	protein_coding	20667.4	-0.518429	0.0263544	-19.6715	3.79e-86	2.56e-82
ENSG00000074800.16	1	8861000	8879190	ENO1	enolase 1 [Source:HGNC Symbol;Acc:HGNC:3350]	protein_coding	25736.6	-0.359844	0.018717	-19.2255	2.27e-82	1.02e-78
ENSG00000072778.20	17	7217125	7225266	ACADVL	acyl-CoA dehydrogenase very long chain [Source:HGNC Symbol;Acc:HGNC:92]	protein_coding	2453.69	0.983914	0.0515739	19.0777	3.87e-81	1.31e-77
ENSG00000166508.18	7	100092728	100101940	MCM7	minichromosome maintenance complex component 7 [Source:HGNC Symbol;Acc:HGNC:6950]	protein_coding	3901.43	-0.856326	0.0461841	-18.5416	9.54e-77	2.58e-73
ENSG00000276043.5	19	4903080	4962154	UHRF1	ubiquitin like with PHD and ring finger domains 1 [Source:HGNC Symbol;Acc:HGNC:12556]	protein_coding	817.593	-1.78689	0.098349	-18.1689	9.11e-74	2.05e-70
ENSG00000121966.7	2	136114349	136118149	CXCR4	C-X-C motif chemokine receptor 4 [Source:HGNC Symbol;Acc:HGNC:2561]	protein_coding	1142.07	1.01626	0.0585045	17.3706	1.38e-67	2.66e-64
ENSG00000132646.11	20	5114953	5126626	PCNA	proliferating cell nuclear antigen [Source:HGNC Symbol;Acc:HGNC:8729]	protein_coding	3130.9	-0.736384	0.0424197	-17.3595	1.67e-67	2.83e-64
ENSG00000197451.12	5	178204533	178211163	HNRNPAB	heterogeneous nuclear ribonucleoprotein A/B [Source:HGNC Symbol;Acc:HGNC:5034]	protein_coding	3469.1	-0.569421	0.033843	-16.8254	1.59e-63	2.39e-60
ENSG00000113368.12	5	126776623	126837020	LMNB1	lamin B1 [Source:HGNC Symbol;Acc:HGNC:6637]	protein_coding	2767.92	-1.11721	0.0673406	-16.5905	8.16e-62	1.1e-58
ENSG00000210082.2	MT	1671	3229	MT-RNR2	mitochondrially encoded 16S rRNA [Source:HGNC Symbol;Acc:HGNC:7471]	Mt_rRNA	83279.9	-0.461904	0.0297396	-15.5316	2.12e-54	2.6e-51
ENSG00000112576.13	6	41934934	42050357	CCND3	cyclin D3 [Source:HGNC Symbol;Acc:HGNC:1585]	protein_coding	4511.7	-1.32735	0.0860244	-15.4299	1.03e-53	1.07e-50
ENSG00000165732.13	10	68956170	68985068	DDX21	DExD-box helicase 21 [Source:HGNC Symbol;Acc:HGNC:2744]	protein_coding	8033.8	-0.507856	0.0329025	-15.4352	9.5e-54	1.07e-50
ENSG00000162511.8	1	30732469	30757774	LAPTM5	lysosomal protein transmembrane 5 [Source:HGNC Symbol;Acc:HGNC:29612]	protein_coding	9410.92	0.402446	0.026717	15.0633	2.82e-51	2.73e-48
ENSG00000144381.18	2	197486584	197516737	HSPD1	heat shock protein family D (Hsp60) member 1 [Source:HGNC Symbol;Acc:HGNC:5261]	protein_coding	14310.2	-0.598736	0.0399552	-14.9852	9.18e-51	8.27e-48
ENSG00000101057.16	20	43667019	43716495	MYBL2	MYB proto-oncogene like 2 [Source:HGNC Symbol;Acc:HGNC:7548]	protein_coding	3091.07	-1.02757	0.0699287	-14.6945	6.99e-49	5.9e-46
ENSG00000143476.18	1	212035553	212107400	DTL	denticleless E3 ubiquitin protein ligase homolog [Source:HGNC Symbol;Acc:HGNC:30288]	protein_coding	958.859	-2.01782	0.138045	-14.6171	2.18e-48	1.74e-45
ENSG00000106462.11	7	148807383	148884321	EZH2	enhancer of zeste 2 polycomb repressive complex 2 subunit [Source:HGNC Symbol;Acc:HGNC:3527]	protein_coding	1480.84	-0.820337	0.0564061	-14.5434	6.43e-48	4.83e-45
ENSG00000198888.2	MT	3307	4262	MT-ND1	mitochondrially encoded NADH:ubiquinone oxidoreductase core subunit 1 [Source:HGNC Symbol;Acc:HGNC:7455]	protein_coding	26507.6	-0.466286	0.0325246	-14.3364	1.3e-46	9.21e-44
ENSG00000156127.8	14	75522455	75546993	BATF	basic leucine zipper ATF-like transcription factor [Source:HGNC Symbol;Acc:HGNC:958]	protein_coding	572.675	-0.922772	0.0652534	-14.1414	2.11e-45	1.43e-42
ENSG00000184557.4	17	78356778	78360077	SOCS3	suppressor of cytokine signaling 3 [Source:HGNC Symbol;Acc:HGNC:19391]	protein_coding	309.633	-1.12699	0.0801038	-14.0692	5.88e-45	3.78e-42
ENSG00000044574.9	9	125234853	125241382	HSPA5	heat shock protein family A (Hsp70) member 5 [Source:HGNC Symbol;Acc:HGNC:5238]	protein_coding	6739.49	-0.360465	0.0258845	-13.9259	4.41e-44	2.71e-41
ENSG00000170027.7	7	76326799	76358991	YWHAG	tyrosine 3-monooxygenase/tryptophan 5-monooxygenase activation protein gamma [Source:HGNC Symbol;Acc:HGNC:12852]	protein_coding	5961.42	-0.450172	0.0326374	-13.7931	2.8e-43	1.65e-40
ENSG00000166197.17	10	102152176	102163871	NOLC1	nucleolar and coiled-body phosphoprotein 1 [Source:HGNC Symbol;Acc:HGNC:15608]	protein_coding	5472.58	-0.403554	0.0295295	-13.6661	1.62e-42	9.11e-40
ENSG00000120438.12	6	159778498	159789703	TCP1	t-complex 1 [Source:HGNC Symbol;Acc:HGNC:11655]	protein_coding	8971.33	-0.478655	0.0357302	-13.3964	6.35e-41	3.43e-38
ENSG00000094804.12	17	40287879	40304657	CDC6	cell division cycle 6 [Source:HGNC Symbol;Acc:HGNC:1744]	protein_coding	643.853	-1.69886	0.130498	-13.0182	9.64e-39	4.82e-36
ENSG00000159399.10	2	74834127	74893359	HK2	hexokinase 2 [Source:HGNC Symbol;Acc:HGNC:4923]	protein_coding	2401.16	-0.550977	0.0423139	-13.0212	9.27e-39	4.82e-36
ENSG00000196396.10	20	50510321	50585241	PTPN1	protein tyrosine phosphatase non-receptor type 1 [Source:HGNC Symbol;Acc:HGNC:9642]	protein_coding	2503.6	-0.559826	0.0433142	-12.9248	3.26e-38	1.53e-35
ENSG00000142102.16	11	289126	296107	PGGHG	protein-glucosylgalactosylhydroxylysine glucosidase [Source:HGNC Symbol;Acc:HGNC:26210]	protein_coding	1944.39	0.739912	0.0572507	12.9241	3.29e-38	1.53e-35
ENSG00000143641.10	1	230057990	230282122	GALNT2	polypeptide N-acetylgalactosaminyltransferase 2 [Source:HGNC Symbol;Acc:HGNC:4124]	protein_coding	1960.36	0.538706	0.0423464	12.7214	4.5e-37	2.03e-34
ENSG00000161960.16	17	7572824	7579006	EIF4A1	eukaryotic translation initiation factor 4A1 [Source:HGNC Symbol;Acc:HGNC:3282]	protein_coding	13154.5	-0.484049	0.038185	-12.6764	7.99e-37	3.48e-34
ENSG00000198763.3	MT	4470	5511	MT-ND2	mitochondrially encoded NADH:ubiquinone oxidoreductase core subunit 2 [Source:HGNC Symbol;Acc:HGNC:7456]	protein_coding	36137	-0.446886	0.0353674	-12.6355	1.34e-36	5.68e-34
ENSG00000101412.13	20	33675477	33686385	E2F1	E2F transcription factor 1 [Source:HGNC Symbol;Acc:HGNC:3113]	protein_coding	787.613	-1.22547	0.0972467	-12.6016	2.07e-36	8.47e-34
ENSG00000115053.17	2	231453531	231483641	NCL	nucleolin [Source:HGNC Symbol;Acc:HGNC:7667]	protein_coding	21224.9	-0.44523	0.0354896	-12.5454	4.21e-36	1.68e-33
ENSG00000072274.13	3	196027183	196082096	TFRC	transferrin receptor [Source:HGNC Symbol;Acc:HGNC:11763]	protein_coding	4541.94	-0.89159	0.0717609	-12.4244	1.93e-35	7.44e-33
ENSG00000196230.14	6	30717435	30725538	TUBB	tubulin beta class I [Source:HGNC Symbol;Acc:HGNC:20778]	protein_coding	25009.4	-0.305796	0.0247861	-12.3374	5.69e-35	2.14e-32
ENSG00000211459.2	MT	648	1601	MT-RNR1	mitochondrially encoded 12S rRNA [Source:HGNC Symbol;Acc:HGNC:7470]	Mt_rRNA	11545.6	-0.624762	0.050939	-12.2649	1.4e-34	5.11e-32
ENSG00000132507.18	17	7306999	7312463	EIF5A	eukaryotic translation initiation factor 5A [Source:HGNC Symbol;Acc:HGNC:3300]	protein_coding	8919.97	-0.37061	0.0302996	-12.2315	2.11e-34	7.5e-32
ENSG00000213585.11	5	133971871	134004975	VDAC1	voltage dependent anion channel 1 [Source:HGNC Symbol;Acc:HGNC:12669]	protein_coding	4768.81	-0.384903	0.0314869	-12.2242	2.31e-34	7.99e-32
ENSG00000065911.13	2	74186172	74217565	MTHFD2	methylenetetrahydrofolate dehydrogenase (NADP+ dependent) 2, methenyltetrahydrofolate cyclohydrolase [Source:HGNC Symbol;Acc:HGNC:7434]	protein_coding	4719.88	-0.55945	0.0460646	-12.1449	6.11e-34	2.06e-31
ENSG00000232810.4	6	31575565	31578336	TNF	tumor necrosis factor [Source:HGNC Symbol;Acc:HGNC:11892]	protein_coding	1159.38	-0.587836	0.0486766	-12.0763	1.41e-33	4.64e-31
ENSG00000239264.9	6	7881517	7910788	TXNDC5	thioredoxin domain containing 5 [Source:HGNC Symbol;Acc:HGNC:21073]	protein_coding	2326.83	-0.403776	0.0336342	-12.0049	3.35e-33	1.08e-30
ENSG00000123416.15	12	49127782	49131397	TUBA1B	tubulin alpha 1b [Source:HGNC Symbol;Acc:HGNC:18809]	protein_coding	23314.5	-0.40771	0.0339824	-11.9977	3.65e-33	1.15e-30
ENSG00000115758.13	2	10439968	10448327	ODC1	ornithine decarboxylase 1 [Source:HGNC Symbol;Acc:HGNC:8109]	protein_coding	6734.92	-0.321204	0.0273531	-11.7429	7.68e-32	2.36e-29
ENSG00000122986.14	12	110627841	110704950	HVCN1	hydrogen voltage gated channel 1 [Source:HGNC Symbol;Acc:HGNC:28240]	protein_coding	998.764	0.900934	0.0770796	11.6884	1.46e-31	4.39e-29
ENSG00000242574.9	6	32934629	32941028	HLA-DMB	major histocompatibility complex, class II, DM beta [Source:HGNC Symbol;Acc:HGNC:4935]	protein_coding	1270.28	0.562426	0.0481458	11.6817	1.58e-31	4.64e-29
ENSG00000124207.17	20	49046246	49096960	CSE1L	chromosome segregation 1 like [Source:HGNC Symbol;Acc:HGNC:2431]	protein_coding	3347.54	-0.508891	0.0440696	-11.5475	7.6e-31	2.19e-28
ENSG00000167996.16	11	61959718	61967634	FTH1	ferritin heavy chain 1 [Source:HGNC Symbol;Acc:HGNC:3976]	protein_coding	8113.21	0.660885	0.0573288	11.528	9.54e-31	2.68e-28
ENSG00000135624.16	2	73233420	73253021	CCT7	chaperonin containing TCP1 subunit 7 [Source:HGNC Symbol;Acc:HGNC:1622]	protein_coding	6638.53	-0.427699	0.0372615	-11.4783	1.7e-30	4.68e-28
ENSG00000096384.20	6	44246166	44253888	HSP90AB1	heat shock protein 90 alpha family class B member 1 [Source:HGNC Symbol;Acc:HGNC:5258]	protein_coding	34759.5	-0.289909	0.0253408	-11.4404	2.63e-30	7.1e-28
ENSG00000113460.13	5	34915677	34925996	BRIX1	biogenesis of ribosomes BRX1 [Source:HGNC Symbol;Acc:HGNC:24170]	protein_coding	1117.41	-0.593603	0.0523732	-11.3341	8.89e-30	2.36e-27
ENSG00000165637.13	10	75210154	75231448	VDAC2	voltage dependent anion channel 2 [Source:HGNC Symbol;Acc:HGNC:12672]	protein_coding	2525.31	-0.448707	0.0396892	-11.3055	1.23e-29	3.2e-27
ENSG00000112096.19	6	159669069	159762529	SOD2	superoxide dismutase 2 [Source:HGNC Symbol;Acc:HGNC:11180]	protein_coding	3684.33	-0.802464	0.0710127	-11.3003	1.31e-29	3.33e-27
ENSG00000126353.3	17	40553769	40565472	CCR7	C-C motif chemokine receptor 7 [Source:HGNC Symbol;Acc:HGNC:1608]	protein_coding	2336.28	0.465123	0.0412788	11.2679	1.89e-29	4.73e-27
ENSG00000065328.17	10	13161558	13211110	MCM10	minichromosome maintenance 10 replication initiation factor [Source:HGNC Symbol;Acc:HGNC:18043]	protein_coding	443.622	-1.68084	0.149307	-11.2576	2.12e-29	5.22e-27
ENSG00000128050.9	4	56435741	56464578	PAICS	phosphoribosylaminoimidazole carboxylase and phosphoribosylaminoimidazolesuccinocarboxamide synthase [Source:HGNC Symbol;Acc:HGNC:8587]	protein_coding	8065.06	-0.440494	0.0393214	-11.2024	3.97e-29	9.57e-27
ENSG00000177889.10	12	93405673	93441947	UBE2N	ubiquitin conjugating enzyme E2 N [Source:HGNC Symbol;Acc:HGNC:12492]	protein_coding	2144.95	-0.494153	0.0443701	-11.1371	8.28e-29	1.96e-26
ENSG00000108829.10	17	50375059	50397523	LRRC59	leucine rich repeat containing 59 [Source:HGNC Symbol;Acc:HGNC:28817]	protein_coding	2182.71	-0.479151	0.0432972	-11.0665	1.82e-28	4.25e-26
ENSG00000150753.12	5	10249929	10266389	CCT5	chaperonin containing TCP1 subunit 5 [Source:HGNC Symbol;Acc:HGNC:1618]	protein_coding	7423.43	-0.405549	0.0368637	-11.0013	3.77e-28	8.63e-26
ENSG00000198899.2	MT	8527	9207	MT-ATP6	mitochondrially encoded ATP synthase membrane subunit 6 [Source:HGNC Symbol;Acc:HGNC:7414]	protein_coding	42763.7	-0.363819	0.0332756	-10.9335	7.97e-28	1.8e-25
ENSG00000156261.13	21	29055805	29073797	CCT8	chaperonin containing TCP1 subunit 8 [Source:HGNC Symbol;Acc:HGNC:1623]	protein_coding	6414.52	-0.4979	0.0456456	-10.908	1.06e-27	2.34e-25
ENSG00000198900.7	20	41028822	41124487	TOP1	DNA topoisomerase I [Source:HGNC Symbol;Acc:HGNC:11986]	protein_coding	4422.57	-0.346512	0.0318683	-10.8732	1.55e-27	3.37e-25
ENSG00000146670.10	11	65066300	65084164	CDCA5	cell division cycle associated 5 [Source:HGNC Symbol;Acc:HGNC:14626]	protein_coding	1135.55	-1.62525	0.149529	-10.8692	1.62e-27	3.47e-25
ENSG00000171314.9	10	97426191	97433444	PGAM1	phosphoglycerate mutase 1 [Source:HGNC Symbol;Acc:HGNC:8888]	protein_coding	7615.43	-0.311502	0.0287852	-10.8216	2.72e-27	5.74e-25
ENSG00000154473.18	10	123154402	123170467	BUB3	BUB3 mitotic checkpoint protein [Source:HGNC Symbol;Acc:HGNC:1151]	protein_coding	3110.84	-0.522444	0.0483585	-10.8036	3.31e-27	6.88e-25
ENSG00000133639.6	12	92140278	92145846	BTG1	BTG anti-proliferation factor 1 [Source:HGNC Symbol;Acc:HGNC:1130]	protein_coding	3306.52	0.477288	0.0445927	10.7033	9.82e-27	2.01e-24
ENSG00000076003.5	2	135839626	135876443	MCM6	minichromosome maintenance complex component 6 [Source:HGNC Symbol;Acc:HGNC:6949]	protein_coding	2641.97	-0.689941	0.0646112	-10.6783	1.29e-26	2.59e-24
ENSG00000133112.17	13	45333471	45341284	TPT1	tumor protein, translationally-controlled 1 [Source:HGNC Symbol;Acc:HGNC:12022]	protein_coding	19037.4	0.300515	0.0281729	10.6668	1.46e-26	2.89e-24
ENSG00000073111.14	3	127598410	127622436	MCM2	minichromosome maintenance complex component 2 [Source:HGNC Symbol;Acc:HGNC:6944]	protein_coding	3363.11	-0.732823	0.0688228	-10.648	1.78e-26	3.49e-24
ENSG00000143870.13	2	10783391	10837977	PDIA6	protein disulfide isomerase family A member 6 [Source:HGNC Symbol;Acc:HGNC:30168]	protein_coding	3624.47	-0.357184	0.0337859	-10.572	4.02e-26	7.76e-24
ENSG00000184007.22	1	31906421	31944856	PTP4A2	protein tyrosine phosphatase 4A2 [Source:HGNC Symbol;Acc:HGNC:9635]	protein_coding	4162.9	-0.520567	0.0493238	-10.5541	4.86e-26	9.26e-24
ENSG00000142864.15	1	67407810	67430415	SERBP1	SERPINE1 mRNA binding protein 1 [Source:HGNC Symbol;Acc:HGNC:17860]	protein_coding	11006.1	-0.499912	0.0473825	-10.5506	5.05e-26	9.48e-24
ENSG00000110090.13	11	68754620	68844410	CPT1A	carnitine palmitoyltransferase 1A [Source:HGNC Symbol;Acc:HGNC:2328]	protein_coding	287.764	1.28657	0.122411	10.5102	7.75e-26	1.43e-23
ENSG00000139193.4	12	6444955	6451718	CD27	CD27 molecule [Source:HGNC Symbol;Acc:HGNC:11922]	protein_coding	518.407	0.973496	0.0926582	10.5063	8.08e-26	1.48e-23
ENSG00000079785.16	2	15591178	15634346	DDX1	DEAD-box helicase 1 [Source:HGNC Symbol;Acc:HGNC:2734]	protein_coding	1941.98	-0.359828	0.0346238	-10.3925	2.68e-25	4.83e-23
ENSG00000166226.13	12	69585426	69601570	CCT2	chaperonin containing TCP1 subunit 2 [Source:HGNC Symbol;Acc:HGNC:1615]	protein_coding	4829.5	-0.35825	0.0346125	-10.3503	4.17e-25	7.42e-23
ENSG00000135596.18	6	109444062	109465968	MICAL1	microtubule associated monooxygenase, calponin and LIM domain containing 1 [Source:HGNC Symbol;Acc:HGNC:20619]	protein_coding	2416.23	0.685991	0.0667849	10.2716	9.46e-25	1.66e-22
ENSG00000165244.7	9	96385941	96418370	ZNF367	zinc finger protein 367 [Source:HGNC Symbol;Acc:HGNC:18320]	protein_coding	327.69	-1.26559	0.123839	-10.2196	1.62e-24	2.81e-22
ENSG00000145220.14	4	4267701	4290154	LYAR	Ly1 antibody reactive [Source:HGNC Symbol;Acc:HGNC:26021]	protein_coding	1008.78	-0.559786	0.0548304	-10.2094	1.8e-24	3.08e-22
ENSG00000277443.3	6	113857345	113863475	MARCKS	myristoylated alanine rich protein kinase C substrate [Source:HGNC Symbol;Acc:HGNC:6759]	protein_coding	989.646	0.535523	0.0525295	10.1947	2.09e-24	3.54e-22
ENSG00000085840.13	1	52372829	52404423	ORC1	origin recognition complex subunit 1 [Source:HGNC Symbol;Acc:HGNC:8487]	protein_coding	573.976	-1.19896	0.117755	-10.1818	2.39e-24	3.99e-22
ENSG00000086061.16	9	33025273	33039907	DNAJA1	DnaJ heat shock protein family (Hsp40) member A1 [Source:HGNC Symbol;Acc:HGNC:5229]	protein_coding	3846.88	-0.378555	0.0374646	-10.1044	5.28e-24	8.71e-22
ENSG00000101265.16	20	4780023	4823608	RASSF2	Ras association domain family member 2 [Source:HGNC Symbol;Acc:HGNC:9883]	protein_coding	3781.7	-0.32663	0.0326176	-10.0139	1.32e-23	2.16e-21
ENSG00000115484.15	2	61868085	61888671	CCT4	chaperonin containing TCP1 subunit 4 [Source:HGNC Symbol;Acc:HGNC:1617]	protein_coding	5462.79	-0.364529	0.0364108	-10.0116	1.36e-23	2.18e-21
ENSG00000114767.7	3	51933429	51941904	RRP9	ribosomal RNA processing 9, U3 small nucleolar RNA binding protein [Source:HGNC Symbol;Acc:HGNC:16829]	protein_coding	680.072	-0.52552	0.052578	-9.99505	1.6e-23	2.55e-21
ENSG00000168496.4	11	61792911	61797238	FEN1	flap structure-specific endonuclease 1 [Source:HGNC Symbol;Acc:HGNC:3650]	protein_coding	2137	-0.576389	0.0578939	-9.95596	2.38e-23	3.73e-21
ENSG00000148229.13	9	113407235	113410675	POLE3	DNA polymerase epsilon 3, accessory subunit [Source:HGNC Symbol;Acc:HGNC:13546]	protein_coding	2512.75	-0.509304	0.0512631	-9.93511	2.93e-23	4.55e-21
ENSG00000065978.19	1	42682418	42703805	YBX1	Y-box binding protein 1 [Source:HGNC Symbol;Acc:HGNC:8014]	protein_coding	15489	-0.2903	0.0292778	-9.91536	3.57e-23	5.48e-21
ENSG00000160208.13	21	43659560	43696079	RRP1B	ribosomal RNA processing 1B [Source:HGNC Symbol;Acc:HGNC:23818]	protein_coding	2411.74	-0.365301	0.0372418	-9.80892	1.03e-22	1.57e-20
ENSG00000168906.13	2	85539168	85545281	MAT2A	methionine adenosyltransferase 2A [Source:HGNC Symbol;Acc:HGNC:6904]	protein_coding	6822.89	-0.364612	0.0374948	-9.72433	2.37e-22	3.57e-20
ENSG00000105835.13	7	106248298	106285966	NAMPT	nicotinamide phosphoribosyltransferase [Source:HGNC Symbol;Acc:HGNC:30092]	protein_coding	2689.25	-0.464687	0.0480339	-9.67415	3.88e-22	5.77e-20
ENSG00000168610.16	17	42313324	42388540	STAT3	signal transducer and activator of transcription 3 [Source:HGNC Symbol;Acc:HGNC:11364]	protein_coding	2631.09	-1.01757	0.106269	-9.57541	1.01e-21	1.49e-19
ENSG00000164109.14	4	120055623	120066858	MAD2L1	mitotic arrest deficient 2 like 1 [Source:HGNC Symbol;Acc:HGNC:6763]	protein_coding	1168.75	-0.899746	0.0939718	-9.57464	1.02e-21	1.49e-19
ENSG00000132341.12	12	130872037	130877678	RAN	RAN, member RAS oncogene family [Source:HGNC Symbol;Acc:HGNC:9846]	protein_coding	8419.19	-0.418652	0.0438679	-9.54347	1.38e-21	1.99e-19
ENSG00000247077.7	12	132710819	132722734	PGAM5	PGAM family member 5, mitochondrial serine/threonine protein phosphatase [Source:HGNC Symbol;Acc:HGNC:28763]	protein_coding	1621.24	-0.512847	0.0539878	-9.49932	2.11e-21	3.01e-19
ENSG00000166803.14	15	64364304	64387687	PCLAF	PCNA clamp associated factor [Source:HGNC Symbol;Acc:HGNC:28961]	protein_coding	987.355	-1.60293	0.169024	-9.48349	2.46e-21	3.46e-19
ENSG00000102172.16	X	21940709	21994837	SMS	spermine synthase [Source:HGNC Symbol;Acc:HGNC:11123]	protein_coding	2122.4	-0.440172	0.0464443	-9.47741	2.61e-21	3.63e-19
ENSG00000115541.11	2	197500140	197503449	HSPE1	heat shock protein family E (Hsp10) member 1 [Source:HGNC Symbol;Acc:HGNC:5269]	protein_coding	2601.49	-0.477948	0.0505115	-9.46216	3.02e-21	4.16e-19
ENSG00000196839.13	20	44619522	44652233	ADA	adenosine deaminase [Source:HGNC Symbol;Acc:HGNC:186]	protein_coding	937.597	1.15037	0.121769	9.4472	3.48e-21	4.75e-19
ENSG00000248527.1	1	633696	634376	MTATP6P1	MT-ATP6 pseudogene 1 [Source:HGNC Symbol;Acc:HGNC:44575]	unprocessed_pseudogene	6969.39	-0.373254	0.0395283	-9.44269	3.63e-21	4.91e-19
ENSG00000138764.15	4	77157207	77433388	CCNG2	cyclin G2 [Source:HGNC Symbol;Acc:HGNC:1593]	protein_coding	1176.51	1.21558	0.129	9.42312	4.38e-21	5.86e-19
ENSG00000185650.10	14	68787660	68796253	ZFP36L1	ZFP36 ring finger protein like 1 [Source:HGNC Symbol;Acc:HGNC:1107]	protein_coding	4913.19	0.52236	0.0556372	9.38868	6.08e-21	8.05e-19
ENSG00000204642.14	6	29722775	29738528	HLA-F	major histocompatibility complex, class I, F [Source:HGNC Symbol;Acc:HGNC:4963]	protein_coding	830.013	0.537279	0.0575436	9.3369	9.92e-21	1.3e-18
ENSG00000122566.22	7	26171151	26201529	HNRNPA2B1	heterogeneous nuclear ribonucleoprotein A2/B1 [Source:HGNC Symbol;Acc:HGNC:5033]	protein_coding	21741.2	-0.224634	0.0241014	-9.32036	1.16e-20	1.51e-18
ENSG00000164045.12	3	48157146	48188417	CDC25A	cell division cycle 25A [Source:HGNC Symbol;Acc:HGNC:1725]	protein_coding	870.786	-1.63596	0.1758	-9.3058	1.33e-20	1.71e-18
ENSG00000065183.16	1	117929720	117966543	WDR3	WD repeat domain 3 [Source:HGNC Symbol;Acc:HGNC:12755]	protein_coding	1549.07	-0.519517	0.0558856	-9.29607	1.46e-20	1.86e-18
ENSG00000151725.12	4	184694085	184734130	CENPU	centromere protein U [Source:HGNC Symbol;Acc:HGNC:21348]	protein_coding	740.1	-1.10709	0.119874	-9.23539	2.57e-20	3.25e-18
ENSG00000239900.14	22	40346461	40390463	ADSL	adenylosuccinate lyase [Source:HGNC Symbol;Acc:HGNC:291]	protein_coding	2159.6	-0.35902	0.038935	-9.221	2.94e-20	3.68e-18
ENSG00000122952.17	10	56357227	56361273	ZWINT	ZW10 interacting kinetochore protein [Source:HGNC Symbol;Acc:HGNC:13195]	protein_coding	771.365	-1.08625	0.118156	-9.19339	3.81e-20	4.72e-18
ENSG00000080824.19	14	102080742	102139699	HSP90AA1	heat shock protein 90 alpha family class A member 1 [Source:HGNC Symbol;Acc:HGNC:5253]	protein_coding	22797.4	-0.385111	0.0420675	-9.1546	5.46e-20	6.7e-18
ENSG00000076248.11	12	109097597	109110992	UNG	uracil DNA glycosylase [Source:HGNC Symbol;Acc:HGNC:12572]	protein_coding	670.538	-0.744263	0.0815127	-9.13064	6.81e-20	8.29e-18
ENSG00000225138.8	5	473236	480884	SLC9A3-AS1	SLC9A3 antisense RNA 1 [Source:HGNC Symbol;Acc:HGNC:40550]	lncRNA	625.152	1.42327	0.156097	9.11786	7.66e-20	9.25e-18
ENSG00000092201.10	14	21351476	21384019	SUPT16H	SPT16 homolog, facilitates chromatin remodeling subunit [Source:HGNC Symbol;Acc:HGNC:11465]	protein_coding	4925.7	-0.343963	0.0377976	-9.10013	9.02e-20	1.08e-17
ENSG00000087086.15	19	48965309	48966879	FTL	ferritin light chain [Source:HGNC Symbol;Acc:HGNC:3999]	protein_coding	9465.57	0.365196	0.0401649	9.09243	9.68e-20	1.15e-17
ENSG00000117395.13	1	43164175	43270936	EBNA1BP2	EBNA1 binding protein 2 [Source:HGNC Symbol;Acc:HGNC:15531]	protein_coding	1236	-0.428086	0.0471012	-9.08865	1e-19	1.18e-17
ENSG00000102962.5	16	57358783	57366189	CCL22	C-C motif chemokine ligand 22 [Source:HGNC Symbol;Acc:HGNC:10621]	protein_coding	1648.02	0.413322	0.045772	9.03001	1.72e-19	2e-17
ENSG00000132780.17	1	45583846	45618904	NASP	nuclear autoantigenic sperm protein [Source:HGNC Symbol;Acc:HGNC:7644]	protein_coding	3200.02	-0.491315	0.05476	-8.97215	2.91e-19	3.36e-17
ENSG00000198106.8	16	29291220	29372110	AC025279.1	novel transcript	lncRNA	280.774	0.891129	0.0995706	8.94971	3.56e-19	4.08e-17
ENSG00000197771.13	10	119829404	119892556	MCMBP	minichromosome maintenance complex binding protein [Source:HGNC Symbol;Acc:HGNC:25782]	protein_coding	1548.69	-0.464568	0.0520915	-8.91831	4.73e-19	5.38e-17
ENSG00000175130.7	1	32333839	32336233	MARCKSL1	MARCKS like 1 [Source:HGNC Symbol;Acc:HGNC:7142]	protein_coding	2885.47	0.49246	0.0552345	8.9158	4.84e-19	5.45e-17
ENSG00000146223.16	6	42879616	42889925	RPL7L1	ribosomal protein L7 like 1 [Source:HGNC Symbol;Acc:HGNC:21370]	protein_coding	4722.66	-0.381125	0.0428364	-8.89722	5.73e-19	6.34e-17
ENSG00000136527.18	3	185914558	185938103	TRA2B	transformer 2 beta homolog [Source:HGNC Symbol;Acc:HGNC:10781]	protein_coding	3413.47	-0.32949	0.0370289	-8.89817	5.68e-19	6.34e-17
ENSG00000115241.11	2	27381195	27409591	PPM1G	protein phosphatase, Mg2+/Mn2+ dependent 1G [Source:HGNC Symbol;Acc:HGNC:9278]	protein_coding	2793.46	-0.351924	0.0396793	-8.86922	7.37e-19	8.09e-17
ENSG00000122224.18	1	160796074	160828261	LY9	lymphocyte antigen 9 [Source:HGNC Symbol;Acc:HGNC:6730]	protein_coding	312.754	0.801212	0.0904605	8.85704	8.22e-19	8.96e-17
ENSG00000144354.14	2	173354820	173368997	CDCA7	cell division cycle associated 7 [Source:HGNC Symbol;Acc:HGNC:14628]	protein_coding	1486.31	-1.0095	0.114267	-8.83455	1.01e-18	1.09e-16
ENSG00000096060.15	6	35573585	35728583	FKBP5	FKBP prolyl isomerase 5 [Source:HGNC Symbol;Acc:HGNC:3721]	protein_coding	1362.51	-0.426166	0.0483475	-8.81465	1.2e-18	1.29e-16
ENSG00000132475.10	17	75776434	75785893	H3-3B	H3.3 histone B [Source:HGNC Symbol;Acc:HGNC:4765]	protein_coding	4263.11	-0.375323	0.042671	-8.79574	1.42e-18	1.51e-16
ENSG00000164687.11	8	81280536	81284777	FABP5	fatty acid binding protein 5 [Source:HGNC Symbol;Acc:HGNC:3560]	protein_coding	2602.58	-0.49589	0.0564611	-8.78287	1.59e-18	1.68e-16
ENSG00000168297.16	3	58332880	58426127	PXK	PX domain containing serine/threonine kinase like [Source:HGNC Symbol;Acc:HGNC:23326]	protein_coding	1494.03	0.535872	0.0610907	8.77174	1.76e-18	1.84e-16
ENSG00000112312.10	6	24774931	24786099	GMNN	geminin DNA replication inhibitor [Source:HGNC Symbol;Acc:HGNC:17493]	protein_coding	611.454	-0.979376	0.111892	-8.75284	2.08e-18	2.16e-16
ENSG00000146278.11	6	89080751	89085160	PNRC1	proline rich nuclear receptor coactivator 1 [Source:HGNC Symbol;Acc:HGNC:17278]	protein_coding	1016.38	0.866988	0.0990929	8.74925	2.15e-18	2.22e-16
ENSG00000146731.11	7	56051685	56063989	CCT6A	chaperonin containing TCP1 subunit 6A [Source:HGNC Symbol;Acc:HGNC:1620]	protein_coding	5875.09	-0.383787	0.0438761	-8.74706	2.19e-18	2.24e-16
ENSG00000189339.12	1	1659529	1692795	SLC35E2B	solute carrier family 35 member E2B [Source:HGNC Symbol;Acc:HGNC:33941]	protein_coding	1319.81	0.509046	0.0582763	8.73505	2.44e-18	2.47e-16
ENSG00000077238.14	16	27313668	27364778	IL4R	interleukin 4 receptor [Source:HGNC Symbol;Acc:HGNC:6015]	protein_coding	1149.21	0.810392	0.0929907	8.71477	2.91e-18	2.94e-16
ENSG00000116120.11	2	222566899	222656092	FARSB	phenylalanyl-tRNA synthetase subunit beta [Source:HGNC Symbol;Acc:HGNC:17800]	protein_coding	1727.48	-0.385157	0.0444027	-8.67418	4.17e-18	4.14e-16
ENSG00000108561.8	17	5432777	5448830	C1QBP	complement C1q binding protein [Source:HGNC Symbol;Acc:HGNC:1243]	protein_coding	3613.43	-0.343053	0.0395477	-8.67441	4.16e-18	4.14e-16
ENSG00000170515.14	12	56104537	56113910	PA2G4	proliferation-associated 2G4 [Source:HGNC Symbol;Acc:HGNC:8550]	protein_coding	5299.18	-0.421706	0.0487137	-8.65682	4.85e-18	4.79e-16
ENSG00000100297.16	22	35400134	35425431	MCM5	minichromosome maintenance complex component 5 [Source:HGNC Symbol;Acc:HGNC:6948]	protein_coding	2171.88	-0.553019	0.064012	-8.6393	5.66e-18	5.54e-16
ENSG00000065150.21	13	97953658	98024296	IPO5	importin 5 [Source:HGNC Symbol;Acc:HGNC:6402]	protein_coding	10744.9	-0.322075	0.0374272	-8.60535	7.61e-18	7.4e-16
ENSG00000143549.21	1	154155304	154194648	TPM3	tropomyosin 3 [Source:HGNC Symbol;Acc:HGNC:12012]	protein_coding	6499.69	-0.243013	0.0282522	-8.60155	7.86e-18	7.59e-16
ENSG00000160683.5	11	118883892	118897787	CXCR5	C-X-C motif chemokine receptor 5 [Source:HGNC Symbol;Acc:HGNC:1060]	protein_coding	2835.76	-0.370206	0.0432943	-8.55092	1.22e-17	1.17e-15
ENSG00000143933.19	2	47160083	47176921	CALM2	calmodulin 2 [Source:HGNC Symbol;Acc:HGNC:1445]	protein_coding	5061.82	-0.27787	0.0325179	-8.54514	1.28e-17	1.22e-15
ENSG00000092758.18	20	62816244	62841159	COL9A3	collagen type IX alpha 3 chain [Source:HGNC Symbol;Acc:HGNC:2219]	protein_coding	82.3089	1.77283	0.207502	8.54366	1.3e-17	1.23e-15
ENSG00000108639.8	17	78168581	78173527	SYNGR2	synaptogyrin 2 [Source:HGNC Symbol;Acc:HGNC:11499]	protein_coding	3585.84	0.33939	0.0397509	8.53792	1.37e-17	1.27e-15
ENSG00000108669.16	17	78674048	78782297	CYTH1	cytohesin 1 [Source:HGNC Symbol;Acc:HGNC:9501]	protein_coding	1677.04	0.71251	0.0834376	8.53943	1.35e-17	1.27e-15
ENSG00000196584.3	7	152644776	152676141	XRCC2	X-ray repair cross complementing 2 [Source:HGNC Symbol;Acc:HGNC:12829]	protein_coding	389.046	-1.2637	0.148118	-8.53174	1.44e-17	1.33e-15
ENSG00000104894.12	19	49335171	49343335	CD37	CD37 molecule [Source:HGNC Symbol;Acc:HGNC:1666]	protein_coding	4241.04	0.432895	0.0507495	8.53004	1.46e-17	1.34e-15
ENSG00000153989.8	6	117675469	117710727	NUS1	NUS1 dehydrodolichyl diphosphate synthase subunit [Source:HGNC Symbol;Acc:HGNC:21042]	protein_coding	2163.85	-0.349496	0.0410251	-8.51907	1.61e-17	1.47e-15
ENSG00000149554.13	11	125625665	125676255	CHEK1	checkpoint kinase 1 [Source:HGNC Symbol;Acc:HGNC:1925]	protein_coding	1240.03	-1.2335	0.145149	-8.4982	1.93e-17	1.75e-15
ENSG00000169813.16	10	43385617	43409166	HNRNPF	heterogeneous nuclear ribonucleoprotein F [Source:HGNC Symbol;Acc:HGNC:5039]	protein_coding	5979.56	-0.323066	0.038088	-8.48211	2.21e-17	1.99e-15
ENSG00000162607.13	1	62436297	62451804	USP1	ubiquitin specific peptidase 1 [Source:HGNC Symbol;Acc:HGNC:12607]	protein_coding	1953.35	-0.404574	0.0477164	-8.47872	2.28e-17	2.02e-15
ENSG00000106105.15	7	30580533	30634033	GARS1	glycyl-tRNA synthetase 1 [Source:HGNC Symbol;Acc:HGNC:4162]	protein_coding	5142.89	-0.202551	0.0238894	-8.4787	2.28e-17	2.02e-15
ENSG00000134107.5	3	4979437	4985323	BHLHE40	basic helix-loop-helix family member e40 [Source:HGNC Symbol;Acc:HGNC:1046]	protein_coding	470.129	0.819519	0.0971812	8.43289	3.37e-17	2.98e-15
ENSG00000135316.19	6	85607779	85644063	SYNCRIP	synaptotagmin binding cytoplasmic RNA interacting protein [Source:HGNC Symbol;Acc:HGNC:16918]	protein_coding	8416.27	-0.406892	0.0483654	-8.41288	4e-17	3.51e-15
ENSG00000101003.10	20	25407673	25452628	GINS1	GINS complex subunit 1 [Source:HGNC Symbol;Acc:HGNC:28980]	protein_coding	1000.72	-0.913824	0.108794	-8.39961	4.48e-17	3.91e-15
ENSG00000171791.14	18	63123346	63320128	BCL2	BCL2 apoptosis regulator [Source:HGNC Symbol;Acc:HGNC:990]	protein_coding	1611.05	0.553243	0.0659797	8.38505	5.07e-17	4.39e-15
ENSG00000173744.18	2	227472152	227561217	AGFG1	ArfGAP with FG repeats 1 [Source:HGNC Symbol;Acc:HGNC:5175]	protein_coding	1559.08	-0.489187	0.058495	-8.36289	6.12e-17	5.27e-15
ENSG00000120705.13	5	138506095	138543236	ETF1	eukaryotic translation termination factor 1 [Source:HGNC Symbol;Acc:HGNC:3477]	protein_coding	3346.5	-0.428415	0.0513063	-8.35013	6.82e-17	5.83e-15
ENSG00000107581.13	10	119033670	119080823	EIF3A	eukaryotic translation initiation factor 3 subunit A [Source:HGNC Symbol;Acc:HGNC:3271]	protein_coding	8514.53	-0.238634	0.0286005	-8.3437	7.2e-17	6.12e-15
ENSG00000087074.8	19	48872421	48876058	PPP1R15A	protein phosphatase 1 regulatory subunit 15A [Source:HGNC Symbol;Acc:HGNC:14375]	protein_coding	2168.67	0.351087	0.0424228	8.27588	1.28e-16	1.08e-14
ENSG00000244509.4	22	39014257	39020352	APOBEC3C	apolipoprotein B mRNA editing enzyme catalytic subunit 3C [Source:HGNC Symbol;Acc:HGNC:17353]	protein_coding	1212.56	0.381221	0.0461105	8.26756	1.37e-16	1.15e-14
ENSG00000165672.7	10	119167720	119178812	PRDX3	peroxiredoxin 3 [Source:HGNC Symbol;Acc:HGNC:9354]	protein_coding	2901.16	-0.361616	0.0438061	-8.2549	1.52e-16	1.27e-14
ENSG00000092853.14	1	35720218	35769978	CLSPN	claspin [Source:HGNC Symbol;Acc:HGNC:19715]	protein_coding	692.825	-1.09704	0.13355	-8.21446	2.13e-16	1.76e-14
ENSG00000048162.21	5	176383938	176388927	NOP16	NOP16 nucleolar protein [Source:HGNC Symbol;Acc:HGNC:26934]	protein_coding	846.459	-0.493652	0.0600918	-8.21497	2.12e-16	1.76e-14
ENSG00000265354.4	10	45972489	46003742	TIMM23	translocase of inner mitochondrial membrane 23 [Source:HGNC Symbol;Acc:HGNC:17312]	protein_coding	852.678	-0.427097	0.052252	-8.1738	2.99e-16	2.45e-14
ENSG00000197170.10	17	67337916	67366605	PSMD12	proteasome 26S subunit, non-ATPase 12 [Source:HGNC Symbol;Acc:HGNC:9557]	protein_coding	1378.67	-0.49887	0.0612646	-8.14287	3.86e-16	3.14e-14
ENSG00000099901.17	22	20115938	20127355	RANBP1	RAN binding protein 1 [Source:HGNC Symbol;Acc:HGNC:9847]	protein_coding	2938.46	-0.379479	0.046807	-8.10732	5.17e-16	4.19e-14
ENSG00000163950.13	4	1692731	1712344	SLBP	stem-loop binding protein [Source:HGNC Symbol;Acc:HGNC:10904]	protein_coding	1740.26	-0.461915	0.0570096	-8.1024	5.39e-16	4.33e-14
ENSG00000136573.14	8	11486894	11564599	BLK	BLK proto-oncogene, Src family tyrosine kinase [Source:HGNC Symbol;Acc:HGNC:1057]	protein_coding	1540.66	0.42286	0.0523275	8.08103	6.42e-16	5.14e-14
ENSG00000198176.13	13	113584721	113641473	TFDP1	transcription factor Dp-1 [Source:HGNC Symbol;Acc:HGNC:11749]	protein_coding	5783.03	-0.52026	0.0646029	-8.05321	8.06e-16	6.41e-14
ENSG00000157514.16	X	107713221	107777342	TSC22D3	TSC22 domain family member 3 [Source:HGNC Symbol;Acc:HGNC:3051]	protein_coding	484.442	0.932085	0.115786	8.05009	8.27e-16	6.54e-14
ENSG00000160789.23	1	156082573	156140081	LMNA	lamin A/C [Source:HGNC Symbol;Acc:HGNC:6636]	protein_coding	213.786	1.40439	0.174632	8.04199	8.84e-16	6.95e-14
ENSG00000173674.11	X	20124525	20141838	EIF1AX	eukaryotic translation initiation factor 1A X-linked [Source:HGNC Symbol;Acc:HGNC:3250]	protein_coding	2495.14	-0.449218	0.0559377	-8.03069	9.69e-16	7.57e-14
ENSG00000126067.12	1	35599541	35641526	PSMB2	proteasome 20S subunit beta 2 [Source:HGNC Symbol;Acc:HGNC:9539]	protein_coding	2445.92	-0.431986	0.053838	-8.02381	1.03e-15	7.96e-14
ENSG00000108671.11	17	32444379	32483319	PSMD11	proteasome 26S subunit, non-ATPase 11 [Source:HGNC Symbol;Acc:HGNC:9556]	protein_coding	1470.17	-0.494805	0.0618275	-8.00299	1.21e-15	9.38e-14
ENSG00000187239.17	9	129887187	130043194	FNBP1	formin binding protein 1 [Source:HGNC Symbol;Acc:HGNC:17069]	protein_coding	4676.5	0.287161	0.0359328	7.99161	1.33e-15	1.02e-13
ENSG00000075131.10	15	66336191	66386746	TIPIN	TIMELESS interacting protein [Source:HGNC Symbol;Acc:HGNC:30750]	protein_coding	372.255	-0.757472	0.0952178	-7.95516	1.79e-15	1.37e-13
ENSG00000196449.4	1	37802945	37808208	YRDC	yrdC N6-threonylcarbamoyltransferase domain containing [Source:HGNC Symbol;Acc:HGNC:28905]	protein_coding	641.563	-0.62581	0.0787317	-7.94864	1.89e-15	1.43e-13
ENSG00000125885.13	20	5950652	5998977	MCM8	minichromosome maintenance 8 homologous recombination repair factor [Source:HGNC Symbol;Acc:HGNC:16147]	protein_coding	1377.22	-0.520368	0.0656466	-7.92681	2.25e-15	1.7e-13
ENSG00000121579.13	3	113716458	113746300	NAA50	N-alpha-acetyltransferase 50, NatE catalytic subunit [Source:HGNC Symbol;Acc:HGNC:29533]	protein_coding	4017.24	-0.336337	0.0425278	-7.90864	2.6e-15	1.95e-13
ENSG00000088325.16	20	31739271	31801805	TPX2	TPX2 microtubule nucleation factor [Source:HGNC Symbol;Acc:HGNC:1249]	protein_coding	3766.16	-0.914225	0.115681	-7.90299	2.72e-15	2.03e-13
ENSG00000110958.16	12	56663341	56688408	PTGES3	prostaglandin E synthase 3 [Source:HGNC Symbol;Acc:HGNC:16049]	protein_coding	6786.98	-0.27999	0.0355401	-7.87814	3.32e-15	2.47e-13
ENSG00000109971.14	11	123057489	123063230	HSPA8	heat shock protein family A (Hsp70) member 8 [Source:HGNC Symbol;Acc:HGNC:5241]	protein_coding	29973.1	-0.484721	0.0615745	-7.87211	3.49e-15	2.58e-13
ENSG00000119285.11	1	236549005	236604516	HEATR1	HEAT repeat containing 1 [Source:HGNC Symbol;Acc:HGNC:25517]	protein_coding	2497.98	-0.399164	0.0507335	-7.86786	3.61e-15	2.65e-13
ENSG00000135144.7	12	113056709	113098028	DTX1	deltex E3 ubiquitin ligase 1 [Source:HGNC Symbol;Acc:HGNC:3060]	protein_coding	3002.78	0.447698	0.056919	7.86553	3.68e-15	2.68e-13
ENSG00000117399.14	1	43358981	43363203	CDC20	cell division cycle 20 [Source:HGNC Symbol;Acc:HGNC:1723]	protein_coding	911.094	-2.01953	0.256861	-7.86235	3.77e-15	2.74e-13
ENSG00000132965.10	13	30713478	30764426	ALOX5AP	arachidonate 5-lipoxygenase activating protein [Source:HGNC Symbol;Acc:HGNC:436]	protein_coding	903.953	0.850384	0.108221	7.85784	3.91e-15	2.82e-13
ENSG00000159958.7	22	41922032	41926806	TNFRSF13C	TNF receptor superfamily member 13C [Source:HGNC Symbol;Acc:HGNC:17755]	protein_coding	688.933	0.629632	0.0802002	7.85075	4.14e-15	2.97e-13
ENSG00000037474.15	5	6599239	6633291	NSUN2	NOP2/Sun RNA methyltransferase 2 [Source:HGNC Symbol;Acc:HGNC:25994]	protein_coding	3528.38	-0.288089	0.0367045	-7.84888	4.2e-15	3e-13
ENSG00000143621.17	1	153661788	153671028	ILF2	interleukin enhancer binding factor 2 [Source:HGNC Symbol;Acc:HGNC:6037]	protein_coding	3174.72	-0.2941	0.0376315	-7.81525	5.49e-15	3.9e-13
ENSG00000136193.17	7	29920104	29990289	SCRN1	secernin 1 [Source:HGNC Symbol;Acc:HGNC:22192]	protein_coding	1838.02	0.382593	0.0490943	7.79302	6.54e-15	4.63e-13
ENSG00000132388.12	17	4269259	4366628	UBE2G1	ubiquitin conjugating enzyme E2 G1 [Source:HGNC Symbol;Acc:HGNC:12482]	protein_coding	1306.74	-0.692981	0.0891604	-7.7723	7.71e-15	5.4e-13
ENSG00000175216.15	11	46743048	46846308	CKAP5	cytoskeleton associated protein 5 [Source:HGNC Symbol;Acc:HGNC:28959]	protein_coding	4765.3	-0.451034	0.0580304	-7.77236	7.7e-15	5.4e-13
ENSG00000226979.9	6	31572054	31574324	LTA	lymphotoxin alpha [Source:HGNC Symbol;Acc:HGNC:6709]	protein_coding	487.562	-0.642113	0.0827058	-7.76382	8.24e-15	5.74e-13
ENSG00000112118.20	6	52264014	52284881	MCM3	minichromosome maintenance complex component 3 [Source:HGNC Symbol;Acc:HGNC:6945]	protein_coding	3570.11	-0.361227	0.0466273	-7.74711	9.4e-15	6.51e-13
ENSG00000179051.14	1	17406760	17439677	RCC2	regulator of chromosome condensation 2 [Source:HGNC Symbol;Acc:HGNC:30297]	protein_coding	4410.91	-0.292938	0.0378715	-7.73504	1.03e-14	7.13e-13
ENSG00000087269.16	4	2937933	2963406	NOP14	NOP14 nucleolar protein [Source:HGNC Symbol;Acc:HGNC:16821]	protein_coding	2107.41	-0.324818	0.0422082	-7.69561	1.41e-14	9.66e-13
ENSG00000115875.19	2	38743599	38751494	SRSF7	serine and arginine rich splicing factor 7 [Source:HGNC Symbol;Acc:HGNC:10789]	protein_coding	3165.78	-0.237873	0.0310019	-7.67287	1.68e-14	1.15e-12
ENSG00000116649.10	1	11054584	11060020	SRM	spermidine synthase [Source:HGNC Symbol;Acc:HGNC:11296]	protein_coding	2288.2	-0.503033	0.065631	-7.66457	1.79e-14	1.21e-12
ENSG00000204592.9	6	30489509	30494194	HLA-E	major histocompatibility complex, class I, E [Source:HGNC Symbol;Acc:HGNC:4962]	protein_coding	6706.22	0.292878	0.0382049	7.66596	1.78e-14	1.21e-12
ENSG00000132963.8	13	28659104	28678959	POMP	proteasome maturation protein [Source:HGNC Symbol;Acc:HGNC:20330]	protein_coding	1414.77	-0.402511	0.0525515	-7.65935	1.87e-14	1.26e-12
ENSG00000137310.12	6	31158547	31167159	TCF19	transcription factor 19 [Source:HGNC Symbol;Acc:HGNC:11629]	protein_coding	715.836	-0.63348	0.0827868	-7.65195	1.98e-14	1.32e-12
ENSG00000065427.15	16	75627474	75648643	KARS1	lysyl-tRNA synthetase 1 [Source:HGNC Symbol;Acc:HGNC:6215]	protein_coding	3525.37	-0.301247	0.0394016	-7.64555	2.08e-14	1.39e-12
ENSG00000273604.2	17	38671703	38674957	EPOP	elongin BC and polycomb repressive complex 2 associated protein [Source:HGNC Symbol;Acc:HGNC:34493]	protein_coding	181.688	-0.94437	0.124403	-7.5912	3.17e-14	2.1e-12
ENSG00000100804.19	14	23016543	23035230	PSMB5	proteasome 20S subunit beta 5 [Source:HGNC Symbol;Acc:HGNC:9542]	protein_coding	1255.68	-0.410615	0.0541241	-7.58654	3.29e-14	2.17e-12
ENSG00000092199.18	14	21209136	21269494	HNRNPC	heterogeneous nuclear ribonucleoprotein C [Source:HGNC Symbol;Acc:HGNC:5035]	protein_coding	11425.2	-0.35671	0.047042	-7.58281	3.38e-14	2.22e-12
ENSG00000132603.15	16	69337996	69343106	NIP7	nucleolar pre-rRNA processing protein NIP7 [Source:HGNC Symbol;Acc:HGNC:24328]	protein_coding	1116.92	-0.496678	0.0656003	-7.57128	3.7e-14	2.41e-12
ENSG00000138668.19	4	82352498	82374503	HNRNPD	heterogeneous nuclear ribonucleoprotein D [Source:HGNC Symbol;Acc:HGNC:5036]	protein_coding	6862.63	-0.293553	0.0388528	-7.55552	4.17e-14	2.71e-12
ENSG00000198712.1	MT	7586	8269	MT-CO2	mitochondrially encoded cytochrome c oxidase II [Source:HGNC Symbol;Acc:HGNC:7421]	protein_coding	34757.3	-0.260094	0.034437	-7.55275	4.26e-14	2.76e-12
ENSG00000120800.5	12	101280105	101386618	UTP20	UTP20 small subunit processome component [Source:HGNC Symbol;Acc:HGNC:17897]	protein_coding	1199.63	-0.470648	0.0624022	-7.54216	4.62e-14	2.97e-12
ENSG00000254692.1	14	24189157	24213473	AL136295.1	novel protein	protein_coding	28.012	21.2692	2.82337	7.5333	4.95e-14	3.17e-12
ENSG00000100100.13	22	31281594	31292534	PIK3IP1	phosphoinositide-3-kinase interacting protein 1 [Source:HGNC Symbol;Acc:HGNC:24942]	protein_coding	201.047	1.28635	0.170877	7.52794	5.15e-14	3.29e-12
ENSG00000198554.12	14	54938949	55027105	WDHD1	WD repeat and HMG-box DNA binding protein 1 [Source:HGNC Symbol;Acc:HGNC:23170]	protein_coding	779.124	-0.951674	0.127055	-7.49026	6.87e-14	4.36e-12
ENSG00000180817.12	10	70202835	70233911	PPA1	inorganic pyrophosphatase 1 [Source:HGNC Symbol;Acc:HGNC:9226]	protein_coding	3665.8	-0.377741	0.0505444	-7.47345	7.81e-14	4.93e-12
ENSG00000009954.11	7	73440406	73522293	BAZ1B	bromodomain adjacent to zinc finger domain 1B [Source:HGNC Symbol;Acc:HGNC:961]	protein_coding	3247.56	-0.249493	0.0334699	-7.45425	9.04e-14	5.68e-12
ENSG00000169139.12	8	48008415	48064708	UBE2V2	ubiquitin conjugating enzyme E2 V2 [Source:HGNC Symbol;Acc:HGNC:12495]	protein_coding	1234.35	-0.469615	0.0631341	-7.43837	1.02e-13	6.38e-12
ENSG00000156970.13	15	40161023	40221123	BUB1B	BUB1 mitotic checkpoint serine/threonine kinase B [Source:HGNC Symbol;Acc:HGNC:1149]	protein_coding	2075.55	-1.32591	0.178821	-7.41475	1.22e-13	7.59e-12
ENSG00000151465.14	10	12195965	12250589	CDC123	cell division cycle 123 [Source:HGNC Symbol;Acc:HGNC:16827]	protein_coding	1663.28	-0.322724	0.0435414	-7.41188	1.25e-13	7.72e-12
ENSG00000138095.19	2	43886224	43995989	LRPPRC	leucine rich pentatricopeptide repeat containing [Source:HGNC Symbol;Acc:HGNC:15714]	protein_coding	6315.87	-0.515442	0.0696215	-7.40349	1.33e-13	8.19e-12
ENSG00000100304.13	22	43166622	43187134	TTLL12	tubulin tyrosine ligase like 12 [Source:HGNC Symbol;Acc:HGNC:28974]	protein_coding	1838.19	-0.496576	0.0670886	-7.40179	1.34e-13	8.25e-12
ENSG00000136634.7	1	206767602	206774541	IL10	interleukin 10 [Source:HGNC Symbol;Acc:HGNC:5962]	protein_coding	58.1529	-2.43415	0.329102	-7.39636	1.4e-13	8.56e-12
ENSG00000160223.17	21	44217014	44240966	ICOSLG	inducible T cell costimulator ligand [Source:HGNC Symbol;Acc:HGNC:17087]	protein_coding	1031.85	0.621077	0.0840896	7.38589	1.51e-13	9.22e-12
ENSG00000030582.18	17	44345246	44353106	GRN	granulin precursor [Source:HGNC Symbol;Acc:HGNC:4601]	protein_coding	3789.3	0.40119	0.0543425	7.38262	1.55e-13	9.41e-12
ENSG00000023734.11	12	15882387	15903478	STRAP	serine/threonine kinase receptor associated protein [Source:HGNC Symbol;Acc:HGNC:30796]	protein_coding	2996.22	-0.320929	0.0435215	-7.37403	1.66e-13	9.99e-12
ENSG00000167553.16	12	49188736	49274600	TUBA1C	tubulin alpha 1c [Source:HGNC Symbol;Acc:HGNC:20768]	protein_coding	4321.82	-0.342337	0.0464963	-7.36267	1.8e-13	1.08e-11
ENSG00000143772.9	1	226631690	226739323	ITPKB	inositol-trisphosphate 3-kinase B [Source:HGNC Symbol;Acc:HGNC:6179]	protein_coding	893.107	0.513897	0.0699592	7.34567	2.05e-13	1.22e-11
ENSG00000163565.19	1	158999968	159055155	IFI16	interferon gamma inducible protein 16 [Source:HGNC Symbol;Acc:HGNC:5395]	protein_coding	5860.19	-0.343614	0.0468341	-7.33684	2.19e-13	1.3e-11
ENSG00000109805.10	4	17810979	17844865	NCAPG	non-SMC condensin I complex subunit G [Source:HGNC Symbol;Acc:HGNC:24304]	protein_coding	1272.58	-1.68366	0.229925	-7.32266	2.43e-13	1.44e-11
ENSG00000108840.15	17	44076746	44123702	HDAC5	histone deacetylase 5 [Source:HGNC Symbol;Acc:HGNC:14068]	protein_coding	471.958	0.907223	0.123947	7.31947	2.49e-13	1.47e-11
ENSG00000109606.13	4	24517441	24584554	DHX15	DEAH-box helicase 15 [Source:HGNC Symbol;Acc:HGNC:2738]	protein_coding	4776.42	-0.334859	0.0458388	-7.30514	2.77e-13	1.63e-11
ENSG00000156508.19	6	73489308	73525587	EEF1A1	eukaryotic translation elongation factor 1 alpha 1 [Source:HGNC Symbol;Acc:HGNC:3189]	protein_coding	187139	0.181851	0.0249859	7.27817	3.38e-13	1.98e-11
ENSG00000110172.12	11	90200429	90223077	CHORDC1	cysteine and histidine rich domain containing 1 [Source:HGNC Symbol;Acc:HGNC:14525]	protein_coding	1600.71	-0.497209	0.0683862	-7.2706	3.58e-13	2.08e-11
ENSG00000125726.11	19	6583183	6604103	CD70	CD70 molecule [Source:HGNC Symbol;Acc:HGNC:11937]	protein_coding	383.746	0.774671	0.107365	7.21528	5.38e-13	3.12e-11
ENSG00000004478.8	12	2794970	2805423	FKBP4	FKBP prolyl isomerase 4 [Source:HGNC Symbol;Acc:HGNC:3720]	protein_coding	2983.86	-0.480402	0.0666391	-7.20901	5.64e-13	3.25e-11
ENSG00000083454.22	17	3672199	3696240	P2RX5	purinergic receptor P2X 5 [Source:HGNC Symbol;Acc:HGNC:8536]	protein_coding	1419.35	-0.627943	0.08717	-7.20365	5.86e-13	3.37e-11
ENSG00000196419.13	22	41621163	41664048	XRCC6	X-ray repair cross complementing 6 [Source:HGNC Symbol;Acc:HGNC:4055]	protein_coding	7262.24	-0.216455	0.0300591	-7.20098	5.98e-13	3.42e-11
ENSG00000051180.17	15	40694774	40732340	RAD51	RAD51 recombinase [Source:HGNC Symbol;Acc:HGNC:9817]	protein_coding	316.394	-1.47393	0.204899	-7.19343	6.32e-13	3.6e-11
ENSG00000239713.9	22	39077067	39087743	APOBEC3G	apolipoprotein B mRNA editing enzyme catalytic subunit 3G [Source:HGNC Symbol;Acc:HGNC:17357]	protein_coding	393.324	0.544268	0.0757144	7.18844	6.55e-13	3.72e-11
ENSG00000089057.15	20	4852356	5010293	SLC23A2	solute carrier family 23 member 2 [Source:HGNC Symbol;Acc:HGNC:10973]	protein_coding	1356.1	0.51935	0.0723139	7.18189	6.88e-13	3.89e-11
ENSG00000157654.19	9	109498325	110172512	PALM2AKAP2	PALM2 and AKAP2 fusion [Source:HGNC Symbol;Acc:HGNC:33529]	protein_coding	3582.92	0.403	0.0562678	7.16218	7.94e-13	4.47e-11
ENSG00000198805.12	14	20468954	20477089	PNP	purine nucleoside phosphorylase [Source:HGNC Symbol;Acc:HGNC:7892]	protein_coding	2118.75	-0.557148	0.0782175	-7.12306	1.06e-12	5.92e-11
ENSG00000167085.13	17	49404052	49414901	PHB	prohibitin [Source:HGNC Symbol;Acc:HGNC:8912]	protein_coding	2908.12	-0.348989	0.0490115	-7.12054	1.08e-12	6e-11
ENSG00000184009.13	17	81509413	81523847	ACTG1	actin gamma 1 [Source:HGNC Symbol;Acc:HGNC:144]	protein_coding	41269.2	-0.215512	0.0302878	-7.11547	1.12e-12	6.2e-11
ENSG00000137309.20	6	34236873	34246231	HMGA1	high mobility group AT-hook 1 [Source:HGNC Symbol;Acc:HGNC:5010]	protein_coding	10344.7	-0.591249	0.0831504	-7.1106	1.16e-12	6.4e-11
ENSG00000117318.9	1	23557926	23559501	ID3	inhibitor of DNA binding 3, HLH protein [Source:HGNC Symbol;Acc:HGNC:5362]	protein_coding	1223.83	0.559793	0.0787346	7.10988	1.16e-12	6.41e-11
ENSG00000065809.14	10	14518557	14774897	FAM107B	family with sequence similarity 107 member B [Source:HGNC Symbol;Acc:HGNC:23726]	protein_coding	6890.17	0.402814	0.0567047	7.1037	1.21e-12	6.67e-11
ENSG00000188042.8	2	234493041	234497081	ARL4C	ADP ribosylation factor like GTPase 4C [Source:HGNC Symbol;Acc:HGNC:698]	protein_coding	154.766	0.890678	0.125393	7.1031	1.22e-12	6.67e-11
ENSG00000165733.8	10	42782795	42834937	BMS1	BMS1 ribosome biogenesis factor [Source:HGNC Symbol;Acc:HGNC:23505]	protein_coding	1261.61	-0.360796	0.0509195	-7.08561	1.38e-12	7.54e-11
ENSG00000113384.14	5	32124716	32174319	GOLPH3	golgi phosphoprotein 3 [Source:HGNC Symbol;Acc:HGNC:15452]	protein_coding	1405.32	-0.408313	0.0576647	-7.08082	1.43e-12	7.78e-11
ENSG00000138385.16	2	169791933	169812064	SSB	small RNA binding exonuclease protection factor La [Source:HGNC Symbol;Acc:HGNC:11316]	protein_coding	3255.91	-0.262954	0.0371603	-7.07621	1.48e-12	8.01e-11
ENSG00000142784.16	1	27234632	27308636	WDTC1	WD and tetratricopeptide repeats 1 [Source:HGNC Symbol;Acc:HGNC:29175]	protein_coding	862.515	0.462087	0.0653202	7.07419	1.5e-12	8.09e-11
ENSG00000188229.6	9	137241287	137243707	TUBB4B	tubulin beta 4B class IVb [Source:HGNC Symbol;Acc:HGNC:20771]	protein_coding	5308.48	-0.3177	0.0449969	-7.06048	1.66e-12	8.9e-11
ENSG00000064666.15	19	1026586	1039068	CNN2	calponin 2 [Source:HGNC Symbol;Acc:HGNC:2156]	protein_coding	4379.91	-0.326869	0.0465119	-7.02764	2.1e-12	1.12e-10
ENSG00000145911.6	5	178113532	178126081	N4BP3	NEDD4 binding protein 3 [Source:HGNC Symbol;Acc:HGNC:29852]	protein_coding	317.146	0.676826	0.0965374	7.01103	2.37e-12	1.26e-10
ENSG00000215417.13	13	91347820	91354579	MIR17HG	miR-17-92a-1 cluster host gene [Source:HGNC Symbol;Acc:HGNC:23564]	lncRNA	446.902	-0.597835	0.0853391	-7.00541	2.46e-12	1.31e-10
ENSG00000134001.15	14	67360328	67386516	EIF2S1	eukaryotic translation initiation factor 2 subunit alpha [Source:HGNC Symbol;Acc:HGNC:3265]	protein_coding	2086.21	-0.499835	0.0714831	-6.99235	2.7e-12	1.43e-10
ENSG00000265241.7	1	145917714	145927678	RBM8A	RNA binding motif protein 8A [Source:HGNC Symbol;Acc:HGNC:9905]	protein_coding	2645.16	-0.382768	0.0547753	-6.98797	2.79e-12	1.47e-10
ENSG00000166016.6	11	34150987	34358010	ABTB2	ankyrin repeat and BTB domain containing 2 [Source:HGNC Symbol;Acc:HGNC:23842]	protein_coding	313.4	-0.581902	0.0840596	-6.92249	4.44e-12	2.32e-10
ENSG00000140968.11	16	85899162	85922606	IRF8	interferon regulatory factor 8 [Source:HGNC Symbol;Acc:HGNC:5358]	protein_coding	3046.87	-0.528671	0.0764436	-6.91583	4.65e-12	2.43e-10
ENSG00000134375.11	1	201955503	201970664	TIMM17A	translocase of inner mitochondrial membrane 17A [Source:HGNC Symbol;Acc:HGNC:17315]	protein_coding	1102.2	-0.369112	0.0534633	-6.90401	5.06e-12	2.63e-10
ENSG00000166483.12	11	9573670	9593457	WEE1	WEE1 G2 checkpoint kinase [Source:HGNC Symbol;Acc:HGNC:12761]	protein_coding	1681.43	-0.793623	0.114962	-6.90334	5.08e-12	2.63e-10
ENSG00000141524.17	17	78107397	78132407	TMC6	transmembrane channel like 6 [Source:HGNC Symbol;Acc:HGNC:18021]	protein_coding	1619.55	0.671098	0.0972387	6.90156	5.14e-12	2.65e-10
ENSG00000184602.6	16	11668455	11679152	SNN	stannin [Source:HGNC Symbol;Acc:HGNC:11149]	protein_coding	307.252	0.569309	0.0826531	6.88793	5.66e-12	2.91e-10
ENSG00000092470.12	15	43826980	43868412	WDR76	WD repeat domain 76 [Source:HGNC Symbol;Acc:HGNC:25773]	protein_coding	905.78	-0.760349	0.110485	-6.88194	5.9e-12	3.02e-10
ENSG00000122565.19	7	26201162	26213607	CBX3	chromobox 3 [Source:HGNC Symbol;Acc:HGNC:1553]	protein_coding	5236.67	-0.35781	0.0520882	-6.86932	6.45e-12	3.29e-10
ENSG00000100029.18	22	30576625	30607083	PES1	pescadillo ribosomal biogenesis factor 1 [Source:HGNC Symbol;Acc:HGNC:8848]	protein_coding	2229.84	-0.326583	0.0475509	-6.86808	6.51e-12	3.31e-10
ENSG00000160949.17	8	144428775	144444440	TONSL	tonsoku like, DNA repair protein [Source:HGNC Symbol;Acc:HGNC:7801]	protein_coding	913.186	-0.544183	0.0792636	-6.86548	6.63e-12	3.35e-10
ENSG00000174437.17	12	110280756	110351093	ATP2A2	ATPase sarcoplasmic/endoplasmic reticulum Ca2+ transporting 2 [Source:HGNC Symbol;Acc:HGNC:812]	protein_coding	4610.7	-0.449204	0.0655837	-6.84932	7.42e-12	3.74e-10
ENSG00000197498.13	6	110982015	111028263	RPF2	ribosome production factor 2 homolog [Source:HGNC Symbol;Acc:HGNC:20870]	protein_coding	1290.05	-0.467006	0.0682113	-6.84646	7.57e-12	3.8e-10
ENSG00000176890.16	18	657653	673578	TYMS	thymidylate synthetase [Source:HGNC Symbol;Acc:HGNC:12441]	protein_coding	2249.36	-1.1544	0.169533	-6.80928	9.81e-12	4.91e-10
ENSG00000116221.15	1	54184041	54225464	MRPL37	mitochondrial ribosomal protein L37 [Source:HGNC Symbol;Acc:HGNC:14034]	protein_coding	1753.13	-0.383839	0.0565891	-6.78292	1.18e-11	5.85e-10
ENSG00000124942.14	11	62433542	62556235	AHNAK	AHNAK nucleoprotein [Source:HGNC Symbol;Acc:HGNC:347]	protein_coding	2745.21	0.701259	0.103378	6.78343	1.17e-11	5.85e-10
ENSG00000169230.10	5	177303799	177306949	PRELID1	PRELI domain containing 1 [Source:HGNC Symbol;Acc:HGNC:30255]	protein_coding	1836.35	-0.342202	0.0504566	-6.7821	1.18e-11	5.86e-10
ENSG00000107949.17	10	125823546	125853695	BCCIP	BRCA2 and CDKN1A interacting protein [Source:HGNC Symbol;Acc:HGNC:978]	protein_coding	1241.95	-0.351875	0.0519537	-6.77286	1.26e-11	6.23e-10
ENSG00000213551.7	10	73183362	73247255	DNAJC9	DnaJ heat shock protein family (Hsp40) member C9 [Source:HGNC Symbol;Acc:HGNC:19123]	protein_coding	788.269	-0.4508	0.0666083	-6.76793	1.31e-11	6.4e-10
ENSG00000101266.19	20	472498	543835	CSNK2A1	casein kinase 2 alpha 1 [Source:HGNC Symbol;Acc:HGNC:2457]	protein_coding	4651.42	-0.376024	0.0555612	-6.76775	1.31e-11	6.4e-10
ENSG00000120949.15	1	12063303	12144207	TNFRSF8	TNF receptor superfamily member 8 [Source:HGNC Symbol;Acc:HGNC:11923]	protein_coding	127.35	-1.55031	0.229112	-6.7666	1.32e-11	6.43e-10
ENSG00000088832.18	20	1368977	1393164	FKBP1A	FKBP prolyl isomerase 1A [Source:HGNC Symbol;Acc:HGNC:3711]	protein_coding	4689.97	-0.278475	0.0412554	-6.75001	1.48e-11	7.19e-10
ENSG00000124181.14	20	41136960	41196801	PLCG1	phospholipase C gamma 1 [Source:HGNC Symbol;Acc:HGNC:9065]	protein_coding	1215.96	0.71612	0.10617	6.74503	1.53e-11	7.41e-10
ENSG00000155380.13	1	112911847	112957593	SLC16A1	solute carrier family 16 member 1 [Source:HGNC Symbol;Acc:HGNC:10922]	protein_coding	2514.11	-0.339882	0.0504544	-6.73642	1.62e-11	7.84e-10
ENSG00000119508.18	9	99821855	99866891	NR4A3	nuclear receptor subfamily 4 group A member 3 [Source:HGNC Symbol;Acc:HGNC:7982]	protein_coding	82.7422	1.15932	0.172189	6.73281	1.66e-11	8e-10
ENSG00000158473.8	1	158178030	158186427	CD1D	CD1d molecule [Source:HGNC Symbol;Acc:HGNC:1637]	protein_coding	80.2463	-1.41669	0.210651	-6.7253	1.75e-11	8.4e-10
ENSG00000149100.13	11	32583798	32606264	EIF3M	eukaryotic translation initiation factor 3 subunit M [Source:HGNC Symbol;Acc:HGNC:24460]	protein_coding	4520.3	-0.325877	0.0484601	-6.72465	1.76e-11	8.41e-10
ENSG00000183520.12	1	38009258	38024820	UTP11	UTP11 small subunit processome component [Source:HGNC Symbol;Acc:HGNC:24329]	protein_coding	831.252	-0.395482	0.0588417	-6.72113	1.8e-11	8.58e-10
ENSG00000101367.9	20	32819954	32850405	MAPRE1	microtubule associated protein RP/EB family member 1 [Source:HGNC Symbol;Acc:HGNC:6890]	protein_coding	4232.87	-0.221025	0.0328973	-6.71862	1.83e-11	8.7e-10
ENSG00000095002.15	2	47403067	47663146	MSH2	mutS homolog 2 [Source:HGNC Symbol;Acc:HGNC:7325]	protein_coding	2189.44	-0.336423	0.0501765	-6.70479	2.02e-11	9.53e-10
ENSG00000176533.13	19	2511219	2702694	GNG7	G protein subunit gamma 7 [Source:HGNC Symbol;Acc:HGNC:4410]	protein_coding	1305.4	0.775571	0.11573	6.70156	2.06e-11	9.71e-10
ENSG00000082212.13	18	50879080	50954257	ME2	malic enzyme 2 [Source:HGNC Symbol;Acc:HGNC:6984]	protein_coding	2887.7	-0.334457	0.0499366	-6.69764	2.12e-11	9.9e-10
ENSG00000173334.4	8	125430358	125438403	TRIB1	tribbles pseudokinase 1 [Source:HGNC Symbol;Acc:HGNC:16891]	protein_coding	315.534	1.33387	0.199147	6.69794	2.11e-11	9.9e-10
ENSG00000262814.8	17	81703367	81707517	MRPL12	mitochondrial ribosomal protein L12 [Source:HGNC Symbol;Acc:HGNC:10378]	protein_coding	1256.9	-0.355599	0.0531072	-6.69587	2.14e-11	9.99e-10
ENSG00000135363.12	11	33858576	33892076	LMO2	LIM domain only 2 [Source:HGNC Symbol;Acc:HGNC:6642]	protein_coding	343.623	-0.694351	0.103866	-6.68506	2.31e-11	1.06e-09
ENSG00000187522.16	10	14838306	14871741	HSPA14	heat shock protein family A (Hsp70) member 14 [Source:HGNC Symbol;Acc:HGNC:29526]	protein_coding	569.975	-0.487653	0.0729469	-6.68504	2.31e-11	1.06e-09
ENSG00000162434.13	1	64833229	65067754	JAK1	Janus kinase 1 [Source:HGNC Symbol;Acc:HGNC:6190]	protein_coding	3131.47	-0.451004	0.0674594	-6.68557	2.3e-11	1.06e-09
ENSG00000110104.13	11	60842113	60851081	CCDC86	coiled-coil domain containing 86 [Source:HGNC Symbol;Acc:HGNC:28359]	protein_coding	1149.39	-0.516656	0.0773419	-6.68015	2.39e-11	1.1e-09
ENSG00000013275.8	19	39971165	39981764	PSMC4	proteasome 26S subunit, ATPase 4 [Source:HGNC Symbol;Acc:HGNC:9551]	protein_coding	1274.84	-0.31459	0.0471633	-6.67023	2.55e-11	1.17e-09
ENSG00000119335.17	9	128683424	128696400	SET	SET nuclear proto-oncogene [Source:HGNC Symbol;Acc:HGNC:10760]	protein_coding	14154.7	-0.286051	0.0429882	-6.65417	2.85e-11	1.3e-09
ENSG00000185432.12	12	50923472	50932510	METTL7A	methyltransferase like 7A [Source:HGNC Symbol;Acc:HGNC:24550]	protein_coding	616.09	1.16669	0.175459	6.64939	2.94e-11	1.34e-09
ENSG00000145293.16	4	82430590	82461177	ENOPH1	enolase-phosphatase 1 [Source:HGNC Symbol;Acc:HGNC:24599]	protein_coding	1096.21	-0.35974	0.0541961	-6.63773	3.19e-11	1.44e-09
ENSG00000048471.14	16	11976734	12574287	SNX29	sorting nexin 29 [Source:HGNC Symbol;Acc:HGNC:30542]	protein_coding	835.92	0.454181	0.0684644	6.63383	3.27e-11	1.48e-09
ENSG00000126602.11	16	3651639	3717553	TRAP1	TNF receptor associated protein 1 [Source:HGNC Symbol;Acc:HGNC:16264]	protein_coding	3221.32	-0.310019	0.0467374	-6.63322	3.28e-11	1.48e-09
ENSG00000177042.15	11	695428	705028	TMEM80	transmembrane protein 80 [Source:HGNC Symbol;Acc:HGNC:27453]	protein_coding	374.482	0.938005	0.141627	6.62305	3.52e-11	1.58e-09
ENSG00000166200.15	15	49106068	49155661	COPS2	COP9 signalosome subunit 2 [Source:HGNC Symbol;Acc:HGNC:30747]	protein_coding	1440.3	-0.431095	0.0651339	-6.6186	3.63e-11	1.62e-09
ENSG00000172115.9	7	25118656	25125260	CYCS	cytochrome c, somatic [Source:HGNC Symbol;Acc:HGNC:19986]	protein_coding	3546.87	-0.540122	0.0817057	-6.61058	3.83e-11	1.71e-09
ENSG00000179029.15	17	8172457	8176399	TMEM107	transmembrane protein 107 [Source:HGNC Symbol;Acc:HGNC:28128]	protein_coding	165.519	1.70954	0.259507	6.58766	4.47e-11	1.99e-09
ENSG00000103657.14	15	63608618	63833948	HERC1	HECT and RLD domain containing E3 ubiquitin protein ligase family member 1 [Source:HGNC Symbol;Acc:HGNC:4867]	protein_coding	1446.45	0.993099	0.15077	6.58686	4.49e-11	1.99e-09
ENSG00000183527.12	21	39174769	39183488	PSMG1	proteasome assembly chaperone 1 [Source:HGNC Symbol;Acc:HGNC:3043]	protein_coding	781.078	-0.456428	0.0693445	-6.58203	4.64e-11	2.05e-09
ENSG00000105618.14	19	54115410	54131719	PRPF31	pre-mRNA processing factor 31 [Source:HGNC Symbol;Acc:HGNC:15446]	protein_coding	1154.21	-0.292661	0.0444713	-6.58089	4.68e-11	2.06e-09
ENSG00000174371.17	1	241847967	241895148	EXO1	exonuclease 1 [Source:HGNC Symbol;Acc:HGNC:3511]	protein_coding	451.63	-1.65209	0.251086	-6.57976	4.71e-11	2.07e-09
ENSG00000131467.11	17	42824385	42843760	PSME3	proteasome activator subunit 3 [Source:HGNC Symbol;Acc:HGNC:9570]	protein_coding	2994.06	-0.44719	0.0680325	-6.57318	4.93e-11	2.15e-09
ENSG00000105821.15	7	103312289	103344830	DNAJC2	DnaJ heat shock protein family (Hsp40) member C2 [Source:HGNC Symbol;Acc:HGNC:13192]	protein_coding	1036.23	-0.590811	0.0898908	-6.57254	4.95e-11	2.16e-09
ENSG00000205339.10	11	9384652	9448127	IPO7	importin 7 [Source:HGNC Symbol;Acc:HGNC:9852]	protein_coding	4778.87	-0.535888	0.0817041	-6.55889	5.42e-11	2.36e-09
ENSG00000166411.14	15	78131498	78171945	IDH3A	isocitrate dehydrogenase (NAD(+)) 3 catalytic subunit alpha [Source:HGNC Symbol;Acc:HGNC:5384]	protein_coding	1461.33	-0.682232	0.104094	-6.55398	5.6e-11	2.43e-09
ENSG00000106785.15	9	98069275	98119222	TRIM14	tripartite motif containing 14 [Source:HGNC Symbol;Acc:HGNC:16283]	protein_coding	1930.6	-0.579183	0.0884178	-6.55053	5.73e-11	2.48e-09
ENSG00000175792.12	3	128064778	128153914	RUVBL1	RuvB like AAA ATPase 1 [Source:HGNC Symbol;Acc:HGNC:10474]	protein_coding	1648.35	-0.33975	0.0518859	-6.54803	5.83e-11	2.51e-09
ENSG00000142634.13	1	15409888	15430339	EFHD2	EF-hand domain family member D2 [Source:HGNC Symbol;Acc:HGNC:28670]	protein_coding	2213.98	-0.373064	0.0570703	-6.53692	6.28e-11	2.69e-09
ENSG00000134690.11	1	37692481	37709719	CDCA8	cell division cycle associated 8 [Source:HGNC Symbol;Acc:HGNC:14629]	protein_coding	1068.39	-0.884005	0.135296	-6.53385	6.41e-11	2.74e-09
ENSG00000136950.13	9	124862130	124877733	ARPC5L	actin related protein 2/3 complex subunit 5 like [Source:HGNC Symbol;Acc:HGNC:23366]	protein_coding	1200.88	-0.387844	0.0593822	-6.53132	6.52e-11	2.78e-09
ENSG00000089006.17	20	17941597	17968980	SNX5	sorting nexin 5 [Source:HGNC Symbol;Acc:HGNC:14969]	protein_coding	3554.77	-0.297316	0.0455504	-6.52718	6.7e-11	2.85e-09
ENSG00000143333.7	1	182598623	182604389	RGS16	regulator of G protein signaling 16 [Source:HGNC Symbol;Acc:HGNC:9997]	protein_coding	184.394	-0.858127	0.131501	-6.52565	6.77e-11	2.86e-09
ENSG00000007312.13	17	63928740	63932336	CD79B	CD79b molecule [Source:HGNC Symbol;Acc:HGNC:1699]	protein_coding	3640.96	0.464211	0.0711317	6.52607	6.75e-11	2.86e-09
ENSG00000124789.12	6	17615035	17706925	NUP153	nucleoporin 153 [Source:HGNC Symbol;Acc:HGNC:8062]	protein_coding	3194.26	-0.324012	0.0496588	-6.52476	6.81e-11	2.87e-09
ENSG00000131876.17	15	101281510	101295282	SNRPA1	small nuclear ribonucleoprotein polypeptide A' [Source:HGNC Symbol;Acc:HGNC:11152]	protein_coding	1449.31	-0.4322	0.066446	-6.50454	7.79e-11	3.27e-09
ENSG00000108344.15	17	39980807	39997959	PSMD3	proteasome 26S subunit, non-ATPase 3 [Source:HGNC Symbol;Acc:HGNC:9560]	protein_coding	2323.03	-0.285618	0.0439533	-6.4982	8.13e-11	3.4e-09
ENSG00000170445.16	5	140673035	140691537	HARS1	histidyl-tRNA synthetase 1 [Source:HGNC Symbol;Acc:HGNC:4816]	protein_coding	1495.83	-0.28501	0.0439187	-6.48949	8.61e-11	3.58e-09
ENSG00000198886.2	MT	10760	12137	MT-ND4	mitochondrially encoded NADH:ubiquinone oxidoreductase core subunit 4 [Source:HGNC Symbol;Acc:HGNC:7459]	protein_coding	89632	-0.198048	0.0305184	-6.48948	8.61e-11	3.58e-09
ENSG00000170779.11	14	105009573	105021083	CDCA4	cell division cycle associated 4 [Source:HGNC Symbol;Acc:HGNC:14625]	protein_coding	647.939	-0.617477	0.0952175	-6.4849	8.88e-11	3.68e-09
ENSG00000120053.12	10	99396870	99430624	GOT1	glutamic-oxaloacetic transaminase 1 [Source:HGNC Symbol;Acc:HGNC:4432]	protein_coding	629.772	-0.420245	0.0649189	-6.47338	9.58e-11	3.96e-09
ENSG00000137807.16	15	69414246	69448427	KIF23	kinesin family member 23 [Source:HGNC Symbol;Acc:HGNC:6392]	protein_coding	639.131	-2.30556	0.356243	-6.47187	9.68e-11	3.99e-09
ENSG00000011523.14	2	65056366	65087004	CEP68	centrosomal protein 68 [Source:HGNC Symbol;Acc:HGNC:29076]	protein_coding	594.85	0.707664	0.109601	6.45674	1.07e-10	4.39e-09
ENSG00000105643.10	19	18001132	18014102	ARRDC2	arrestin domain containing 2 [Source:HGNC Symbol;Acc:HGNC:25225]	protein_coding	465.659	0.905817	0.140443	6.44971	1.12e-10	4.59e-09
ENSG00000101084.18	20	36605779	36612557	RAB5IF	RAB5 interacting factor [Source:HGNC Symbol;Acc:HGNC:15870]	protein_coding	1060.99	-0.379098	0.0588251	-6.4445	1.16e-10	4.74e-09
ENSG00000111716.14	12	21635342	21757857	LDHB	lactate dehydrogenase B [Source:HGNC Symbol;Acc:HGNC:6541]	protein_coding	12348.9	-0.285072	0.0442426	-6.44339	1.17e-10	4.76e-09
ENSG00000168924.15	4	1811479	1856156	LETM1	leucine zipper and EF-hand containing transmembrane protein 1 [Source:HGNC Symbol;Acc:HGNC:6556]	protein_coding	1650.15	-0.430722	0.0668859	-6.43965	1.2e-10	4.86e-09
ENSG00000099194.6	10	100347233	100364826	SCD	stearoyl-CoA desaturase [Source:HGNC Symbol;Acc:HGNC:10571]	protein_coding	7411.86	0.345973	0.0537402	6.43788	1.21e-10	4.9e-09
ENSG00000189319.14	10	124619292	124744378	FAM53B	family with sequence similarity 53 member B [Source:HGNC Symbol;Acc:HGNC:28968]	protein_coding	997.368	0.433689	0.0673898	6.43553	1.23e-10	4.96e-09
ENSG00000047644.19	X	10015254	10144474	WWC3	WWC family member 3 [Source:HGNC Symbol;Acc:HGNC:29237]	protein_coding	1413.73	0.6209	0.0965445	6.43123	1.27e-10	5.09e-09
ENSG00000101557.15	18	158383	214629	USP14	ubiquitin specific peptidase 14 [Source:HGNC Symbol;Acc:HGNC:12612]	protein_coding	1726.56	-0.402928	0.0626568	-6.43071	1.27e-10	5.09e-09
ENSG00000177885.15	17	75318076	75405709	GRB2	growth factor receptor bound protein 2 [Source:HGNC Symbol;Acc:HGNC:4566]	protein_coding	4164.53	-0.382952	0.0595736	-6.42821	1.29e-10	5.16e-09
ENSG00000128245.15	22	31944522	31957603	YWHAH	tyrosine 3-monooxygenase/tryptophan 5-monooxygenase activation protein eta [Source:HGNC Symbol;Acc:HGNC:12853]	protein_coding	1616.81	-0.347601	0.0542639	-6.40575	1.5e-10	5.97e-09
ENSG00000160117.16	19	17281645	17287646	ANKLE1	ankyrin repeat and LEM domain containing 1 [Source:HGNC Symbol;Acc:HGNC:26812]	protein_coding	1143.26	-0.534532	0.0834952	-6.40195	1.53e-10	6.1e-09
ENSG00000140350.15	15	68778535	68820897	ANP32A	acidic nuclear phosphoprotein 32 family member A [Source:HGNC Symbol;Acc:HGNC:13233]	protein_coding	4288.03	-0.250104	0.0391966	-6.38076	1.76e-10	6.98e-09
ENSG00000124802.12	6	8073360	8102559	EEF1E1	eukaryotic translation elongation factor 1 epsilon 1 [Source:HGNC Symbol;Acc:HGNC:3212]	protein_coding	778.662	-0.558706	0.0875679	-6.38026	1.77e-10	6.99e-09
ENSG00000177239.15	9	137086985	137109183	MAN1B1	mannosidase alpha class 1B member 1 [Source:HGNC Symbol;Acc:HGNC:6823]	protein_coding	734.239	0.762608	0.119814	6.36493	1.95e-10	7.7e-09
ENSG00000138442.10	2	202874261	203014798	WDR12	WD repeat domain 12 [Source:HGNC Symbol;Acc:HGNC:14098]	protein_coding	1155.42	-0.477737	0.075088	-6.36236	1.99e-10	7.81e-09
ENSG00000217801.10	1	1059708	1069355	AL390719.1	protein tyrosine phosphatase family pseudogene	transcribed_unprocessed_pseudogene	54.6286	1.34257	0.211162	6.35802	2.04e-10	8.01e-09
ENSG00000133119.13	13	33818069	33966558	RFC3	replication factor C subunit 3 [Source:HGNC Symbol;Acc:HGNC:9971]	protein_coding	1087.8	-0.591641	0.093076	-6.35653	2.06e-10	8.06e-09
ENSG00000083520.15	13	72752169	72782096	DIS3	DIS3 homolog, exosome endoribonuclease and 3'-5' exoribonuclease [Source:HGNC Symbol;Acc:HGNC:20604]	protein_coding	3260.36	-0.314709	0.0495321	-6.35364	2.1e-10	8.19e-09
ENSG00000125835.19	20	2461634	2470853	SNRPB	small nuclear ribonucleoprotein polypeptides B and B1 [Source:HGNC Symbol;Acc:HGNC:11153]	protein_coding	4240.63	-0.294684	0.0464366	-6.34593	2.21e-10	8.59e-09
ENSG00000159377.11	1	151399560	151401937	PSMB4	proteasome 20S subunit beta 4 [Source:HGNC Symbol;Acc:HGNC:9541]	protein_coding	2271.48	-0.236584	0.0373168	-6.33989	2.3e-10	8.9e-09
ENSG00000154582.17	8	73939169	73972287	ELOC	elongin C [Source:HGNC Symbol;Acc:HGNC:11617]	protein_coding	850.382	-0.511199	0.0807532	-6.33039	2.45e-10	9.44e-09
ENSG00000143977.14	2	70281362	70293740	SNRPG	small nuclear ribonucleoprotein polypeptide G [Source:HGNC Symbol;Acc:HGNC:11163]	protein_coding	1093.84	-0.40874	0.0647868	-6.30901	2.81e-10	1.08e-08
ENSG00000070423.18	19	647526	663233	RNF126	ring finger protein 126 [Source:HGNC Symbol;Acc:HGNC:21151]	protein_coding	962.643	-0.371029	0.0588431	-6.3054	2.87e-10	1.1e-08
ENSG00000111276.11	12	12715058	12722369	CDKN1B	cyclin dependent kinase inhibitor 1B [Source:HGNC Symbol;Acc:HGNC:1785]	protein_coding	586.389	0.683451	0.108568	6.29516	3.07e-10	1.18e-08
ENSG00000164934.14	8	103414714	103443453	DCAF13	DDB1 and CUL4 associated factor 13 [Source:HGNC Symbol;Acc:HGNC:24535]	protein_coding	1546.47	-0.422914	0.0672492	-6.28876	3.2e-10	1.22e-08
ENSG00000088930.8	20	21303331	21389825	XRN2	5'-3' exoribonuclease 2 [Source:HGNC Symbol;Acc:HGNC:12836]	protein_coding	2416.81	-0.241614	0.0384229	-6.28828	3.21e-10	1.22e-08
ENSG00000239672.8	17	51153559	51162428	NME1	NME/NM23 nucleoside diphosphate kinase 1 [Source:HGNC Symbol;Acc:HGNC:7849]	protein_coding	2227.93	-0.415954	0.0661889	-6.28434	3.29e-10	1.25e-08
ENSG00000107937.19	10	988434	1019932	GTPBP4	GTP binding protein 4 [Source:HGNC Symbol;Acc:HGNC:21535]	protein_coding	2288.38	-0.413026	0.0657611	-6.28071	3.37e-10	1.28e-08
ENSG00000123562.18	X	103675496	103688158	MORF4L2	mortality factor 4 like 2 [Source:HGNC Symbol;Acc:HGNC:16849]	protein_coding	1767.7	-0.392883	0.0625968	-6.27641	3.46e-10	1.31e-08
ENSG00000111640.15	12	6534512	6538374	GAPDH	glyceraldehyde-3-phosphate dehydrogenase [Source:HGNC Symbol;Acc:HGNC:4141]	protein_coding	38058.3	-0.229729	0.0366563	-6.26711	3.68e-10	1.38e-08
ENSG00000136997.21	8	127735434	127742951	MYC	MYC proto-oncogene, bHLH transcription factor [Source:HGNC Symbol;Acc:HGNC:7553]	protein_coding	10963.4	-0.259789	0.0414875	-6.26185	3.8e-10	1.43e-08
ENSG00000122705.17	9	36190856	36304781	CLTA	clathrin light chain A [Source:HGNC Symbol;Acc:HGNC:2090]	protein_coding	1429.41	-0.280642	0.044841	-6.25859	3.88e-10	1.45e-08
ENSG00000186815.13	12	113221050	113298585	TPCN1	two pore segment channel 1 [Source:HGNC Symbol;Acc:HGNC:18182]	protein_coding	1566.26	0.711528	0.113706	6.25763	3.91e-10	1.46e-08
ENSG00000112245.12	6	63521746	63583436	PTP4A1	protein tyrosine phosphatase 4A1 [Source:HGNC Symbol;Acc:HGNC:9634]	protein_coding	913.409	-0.435638	0.0696863	-6.25141	4.07e-10	1.51e-08
ENSG00000131153.9	16	85676198	85690073	GINS2	GINS complex subunit 2 [Source:HGNC Symbol;Acc:HGNC:24575]	protein_coding	446.879	-0.91739	0.146857	-6.24682	4.19e-10	1.56e-08
ENSG00000134285.11	12	48921518	48926474	FKBP11	FKBP prolyl isomerase 11 [Source:HGNC Symbol;Acc:HGNC:18624]	protein_coding	601.717	-0.562224	0.0900778	-6.24154	4.33e-10	1.6e-08
ENSG00000102753.10	13	49699320	49792682	KPNA3	karyopherin subunit alpha 3 [Source:HGNC Symbol;Acc:HGNC:6396]	protein_coding	1404.45	-0.31312	0.050166	-6.24168	4.33e-10	1.6e-08
ENSG00000113916.18	3	187721377	187745725	BCL6	BCL6 transcription repressor [Source:HGNC Symbol;Acc:HGNC:1001]	protein_coding	2590.12	-0.505866	0.0811016	-6.23744	4.45e-10	1.63e-08
ENSG00000090520.12	3	186567403	186585800	DNAJB11	DnaJ heat shock protein family (Hsp40) member B11 [Source:HGNC Symbol;Acc:HGNC:14889]	protein_coding	961.451	-0.397725	0.0637634	-6.23751	4.45e-10	1.63e-08
ENSG00000109536.12	4	189940870	189963202	FRG1	FSHD region gene 1 [Source:HGNC Symbol;Acc:HGNC:3954]	protein_coding	514.909	-0.57217	0.0917978	-6.23294	4.58e-10	1.68e-08
ENSG00000167460.17	19	16067021	16103002	TPM4	tropomyosin 4 [Source:HGNC Symbol;Acc:HGNC:12013]	protein_coding	5156.7	-0.195915	0.0314661	-6.22624	4.78e-10	1.74e-08
ENSG00000267121.6	17	45190931	45222222	AC008105.2	novel transcript, antisense to FMNL1	lncRNA	262.56	0.733152	0.117754	6.22612	4.78e-10	1.74e-08
ENSG00000088986.11	12	120469850	120498493	DYNLL1	dynein light chain LC8-type 1 [Source:HGNC Symbol;Acc:HGNC:15476]	protein_coding	1777.06	-0.336565	0.0541367	-6.21694	5.07e-10	1.84e-08
ENSG00000136295.15	7	2631986	2664802	TTYH3	tweety family member 3 [Source:HGNC Symbol;Acc:HGNC:22222]	protein_coding	535.326	0.629154	0.101457	6.2012	5.6e-10	2.03e-08
ENSG00000161547.17	17	76734115	76737333	SRSF2	serine and arginine rich splicing factor 2 [Source:HGNC Symbol;Acc:HGNC:10783]	protein_coding	6342.19	-0.276683	0.0446746	-6.1933	5.89e-10	2.13e-08
ENSG00000179218.15	19	12938578	12944489	CALR	calreticulin [Source:HGNC Symbol;Acc:HGNC:1455]	protein_coding	7745.34	-0.174406	0.0282149	-6.18133	6.36e-10	2.29e-08
ENSG00000197705.10	18	32672673	32773023	KLHL14	kelch like family member 14 [Source:HGNC Symbol;Acc:HGNC:29266]	protein_coding	261.329	0.564387	0.0913126	6.18082	6.38e-10	2.29e-08
ENSG00000109323.11	4	102630770	102760994	MANBA	mannosidase beta [Source:HGNC Symbol;Acc:HGNC:6831]	protein_coding	469.529	0.866884	0.140257	6.18068	6.38e-10	2.29e-08
ENSG00000168439.17	11	64185272	64204543	STIP1	stress induced phosphoprotein 1 [Source:HGNC Symbol;Acc:HGNC:11387]	protein_coding	4699.94	-0.332062	0.0537525	-6.17761	6.51e-10	2.32e-08
ENSG00000130787.14	12	122834453	122862961	HIP1R	huntingtin interacting protein 1 related [Source:HGNC Symbol;Acc:HGNC:18415]	protein_coding	2100	0.451602	0.073103	6.1776	6.51e-10	2.32e-08
ENSG00000172164.15	8	120535745	120813273	SNTB1	syntrophin beta 1 [Source:HGNC Symbol;Acc:HGNC:11168]	protein_coding	376.132	0.702754	0.113768	6.17709	6.53e-10	2.32e-08
ENSG00000165178.9	7	75156639	75172044	NCF1C	neutrophil cytosolic factor 1C pseudogene [Source:HGNC Symbol;Acc:HGNC:32523]	unprocessed_pseudogene	1338.75	0.674345	0.109297	6.16986	6.84e-10	2.42e-08
ENSG00000163399.16	1	116372668	116410261	ATP1A1	ATPase Na+/K+ transporting subunit alpha 1 [Source:HGNC Symbol;Acc:HGNC:799]	protein_coding	4403.97	-0.206565	0.0335326	-6.16013	7.27e-10	2.57e-08
ENSG00000198727.2	MT	14747	15887	MT-CYB	mitochondrially encoded cytochrome b [Source:HGNC Symbol;Acc:HGNC:7427]	protein_coding	20451	0.206274	0.0334866	6.15989	7.28e-10	2.57e-08
ENSG00000185112.6	3	194685883	194689037	FAM43A	family with sequence similarity 43 member A [Source:HGNC Symbol;Acc:HGNC:26888]	protein_coding	307.561	0.775684	0.125937	6.15929	7.31e-10	2.57e-08
ENSG00000134697.13	1	37566816	37595937	GNL2	G protein nucleolar 2 [Source:HGNC Symbol;Acc:HGNC:29925]	protein_coding	1445.78	-0.365807	0.0594303	-6.15522	7.5e-10	2.63e-08
ENSG00000163428.4	3	120324509	120349354	LRRC58	leucine rich repeat containing 58 [Source:HGNC Symbol;Acc:HGNC:26968]	protein_coding	1705.97	-0.368505	0.0599225	-6.14969	7.76e-10	2.72e-08
ENSG00000123146.20	19	14380501	14408725	ADGRE5	adhesion G protein-coupled receptor E5 [Source:HGNC Symbol;Acc:HGNC:1711]	protein_coding	520.156	0.665556	0.108485	6.13503	8.51e-10	2.97e-08
ENSG00000115233.12	2	161308425	161411717	PSMD14	proteasome 26S subunit, non-ATPase 14 [Source:HGNC Symbol;Acc:HGNC:16889]	protein_coding	1281.61	-0.312737	0.0509832	-6.13411	8.56e-10	2.98e-08
ENSG00000150768.17	11	112025408	112064404	DLAT	dihydrolipoamide S-acetyltransferase [Source:HGNC Symbol;Acc:HGNC:2896]	protein_coding	2472.93	-0.379361	0.0618965	-6.12895	8.85e-10	3.07e-08
ENSG00000198604.11	14	34752731	34875647	BAZ1A	bromodomain adjacent to zinc finger domain 1A [Source:HGNC Symbol;Acc:HGNC:960]	protein_coding	2217.6	-0.524168	0.0856183	-6.12215	9.23e-10	3.2e-08
ENSG00000077152.11	1	202331657	202341980	UBE2T	ubiquitin conjugating enzyme E2 T [Source:HGNC Symbol;Acc:HGNC:25009]	protein_coding	584.362	-0.650992	0.106358	-6.12073	9.31e-10	3.21e-08
ENSG00000152234.16	18	46080248	46104334	ATP5F1A	ATP synthase F1 subunit alpha [Source:HGNC Symbol;Acc:HGNC:823]	protein_coding	7391.75	-0.216118	0.0353086	-6.12083	9.31e-10	3.21e-08
ENSG00000159259.8	21	36385392	36419015	CHAF1B	chromatin assembly factor 1 subunit B [Source:HGNC Symbol;Acc:HGNC:1911]	protein_coding	429.526	-0.751642	0.122836	-6.11905	9.41e-10	3.24e-08
ENSG00000035141.8	2	70295975	70302090	FAM136A	family with sequence similarity 136 member A [Source:HGNC Symbol;Acc:HGNC:25911]	protein_coding	1199.32	-0.311705	0.050962	-6.11642	9.57e-10	3.28e-08
ENSG00000080839.12	20	36996349	37095997	RBL1	RB transcriptional corepressor like 1 [Source:HGNC Symbol;Acc:HGNC:9893]	protein_coding	559.561	-0.653621	0.107073	-6.10444	1.03e-09	3.53e-08
ENSG00000164933.12	8	103398635	103415189	SLC25A32	solute carrier family 25 member 32 [Source:HGNC Symbol;Acc:HGNC:29683]	protein_coding	1053.49	-0.395019	0.0648406	-6.09215	1.11e-09	3.8e-08
ENSG00000101361.17	20	2652593	2658393	NOP56	NOP56 ribonucleoprotein [Source:HGNC Symbol;Acc:HGNC:15911]	protein_coding	5308.66	-0.394269	0.0648172	-6.08279	1.18e-09	4.02e-08
ENSG00000170581.14	12	56341597	56360167	STAT2	signal transducer and activator of transcription 2 [Source:HGNC Symbol;Acc:HGNC:11363]	protein_coding	1295.37	0.410067	0.06742	6.08228	1.18e-09	4.02e-08
ENSG00000111669.15	12	6867119	6870948	TPI1	triosephosphate isomerase 1 [Source:HGNC Symbol;Acc:HGNC:12009]	protein_coding	8176.72	-0.309753	0.0509956	-6.07412	1.25e-09	4.22e-08
ENSG00000144848.11	3	112532510	112562046	ATG3	autophagy related 3 [Source:HGNC Symbol;Acc:HGNC:20962]	protein_coding	1304.5	-0.382007	0.0629492	-6.06849	1.29e-09	4.36e-08
ENSG00000110455.14	11	44065925	44084237	ACCS	1-aminocyclopropane-1-carboxylate synthase homolog (inactive) [Source:HGNC Symbol;Acc:HGNC:23989]	protein_coding	137.456	0.835897	0.137868	6.06303	1.34e-09	4.5e-08
ENSG00000137642.13	11	121452314	121633763	SORL1	sortilin related receptor 1 [Source:HGNC Symbol;Acc:HGNC:11185]	protein_coding	4284.43	-0.526906	0.0870175	-6.05517	1.4e-09	4.72e-08
ENSG00000096063.16	6	35832966	35921342	SRPK1	SRSF protein kinase 1 [Source:HGNC Symbol;Acc:HGNC:11305]	protein_coding	2386.96	-0.391972	0.0647437	-6.05421	1.41e-09	4.73e-08
ENSG00000247982.6	15	57300365	57307769	LINC00926	long intergenic non-protein coding RNA 926 [Source:HGNC Symbol;Acc:HGNC:27514]	lncRNA	678.929	0.551688	0.0911809	6.05048	1.44e-09	4.83e-08
ENSG00000126524.10	7	66987680	66995587	SBDS	SBDS ribosome maturation factor [Source:HGNC Symbol;Acc:HGNC:19440]	protein_coding	856.984	-0.398299	0.0658694	-6.04679	1.48e-09	4.93e-08
ENSG00000165724.6	9	137582081	137590512	ZMYND19	zinc finger MYND-type containing 19 [Source:HGNC Symbol;Acc:HGNC:21146]	protein_coding	603.695	-0.450685	0.0745587	-6.0447	1.5e-09	4.98e-08
ENSG00000117616.18	1	25242249	25338213	RSRP1	arginine and serine rich protein 1 [Source:HGNC Symbol;Acc:HGNC:25234]	protein_coding	1214.35	0.542866	0.089946	6.03547	1.59e-09	5.26e-08
ENSG00000163346.17	1	154944076	154956123	PBXIP1	PBX homeobox interacting protein 1 [Source:HGNC Symbol;Acc:HGNC:21199]	protein_coding	593.743	0.983229	0.162952	6.03387	1.6e-09	5.3e-08
ENSG00000135521.9	6	143843338	143863812	LTV1	LTV1 ribosome biogenesis factor [Source:HGNC Symbol;Acc:HGNC:21173]	protein_coding	1124.78	-0.367708	0.0609598	-6.03197	1.62e-09	5.35e-08
ENSG00000188342.12	13	45120510	45284893	GTF2F2	general transcription factor IIF subunit 2 [Source:HGNC Symbol;Acc:HGNC:4653]	protein_coding	546.654	-0.411069	0.0682139	-6.02618	1.68e-09	5.52e-08
ENSG00000172062.17	5	70925030	70953942	SMN1	survival of motor neuron 1, telomeric [Source:HGNC Symbol;Acc:HGNC:11117]	protein_coding	1266.53	-0.398392	0.0661083	-6.02636	1.68e-09	5.52e-08
ENSG00000108424.11	17	47649476	47685505	KPNB1	karyopherin subunit beta 1 [Source:HGNC Symbol;Acc:HGNC:6400]	protein_coding	8536.84	-0.455357	0.0755691	-6.0257	1.68e-09	5.52e-08
ENSG00000164032.12	4	99948086	99950355	H2AZ1	H2A.Z variant histone 1 [Source:HGNC Symbol;Acc:HGNC:4741]	protein_coding	5341.56	-0.245502	0.0407524	-6.02422	1.7e-09	5.56e-08
ENSG00000179598.6	17	17200995	17206333	PLD6	phospholipase D family member 6 [Source:HGNC Symbol;Acc:HGNC:30447]	protein_coding	370.658	-0.515412	0.0855961	-6.02144	1.73e-09	5.64e-08
ENSG00000163655.16	3	155870650	155944020	GMPS	guanine monophosphate synthase [Source:HGNC Symbol;Acc:HGNC:4378]	protein_coding	2005.91	-0.434804	0.0722212	-6.02045	1.74e-09	5.66e-08
ENSG00000080608.10	9	2720469	2844095	PUM3	pumilio RNA binding family member 3 [Source:HGNC Symbol;Acc:HGNC:29676]	protein_coding	1148.22	-0.463052	0.0769364	-6.01864	1.76e-09	5.71e-08
ENSG00000205208.5	4	158666675	158672255	C4orf46	chromosome 4 open reading frame 46 [Source:HGNC Symbol;Acc:HGNC:27320]	protein_coding	400.822	-0.741513	0.12353	-6.0027	1.94e-09	6.29e-08
ENSG00000141968.8	19	6772708	6857366	VAV1	vav guanine nucleotide exchange factor 1 [Source:HGNC Symbol;Acc:HGNC:12657]	protein_coding	1576.58	-0.407871	0.0679969	-5.99837	1.99e-09	6.44e-08
ENSG00000113643.9	5	168486451	168519301	RARS1	arginyl-tRNA synthetase 1 [Source:HGNC Symbol;Acc:HGNC:9870]	protein_coding	1386.99	-0.387898	0.0646869	-5.99655	2.02e-09	6.5e-08
ENSG00000128944.13	15	40382721	40394246	KNSTRN	kinetochore localized astrin (SPAG5) binding protein [Source:HGNC Symbol;Acc:HGNC:30767]	protein_coding	550.463	-0.77662	0.129739	-5.98601	2.15e-09	6.92e-08
ENSG00000105173.14	19	29811991	29824312	CCNE1	cyclin E1 [Source:HGNC Symbol;Acc:HGNC:1589]	protein_coding	232.429	-1.0512	0.175838	-5.97825	2.26e-09	7.24e-08
ENSG00000185238.13	11	20387558	20509338	PRMT3	protein arginine methyltransferase 3 [Source:HGNC Symbol;Acc:HGNC:30163]	protein_coding	978.788	-0.448664	0.07506	-5.97741	2.27e-09	7.26e-08
ENSG00000011485.15	19	46347087	46392981	PPP5C	protein phosphatase 5 catalytic subunit [Source:HGNC Symbol;Acc:HGNC:9322]	protein_coding	1071.07	-0.660651	0.110551	-5.976	2.29e-09	7.29e-08
ENSG00000136930.13	9	124353465	124415444	PSMB7	proteasome 20S subunit beta 7 [Source:HGNC Symbol;Acc:HGNC:9544]	protein_coding	1385.55	-0.347267	0.0581095	-5.97608	2.29e-09	7.29e-08
ENSG00000131828.14	X	19343893	19361718	PDHA1	pyruvate dehydrogenase E1 subunit alpha 1 [Source:HGNC Symbol;Acc:HGNC:8806]	protein_coding	1505.94	-0.319852	0.0535652	-5.97127	2.35e-09	7.49e-08
ENSG00000119655.11	14	74476192	74494177	NPC2	NPC intracellular cholesterol transporter 2 [Source:HGNC Symbol;Acc:HGNC:14537]	protein_coding	384.488	0.634772	0.106312	5.97085	2.36e-09	7.49e-08
ENSG00000157593.19	6	44254096	44257890	SLC35B2	solute carrier family 35 member B2 [Source:HGNC Symbol;Acc:HGNC:16872]	protein_coding	469.667	0.455062	0.0762477	5.96821	2.4e-09	7.59e-08
ENSG00000086730.17	7	74199652	74229834	LAT2	linker for activation of T cells family member 2 [Source:HGNC Symbol;Acc:HGNC:12749]	protein_coding	1499.47	-0.374868	0.0628631	-5.96325	2.47e-09	7.81e-08
ENSG00000167470.12	19	1248553	1259140	MIDN	midnolin [Source:HGNC Symbol;Acc:HGNC:16298]	protein_coding	996.289	-0.664172	0.111407	-5.96167	2.5e-09	7.85e-08
ENSG00000071626.17	19	1407569	1435687	DAZAP1	DAZ associated protein 1 [Source:HGNC Symbol;Acc:HGNC:2683]	protein_coding	3358.53	-0.28856	0.0484029	-5.96163	2.5e-09	7.85e-08
ENSG00000130592.17	11	1850904	1892267	LSP1	lymphocyte specific protein 1 [Source:HGNC Symbol;Acc:HGNC:6707]	protein_coding	3536.81	0.351453	0.0589571	5.96116	2.5e-09	7.85e-08
ENSG00000154518.10	2	175176258	175181710	ATP5MC3	ATP synthase membrane subunit c locus 3 [Source:HGNC Symbol;Acc:HGNC:843]	protein_coding	2676.93	-0.292629	0.0490967	-5.96025	2.52e-09	7.88e-08
ENSG00000136824.19	9	104094260	104141419	SMC2	structural maintenance of chromosomes 2 [Source:HGNC Symbol;Acc:HGNC:14011]	protein_coding	1954.68	-0.415059	0.0696656	-5.95787	2.56e-09	7.98e-08
ENSG00000255240.6	11	58933643	59058659	AP001636.3	novel transcript	lncRNA	305.166	1.48156	0.248928	5.95175	2.65e-09	8.26e-08
ENSG00000197746.14	10	71816298	71851325	PSAP	prosaposin [Source:HGNC Symbol;Acc:HGNC:9498]	protein_coding	3296.72	0.714716	0.120122	5.9499	2.68e-09	8.34e-08
ENSG00000186104.11	11	14877440	14892231	CYP2R1	cytochrome P450 family 2 subfamily R member 1 [Source:HGNC Symbol;Acc:HGNC:20580]	protein_coding	225.976	1.32265	0.222375	5.94784	2.72e-09	8.42e-08
ENSG00000111845.5	6	10694972	10709782	PAK1IP1	PAK1 interacting protein 1 [Source:HGNC Symbol;Acc:HGNC:20882]	protein_coding	578.861	-0.346624	0.0583009	-5.94542	2.76e-09	8.53e-08
ENSG00000184371.14	1	109910242	109930992	CSF1	colony stimulating factor 1 [Source:HGNC Symbol;Acc:HGNC:2432]	protein_coding	62.4415	1.21896	0.205121	5.94265	2.8e-09	8.65e-08
ENSG00000135924.16	2	219279342	219286898	DNAJB2	DnaJ heat shock protein family (Hsp40) member B2 [Source:HGNC Symbol;Acc:HGNC:5228]	protein_coding	586.379	0.692895	0.116977	5.92337	3.15e-09	9.71e-08
ENSG00000164466.13	5	175477062	175529742	SFXN1	sideroflexin 1 [Source:HGNC Symbol;Acc:HGNC:16085]	protein_coding	1466.22	-0.655863	0.110801	-5.91929	3.23e-09	9.93e-08
ENSG00000105364.14	19	10251901	10260055	MRPL4	mitochondrial ribosomal protein L4 [Source:HGNC Symbol;Acc:HGNC:14276]	protein_coding	1745.29	-0.350038	0.059196	-5.9132	3.36e-09	1.03e-07
ENSG00000179958.10	16	30423615	30430030	DCTPP1	dCTP pyrophosphatase 1 [Source:HGNC Symbol;Acc:HGNC:28777]	protein_coding	1435.49	-0.309002	0.05228	-5.91052	3.41e-09	1.04e-07
ENSG00000131462.9	17	42609641	42615238	TUBG1	tubulin gamma 1 [Source:HGNC Symbol;Acc:HGNC:12417]	protein_coding	753.299	-0.437716	0.0740679	-5.90967	3.43e-09	1.05e-07
ENSG00000062485.19	12	56271699	56300391	CS	citrate synthase [Source:HGNC Symbol;Acc:HGNC:2422]	protein_coding	4396.86	-0.295148	0.0500133	-5.9014	3.6e-09	1.1e-07
ENSG00000119403.15	9	120855651	120894896	PHF19	PHD finger protein 19 [Source:HGNC Symbol;Acc:HGNC:24566]	protein_coding	1976.11	-0.444058	0.0754065	-5.88886	3.89e-09	1.18e-07
ENSG00000054118.15	1	36224432	36305357	THRAP3	thyroid hormone receptor associated protein 3 [Source:HGNC Symbol;Acc:HGNC:22964]	protein_coding	4006.12	-0.19605	0.0333607	-5.87669	4.19e-09	1.27e-07
ENSG00000010810.17	6	111660332	111873452	FYN	FYN proto-oncogene, Src family tyrosine kinase [Source:HGNC Symbol;Acc:HGNC:4037]	protein_coding	822.522	0.697972	0.118781	5.87613	4.2e-09	1.27e-07
ENSG00000163714.18	3	142964497	143060725	U2SURP	U2 snRNP associated SURP domain containing [Source:HGNC Symbol;Acc:HGNC:30855]	protein_coding	3560.27	-0.416003	0.0708241	-5.87374	4.26e-09	1.29e-07
ENSG00000138623.10	15	74409289	74433958	SEMA7A	semaphorin 7A (John Milton Hagen blood group) [Source:HGNC Symbol;Acc:HGNC:10741]	protein_coding	1027.46	0.374084	0.0637447	5.86847	4.4e-09	1.32e-07
ENSG00000188612.12	17	75165586	75182959	SUMO2	small ubiquitin like modifier 2 [Source:HGNC Symbol;Acc:HGNC:11125]	protein_coding	3404.84	-0.305179	0.0520475	-5.86347	4.53e-09	1.36e-07
ENSG00000106546.14	7	16916359	17346152	AHR	aryl hydrocarbon receptor [Source:HGNC Symbol;Acc:HGNC:348]	protein_coding	471.223	-1.63096	0.278179	-5.86297	4.55e-09	1.36e-07
ENSG00000185668.8	1	38043829	38046793	POU3F1	POU class 3 homeobox 1 [Source:HGNC Symbol;Acc:HGNC:9214]	protein_coding	104.727	-0.853276	0.14558	-5.86121	4.6e-09	1.37e-07
ENSG00000188529.15	1	23964347	23980927	SRSF10	serine and arginine rich splicing factor 10 [Source:HGNC Symbol;Acc:HGNC:16713]	protein_coding	3769.26	-0.247474	0.0422234	-5.86105	4.6e-09	1.37e-07
ENSG00000106028.11	7	141738334	141787922	SSBP1	single stranded DNA binding protein 1 [Source:HGNC Symbol;Acc:HGNC:11317]	protein_coding	1375.8	-0.339048	0.057919	-5.85384	4.8e-09	1.43e-07
ENSG00000188811.14	13	39038306	39050109	NHLRC3	NHL repeat containing 3 [Source:HGNC Symbol;Acc:HGNC:33751]	protein_coding	322.227	0.593703	0.101518	5.84823	4.97e-09	1.48e-07
ENSG00000178952.11	16	28842411	28846348	TUFM	Tu translation elongation factor, mitochondrial [Source:HGNC Symbol;Acc:HGNC:12420]	protein_coding	4512.32	-0.29049	0.0496773	-5.84754	4.99e-09	1.48e-07
ENSG00000163468.15	1	156308968	156367873	CCT3	chaperonin containing TCP1 subunit 3 [Source:HGNC Symbol;Acc:HGNC:1616]	protein_coding	5690.21	-0.318642	0.0545525	-5.84103	5.19e-09	1.53e-07
ENSG00000204435.15	6	31665227	31670343	CSNK2B	casein kinase 2 beta [Source:HGNC Symbol;Acc:HGNC:2460]	protein_coding	2123.27	-0.217594	0.0373556	-5.82494	5.71e-09	1.69e-07
ENSG00000123737.13	4	121801318	121817021	EXOSC9	exosome component 9 [Source:HGNC Symbol;Acc:HGNC:9137]	protein_coding	741.183	-0.371712	0.063895	-5.81754	5.97e-09	1.76e-07
ENSG00000140534.14	15	89575469	89631056	TICRR	TOPBP1 interacting checkpoint and replication regulator [Source:HGNC Symbol;Acc:HGNC:28704]	protein_coding	671.582	-1.28983	0.221978	-5.81063	6.22e-09	1.83e-07
ENSG00000035687.10	1	244408494	244451909	ADSS2	adenylosuccinate synthase 2 [Source:HGNC Symbol;Acc:HGNC:292]	protein_coding	850.998	-0.314374	0.0541957	-5.80072	6.6e-09	1.94e-07
ENSG00000158050.5	2	96143169	96145440	DUSP2	dual specificity phosphatase 2 [Source:HGNC Symbol;Acc:HGNC:3068]	protein_coding	889.985	-0.38047	0.0657027	-5.79078	7.01e-09	2.05e-07
ENSG00000095015.6	5	56815549	56896152	MAP3K1	mitogen-activated protein kinase kinase kinase 1 [Source:HGNC Symbol;Acc:HGNC:6848]	protein_coding	1453.33	0.328834	0.0568356	5.78571	7.22e-09	2.11e-07
ENSG00000141076.18	16	69131291	69231130	UTP4	UTP4 small subunit processome component [Source:HGNC Symbol;Acc:HGNC:1983]	protein_coding	1397.9	-0.474468	0.0820181	-5.78492	7.25e-09	2.11e-07
ENSG00000164938.14	8	94925972	94949378	TP53INP1	tumor protein p53 inducible nuclear protein 1 [Source:HGNC Symbol;Acc:HGNC:18022]	protein_coding	115.016	0.862583	0.149103	5.78515	7.24e-09	2.11e-07
ENSG00000117118.10	1	17018722	17054032	SDHB	succinate dehydrogenase complex iron sulfur subunit B [Source:HGNC Symbol;Acc:HGNC:10681]	protein_coding	1263.43	-0.342465	0.059216	-5.78332	7.32e-09	2.12e-07
ENSG00000117016.10	1	40620680	40665682	RIMS3	regulating synaptic membrane exocytosis 3 [Source:HGNC Symbol;Acc:HGNC:21292]	protein_coding	405.741	0.863819	0.149382	5.78261	7.35e-09	2.13e-07
ENSG00000055044.11	2	202265736	202303661	NOP58	NOP58 ribonucleoprotein [Source:HGNC Symbol;Acc:HGNC:29926]	protein_coding	2676.05	-0.332969	0.0576175	-5.77896	7.52e-09	2.17e-07
ENSG00000102096.9	X	48913182	48919024	PIM2	Pim-2 proto-oncogene, serine/threonine kinase [Source:HGNC Symbol;Acc:HGNC:8987]	protein_coding	2833.32	-0.280013	0.0484551	-5.77882	7.52e-09	2.17e-07
ENSG00000143256.5	1	161100556	161118055	PFDN2	prefoldin subunit 2 [Source:HGNC Symbol;Acc:HGNC:8867]	protein_coding	704.779	-0.422232	0.0730838	-5.77737	7.59e-09	2.18e-07
ENSG00000165609.13	10	12165330	12196144	NUDT5	nudix hydrolase 5 [Source:HGNC Symbol;Acc:HGNC:8052]	protein_coding	922.864	-0.361588	0.0626018	-5.77599	7.65e-09	2.19e-07
ENSG00000181026.15	15	88621337	88632281	AEN	apoptosis enhancing nuclease [Source:HGNC Symbol;Acc:HGNC:25722]	protein_coding	791.441	-0.452385	0.0783321	-5.77522	7.69e-09	2.2e-07
ENSG00000144231.11	2	127843553	127858155	POLR2D	RNA polymerase II subunit D [Source:HGNC Symbol;Acc:HGNC:9191]	protein_coding	1365.14	-0.358954	0.0621669	-5.77404	7.74e-09	2.21e-07
ENSG00000135932.11	2	230712842	230821075	CAB39	calcium binding protein 39 [Source:HGNC Symbol;Acc:HGNC:20292]	protein_coding	1821.91	-0.392036	0.067938	-5.77049	7.9e-09	2.25e-07
ENSG00000174282.12	17	7459366	7484263	ZBTB4	zinc finger and BTB domain containing 4 [Source:HGNC Symbol;Acc:HGNC:23847]	protein_coding	530.94	0.414873	0.0719185	5.76865	7.99e-09	2.27e-07
ENSG00000214022.11	7	150368189	150374044	REPIN1	replication initiator 1 [Source:HGNC Symbol;Acc:HGNC:17922]	protein_coding	1959.49	0.350374	0.0607495	5.76752	8.04e-09	2.28e-07
ENSG00000002549.13	4	17577198	17607972	LAP3	leucine aminopeptidase 3 [Source:HGNC Symbol;Acc:HGNC:18449]	protein_coding	1309.39	-0.320578	0.0555955	-5.76627	8.1e-09	2.3e-07
ENSG00000014138.9	11	65261920	65305589	POLA2	DNA polymerase alpha 2, accessory subunit [Source:HGNC Symbol;Acc:HGNC:30073]	protein_coding	798.495	-0.656919	0.113933	-5.76582	8.13e-09	2.3e-07
ENSG00000127564.17	16	2968024	2980479	PKMYT1	protein kinase, membrane associated tyrosine/threonine 1 [Source:HGNC Symbol;Acc:HGNC:29650]	protein_coding	509.089	-1.39101	0.241407	-5.7621	8.31e-09	2.34e-07
ENSG00000186577.14	6	34246381	34249108	SMIM29	small integral membrane protein 29 [Source:HGNC Symbol;Acc:HGNC:1340]	protein_coding	143.015	0.721948	0.125386	5.7578	8.52e-09	2.4e-07
ENSG00000033867.16	3	27372721	27484420	SLC4A7	solute carrier family 4 member 7 [Source:HGNC Symbol;Acc:HGNC:11033]	protein_coding	1195.05	-0.710002	0.123412	-5.75309	8.76e-09	2.46e-07
ENSG00000112406.5	6	139135080	139180802	HECA	hdc homolog, cell cycle regulator [Source:HGNC Symbol;Acc:HGNC:21041]	protein_coding	1303.2	0.297889	0.0517781	5.75318	8.76e-09	2.46e-07
ENSG00000139343.10	12	95858928	95903828	SNRPF	small nuclear ribonucleoprotein polypeptide F [Source:HGNC Symbol;Acc:HGNC:11162]	protein_coding	945.715	-0.33526	0.0583028	-5.75033	8.91e-09	2.49e-07
ENSG00000147274.14	X	136848004	136880764	RBMX	RNA binding motif protein X-linked [Source:HGNC Symbol;Acc:HGNC:9910]	protein_coding	4898.68	-0.327209	0.0569178	-5.74879	8.99e-09	2.51e-07
ENSG00000131171.13	X	81202102	81298547	SH3BGRL	SH3 domain binding glutamate rich protein like [Source:HGNC Symbol;Acc:HGNC:10823]	protein_coding	1518.42	0.292468	0.0508876	5.74734	9.07e-09	2.53e-07
ENSG00000143321.19	1	156742109	156766925	HDGF	heparin binding growth factor [Source:HGNC Symbol;Acc:HGNC:4856]	protein_coding	3404.27	-0.26972	0.0470157	-5.7368	9.65e-09	2.68e-07
ENSG00000136868.11	9	113221544	113264492	SLC31A1	solute carrier family 31 member 1 [Source:HGNC Symbol;Acc:HGNC:11016]	protein_coding	655.074	-0.450406	0.0785336	-5.7352	9.74e-09	2.7e-07
ENSG00000163444.12	1	203007374	203024848	TMEM183A	transmembrane protein 183A [Source:HGNC Symbol;Acc:HGNC:20173]	protein_coding	1019.15	-0.302246	0.0527465	-5.73016	1e-08	2.78e-07
ENSG00000169508.7	13	99294539	99307399	GPR183	G protein-coupled receptor 183 [Source:HGNC Symbol;Acc:HGNC:3128]	protein_coding	511.22	-0.475041	0.0829699	-5.72546	1.03e-08	2.85e-07
ENSG00000170606.15	5	133052013	133106449	HSPA4	heat shock protein family A (Hsp70) member 4 [Source:HGNC Symbol;Acc:HGNC:5237]	protein_coding	4779.51	-0.361532	0.0631518	-5.72481	1.04e-08	2.86e-07
ENSG00000115902.11	2	64988477	65023865	SLC1A4	solute carrier family 1 member 4 [Source:HGNC Symbol;Acc:HGNC:10942]	protein_coding	876.409	0.547748	0.0957186	5.72248	1.05e-08	2.89e-07
ENSG00000163932.15	3	53156009	53192717	PRKCD	protein kinase C delta [Source:HGNC Symbol;Acc:HGNC:9399]	protein_coding	979.867	-0.324932	0.0568182	-5.7188	1.07e-08	2.95e-07
ENSG00000169241.19	1	155135344	155138857	SLC50A1	solute carrier family 50 member 1 [Source:HGNC Symbol;Acc:HGNC:30657]	protein_coding	542.568	0.606514	0.106211	5.71048	1.13e-08	3.09e-07
ENSG00000160200.18	21	43053191	43076943	CBS	cystathionine beta-synthase [Source:HGNC Symbol;Acc:HGNC:1550]	protein_coding	610.527	1.12146	0.196616	5.7038	1.17e-08	3.21e-07
ENSG00000100220.12	22	32387582	32412248	RTCB	RNA 2',3'-cyclic phosphate and 5'-OH ligase [Source:HGNC Symbol;Acc:HGNC:26935]	protein_coding	1347.71	-0.276213	0.0484804	-5.69742	1.22e-08	3.32e-07
ENSG00000221968.9	11	61873519	61892051	FADS3	fatty acid desaturase 3 [Source:HGNC Symbol;Acc:HGNC:3576]	protein_coding	1351.99	0.803296	0.141108	5.69276	1.25e-08	3.41e-07
ENSG00000173638.19	21	45493572	45573365	SLC19A1	solute carrier family 19 member 1 [Source:HGNC Symbol;Acc:HGNC:10937]	protein_coding	478.026	-0.876335	0.154426	-5.67478	1.39e-08	3.78e-07
ENSG00000204899.6	13	72708367	72727629	MZT1	mitotic spindle organizing protein 1 [Source:HGNC Symbol;Acc:HGNC:33830]	protein_coding	1497.05	-0.42636	0.0751777	-5.67136	1.42e-08	3.84e-07
ENSG00000219481.10	1	16562319	16613562	NBPF1	NBPF member 1 [Source:HGNC Symbol;Acc:HGNC:26088]	protein_coding	937.071	0.635435	0.11222	5.66241	1.49e-08	4.03e-07
ENSG00000068831.19	11	64726911	64745456	RASGRP2	RAS guanyl releasing protein 2 [Source:HGNC Symbol;Acc:HGNC:9879]	protein_coding	1147.77	0.698423	0.123339	5.66264	1.49e-08	4.03e-07
ENSG00000084733.11	2	26034084	26137454	RAB10	RAB10, member RAS oncogene family [Source:HGNC Symbol;Acc:HGNC:9759]	protein_coding	2144.44	-0.444504	0.0785439	-5.65931	1.52e-08	4.1e-07
ENSG00000165102.15	8	43140464	43202855	HGSNAT	heparan-alpha-glucosaminide N-acetyltransferase [Source:HGNC Symbol;Acc:HGNC:26527]	protein_coding	289.938	0.722197	0.127899	5.64664	1.64e-08	4.4e-07
ENSG00000097046.13	1	91500851	91525764	CDC7	cell division cycle 7 [Source:HGNC Symbol;Acc:HGNC:1745]	protein_coding	610.75	-0.742477	0.131574	-5.64304	1.67e-08	4.49e-07
ENSG00000198740.9	17	49289206	49362473	ZNF652	zinc finger protein 652 [Source:HGNC Symbol;Acc:HGNC:29147]	protein_coding	393.124	0.762088	0.135231	5.63544	1.75e-08	4.68e-07
ENSG00000178209.16	8	143915153	143976734	PLEC	plectin [Source:HGNC Symbol;Acc:HGNC:9069]	protein_coding	2181.05	0.755562	0.134087	5.63488	1.75e-08	4.69e-07
ENSG00000165406.16	10	45454585	45594906	MARCHF8	membrane associated ring-CH-type finger 8 [Source:HGNC Symbol;Acc:HGNC:23356]	protein_coding	436.688	0.576999	0.102566	5.62565	1.85e-08	4.94e-07
ENSG00000145050.19	3	51385291	51389397	MANF	mesencephalic astrocyte derived neurotrophic factor [Source:HGNC Symbol;Acc:HGNC:15461]	protein_coding	664.547	-0.421018	0.0749082	-5.62046	1.9e-08	5.07e-07
ENSG00000159346.13	1	202940826	202958572	ADIPOR1	adiponectin receptor 1 [Source:HGNC Symbol;Acc:HGNC:24040]	protein_coding	1077.21	-0.320728	0.0570668	-5.62023	1.91e-08	5.07e-07
ENSG00000142945.13	1	44739818	44767767	KIF2C	kinesin family member 2C [Source:HGNC Symbol;Acc:HGNC:6393]	protein_coding	1534.63	-1.42544	0.253829	-5.61574	1.96e-08	5.2e-07
ENSG00000131378.14	3	16313574	16514026	RFTN1	raftlin, lipid raft linker 1 [Source:HGNC Symbol;Acc:HGNC:30278]	protein_coding	5353.9	0.29249	0.0521119	5.61273	1.99e-08	5.28e-07
ENSG00000125166.13	16	58707131	58734342	GOT2	glutamic-oxaloacetic transaminase 2 [Source:HGNC Symbol;Acc:HGNC:4433]	protein_coding	2786.67	-0.260298	0.0463951	-5.61047	2.02e-08	5.34e-07
ENSG00000150593.18	10	110871795	110900006	PDCD4	programmed cell death 4 [Source:HGNC Symbol;Acc:HGNC:8763]	protein_coding	3346.65	0.325359	0.0581184	5.59822	2.17e-08	5.72e-07
ENSG00000112081.17	6	36594353	36605600	SRSF3	serine and arginine rich splicing factor 3 [Source:HGNC Symbol;Acc:HGNC:10785]	protein_coding	5820.35	-0.201112	0.0359343	-5.59665	2.19e-08	5.76e-07
ENSG00000000938.13	1	27612064	27635185	FGR	FGR proto-oncogene, Src family tyrosine kinase [Source:HGNC Symbol;Acc:HGNC:3697]	protein_coding	61.1108	1.36005	0.243257	5.59102	2.26e-08	5.94e-07
ENSG00000113575.10	5	134194332	134226073	PPP2CA	protein phosphatase 2 catalytic subunit alpha [Source:HGNC Symbol;Acc:HGNC:9299]	protein_coding	2822.76	-0.259053	0.0463414	-5.5901	2.27e-08	5.96e-07
ENSG00000228716.7	5	80626226	80654983	DHFR	dihydrofolate reductase [Source:HGNC Symbol;Acc:HGNC:2861]	protein_coding	2170.11	-0.616952	0.110566	-5.57997	2.41e-08	6.3e-07
ENSG00000136875.13	9	113275642	113294009	PRPF4	pre-mRNA processing factor 4 [Source:HGNC Symbol;Acc:HGNC:17349]	protein_coding	1301.15	-0.264832	0.0476037	-5.56326	2.65e-08	6.92e-07
ENSG00000160867.15	5	177086905	177098144	FGFR4	fibroblast growth factor receptor 4 [Source:HGNC Symbol;Acc:HGNC:3691]	protein_coding	111.335	-2.18513	0.393296	-5.55593	2.76e-08	7.2e-07
ENSG00000110955.9	12	56638175	56645984	ATP5F1B	ATP synthase F1 subunit beta [Source:HGNC Symbol;Acc:HGNC:830]	protein_coding	10589	-0.342696	0.0616883	-5.55528	2.77e-08	7.22e-07
ENSG00000072310.17	17	17810399	17837011	SREBF1	sterol regulatory element binding transcription factor 1 [Source:HGNC Symbol;Acc:HGNC:11289]	protein_coding	924.361	0.80989	0.145868	5.5522	2.82e-08	7.33e-07
ENSG00000182504.11	3	101724593	101770562	CEP97	centrosomal protein 97 [Source:HGNC Symbol;Acc:HGNC:26244]	protein_coding	621.213	-3.68642	0.664353	-5.54888	2.88e-08	7.46e-07
ENSG00000176208.9	17	30831966	30895869	ATAD5	ATPase family AAA domain containing 5 [Source:HGNC Symbol;Acc:HGNC:25752]	protein_coding	814.088	-0.532069	0.0959206	-5.54698	2.91e-08	7.52e-07
ENSG00000095397.16	9	114402080	114505473	WHRN	whirlin [Source:HGNC Symbol;Acc:HGNC:16361]	protein_coding	81.3262	1.32009	0.239266	5.51723	3.44e-08	8.9e-07
ENSG00000089195.15	20	5937228	5950558	TRMT6	tRNA methyltransferase 6 [Source:HGNC Symbol;Acc:HGNC:20900]	protein_coding	1161.21	-0.416575	0.0755382	-5.51476	3.49e-08	9.01e-07
ENSG00000089280.19	16	31180138	31191605	FUS	FUS RNA binding protein [Source:HGNC Symbol;Acc:HGNC:4010]	protein_coding	7067.47	-0.245042	0.0444403	-5.51396	3.51e-08	9.03e-07
ENSG00000012963.15	14	93207241	93229215	UBR7	ubiquitin protein ligase E3 component n-recognin 7 [Source:HGNC Symbol;Acc:HGNC:20344]	protein_coding	1705.79	-0.432946	0.0785318	-5.513	3.53e-08	9.06e-07
ENSG00000090054.15	9	92000087	92115413	SPTLC1	serine palmitoyltransferase long chain base subunit 1 [Source:HGNC Symbol;Acc:HGNC:11277]	protein_coding	841.374	-0.489398	0.0888287	-5.50946	3.6e-08	9.22e-07
ENSG00000157734.14	15	64151715	64157481	SNX22	sorting nexin 22 [Source:HGNC Symbol;Acc:HGNC:16315]	protein_coding	929.057	0.69439	0.126039	5.50933	3.6e-08	9.22e-07
ENSG00000005100.13	17	5440917	5468982	DHX33	DEAH-box helicase 33 [Source:HGNC Symbol;Acc:HGNC:16718]	protein_coding	1292.98	-0.360625	0.0654954	-5.50611	3.67e-08	9.37e-07
ENSG00000075826.17	10	100486646	100519864	SEC31B	SEC31 homolog B, COPII coat complex component [Source:HGNC Symbol;Acc:HGNC:23197]	protein_coding	625.096	0.783478	0.142335	5.50448	3.7e-08	9.44e-07
ENSG00000125445.11	17	75261674	75266376	MRPS7	mitochondrial ribosomal protein S7 [Source:HGNC Symbol;Acc:HGNC:14499]	protein_coding	1021.34	-0.340149	0.0618143	-5.50275	3.74e-08	9.52e-07
ENSG00000186416.17	X	119588337	119606443	NKRF	NFKB repressing factor [Source:HGNC Symbol;Acc:HGNC:19374]	protein_coding	747.149	-0.315923	0.0575263	-5.49181	3.98e-08	1.01e-06
ENSG00000113387.12	5	32531633	32604079	SUB1	SUB1 regulator of transcription [Source:HGNC Symbol;Acc:HGNC:19985]	protein_coding	1409.61	-0.261867	0.0476996	-5.48993	4.02e-08	1.02e-06
ENSG00000189306.11	22	42508344	42519796	RRP7A	ribosomal RNA processing 7 homolog A [Source:HGNC Symbol;Acc:HGNC:24286]	protein_coding	1787.05	-0.336881	0.0613775	-5.48867	4.05e-08	1.02e-06
ENSG00000055130.17	7	148697914	148801110	CUL1	cullin 1 [Source:HGNC Symbol;Acc:HGNC:2551]	protein_coding	1479.04	-0.285372	0.0520022	-5.4877	4.07e-08	1.03e-06
ENSG00000104972.15	19	54617158	54637528	LILRB1	leukocyte immunoglobulin like receptor B1 [Source:HGNC Symbol;Acc:HGNC:6605]	protein_coding	898.977	-0.535716	0.0976354	-5.4869	4.09e-08	1.03e-06
ENSG00000197355.11	9	137077517	137084539	UAP1L1	UDP-N-acetylglucosamine pyrophosphorylase 1 like 1 [Source:HGNC Symbol;Acc:HGNC:28082]	protein_coding	402.764	0.81497	0.148642	5.48276	4.19e-08	1.05e-06
ENSG00000100413.17	22	41525799	41544606	POLR3H	RNA polymerase III subunit H [Source:HGNC Symbol;Acc:HGNC:30349]	protein_coding	767.712	-0.449963	0.0821471	-5.47752	4.31e-08	1.08e-06
ENSG00000146701.12	7	76048051	76067508	MDH2	malate dehydrogenase 2 [Source:HGNC Symbol;Acc:HGNC:6971]	protein_coding	3768.55	-0.3091	0.0564601	-5.47466	4.38e-08	1.1e-06
ENSG00000109133.13	4	41935129	41960803	TMEM33	transmembrane protein 33 [Source:HGNC Symbol;Acc:HGNC:25541]	protein_coding	725.755	-0.51128	0.0936239	-5.461	4.73e-08	1.18e-06
ENSG00000146386.8	6	139028745	139043302	ABRACL	ABRA C-terminal like [Source:HGNC Symbol;Acc:HGNC:21230]	protein_coding	1129.06	-0.305739	0.0560165	-5.45801	4.81e-08	1.2e-06
ENSG00000108091.11	10	59788747	59906556	CCDC6	coiled-coil domain containing 6 [Source:HGNC Symbol;Acc:HGNC:18782]	protein_coding	1604.99	-0.297619	0.0546607	-5.44484	5.19e-08	1.29e-06
ENSG00000156697.13	X	129906121	129929761	UTP14A	UTP14A small subunit processome component [Source:HGNC Symbol;Acc:HGNC:10665]	protein_coding	788.496	-0.344226	0.0632398	-5.44319	5.23e-08	1.3e-06
ENSG00000167552.15	12	49184686	49189080	TUBA1A	tubulin alpha 1a [Source:HGNC Symbol;Acc:HGNC:20766]	protein_coding	2001.53	0.40162	0.0737878	5.4429	5.24e-08	1.3e-06
ENSG00000184922.14	17	45221444	45247319	FMNL1	formin like 1 [Source:HGNC Symbol;Acc:HGNC:1212]	protein_coding	1960.29	0.431084	0.0792515	5.43944	5.34e-08	1.33e-06
ENSG00000169188.5	X	55000363	55009057	APEX2	apurinic/apyrimidinic endodeoxyribonuclease 2 [Source:HGNC Symbol;Acc:HGNC:17889]	protein_coding	662.978	-0.452842	0.0832713	-5.43815	5.38e-08	1.33e-06
ENSG00000137168.8	6	36854827	36874803	PPIL1	peptidylprolyl isomerase like 1 [Source:HGNC Symbol;Acc:HGNC:9260]	protein_coding	799.877	-0.310928	0.0572393	-5.43207	5.57e-08	1.38e-06
ENSG00000185515.15	X	155071420	155123077	BRCC3	BRCA1/BRCA2-containing complex subunit 3 [Source:HGNC Symbol;Acc:HGNC:24185]	protein_coding	547.237	-0.440811	0.0812055	-5.42834	5.69e-08	1.4e-06
ENSG00000147010.18	X	19533977	19887600	SH3KBP1	SH3 domain containing kinase binding protein 1 [Source:HGNC Symbol;Acc:HGNC:13867]	protein_coding	2089.95	0.284275	0.0523793	5.42725	5.72e-08	1.41e-06
ENSG00000116752.6	1	114567557	114581629	BCAS2	BCAS2 pre-mRNA processing factor [Source:HGNC Symbol;Acc:HGNC:975]	protein_coding	659.737	-0.382807	0.0705833	-5.42348	5.84e-08	1.44e-06
ENSG00000033627.17	17	42458844	42522582	ATP6V0A1	ATPase H+ transporting V0 subunit a1 [Source:HGNC Symbol;Acc:HGNC:865]	protein_coding	523.843	0.686195	0.126617	5.41945	5.98e-08	1.47e-06
ENSG00000114686.9	3	131462212	131502983	MRPL3	mitochondrial ribosomal protein L3 [Source:HGNC Symbol;Acc:HGNC:10379]	protein_coding	2174.45	-0.385195	0.071103	-5.41742	6.05e-08	1.48e-06
ENSG00000004142.12	17	28346633	28357527	POLDIP2	DNA polymerase delta interacting protein 2 [Source:HGNC Symbol;Acc:HGNC:23781]	protein_coding	1854.82	-0.249359	0.0460345	-5.4168	6.07e-08	1.48e-06
ENSG00000170632.14	7	103074881	103099759	ARMC10	armadillo repeat containing 10 [Source:HGNC Symbol;Acc:HGNC:21706]	protein_coding	1070.22	-0.519345	0.0958891	-5.4161	6.09e-08	1.49e-06
ENSG00000143751.10	1	225982702	225999343	SDE2	SDE2 telomere maintenance homolog [Source:HGNC Symbol;Acc:HGNC:26643]	protein_coding	750.8	-0.434228	0.0802485	-5.41104	6.27e-08	1.53e-06
ENSG00000171132.14	2	45651345	46187990	PRKCE	protein kinase C epsilon [Source:HGNC Symbol;Acc:HGNC:9401]	protein_coding	474.92	0.889129	0.164463	5.40624	6.44e-08	1.56e-06
ENSG00000165119.21	9	83968083	83980616	HNRNPK	heterogeneous nuclear ribonucleoprotein K [Source:HGNC Symbol;Acc:HGNC:5044]	protein_coding	12073.8	-0.188798	0.0349721	-5.39853	6.72e-08	1.63e-06
ENSG00000104980.8	19	7926718	7943667	TIMM44	translocase of inner mitochondrial membrane 44 [Source:HGNC Symbol;Acc:HGNC:17316]	protein_coding	961.819	-0.407519	0.0755813	-5.39179	6.98e-08	1.69e-06
ENSG00000145386.11	4	121816444	121823883	CCNA2	cyclin A2 [Source:HGNC Symbol;Acc:HGNC:1578]	protein_coding	1710.93	-1.19628	0.22192	-5.39057	7.02e-08	1.7e-06
ENSG00000012779.11	10	45374176	45446119	ALOX5	arachidonate 5-lipoxygenase [Source:HGNC Symbol;Acc:HGNC:435]	protein_coding	1139.4	0.404228	0.075158	5.37838	7.52e-08	1.81e-06
ENSG00000102316.17	X	54807599	54816015	MAGED2	MAGE family member D2 [Source:HGNC Symbol;Acc:HGNC:16353]	protein_coding	438.528	0.782586	0.145677	5.37204	7.78e-08	1.88e-06
ENSG00000101017.14	20	46118278	46129863	CD40	CD40 molecule [Source:HGNC Symbol;Acc:HGNC:11919]	protein_coding	1689.44	-0.294888	0.054907	-5.37068	7.84e-08	1.89e-06
ENSG00000158517.15	7	74773962	74789376	NCF1	neutrophil cytosolic factor 1 [Source:HGNC Symbol;Acc:HGNC:7660]	protein_coding	2031.07	0.431657	0.0803806	5.37017	7.87e-08	1.89e-06
ENSG00000072501.19	X	53374149	53422728	SMC1A	structural maintenance of chromosomes 1A [Source:HGNC Symbol;Acc:HGNC:11111]	protein_coding	2820.19	-0.345233	0.0642914	-5.36982	7.88e-08	1.89e-06
ENSG00000166333.14	11	6603708	6610874	ILK	integrin linked kinase [Source:HGNC Symbol;Acc:HGNC:6040]	protein_coding	977.512	0.42048	0.0783857	5.36425	8.13e-08	1.94e-06
ENSG00000103257.9	16	87830023	87869507	SLC7A5	solute carrier family 7 member 5 [Source:HGNC Symbol;Acc:HGNC:11063]	protein_coding	5906.98	-0.305058	0.0569584	-5.3558	8.52e-08	2.03e-06
ENSG00000136244.12	7	22725884	22732002	IL6	interleukin 6 [Source:HGNC Symbol;Acc:HGNC:6018]	protein_coding	241.644	-0.618142	0.115424	-5.35541	8.54e-08	2.03e-06
ENSG00000082516.9	5	154887411	154938211	GEMIN5	gem nuclear organelle associated protein 5 [Source:HGNC Symbol;Acc:HGNC:20043]	protein_coding	1192.41	-0.503291	0.0940713	-5.3501	8.79e-08	2.09e-06
ENSG00000121104.8	17	49710332	49789180	FAM117A	family with sequence similarity 117 member A [Source:HGNC Symbol;Acc:HGNC:24179]	protein_coding	728.891	0.466861	0.087427	5.34001	9.29e-08	2.21e-06
ENSG00000205542.11	X	12975110	12977227	TMSB4X	thymosin beta 4 X-linked [Source:HGNC Symbol;Acc:HGNC:11881]	protein_coding	16567.4	0.187412	0.0351417	5.33304	9.66e-08	2.29e-06
ENSG00000116560.11	1	35176378	35193145	SFPQ	splicing factor proline and glutamine rich [Source:HGNC Symbol;Acc:HGNC:10774]	protein_coding	6770.17	-0.208804	0.0391926	-5.32763	9.95e-08	2.35e-06
ENSG00000170296.10	17	7240008	7242449	GABARAP	GABA type A receptor-associated protein [Source:HGNC Symbol;Acc:HGNC:4067]	protein_coding	434.68	0.645502	0.121163	5.32754	9.96e-08	2.35e-06
ENSG00000143669.14	1	235661041	235883640	LYST	lysosomal trafficking regulator [Source:HGNC Symbol;Acc:HGNC:1968]	protein_coding	359.25	0.861586	0.161856	5.32318	1.02e-07	2.4e-06
ENSG00000173418.12	20	20017310	20033655	NAA20	N-alpha-acetyltransferase 20, NatB catalytic subunit [Source:HGNC Symbol;Acc:HGNC:15908]	protein_coding	923.868	-0.321564	0.0605433	-5.3113	1.09e-07	2.56e-06
ENSG00000182162.11	X	1462581	1537185	P2RY8	P2Y receptor family member 8 [Source:HGNC Symbol;Acc:HGNC:15524]	protein_coding	2399.79	0.365337	0.0688189	5.30867	1.1e-07	2.6e-06
ENSG00000242485.6	1	1401909	1407293	MRPL20	mitochondrial ribosomal protein L20 [Source:HGNC Symbol;Acc:HGNC:14478]	protein_coding	1070.14	-0.381358	0.0718923	-5.30457	1.13e-07	2.65e-06
ENSG00000186432.10	3	160495007	160565571	KPNA4	karyopherin subunit alpha 4 [Source:HGNC Symbol;Acc:HGNC:6397]	protein_coding	1698.68	-0.291844	0.0550214	-5.3042	1.13e-07	2.65e-06
ENSG00000114867.22	3	184314495	184335358	EIF4G1	eukaryotic translation initiation factor 4 gamma 1 [Source:HGNC Symbol;Acc:HGNC:3296]	protein_coding	8631.02	-0.34165	0.0644285	-5.30278	1.14e-07	2.66e-06
ENSG00000057757.10	1	23778418	23788232	PITHD1	PITH domain containing 1 [Source:HGNC Symbol;Acc:HGNC:25022]	protein_coding	1033.47	-0.320651	0.0604657	-5.30303	1.14e-07	2.66e-06
ENSG00000090661.12	19	8206736	8262421	CERS4	ceramide synthase 4 [Source:HGNC Symbol;Acc:HGNC:23747]	protein_coding	508.696	0.554342	0.104548	5.30225	1.14e-07	2.67e-06
ENSG00000154429.11	1	229321011	229343294	CCSAP	centriole, cilia and spindle associated protein [Source:HGNC Symbol;Acc:HGNC:29578]	protein_coding	382.016	0.602383	0.113862	5.29047	1.22e-07	2.84e-06
ENSG00000111906.18	6	125219962	125302078	HDDC2	HD domain containing 2 [Source:HGNC Symbol;Acc:HGNC:21078]	protein_coding	906.641	-0.334389	0.0632905	-5.28339	1.27e-07	2.94e-06
ENSG00000123975.5	9	89311195	89316703	CKS2	CDC28 protein kinase regulatory subunit 2 [Source:HGNC Symbol;Acc:HGNC:2000]	protein_coding	1216.32	-0.405777	0.0768639	-5.27916	1.3e-07	3.01e-06
ENSG00000039319.17	5	80408013	80483379	ZFYVE16	zinc finger FYVE-type containing 16 [Source:HGNC Symbol;Acc:HGNC:20756]	protein_coding	370.597	1.8253	0.346567	5.26679	1.39e-07	3.21e-06
ENSG00000171490.13	16	11833850	11851580	RSL1D1	ribosomal L1 domain containing 1 [Source:HGNC Symbol;Acc:HGNC:24534]	protein_coding	4629.58	-0.215274	0.0408942	-5.26417	1.41e-07	3.25e-06
ENSG00000154174.8	3	100363431	100401089	TOMM70	translocase of outer mitochondrial membrane 70 [Source:HGNC Symbol;Acc:HGNC:11985]	protein_coding	1903.58	-0.242051	0.0459891	-5.26322	1.42e-07	3.26e-06
ENSG00000128016.7	19	39406847	39409412	ZFP36	ZFP36 ring finger protein [Source:HGNC Symbol;Acc:HGNC:12862]	protein_coding	929.412	0.382855	0.0728426	5.25593	1.47e-07	3.39e-06
ENSG00000179010.15	4	6640091	6642745	MRFAP1	Morf4 family associated protein 1 [Source:HGNC Symbol;Acc:HGNC:24549]	protein_coding	3664.95	-0.244381	0.0465572	-5.24904	1.53e-07	3.51e-06
ENSG00000167513.9	16	88803789	88809258	CDT1	chromatin licensing and DNA replication factor 1 [Source:HGNC Symbol;Acc:HGNC:24576]	protein_coding	1236.18	-1.06714	0.203504	-5.24383	1.57e-07	3.61e-06
ENSG00000214706.11	3	50287732	50292918	IFRD2	interferon related developmental regulator 2 [Source:HGNC Symbol;Acc:HGNC:5457]	protein_coding	1435.77	-0.316644	0.0604431	-5.23871	1.62e-07	3.7e-06
ENSG00000241839.10	15	64841883	64868002	PLEKHO2	pleckstrin homology domain containing O2 [Source:HGNC Symbol;Acc:HGNC:30026]	protein_coding	594.414	0.40016	0.0763873	5.23857	1.62e-07	3.7e-06
ENSG00000153574.9	2	88691673	88750929	RPIA	ribose 5-phosphate isomerase A [Source:HGNC Symbol;Acc:HGNC:10297]	protein_coding	987.151	-0.321445	0.0613848	-5.23656	1.64e-07	3.73e-06
ENSG00000215784.6	1	145095974	145112696	FAM72D	family with sequence similarity 72 member D [Source:HGNC Symbol;Acc:HGNC:33593]	protein_coding	705.116	-1.57713	0.301234	-5.23557	1.64e-07	3.75e-06
ENSG00000010295.20	12	6538961	6556073	IFFO1	intermediate filament family orphan 1 [Source:HGNC Symbol;Acc:HGNC:24970]	protein_coding	484.627	0.583144	0.111406	5.23438	1.66e-07	3.77e-06
ENSG00000136982.6	8	119833976	119855894	DSCC1	DNA replication and sister chromatid cohesion 1 [Source:HGNC Symbol;Acc:HGNC:24453]	protein_coding	365.312	-1.16965	0.223879	-5.22445	1.75e-07	3.97e-06
ENSG00000161980.6	16	46407	53608	POLR3K	RNA polymerase III subunit K [Source:HGNC Symbol;Acc:HGNC:14121]	protein_coding	509.596	-0.429324	0.0821795	-5.22422	1.75e-07	3.97e-06
ENSG00000073849.16	3	186930325	187078553	ST6GAL1	ST6 beta-galactoside alpha-2,6-sialyltransferase 1 [Source:HGNC Symbol;Acc:HGNC:10860]	protein_coding	2491.88	0.268826	0.0514612	5.22387	1.75e-07	3.97e-06
ENSG00000041357.16	15	78540405	78552417	PSMA4	proteasome 20S subunit alpha 4 [Source:HGNC Symbol;Acc:HGNC:9533]	protein_coding	2261.77	-0.271104	0.0519119	-5.22239	1.77e-07	3.99e-06
ENSG00000179832.17	8	144148016	144261940	MROH1	maestro heat like repeat family member 1 [Source:HGNC Symbol;Acc:HGNC:26958]	protein_coding	396.108	0.559109	0.107061	5.22235	1.77e-07	3.99e-06
ENSG00000171793.16	1	40979688	41012565	CTPS1	CTP synthase 1 [Source:HGNC Symbol;Acc:HGNC:2519]	protein_coding	1491.05	-0.577435	0.110777	-5.21258	1.86e-07	4.19e-06
ENSG00000105281.12	19	46774883	46788594	SLC1A5	solute carrier family 1 member 5 [Source:HGNC Symbol;Acc:HGNC:10943]	protein_coding	3455.76	-0.301078	0.0578344	-5.20587	1.93e-07	4.34e-06
ENSG00000064102.15	12	26905181	26938326	INTS13	integrator complex subunit 13 [Source:HGNC Symbol;Acc:HGNC:20174]	protein_coding	1806.99	-0.521722	0.100237	-5.20489	1.94e-07	4.36e-06
ENSG00000169714.17	3	129167827	129183922	CNBP	CCHC-type zinc finger nucleic acid binding protein [Source:HGNC Symbol;Acc:HGNC:13164]	protein_coding	5603.55	-0.186416	0.0358388	-5.2015	1.98e-07	4.43e-06
ENSG00000100385.14	22	37125843	37175054	IL2RB	interleukin 2 receptor subunit beta [Source:HGNC Symbol;Acc:HGNC:6009]	protein_coding	138.497	-1.09966	0.211477	-5.19991	1.99e-07	4.46e-06
ENSG00000157916.20	1	2391775	2405442	RER1	retention in endoplasmic reticulum sorting receptor 1 [Source:HGNC Symbol;Acc:HGNC:30309]	protein_coding	1265.32	-0.357739	0.0688186	-5.19829	2.01e-07	4.49e-06
ENSG00000254858.10	19	18193218	18196948	MPV17L2	MPV17 mitochondrial inner membrane protein like 2 [Source:HGNC Symbol;Acc:HGNC:28177]	protein_coding	221.558	-0.483753	0.0930851	-5.19689	2.03e-07	4.52e-06
ENSG00000115128.7	2	24067586	24076373	SF3B6	splicing factor 3b subunit 6 [Source:HGNC Symbol;Acc:HGNC:30096]	protein_coding	897.792	-0.38422	0.0739412	-5.19629	2.03e-07	4.53e-06
ENSG00000177606.8	1	58776845	58784048	JUN	Jun proto-oncogene, AP-1 transcription factor subunit [Source:HGNC Symbol;Acc:HGNC:6204]	protein_coding	173.093	-0.520479	0.100174	-5.19575	2.04e-07	4.53e-06
ENSG00000065135.12	1	109548615	109600195	GNAI3	G protein subunit alpha i3 [Source:HGNC Symbol;Acc:HGNC:4387]	protein_coding	1428.73	-0.23173	0.0446217	-5.19322	2.07e-07	4.59e-06
ENSG00000112759.19	6	44219553	44234142	SLC29A1	solute carrier family 29 member 1 (Augustine blood group) [Source:HGNC Symbol;Acc:HGNC:11003]	protein_coding	1517.75	-0.452193	0.0870833	-5.19265	2.07e-07	4.59e-06
ENSG00000166451.14	16	81006552	81033114	CENPN	centromere protein N [Source:HGNC Symbol;Acc:HGNC:30873]	protein_coding	431.133	-0.603205	0.116181	-5.19195	2.08e-07	4.6e-06
ENSG00000173200.13	3	122577628	122639047	PARP15	poly(ADP-ribose) polymerase family member 15 [Source:HGNC Symbol;Acc:HGNC:26876]	protein_coding	970.531	0.604627	0.116515	5.18925	2.11e-07	4.66e-06
ENSG00000111581.10	12	68686951	68745809	NUP107	nucleoporin 107 [Source:HGNC Symbol;Acc:HGNC:29914]	protein_coding	1497.33	-0.280709	0.0541722	-5.18179	2.2e-07	4.84e-06
ENSG00000158417.11	2	99337371	99401326	EIF5B	eukaryotic translation initiation factor 5B [Source:HGNC Symbol;Acc:HGNC:30793]	protein_coding	3657.78	-0.403924	0.0780187	-5.17727	2.25e-07	4.96e-06
ENSG00000125977.7	20	34088309	34112243	EIF2S2	eukaryotic translation initiation factor 2 subunit beta [Source:HGNC Symbol;Acc:HGNC:3266]	protein_coding	4687.34	-0.2358	0.045589	-5.1723	2.31e-07	5.08e-06
ENSG00000134061.5	5	67179613	67196799	CD180	CD180 molecule [Source:HGNC Symbol;Acc:HGNC:6726]	protein_coding	1525.8	-0.313276	0.0605734	-5.17184	2.32e-07	5.09e-06
ENSG00000130066.16	X	23783173	23786226	SAT1	spermidine/spermine N1-acetyltransferase 1 [Source:HGNC Symbol;Acc:HGNC:10540]	protein_coding	665.767	0.40252	0.0778825	5.1683	2.36e-07	5.17e-06
ENSG00000127249.15	3	193398967	193593111	ATP13A4	ATPase 13A4 [Source:HGNC Symbol;Acc:HGNC:25422]	protein_coding	42.8486	3.70382	0.716627	5.16841	2.36e-07	5.17e-06
ENSG00000162032.16	16	1776712	1793700	SPSB3	splA/ryanodine receptor domain and SOCS box containing 3 [Source:HGNC Symbol;Acc:HGNC:30629]	protein_coding	268.527	0.581035	0.112438	5.16762	2.37e-07	5.18e-06
ENSG00000141759.15	18	79970813	80033949	TXNL4A	thioredoxin like 4A [Source:HGNC Symbol;Acc:HGNC:30551]	protein_coding	700.886	-0.345337	0.0669428	-5.15869	2.49e-07	5.42e-06
ENSG00000260735.2	16	15094411	15109197	AC139256.1	phospholipase A2 group X (PLA2G10) pseudogene	transcribed_processed_pseudogene	76.6868	0.920655	0.178557	5.15608	2.52e-07	5.49e-06
ENSG00000143384.14	1	150560895	150579738	MCL1	MCL1 apoptosis regulator, BCL2 family member [Source:HGNC Symbol;Acc:HGNC:6943]	protein_coding	4335.24	-0.192908	0.0374344	-5.15321	2.56e-07	5.56e-06
ENSG00000013306.16	17	44319625	44324870	SLC25A39	solute carrier family 25 member 39 [Source:HGNC Symbol;Acc:HGNC:24279]	protein_coding	2110.94	-0.319471	0.0620212	-5.15099	2.59e-07	5.62e-06
ENSG00000116852.15	1	200969390	201023714	KIF21B	kinesin family member 21B [Source:HGNC Symbol;Acc:HGNC:29442]	protein_coding	1512.76	0.34569	0.0671753	5.14608	2.66e-07	5.76e-06
ENSG00000124193.16	20	43457893	43466046	SRSF6	serine and arginine rich splicing factor 6 [Source:HGNC Symbol;Acc:HGNC:10788]	protein_coding	3405.94	-0.222788	0.0433086	-5.14419	2.69e-07	5.81e-06
ENSG00000101773.19	18	22798261	23026488	RBBP8	RB binding protein 8, endonuclease [Source:HGNC Symbol;Acc:HGNC:9891]	protein_coding	1304.07	-0.650727	0.126764	-5.13337	2.85e-07	6.13e-06
ENSG00000156675.16	8	37858618	37899497	RAB11FIP1	RAB11 family interacting protein 1 [Source:HGNC Symbol;Acc:HGNC:30265]	protein_coding	1471.55	-0.422483	0.0822989	-5.13351	2.84e-07	6.13e-06
ENSG00000108953.17	17	1344275	1400222	YWHAE	tyrosine 3-monooxygenase/tryptophan 5-monooxygenase activation protein epsilon [Source:HGNC Symbol;Acc:HGNC:12851]	protein_coding	8839.74	-0.326875	0.0636889	-5.13237	2.86e-07	6.16e-06
ENSG00000128886.12	15	43772605	43777315	ELL3	elongation factor for RNA polymerase II 3 [Source:HGNC Symbol;Acc:HGNC:23113]	protein_coding	566.263	-0.642355	0.12521	-5.13023	2.89e-07	6.22e-06
ENSG00000166598.16	12	103930107	103953931	HSP90B1	heat shock protein 90 beta family member 1 [Source:HGNC Symbol;Acc:HGNC:12028]	protein_coding	5624.79	-0.190869	0.0372105	-5.12944	2.91e-07	6.23e-06
ENSG00000181061.14	3	42782908	42804490	HIGD1A	HIG1 hypoxia inducible domain family member 1A [Source:HGNC Symbol;Acc:HGNC:29527]	protein_coding	887.893	-0.382062	0.0744938	-5.12878	2.92e-07	6.25e-06
ENSG00000275700.6	17	36948925	37056871	AATF	apoptosis antagonizing transcription factor [Source:HGNC Symbol;Acc:HGNC:19235]	protein_coding	1426.35	-0.286717	0.0559385	-5.12557	2.97e-07	6.34e-06
ENSG00000138069.18	2	65070696	65130331	RAB1A	RAB1A, member RAS oncogene family [Source:HGNC Symbol;Acc:HGNC:9758]	protein_coding	1490.7	-0.235652	0.0459961	-5.12331	3e-07	6.41e-06
ENSG00000123219.13	5	65517766	65563168	CENPK	centromere protein K [Source:HGNC Symbol;Acc:HGNC:29479]	protein_coding	433.77	-0.710377	0.138783	-5.11863	3.08e-07	6.56e-06
ENSG00000101945.17	X	48695554	48709016	SUV39H1	suppressor of variegation 3-9 homolog 1 [Source:HGNC Symbol;Acc:HGNC:11479]	protein_coding	356.649	-0.570717	0.111502	-5.11843	3.08e-07	6.56e-06
ENSG00000080345.18	2	151409883	151508013	RIF1	replication timing regulatory factor 1 [Source:HGNC Symbol;Acc:HGNC:23207]	protein_coding	2186.51	-0.3403	0.0665021	-5.11714	3.1e-07	6.59e-06
ENSG00000100485.12	14	50117130	50231578	SOS2	SOS Ras/Rho guanine nucleotide exchange factor 2 [Source:HGNC Symbol;Acc:HGNC:11188]	protein_coding	759.5	0.509332	0.0995652	5.11556	3.13e-07	6.64e-06
ENSG00000138035.15	2	55634061	55693863	PNPT1	polyribonucleotide nucleotidyltransferase 1 [Source:HGNC Symbol;Acc:HGNC:23166]	protein_coding	1310.11	-0.485812	0.0949853	-5.11461	3.14e-07	6.65e-06
ENSG00000136261.15	7	16646131	16706523	BZW2	basic leucine zipper and W2 domains 2 [Source:HGNC Symbol;Acc:HGNC:18808]	protein_coding	1645.66	-0.28038	0.0548179	-5.11475	3.14e-07	6.65e-06
ENSG00000155561.15	7	135557917	135648757	NUP205	nucleoporin 205 [Source:HGNC Symbol;Acc:HGNC:18658]	protein_coding	2560.76	-0.40945	0.0800871	-5.11256	3.18e-07	6.71e-06
ENSG00000167604.15	19	35887653	35902303	NFKBID	NFKB inhibitor delta [Source:HGNC Symbol;Acc:HGNC:15671]	protein_coding	356.572	0.638566	0.124963	5.11005	3.22e-07	6.79e-06
ENSG00000130826.18	X	154762742	154777689	DKC1	dyskerin pseudouridine synthase 1 [Source:HGNC Symbol;Acc:HGNC:2890]	protein_coding	2868.39	-0.399547	0.0782774	-5.10424	3.32e-07	6.99e-06
ENSG00000197119.13	14	100291116	100306547	SLC25A29	solute carrier family 25 member 29 [Source:HGNC Symbol;Acc:HGNC:20116]	protein_coding	246.141	1.04225	0.204233	5.10326	3.34e-07	7.02e-06
ENSG00000188610.12	1	121167646	121185539	FAM72B	family with sequence similarity 72 member B [Source:HGNC Symbol;Acc:HGNC:24805]	protein_coding	669.923	-1.3396	0.262882	-5.09584	3.47e-07	7.29e-06
ENSG00000111602.12	12	56416363	56449426	TIMELESS	timeless circadian regulator [Source:HGNC Symbol;Acc:HGNC:11813]	protein_coding	1135.24	-0.291282	0.0571865	-5.09354	3.51e-07	7.36e-06
ENSG00000084623.12	1	32221077	32245397	EIF3I	eukaryotic translation initiation factor 3 subunit I [Source:HGNC Symbol;Acc:HGNC:3272]	protein_coding	3643.38	-0.192787	0.0378547	-5.09283	3.53e-07	7.38e-06
ENSG00000211772.11	7	142801041	142802748	TRBC2	T cell receptor beta constant 2 [Source:HGNC Symbol;Acc:HGNC:12157]	TR_C_gene	338.072	0.417454	0.0819796	5.09217	3.54e-07	7.39e-06
ENSG00000159147.18	21	33559542	33588706	DONSON	DNA replication fork stabilization factor DONSON [Source:HGNC Symbol;Acc:HGNC:2993]	protein_coding	491.199	-0.902931	0.177349	-5.09127	3.56e-07	7.42e-06
ENSG00000106153.13	7	56101573	56106476	CHCHD2	coiled-coil-helix-coiled-coil-helix domain containing 2 [Source:HGNC Symbol;Acc:HGNC:21645]	protein_coding	3791.62	-0.286875	0.05654	-5.07385	3.9e-07	8.12e-06
ENSG00000112137.18	6	12716554	13287843	PHACTR1	phosphatase and actin regulator 1 [Source:HGNC Symbol;Acc:HGNC:20990]	protein_coding	712.837	0.505802	0.0997321	5.07161	3.94e-07	8.2e-06
ENSG00000102007.11	X	49171898	49175235	PLP2	proteolipid protein 2 [Source:HGNC Symbol;Acc:HGNC:9087]	protein_coding	932.726	0.315291	0.0621779	5.07079	3.96e-07	8.22e-06
ENSG00000104147.9	15	41309273	41332591	OIP5	Opa interacting protein 5 [Source:HGNC Symbol;Acc:HGNC:20300]	protein_coding	182.336	-1.38929	0.274029	-5.06986	3.98e-07	8.25e-06
ENSG00000162783.11	1	181088700	181092900	IER5	immediate early response 5 [Source:HGNC Symbol;Acc:HGNC:5393]	protein_coding	1077.46	0.285463	0.0563197	5.06862	4.01e-07	8.29e-06
ENSG00000107371.14	9	37759234	37832117	EXOSC3	exosome component 3 [Source:HGNC Symbol;Acc:HGNC:17944]	protein_coding	605.282	-0.513044	0.101497	-5.05478	4.31e-07	8.9e-06
ENSG00000085415.16	18	12947133	12987536	SEH1L	SEH1 like nucleoporin [Source:HGNC Symbol;Acc:HGNC:30379]	protein_coding	1713.71	-0.394699	0.078144	-5.05092	4.4e-07	9.07e-06
ENSG00000029363.17	6	136256627	136289851	BCLAF1	BCL2 associated transcription factor 1 [Source:HGNC Symbol;Acc:HGNC:16863]	protein_coding	4952.47	-0.259087	0.0512997	-5.05047	4.41e-07	9.08e-06
ENSG00000153187.20	1	244840638	244864560	HNRNPU	heterogeneous nuclear ribonucleoprotein U [Source:HGNC Symbol;Acc:HGNC:5048]	protein_coding	11975.3	-0.307426	0.0608772	-5.04993	4.42e-07	9.09e-06
ENSG00000100890.16	14	35121846	35277622	PRORP	protein only RNase P catalytic subunit [Source:HGNC Symbol;Acc:HGNC:19958]	protein_coding	508.857	-0.504416	0.0998982	-5.0493	4.43e-07	9.11e-06
ENSG00000139190.17	12	6462237	6470677	VAMP1	vesicle associated membrane protein 1 [Source:HGNC Symbol;Acc:HGNC:12642]	protein_coding	695.348	0.574334	0.113783	5.04762	4.47e-07	9.17e-06
ENSG00000162636.16	1	108560089	108644900	FAM102B	family with sequence similarity 102 member B [Source:HGNC Symbol;Acc:HGNC:27637]	protein_coding	411.436	0.678684	0.13462	5.0415	4.62e-07	9.46e-06
ENSG00000101444.13	20	34280268	34311802	AHCY	adenosylhomocysteinase [Source:HGNC Symbol;Acc:HGNC:343]	protein_coding	3756.84	-0.213622	0.0423856	-5.03997	4.66e-07	9.52e-06
ENSG00000239779.7	2	74458400	74460891	WBP1	WW domain binding protein 1 [Source:HGNC Symbol;Acc:HGNC:12737]	protein_coding	375.082	0.506499	0.100559	5.03682	4.73e-07	9.66e-06
ENSG00000157873.18	1	2555639	2565382	TNFRSF14	TNF receptor superfamily member 14 [Source:HGNC Symbol;Acc:HGNC:11912]	protein_coding	621.009	0.743798	0.147969	5.02671	4.99e-07	1.02e-05
ENSG00000206503.13	6	29941260	29945884	HLA-A	major histocompatibility complex, class I, A [Source:HGNC Symbol;Acc:HGNC:4931]	protein_coding	9720.1	0.235935	0.0469528	5.02495	5.04e-07	1.02e-05
ENSG00000162851.8	1	246540561	246566261	TFB2M	transcription factor B2, mitochondrial [Source:HGNC Symbol;Acc:HGNC:18559]	protein_coding	495.234	-0.4091	0.0814245	-5.02429	5.05e-07	1.03e-05
ENSG00000150779.12	11	112084800	112086798	TIMM8B	translocase of inner mitochondrial membrane 8 homolog B [Source:HGNC Symbol;Acc:HGNC:11818]	protein_coding	429.095	-0.45118	0.0898104	-5.0237	5.07e-07	1.03e-05
ENSG00000136205.17	7	47275154	47582558	TNS3	tensin 3 [Source:HGNC Symbol;Acc:HGNC:21616]	protein_coding	1038.58	0.584402	0.116375	5.02174	5.12e-07	1.04e-05
ENSG00000189159.16	17	75135248	75168281	JPT1	Jupiter microtubule associated homolog 1 [Source:HGNC Symbol;Acc:HGNC:14569]	protein_coding	1548.15	-0.382094	0.0761321	-5.01883	5.2e-07	1.05e-05
ENSG00000143179.16	1	165827614	165911618	UCK2	uridine-cytidine kinase 2 [Source:HGNC Symbol;Acc:HGNC:12562]	protein_coding	944.244	-0.524789	0.10465	-5.01471	5.31e-07	1.07e-05
ENSG00000104131.13	15	44537125	44563029	EIF3J	eukaryotic translation initiation factor 3 subunit J [Source:HGNC Symbol;Acc:HGNC:3270]	protein_coding	2019.17	-0.32838	0.0655203	-5.01188	5.39e-07	1.09e-05
ENSG00000132661.4	20	23350791	23354771	NXT1	nuclear transport factor 2 like export factor 1 [Source:HGNC Symbol;Acc:HGNC:15913]	protein_coding	544.688	-0.393004	0.0784205	-5.01149	5.4e-07	1.09e-05
ENSG00000140525.19	15	89243945	89317261	FANCI	FA complementation group I [Source:HGNC Symbol;Acc:HGNC:25568]	protein_coding	2607.05	-1.1913	0.237996	-5.00552	5.57e-07	1.12e-05
ENSG00000169976.7	6	144094884	144095573	SF3B5	splicing factor 3b subunit 5 [Source:HGNC Symbol;Acc:HGNC:21083]	protein_coding	1023.71	-0.329433	0.065837	-5.00378	5.62e-07	1.13e-05
ENSG00000149547.15	11	125569280	125584684	EI24	EI24 autophagy associated transmembrane protein [Source:HGNC Symbol;Acc:HGNC:13276]	protein_coding	2232.73	-0.320746	0.0641393	-5.00077	5.71e-07	1.14e-05
ENSG00000142207.7	21	32311018	32393012	URB1	URB1 ribosome biogenesis homolog [Source:HGNC Symbol;Acc:HGNC:17344]	protein_coding	1256.36	-0.279598	0.0559418	-4.99801	5.79e-07	1.16e-05
ENSG00000165458.14	11	72223701	72239147	INPPL1	inositol polyphosphate phosphatase like 1 [Source:HGNC Symbol;Acc:HGNC:6080]	protein_coding	2722.02	0.452754	0.0906302	4.99562	5.86e-07	1.17e-05
ENSG00000168374.11	3	57571363	57598220	ARF4	ADP ribosylation factor 4 [Source:HGNC Symbol;Acc:HGNC:655]	protein_coding	884.736	-0.379537	0.0760157	-4.99288	5.95e-07	1.19e-05
ENSG00000198826.11	15	32615144	32639941	ARHGAP11A	Rho GTPase activating protein 11A [Source:HGNC Symbol;Acc:HGNC:15783]	protein_coding	1908.49	-1.04874	0.210087	-4.99196	5.98e-07	1.19e-05
ENSG00000106682.16	7	74174231	74197122	EIF4H	eukaryotic translation initiation factor 4H [Source:HGNC Symbol;Acc:HGNC:12741]	protein_coding	6906.08	-0.160375	0.0321271	-4.9919	5.98e-07	1.19e-05
ENSG00000167702.13	8	144466043	144474202	KIFC2	kinesin family member C2 [Source:HGNC Symbol;Acc:HGNC:29530]	protein_coding	720.163	1.1003	0.220429	4.99162	5.99e-07	1.19e-05
ENSG00000187514.17	2	231706895	231713551	PTMA	prothymosin alpha [Source:HGNC Symbol;Acc:HGNC:9623]	protein_coding	25012.7	-0.218212	0.0437193	-4.9912	6e-07	1.19e-05
ENSG00000170855.4	12	120443964	120446384	TRIAP1	TP53 regulated inhibitor of apoptosis 1 [Source:HGNC Symbol;Acc:HGNC:26937]	protein_coding	554.582	-0.400232	0.0801928	-4.99087	6.01e-07	1.19e-05
ENSG00000105011.9	19	14119512	14136613	ASF1B	anti-silencing function 1B histone chaperone [Source:HGNC Symbol;Acc:HGNC:20996]	protein_coding	787.826	-0.869997	0.174404	-4.9884	6.09e-07	1.2e-05
ENSG00000143727.16	2	264140	278283	ACP1	acid phosphatase 1 [Source:HGNC Symbol;Acc:HGNC:122]	protein_coding	1016.32	-0.303138	0.0607808	-4.9874	6.12e-07	1.21e-05
ENSG00000011007.12	1	23743155	23762059	ELOA	elongin A [Source:HGNC Symbol;Acc:HGNC:11620]	protein_coding	1300.78	-0.306397	0.0614549	-4.98572	6.17e-07	1.22e-05
ENSG00000174173.7	3	101561868	101566446	TRMT10C	tRNA methyltransferase 10C, mitochondrial RNase P subunit [Source:HGNC Symbol;Acc:HGNC:26022]	protein_coding	810.822	-0.375333	0.0752864	-4.9854	6.18e-07	1.22e-05
ENSG00000196591.12	6	113933028	114011308	HDAC2	histone deacetylase 2 [Source:HGNC Symbol;Acc:HGNC:4853]	protein_coding	3215.41	-0.3418	0.0685845	-4.98363	6.24e-07	1.23e-05
ENSG00000215251.4	20	3146519	3159865	FASTKD5	FAST kinase domains 5 [Source:HGNC Symbol;Acc:HGNC:25790]	protein_coding	583.997	-0.307347	0.0616757	-4.98328	6.25e-07	1.23e-05
ENSG00000100372.15	22	40769630	40819399	SLC25A17	solute carrier family 25 member 17 [Source:HGNC Symbol;Acc:HGNC:10987]	protein_coding	460.966	-0.511555	0.102669	-4.98256	6.27e-07	1.23e-05
ENSG00000274712.2	17	68205489	68207493	AC005332.4	bromodomain PHD finger transcription factor (BPTF) pseudogene	transcribed_unprocessed_pseudogene	176.254	0.969371	0.194553	4.98255	6.28e-07	1.23e-05
ENSG00000163931.16	3	53224712	53256052	TKT	transketolase [Source:HGNC Symbol;Acc:HGNC:11834]	protein_coding	4763.58	-0.317369	0.0637061	-4.98177	6.3e-07	1.23e-05
ENSG00000077420.16	10	26438341	26567803	APBB1IP	amyloid beta precursor protein binding family B member 1 interacting protein [Source:HGNC Symbol;Acc:HGNC:17379]	protein_coding	1621.6	0.23409	0.0469978	4.98088	6.33e-07	1.24e-05
ENSG00000163545.11	1	205302063	205321745	NUAK2	NUAK family kinase 2 [Source:HGNC Symbol;Acc:HGNC:29558]	protein_coding	153.091	0.747309	0.150135	4.97758	6.44e-07	1.26e-05
ENSG00000162073.14	16	2969270	2973484	PAQR4	progestin and adipoQ receptor family member 4 [Source:HGNC Symbol;Acc:HGNC:26386]	protein_coding	421.127	-1.05033	0.211171	-4.97384	6.56e-07	1.28e-05
ENSG00000141384.13	18	26226445	26391685	TAF4B	TATA-box binding protein associated factor 4b [Source:HGNC Symbol;Acc:HGNC:11538]	protein_coding	661.848	-0.351587	0.0706971	-4.97315	6.59e-07	1.28e-05
ENSG00000165916.9	11	47418769	47426473	PSMC3	proteasome 26S subunit, ATPase 3 [Source:HGNC Symbol;Acc:HGNC:9549]	protein_coding	1927.16	-0.323616	0.0651682	-4.96586	6.84e-07	1.33e-05
ENSG00000169021.6	19	29205320	29213151	UQCRFS1	ubiquinol-cytochrome c reductase, Rieske iron-sulfur polypeptide 1 [Source:HGNC Symbol;Acc:HGNC:12587]	protein_coding	1419.95	-0.260543	0.0524874	-4.96391	6.91e-07	1.34e-05
ENSG00000133872.14	8	30063003	30083208	SARAF	store-operated calcium entry associated regulatory factor [Source:HGNC Symbol;Acc:HGNC:28789]	protein_coding	1167.82	0.36383	0.0733124	4.96274	6.95e-07	1.35e-05
ENSG00000130813.18	19	10086122	10093252	SHFL	shiftless antiviral inhibitor of ribosomal frameshifting [Source:HGNC Symbol;Acc:HGNC:25649]	protein_coding	347.779	0.548094	0.110454	4.96218	6.97e-07	1.35e-05
ENSG00000008018.9	6	170535120	170553307	PSMB1	proteasome 20S subunit beta 1 [Source:HGNC Symbol;Acc:HGNC:9537]	protein_coding	2567.76	-0.228691	0.0461707	-4.95315	7.3e-07	1.41e-05
ENSG00000179409.11	17	744421	753999	GEMIN4	gem nuclear organelle associated protein 4 [Source:HGNC Symbol;Acc:HGNC:15717]	protein_coding	1415.23	-0.372375	0.0751901	-4.95244	7.33e-07	1.41e-05
ENSG00000151576.10	3	114005833	114088422	QTRT2	queuine tRNA-ribosyltransferase accessory subunit 2 [Source:HGNC Symbol;Acc:HGNC:25771]	protein_coding	992.359	-0.374458	0.0756544	-4.94959	7.44e-07	1.43e-05
ENSG00000163636.11	3	64010550	64024010	PSMD6	proteasome 26S subunit, non-ATPase 6 [Source:HGNC Symbol;Acc:HGNC:9564]	protein_coding	1217.76	-0.252133	0.0509544	-4.9482	7.49e-07	1.44e-05
ENSG00000119900.9	6	71288811	71309059	OGFRL1	opioid growth factor receptor like 1 [Source:HGNC Symbol;Acc:HGNC:21378]	protein_coding	2426.3	0.360653	0.0729659	4.94276	7.7e-07	1.48e-05
ENSG00000135446.17	12	57747727	57756013	CDK4	cyclin dependent kinase 4 [Source:HGNC Symbol;Acc:HGNC:1773]	protein_coding	3196.46	-0.278016	0.0562562	-4.94197	7.73e-07	1.48e-05
ENSG00000133028.12	17	10672474	10698375	SCO1	synthesis of cytochrome C oxidase 1 [Source:HGNC Symbol;Acc:HGNC:10603]	protein_coding	1126.57	-0.313217	0.0634319	-4.93785	7.9e-07	1.51e-05
ENSG00000113312.11	5	160009113	160065543	TTC1	tetratricopeptide repeat domain 1 [Source:HGNC Symbol;Acc:HGNC:12391]	protein_coding	857.867	-0.229338	0.0464874	-4.93334	8.08e-07	1.55e-05
ENSG00000106588.12	7	42916828	42932185	PSMA2	proteasome 20S subunit alpha 2 [Source:HGNC Symbol;Acc:HGNC:9531]	protein_coding	1748.76	-0.316368	0.0641468	-4.93194	8.14e-07	1.55e-05
ENSG00000186185.14	17	44924709	44947773	KIF18B	kinesin family member 18B [Source:HGNC Symbol;Acc:HGNC:27102]	protein_coding	826.847	-1.39777	0.28374	-4.92622	8.38e-07	1.6e-05
ENSG00000111196.10	12	10604193	10613609	MAGOHB	mago homolog B, exon junction complex subunit [Source:HGNC Symbol;Acc:HGNC:25504]	protein_coding	332.901	-0.614725	0.12478	-4.92647	8.37e-07	1.6e-05
ENSG00000111615.14	12	75490863	75511636	KRR1	KRR1 small subunit processome component homolog [Source:HGNC Symbol;Acc:HGNC:5176]	protein_coding	1369.63	-0.358162	0.0727567	-4.92273	8.53e-07	1.62e-05
ENSG00000018510.18	2	177392746	177567024	AGPS	alkylglycerone phosphate synthase [Source:HGNC Symbol;Acc:HGNC:327]	protein_coding	1271.27	-0.425079	0.0864321	-4.91807	8.74e-07	1.66e-05
ENSG00000101166.16	20	59033145	59042809	PRELID3B	PRELI domain containing 3B [Source:HGNC Symbol;Acc:HGNC:15892]	protein_coding	1980.84	-0.387214	0.0787858	-4.91477	8.89e-07	1.68e-05
ENSG00000154016.14	17	19020656	19047011	GRAP	GRB2 related adaptor protein [Source:HGNC Symbol;Acc:HGNC:4562]	protein_coding	649.183	0.541193	0.11012	4.91456	8.9e-07	1.68e-05
ENSG00000101187.16	20	62642503	62685785	SLCO4A1	solute carrier organic anion transporter family member 4A1 [Source:HGNC Symbol;Acc:HGNC:10953]	protein_coding	396.019	-0.464542	0.0945509	-4.91314	8.96e-07	1.69e-05
ENSG00000146859.6	7	135148072	135166215	TMEM140	transmembrane protein 140 [Source:HGNC Symbol;Acc:HGNC:21870]	protein_coding	30.8284	1.43896	0.292896	4.91287	8.98e-07	1.69e-05
ENSG00000169756.16	2	108534355	108687246	LIMS1	LIM zinc finger domain containing 1 [Source:HGNC Symbol;Acc:HGNC:6616]	protein_coding	1109.83	-0.395589	0.0805332	-4.91212	9.01e-07	1.7e-05
ENSG00000090238.12	16	30092314	30096915	YPEL3	yippee like 3 [Source:HGNC Symbol;Acc:HGNC:18327]	protein_coding	77.9372	1.32781	0.270496	4.90879	9.16e-07	1.72e-05
ENSG00000168288.13	2	149569637	149587778	MMADHC	metabolism of cobalamin associated D [Source:HGNC Symbol;Acc:HGNC:25221]	protein_coding	899.847	-0.26734	0.0544891	-4.9063	9.28e-07	1.74e-05
ENSG00000109519.13	4	7058895	7068064	GRPEL1	GrpE like 1, mitochondrial [Source:HGNC Symbol;Acc:HGNC:19696]	protein_coding	1260.18	-0.425718	0.0868276	-4.90302	9.44e-07	1.77e-05
ENSG00000123485.12	2	233833416	233854566	HJURP	Holliday junction recognition protein [Source:HGNC Symbol;Acc:HGNC:25444]	protein_coding	1024.57	-1.19152	0.243305	-4.89723	9.72e-07	1.82e-05
ENSG00000095139.14	11	118572390	118603033	ARCN1	archain 1 [Source:HGNC Symbol;Acc:HGNC:649]	protein_coding	3785.61	-0.355324	0.0726666	-4.88978	1.01e-06	1.89e-05
ENSG00000111653.20	12	6650301	6663142	ING4	inhibitor of growth family member 4 [Source:HGNC Symbol;Acc:HGNC:19423]	protein_coding	258.481	0.774492	0.158389	4.88981	1.01e-06	1.89e-05
ENSG00000259834.1	1	110653560	110657040	AL365361.1	novel transcript	lncRNA	65.0618	-0.92855	0.190114	-4.88419	1.04e-06	1.94e-05
ENSG00000069956.13	15	51952106	52067375	MAPK6	mitogen-activated protein kinase 6 [Source:HGNC Symbol;Acc:HGNC:6879]	protein_coding	1388.36	-0.645962	0.132306	-4.88232	1.05e-06	1.95e-05
ENSG00000107968.10	10	30434021	30461833	MAP3K8	mitogen-activated protein kinase kinase kinase 8 [Source:HGNC Symbol;Acc:HGNC:6860]	protein_coding	427.959	0.59689	0.122322	4.87966	1.06e-06	1.98e-05
ENSG00000225630.1	1	629640	630683	MTND2P28	MT-ND2 pseudogene 28 [Source:HGNC Symbol;Acc:HGNC:42129]	unprocessed_pseudogene	1359.53	-0.516236	0.105897	-4.87489	1.09e-06	2.02e-05
ENSG00000175938.7	16	30949068	30956461	ORAI3	ORAI calcium release-activated calcium modulator 3 [Source:HGNC Symbol;Acc:HGNC:28185]	protein_coding	114.621	0.927596	0.190282	4.87485	1.09e-06	2.02e-05
ENSG00000163659.13	3	156673235	156706770	TIPARP	TCDD inducible poly(ADP-ribose) polymerase [Source:HGNC Symbol;Acc:HGNC:23696]	protein_coding	739.031	0.38456	0.0788924	4.87449	1.09e-06	2.02e-05
ENSG00000103035.11	16	74296814	74306288	PSMD7	proteasome 26S subunit, non-ATPase 7 [Source:HGNC Symbol;Acc:HGNC:9565]	protein_coding	1587.92	-0.317518	0.0651682	-4.87229	1.1e-06	2.04e-05
ENSG00000160094.15	1	33256492	33300719	ZNF362	zinc finger protein 362 [Source:HGNC Symbol;Acc:HGNC:18079]	protein_coding	141.942	0.748695	0.153752	4.86951	1.12e-06	2.07e-05
ENSG00000213614.10	15	72340924	72376420	HEXA	hexosaminidase subunit alpha [Source:HGNC Symbol;Acc:HGNC:4878]	protein_coding	643.377	0.381625	0.0783784	4.869	1.12e-06	2.07e-05
ENSG00000121691.7	11	34438934	34472060	CAT	catalase [Source:HGNC Symbol;Acc:HGNC:1516]	protein_coding	1252.02	0.463962	0.0954397	4.86131	1.17e-06	2.15e-05
ENSG00000153310.19	8	129839593	130017129	CYRIB	CYFIP related Rac1 interactor B [Source:HGNC Symbol;Acc:HGNC:25216]	protein_coding	2033.57	-0.368149	0.0757504	-4.86002	1.17e-06	2.16e-05
ENSG00000091164.13	18	56597209	56651600	TXNL1	thioredoxin like 1 [Source:HGNC Symbol;Acc:HGNC:12436]	protein_coding	1159.82	-0.245478	0.0505618	-4.85501	1.2e-06	2.21e-05
ENSG00000206053.13	16	1678256	1702280	JPT2	Jupiter microtubule associated homolog 2 [Source:HGNC Symbol;Acc:HGNC:14137]	protein_coding	1688.37	-0.306821	0.0632121	-4.85384	1.21e-06	2.22e-05
ENSG00000198771.11	1	167630093	167708696	RCSD1	RCSD domain containing 1 [Source:HGNC Symbol;Acc:HGNC:28310]	protein_coding	2437.46	0.229126	0.0472031	4.85405	1.21e-06	2.22e-05
ENSG00000198563.14	6	31530219	31542448	DDX39B	DExD-box helicase 39B [Source:HGNC Symbol;Acc:HGNC:13917]	protein_coding	7710.27	-0.250959	0.0517405	-4.85035	1.23e-06	2.26e-05
ENSG00000165684.4	9	136375577	136400168	SNAPC4	small nuclear RNA activating complex polypeptide 4 [Source:HGNC Symbol;Acc:HGNC:11137]	protein_coding	819.574	-0.341376	0.0703952	-4.84942	1.24e-06	2.26e-05
ENSG00000062650.20	10	86435256	86521792	WAPL	WAPL cohesin release factor [Source:HGNC Symbol;Acc:HGNC:23293]	protein_coding	2488.35	-0.251551	0.0518814	-4.84858	1.24e-06	2.27e-05
ENSG00000214736.8	6	41787662	41789898	TOMM6	translocase of outer mitochondrial membrane 6 [Source:HGNC Symbol;Acc:HGNC:34528]	protein_coding	1713.67	-0.24713	0.0510512	-4.84083	1.29e-06	2.36e-05
ENSG00000116459.11	1	111448864	111462773	ATP5PB	ATP synthase peripheral stalk-membrane subunit b [Source:HGNC Symbol;Acc:HGNC:840]	protein_coding	3111.88	-0.185783	0.0383921	-4.8391	1.3e-06	2.38e-05
ENSG00000105404.11	19	41956681	41959321	RABAC1	Rab acceptor 1 [Source:HGNC Symbol;Acc:HGNC:9794]	protein_coding	523.352	0.341334	0.0705636	4.83726	1.32e-06	2.39e-05
ENSG00000104964.15	19	3052910	3063107	TLE5	TLE family member 5, transcriptional modulator [Source:HGNC Symbol;Acc:HGNC:307]	protein_coding	2184.02	0.26184	0.0541699	4.83369	1.34e-06	2.43e-05
ENSG00000139496.16	13	25301556	25349800	NUP58	nucleoporin 58 [Source:HGNC Symbol;Acc:HGNC:20261]	protein_coding	2423.83	-0.344487	0.0713101	-4.83083	1.36e-06	2.47e-05
ENSG00000175768.13	9	37582646	37592604	TOMM5	translocase of outer mitochondrial membrane 5 [Source:HGNC Symbol;Acc:HGNC:31369]	protein_coding	1064.97	-0.35001	0.0726422	-4.81827	1.45e-06	2.62e-05
ENSG00000009307.16	1	114716913	114758676	CSDE1	cold shock domain containing E1 [Source:HGNC Symbol;Acc:HGNC:29905]	protein_coding	8632.96	-0.273908	0.0568616	-4.8171	1.46e-06	2.64e-05
ENSG00000167325.15	11	4094707	4138932	RRM1	ribonucleotide reductase catalytic subunit M1 [Source:HGNC Symbol;Acc:HGNC:10451]	protein_coding	3499.83	-0.491026	0.102038	-4.81217	1.49e-06	2.7e-05
ENSG00000130985.17	X	47190861	47215128	UBA1	ubiquitin like modifier activating enzyme 1 [Source:HGNC Symbol;Acc:HGNC:12469]	protein_coding	4872.09	-0.236877	0.0492641	-4.80831	1.52e-06	2.75e-05
ENSG00000132467.4	4	70688532	70690551	UTP3	UTP3 small subunit processome component [Source:HGNC Symbol;Acc:HGNC:24477]	protein_coding	1157.85	-0.290721	0.0604754	-4.80726	1.53e-06	2.76e-05
ENSG00000140307.11	15	59638062	59657541	GTF2A2	general transcription factor IIA subunit 2 [Source:HGNC Symbol;Acc:HGNC:4647]	protein_coding	686.144	-0.496914	0.103378	-4.80674	1.53e-06	2.76e-05
ENSG00000136938.9	9	97983341	98015943	ANP32B	acidic nuclear phosphoprotein 32 family member B [Source:HGNC Symbol;Acc:HGNC:16677]	protein_coding	4947.16	-0.211185	0.0439722	-4.80268	1.57e-06	2.81e-05
ENSG00000139146.14	12	31280584	31327058	SINHCAF	SIN3-HDAC complex associated factor [Source:HGNC Symbol;Acc:HGNC:30702]	protein_coding	2985.82	-0.202944	0.0422682	-4.80133	1.58e-06	2.82e-05
ENSG00000161011.20	5	179806398	179838078	SQSTM1	sequestosome 1 [Source:HGNC Symbol;Acc:HGNC:11280]	protein_coding	2045.2	0.735273	0.153134	4.80151	1.57e-06	2.82e-05
ENSG00000151502.11	11	134224671	134247788	VPS26B	VPS26, retromer complex component B [Source:HGNC Symbol;Acc:HGNC:28119]	protein_coding	372.2	0.642476	0.133936	4.79689	1.61e-06	2.88e-05
ENSG00000136450.13	17	58000919	58007346	SRSF1	serine and arginine rich splicing factor 1 [Source:HGNC Symbol;Acc:HGNC:10780]	protein_coding	7830.71	-0.306092	0.063836	-4.79497	1.63e-06	2.9e-05
ENSG00000182944.18	22	29268009	29300525	EWSR1	EWS RNA binding protein 1 [Source:HGNC Symbol;Acc:HGNC:3508]	protein_coding	5762.49	-0.161405	0.0336604	-4.79508	1.63e-06	2.9e-05
ENSG00000197780.10	1	109062486	109076003	TAF13	TATA-box binding protein associated factor 13 [Source:HGNC Symbol;Acc:HGNC:11546]	protein_coding	250.857	-0.487915	0.101775	-4.79407	1.63e-06	2.91e-05
ENSG00000277791.5	17	38752741	38764225	PSMB3	proteasome 20S subunit beta 3 [Source:HGNC Symbol;Acc:HGNC:9540]	protein_coding	1245.21	-0.215054	0.0448623	-4.79365	1.64e-06	2.92e-05
ENSG00000166428.14	14	104924713	104937761	PLD4	phospholipase D family member 4 [Source:HGNC Symbol;Acc:HGNC:23792]	protein_coding	1234.77	-0.437392	0.0914125	-4.78482	1.71e-06	3.04e-05
ENSG00000174405.14	13	108207439	108218368	LIG4	DNA ligase 4 [Source:HGNC Symbol;Acc:HGNC:6601]	protein_coding	716.221	-0.356833	0.0745904	-4.78391	1.72e-06	3.05e-05
ENSG00000275052.5	2	55547292	55618880	PPP4R3B	protein phosphatase 4 regulatory subunit 3B [Source:HGNC Symbol;Acc:HGNC:29267]	protein_coding	2056.19	-0.236396	0.0494161	-4.78377	1.72e-06	3.05e-05
ENSG00000123505.19	6	110874770	110898879	AMD1	adenosylmethionine decarboxylase 1 [Source:HGNC Symbol;Acc:HGNC:457]	protein_coding	3411.35	-0.336598	0.0703847	-4.78227	1.73e-06	3.07e-05
ENSG00000205268.11	8	65714334	65842322	PDE7A	phosphodiesterase 7A [Source:HGNC Symbol;Acc:HGNC:8791]	protein_coding	1208	0.308346	0.0644894	4.78135	1.74e-06	3.08e-05
ENSG00000168916.15	5	124636913	124748807	ZNF608	zinc finger protein 608 [Source:HGNC Symbol;Acc:HGNC:29238]	protein_coding	742.989	0.802354	0.168011	4.77561	1.79e-06	3.17e-05
ENSG00000198873.12	10	119207571	119459745	GRK5	G protein-coupled receptor kinase 5 [Source:HGNC Symbol;Acc:HGNC:4544]	protein_coding	395.83	0.479242	0.100508	4.7682	1.86e-06	3.28e-05
ENSG00000164713.10	7	98252379	98310441	BRI3	brain protein I3 [Source:HGNC Symbol;Acc:HGNC:1109]	protein_coding	348.573	0.524894	0.110103	4.76729	1.87e-06	3.29e-05
ENSG00000128274.17	22	42692121	42721298	A4GALT	alpha 1,4-galactosyltransferase (P blood group) [Source:HGNC Symbol;Acc:HGNC:18149]	protein_coding	186.948	1.23056	0.258322	4.76366	1.9e-06	3.35e-05
ENSG00000105185.12	19	32581190	32587453	PDCD5	programmed cell death 5 [Source:HGNC Symbol;Acc:HGNC:8764]	protein_coding	915.514	-0.317167	0.0666555	-4.7583	1.95e-06	3.43e-05
ENSG00000179115.11	19	12922479	12934037	FARSA	phenylalanyl-tRNA synthetase subunit alpha [Source:HGNC Symbol;Acc:HGNC:3592]	protein_coding	1590.01	-0.308679	0.0649086	-4.7556	1.98e-06	3.47e-05
ENSG00000071994.11	6	170575295	170584692	PDCD2	programmed cell death 2 [Source:HGNC Symbol;Acc:HGNC:8762]	protein_coding	1580.39	-0.261662	0.0550793	-4.75064	2.03e-06	3.55e-05
ENSG00000213281.5	1	114704469	114716771	NRAS	NRAS proto-oncogene, GTPase [Source:HGNC Symbol;Acc:HGNC:7989]	protein_coding	2017.56	-0.202602	0.0426547	-4.74981	2.04e-06	3.56e-05
ENSG00000186871.7	X	72204657	72239027	ERCC6L	ERCC excision repair 6 like, spindle assembly checkpoint helicase [Source:HGNC Symbol;Acc:HGNC:20794]	protein_coding	315.162	-0.86505	0.182188	-4.74812	2.05e-06	3.58e-05
ENSG00000244462.8	20	35648925	35664956	RBM12	RNA binding motif protein 12 [Source:HGNC Symbol;Acc:HGNC:9898]	protein_coding	2644.16	-0.291906	0.0614779	-4.74815	2.05e-06	3.58e-05
ENSG00000189091.13	16	70523791	70577670	SF3B3	splicing factor 3b subunit 3 [Source:HGNC Symbol;Acc:HGNC:10770]	protein_coding	4665.32	-0.235538	0.0496319	-4.74569	2.08e-06	3.62e-05
ENSG00000139626.16	12	53191323	53207282	ITGB7	integrin subunit beta 7 [Source:HGNC Symbol;Acc:HGNC:6162]	protein_coding	1233.37	0.474988	0.100098	4.74522	2.08e-06	3.63e-05
ENSG00000124562.10	6	34757505	34773857	SNRPC	small nuclear ribonucleoprotein polypeptide C [Source:HGNC Symbol;Acc:HGNC:11157]	protein_coding	1181.72	-0.245315	0.0517152	-4.74358	2.1e-06	3.65e-05
ENSG00000105464.4	19	48393668	48444931	GRIN2D	glutamate ionotropic receptor NMDA type subunit 2D [Source:HGNC Symbol;Acc:HGNC:4588]	protein_coding	87.8385	1.40502	0.296208	4.74336	2.1e-06	3.65e-05
ENSG00000174695.10	5	83052846	83077863	TMEM167A	transmembrane protein 167A [Source:HGNC Symbol;Acc:HGNC:28330]	protein_coding	1240.73	-0.339415	0.0717323	-4.73169	2.23e-06	3.86e-05
ENSG00000105220.17	19	34359480	34402413	GPI	glucose-6-phosphate isomerase [Source:HGNC Symbol;Acc:HGNC:4458]	protein_coding	5744.01	-0.289152	0.0611161	-4.7312	2.23e-06	3.87e-05
ENSG00000135678.12	12	68842197	68971570	CPM	carboxypeptidase M [Source:HGNC Symbol;Acc:HGNC:2311]	protein_coding	83.8764	-1.3089	0.276826	-4.72824	2.26e-06	3.92e-05
ENSG00000164440.15	6	139240061	139291998	TXLNB	taxilin beta [Source:HGNC Symbol;Acc:HGNC:21617]	protein_coding	164.014	0.915916	0.193766	4.72691	2.28e-06	3.94e-05
ENSG00000141378.15	17	59674636	59707626	PTRH2	peptidyl-tRNA hydrolase 2 [Source:HGNC Symbol;Acc:HGNC:24265]	protein_coding	512.497	-0.418889	0.0886955	-4.72277	2.33e-06	4.02e-05
ENSG00000165304.8	9	36572862	36677683	MELK	maternal embryonic leucine zipper kinase [Source:HGNC Symbol;Acc:HGNC:16870]	protein_coding	682.23	-1.53277	0.324657	-4.72119	2.34e-06	4.04e-05
ENSG00000153147.6	4	143513702	143557486	SMARCA5	SWI/SNF related, matrix associated, actin dependent regulator of chromatin, subfamily a, member 5 [Source:HGNC Symbol;Acc:HGNC:11101]	protein_coding	3223.52	-0.247406	0.0524089	-4.72068	2.35e-06	4.05e-05
ENSG00000004779.10	16	23581014	23596316	NDUFAB1	NADH:ubiquinone oxidoreductase subunit AB1 [Source:HGNC Symbol;Acc:HGNC:7694]	protein_coding	643.6	-0.360931	0.0765241	-4.71656	2.4e-06	4.12e-05
ENSG00000178996.14	5	54517759	54546586	SNX18	sorting nexin 18 [Source:HGNC Symbol;Acc:HGNC:19245]	protein_coding	528.491	-0.427944	0.0908704	-4.70939	2.48e-06	4.27e-05
ENSG00000158042.9	11	6680385	6683340	MRPL17	mitochondrial ribosomal protein L17 [Source:HGNC Symbol;Acc:HGNC:14053]	protein_coding	768.069	-0.60473	0.128516	-4.70548	2.53e-06	4.34e-05
ENSG00000173436.15	1	19484403	19629821	MICOS10	mitochondrial contact site and cristae organizing system subunit 10 [Source:HGNC Symbol;Acc:HGNC:32068]	protein_coding	958.677	-0.388953	0.0827614	-4.6997	2.61e-06	4.46e-05
ENSG00000177602.5	17	3723903	3726699	HASPIN	histone H3 associated protein kinase [Source:HGNC Symbol;Acc:HGNC:19682]	protein_coding	345.414	-0.565344	0.120348	-4.69757	2.63e-06	4.49e-05
ENSG00000138018.18	2	26308547	26395891	SELENOI	selenoprotein I [Source:HGNC Symbol;Acc:HGNC:29361]	protein_coding	1230.35	-0.456114	0.0970973	-4.6975	2.63e-06	4.49e-05
ENSG00000089048.15	20	13714322	13784919	ESF1	ESF1 nucleolar pre-rRNA processing protein homolog [Source:HGNC Symbol;Acc:HGNC:15898]	protein_coding	1128.91	-0.313141	0.0666602	-4.69757	2.63e-06	4.49e-05
ENSG00000130714.18	9	131502789	131523806	POMT1	protein O-mannosyltransferase 1 [Source:HGNC Symbol;Acc:HGNC:9202]	protein_coding	251.27	0.580519	0.123565	4.69808	2.63e-06	4.49e-05
ENSG00000173915.16	10	103389041	103396492	ATP5MD	ATP synthase membrane subunit DAPIT [Source:HGNC Symbol;Acc:HGNC:30889]	protein_coding	908.335	-0.345943	0.0737227	-4.69249	2.7e-06	4.59e-05
ENSG00000178764.8	8	122781655	122974510	ZHX2	zinc fingers and homeoboxes 2 [Source:HGNC Symbol;Acc:HGNC:18513]	protein_coding	955.566	0.284908	0.0607367	4.69087	2.72e-06	4.62e-05
ENSG00000152804.11	10	92689955	92695647	HHEX	hematopoietically expressed homeobox [Source:HGNC Symbol;Acc:HGNC:4901]	protein_coding	329.352	0.425931	0.090827	4.68948	2.74e-06	4.65e-05
ENSG00000257093.7	7	141656728	141702166	DENND11	DENN domain containing 11 [Source:HGNC Symbol;Acc:HGNC:29472]	protein_coding	765.691	0.375796	0.0801764	4.68712	2.77e-06	4.7e-05
ENSG00000170340.11	2	62196115	62224731	B3GNT2	UDP-GlcNAc:betaGal beta-1,3-N-acetylglucosaminyltransferase 2 [Source:HGNC Symbol;Acc:HGNC:15629]	protein_coding	679.193	-0.345667	0.0737962	-4.68408	2.81e-06	4.76e-05
ENSG00000075415.14	12	98593591	98606379	SLC25A3	solute carrier family 25 member 3 [Source:HGNC Symbol;Acc:HGNC:10989]	protein_coding	6176.6	-0.144373	0.0308416	-4.68111	2.85e-06	4.83e-05
ENSG00000159388.6	1	203305491	203309602	BTG2	BTG anti-proliferation factor 2 [Source:HGNC Symbol;Acc:HGNC:1131]	protein_coding	3078.15	0.169371	0.0362039	4.67825	2.89e-06	4.89e-05
ENSG00000107738.20	10	71747556	71773520	VSIR	V-set immunoregulatory receptor [Source:HGNC Symbol;Acc:HGNC:30085]	protein_coding	19.3147	2.18182	0.4664	4.67801	2.9e-06	4.89e-05
ENSG00000196313.11	7	72879365	72951440	POM121	POM121 transmembrane nucleoporin [Source:HGNC Symbol;Acc:HGNC:19702]	protein_coding	2387.83	-0.204387	0.04371	-4.67598	2.93e-06	4.93e-05
ENSG00000143942.5	2	53767804	53775196	CHAC2	ChaC glutathione specific gamma-glutamylcyclotransferase 2 [Source:HGNC Symbol;Acc:HGNC:32363]	protein_coding	162.898	-0.553246	0.118337	-4.67516	2.94e-06	4.94e-05
ENSG00000135387.21	11	34051731	34102610	CAPRIN1	cell cycle associated protein 1 [Source:HGNC Symbol;Acc:HGNC:6743]	protein_coding	7355.14	-0.353457	0.0756402	-4.67287	2.97e-06	4.99e-05
ENSG00000137575.12	8	58552924	58582859	SDCBP	syndecan binding protein [Source:HGNC Symbol;Acc:HGNC:10662]	protein_coding	1101.26	0.576508	0.12342	4.67111	3e-06	5.03e-05
ENSG00000134283.18	12	42238447	42459715	PPHLN1	periphilin 1 [Source:HGNC Symbol;Acc:HGNC:19369]	protein_coding	1750.64	-0.322514	0.0690728	-4.6692	3.02e-06	5.07e-05
ENSG00000129103.19	7	56064002	56080670	SUMF2	sulfatase modifying factor 2 [Source:HGNC Symbol;Acc:HGNC:20415]	protein_coding	746.635	0.344877	0.0738643	4.66906	3.03e-06	5.07e-05
ENSG00000122862.5	10	69088103	69104805	SRGN	serglycin [Source:HGNC Symbol;Acc:HGNC:9361]	protein_coding	350.485	0.535773	0.114903	4.66285	3.12e-06	5.22e-05
ENSG00000239998.6	19	54572920	54590287	LILRA2	leukocyte immunoglobulin like receptor A2 [Source:HGNC Symbol;Acc:HGNC:6603]	protein_coding	363.956	-1.15073	0.246848	-4.6617	3.14e-06	5.24e-05
ENSG00000162704.16	1	183620846	183635783	ARPC5	actin related protein 2/3 complex subunit 5 [Source:HGNC Symbol;Acc:HGNC:708]	protein_coding	3641.2	-0.258634	0.0554955	-4.66046	3.16e-06	5.26e-05
ENSG00000117450.15	1	45510914	45542732	PRDX1	peroxiredoxin 1 [Source:HGNC Symbol;Acc:HGNC:9352]	protein_coding	5539.64	-0.205693	0.0441537	-4.65856	3.18e-06	5.31e-05
ENSG00000168216.13	6	69672757	69867236	LMBRD1	LMBR1 domain containing 1 [Source:HGNC Symbol;Acc:HGNC:23038]	protein_coding	514.004	0.430322	0.092385	4.65793	3.19e-06	5.32e-05
ENSG00000116062.17	2	47695530	47810063	MSH6	mutS homolog 6 [Source:HGNC Symbol;Acc:HGNC:7329]	protein_coding	3326.3	-0.474125	0.101869	-4.65428	3.25e-06	5.4e-05
ENSG00000137193.14	6	37170152	37175428	PIM1	Pim-1 proto-oncogene, serine/threonine kinase [Source:HGNC Symbol;Acc:HGNC:8986]	protein_coding	2141.2	-0.537514	0.115525	-4.6528	3.27e-06	5.44e-05
ENSG00000106554.13	7	132784870	133082090	CHCHD3	coiled-coil-helix-coiled-coil-helix domain containing 3 [Source:HGNC Symbol;Acc:HGNC:21906]	protein_coding	823.342	-0.36237	0.0778945	-4.65206	3.29e-06	5.45e-05
ENSG00000162664.17	1	89995110	90035533	ZNF326	zinc finger protein 326 [Source:HGNC Symbol;Acc:HGNC:14104]	protein_coding	687.601	-0.315316	0.0678036	-4.65043	3.31e-06	5.49e-05
ENSG00000102144.15	X	77910739	78129295	PGK1	phosphoglycerate kinase 1 [Source:HGNC Symbol;Acc:HGNC:8896]	protein_coding	8905.7	-0.349019	0.0750713	-4.64916	3.33e-06	5.51e-05
ENSG00000097021.20	1	6264269	6393767	ACOT7	acyl-CoA thioesterase 7 [Source:HGNC Symbol;Acc:HGNC:24157]	protein_coding	608.938	-0.468385	0.100778	-4.64771	3.36e-06	5.54e-05
ENSG00000111412.6	12	116710171	116738070	SPRING1	SREBF pathway regulator in golgi 1 [Source:HGNC Symbol;Acc:HGNC:26128]	protein_coding	2113.96	-0.348908	0.0750739	-4.64752	3.36e-06	5.54e-05
ENSG00000146540.15	7	996986	1138260	C7orf50	chromosome 7 open reading frame 50 [Source:HGNC Symbol;Acc:HGNC:22421]	protein_coding	477.455	0.465215	0.100139	4.6457	3.39e-06	5.59e-05
ENSG00000007376.8	16	784974	788397	RPUSD1	RNA pseudouridine synthase domain containing 1 [Source:HGNC Symbol;Acc:HGNC:14173]	protein_coding	628.131	-0.394822	0.0849962	-4.64518	3.4e-06	5.59e-05
ENSG00000120727.13	5	139341587	139369720	PAIP2	poly(A) binding protein interacting protein 2 [Source:HGNC Symbol;Acc:HGNC:17970]	protein_coding	1583.44	0.290545	0.0625691	4.64358	3.42e-06	5.63e-05
ENSG00000089327.15	19	35154730	35169881	FXYD5	FXYD domain containing ion transport regulator 5 [Source:HGNC Symbol;Acc:HGNC:4029]	protein_coding	936.089	0.396215	0.0853474	4.64238	3.44e-06	5.66e-05
ENSG00000138443.17	2	203328280	203447728	ABI2	abl interactor 2 [Source:HGNC Symbol;Acc:HGNC:24011]	protein_coding	1079.98	0.9394	0.202441	4.64036	3.48e-06	5.7e-05
ENSG00000146282.18	6	87513938	87589987	RARS2	arginyl-tRNA synthetase 2, mitochondrial [Source:HGNC Symbol;Acc:HGNC:21406]	protein_coding	512.427	-0.454839	0.0980652	-4.63813	3.52e-06	5.76e-05
ENSG00000182179.13	3	49805209	49813953	UBA7	ubiquitin like modifier activating enzyme 7 [Source:HGNC Symbol;Acc:HGNC:12471]	protein_coding	385.84	0.420473	0.090707	4.6355	3.56e-06	5.83e-05
ENSG00000108799.13	17	42700275	42745049	EZH1	enhancer of zeste 1 polycomb repressive complex 2 subunit [Source:HGNC Symbol;Acc:HGNC:3526]	protein_coding	848.216	0.416618	0.0899175	4.63334	3.6e-06	5.88e-05
ENSG00000105810.10	7	92604921	92836573	CDK6	cyclin dependent kinase 6 [Source:HGNC Symbol;Acc:HGNC:1777]	protein_coding	372.072	-0.655172	0.141577	-4.62767	3.7e-06	6.03e-05
ENSG00000126777.18	14	55559072	55701526	KTN1	kinectin 1 [Source:HGNC Symbol;Acc:HGNC:6467]	protein_coding	2025.25	-0.280408	0.0605958	-4.62752	3.7e-06	6.03e-05
ENSG00000169499.15	8	38901235	38973912	PLEKHA2	pleckstrin homology domain containing A2 [Source:HGNC Symbol;Acc:HGNC:14336]	protein_coding	4483.27	0.24939	0.0539084	4.62618	3.72e-06	6.06e-05
ENSG00000138821.13	4	102251041	102431258	SLC39A8	solute carrier family 39 member 8 [Source:HGNC Symbol;Acc:HGNC:20862]	protein_coding	599.305	-0.562258	0.12182	-4.61549	3.92e-06	6.38e-05
ENSG00000093009.11	22	19479457	19520612	CDC45	cell division cycle 45 [Source:HGNC Symbol;Acc:HGNC:1739]	protein_coding	313.042	-0.943734	0.20452	-4.61439	3.94e-06	6.39e-05
ENSG00000175166.17	3	184299198	184309050	PSMD2	proteasome 26S subunit, non-ATPase 2 [Source:HGNC Symbol;Acc:HGNC:9559]	protein_coding	3655.03	-0.243404	0.0527457	-4.61468	3.94e-06	6.39e-05
ENSG00000174353.17	7	72969696	73005922	STAG3L3	stromal antigen 3-like 3 (pseudogene) [Source:HGNC Symbol;Acc:HGNC:33845]	transcribed_unprocessed_pseudogene	629.658	0.314449	0.0681455	4.61438	3.94e-06	6.39e-05
ENSG00000091490.11	4	25747433	25863760	SEL1L3	SEL1L family member 3 [Source:HGNC Symbol;Acc:HGNC:29108]	protein_coding	2464.65	0.328402	0.0711718	4.61421	3.95e-06	6.39e-05
ENSG00000239305.7	2	86603398	86623866	RNF103	ring finger protein 103 [Source:HGNC Symbol;Acc:HGNC:12859]	protein_coding	239.31	0.688847	0.149304	4.61373	3.96e-06	6.39e-05
ENSG00000130706.13	20	62302093	62308862	ADRM1	adhesion regulating molecule 1 [Source:HGNC Symbol;Acc:HGNC:15759]	protein_coding	1093.67	-0.237342	0.0514502	-4.61304	3.97e-06	6.41e-05
ENSG00000136522.14	3	179588285	179604649	MRPL47	mitochondrial ribosomal protein L47 [Source:HGNC Symbol;Acc:HGNC:16652]	protein_coding	549.811	-0.422336	0.0915676	-4.61228	3.98e-06	6.42e-05
ENSG00000135540.11	6	138422043	138692571	NHSL1	NHS like 1 [Source:HGNC Symbol;Acc:HGNC:21021]	protein_coding	515.805	-1.54611	0.335309	-4.61099	4.01e-06	6.44e-05
ENSG00000105856.14	7	107168961	107202522	HBP1	HMG-box transcription factor 1 [Source:HGNC Symbol;Acc:HGNC:23200]	protein_coding	490.953	0.663451	0.143889	4.61084	4.01e-06	6.44e-05
ENSG00000237638.2	2	64901840	65056168	LINC02245	long intergenic non-protein coding RNA 2245 [Source:HGNC Symbol;Acc:HGNC:53134]	lncRNA	79.2753	1.09445	0.237357	4.61099	4.01e-06	6.44e-05
ENSG00000225921.7	6	13615335	13632739	NOL7	nucleolar protein 7 [Source:HGNC Symbol;Acc:HGNC:21040]	protein_coding	1215.83	-0.278689	0.0605396	-4.60342	4.16e-06	6.67e-05
ENSG00000165271.17	9	33461353	33473930	NOL6	nucleolar protein 6 [Source:HGNC Symbol;Acc:HGNC:19910]	protein_coding	1477.34	-0.328178	0.0713405	-4.60016	4.22e-06	6.77e-05
ENSG00000115073.8	2	97655939	97664044	ACTR1B	actin related protein 1B [Source:HGNC Symbol;Acc:HGNC:168]	protein_coding	697.066	0.281671	0.0613087	4.59431	4.34e-06	6.95e-05
ENSG00000139233.7	12	66116555	66130750	LLPH	LLP homolog, long-term synaptic facilitation factor [Source:HGNC Symbol;Acc:HGNC:28229]	protein_coding	825.832	-0.281245	0.0612349	-4.59288	4.37e-06	6.99e-05
ENSG00000107554.17	10	99875577	100009947	DNMBP	dynamin binding protein [Source:HGNC Symbol;Acc:HGNC:30373]	protein_coding	490.206	0.63794	0.138918	4.5922	4.39e-06	7.01e-05
ENSG00000085231.14	5	69350984	69370013	AK6	adenylate kinase 6 [Source:HGNC Symbol;Acc:HGNC:49151]	protein_coding	658.04	-0.341341	0.0743401	-4.59161	4.4e-06	7.02e-05
ENSG00000139687.16	13	48303744	48599436	RB1	RB transcriptional corepressor 1 [Source:HGNC Symbol;Acc:HGNC:9884]	protein_coding	1944.31	-0.375723	0.0819225	-4.58633	4.51e-06	7.18e-05
ENSG00000164236.12	5	10564070	10657816	ANKRD33B	ankyrin repeat domain 33B [Source:HGNC Symbol;Acc:HGNC:35240]	protein_coding	4881.37	-0.194682	0.0424475	-4.58643	4.51e-06	7.18e-05
ENSG00000140259.7	15	43804492	43824690	MFAP1	microfibril associated protein 1 [Source:HGNC Symbol;Acc:HGNC:7032]	protein_coding	911.083	-0.31254	0.068181	-4.58397	4.56e-06	7.25e-05
ENSG00000168300.14	8	51817575	51899186	PCMTD1	protein-L-isoaspartate (D-aspartate) O-methyltransferase domain containing 1 [Source:HGNC Symbol;Acc:HGNC:30483]	protein_coding	320.655	0.426787	0.0931873	4.57988	4.65e-06	7.39e-05
ENSG00000164182.12	5	60945177	61154531	NDUFAF2	NADH:ubiquinone oxidoreductase complex assembly factor 2 [Source:HGNC Symbol;Acc:HGNC:28086]	protein_coding	250.507	-0.476961	0.104179	-4.57829	4.69e-06	7.44e-05
ENSG00000227671.4	1	247189851	247210856	ZNF731P	zinc finger protein 731, pseudogene [Source:HGNC Symbol;Acc:HGNC:32471]	transcribed_unprocessed_pseudogene	648.102	0.412485	0.0902184	4.57207	4.83e-06	7.65e-05
ENSG00000086189.11	5	62347284	62403943	DIMT1	DIMT1 rRNA methyltransferase and ribosome maturation factor [Source:HGNC Symbol;Acc:HGNC:30217]	protein_coding	731.587	-0.32618	0.0713537	-4.57132	4.85e-06	7.67e-05
ENSG00000163563.8	1	158831351	158849506	MNDA	myeloid cell nuclear differentiation antigen [Source:HGNC Symbol;Acc:HGNC:7183]	protein_coding	91.6448	-0.647736	0.141724	-4.57041	4.87e-06	7.69e-05
ENSG00000123545.6	6	96889315	96897891	NDUFAF4	NADH:ubiquinone oxidoreductase complex assembly factor 4 [Source:HGNC Symbol;Acc:HGNC:21034]	protein_coding	632.882	-0.361968	0.0792291	-4.56862	4.91e-06	7.75e-05
ENSG00000120526.12	8	109240919	109334121	NUDCD1	NudC domain containing 1 [Source:HGNC Symbol;Acc:HGNC:24306]	protein_coding	575.305	-0.421034	0.0921705	-4.56799	4.92e-06	7.76e-05
ENSG00000172661.19	10	45727200	45792964	WASHC2C	WASH complex subunit 2C [Source:HGNC Symbol;Acc:HGNC:23414]	protein_coding	757.596	0.380188	0.0832274	4.56806	4.92e-06	7.76e-05
ENSG00000215301.11	X	41333348	41364472	DDX3X	DEAD-box helicase 3 X-linked [Source:HGNC Symbol;Acc:HGNC:2745]	protein_coding	5241.07	-0.306733	0.0671705	-4.56648	4.96e-06	7.8e-05
ENSG00000227057.10	6	33279108	33289247	WDR46	WD repeat domain 46 [Source:HGNC Symbol;Acc:HGNC:13923]	protein_coding	1268.13	-0.264692	0.0579746	-4.56565	4.98e-06	7.82e-05
ENSG00000102030.16	X	153929225	153935080	NAA10	N-alpha-acetyltransferase 10, NatA catalytic subunit [Source:HGNC Symbol;Acc:HGNC:18704]	protein_coding	1009.64	-0.307901	0.0675804	-4.55607	5.21e-06	8.18e-05
ENSG00000104081.14	15	40087890	40108892	BMF	Bcl2 modifying factor [Source:HGNC Symbol;Acc:HGNC:24132]	protein_coding	3018.4	0.339555	0.0745314	4.55587	5.22e-06	8.18e-05
ENSG00000106344.8	7	128297685	128343908	RBM28	RNA binding motif protein 28 [Source:HGNC Symbol;Acc:HGNC:21863]	protein_coding	1064.35	-0.449798	0.0988061	-4.55233	5.31e-06	8.31e-05
ENSG00000106263.18	7	2354086	2380745	EIF3B	eukaryotic translation initiation factor 3 subunit B [Source:HGNC Symbol;Acc:HGNC:3280]	protein_coding	5150.82	-0.300981	0.0661273	-4.55154	5.33e-06	8.33e-05
ENSG00000004468.13	4	15778275	15853232	CD38	CD38 molecule [Source:HGNC Symbol;Acc:HGNC:1667]	protein_coding	1289.07	-1.6677	0.366512	-4.55019	5.36e-06	8.37e-05
ENSG00000253797.2	13	52024691	52033600	UTP14C	UTP14C small subunit processome component [Source:HGNC Symbol;Acc:HGNC:20321]	protein_coding	107.552	-22.1261	4.86526	-4.54778	5.42e-06	8.43e-05
ENSG00000146232.17	6	44258166	44265788	NFKBIE	NFKB inhibitor epsilon [Source:HGNC Symbol;Acc:HGNC:7799]	protein_coding	1075.49	0.253451	0.0557361	4.54733	5.43e-06	8.43e-05
ENSG00000173511.10	11	64234584	64239264	VEGFB	vascular endothelial growth factor B [Source:HGNC Symbol;Acc:HGNC:12681]	protein_coding	769.816	0.512038	0.112586	4.54796	5.42e-06	8.43e-05
ENSG00000108219.15	10	80454166	80533124	TSPAN14	tetraspanin 14 [Source:HGNC Symbol;Acc:HGNC:23303]	protein_coding	1072.26	0.541511	0.119073	4.54772	5.42e-06	8.43e-05
ENSG00000158828.8	1	20633458	20651511	PINK1	PTEN induced kinase 1 [Source:HGNC Symbol;Acc:HGNC:14581]	protein_coding	60.6898	1.10824	0.243711	4.54736	5.43e-06	8.43e-05
ENSG00000151914.21	6	56457987	56954830	DST	dystonin [Source:HGNC Symbol;Acc:HGNC:1090]	protein_coding	148.005	3.35243	0.737094	4.54817	5.41e-06	8.43e-05
ENSG00000108064.11	10	58385345	58399220	TFAM	transcription factor A, mitochondrial [Source:HGNC Symbol;Acc:HGNC:11741]	protein_coding	1935.71	-0.321375	0.0707023	-4.54546	5.48e-06	8.5e-05
ENSG00000140379.9	15	79960892	79971196	BCL2A1	BCL2 related protein A1 [Source:HGNC Symbol;Acc:HGNC:991]	protein_coding	707.883	-0.352627	0.0775892	-4.5448	5.5e-06	8.51e-05
ENSG00000143537.14	1	155050566	155062775	ADAM15	ADAM metallopeptidase domain 15 [Source:HGNC Symbol;Acc:HGNC:193]	protein_coding	572.747	-0.555459	0.122329	-4.54068	5.61e-06	8.67e-05
ENSG00000138834.14	16	1706183	1770351	MAPK8IP3	mitogen-activated protein kinase 8 interacting protein 3 [Source:HGNC Symbol;Acc:HGNC:6884]	protein_coding	2060.04	0.552844	0.121804	4.5388	5.66e-06	8.74e-05
ENSG00000158161.16	1	27970344	28088637	EYA3	EYA transcriptional coactivator and phosphatase 3 [Source:HGNC Symbol;Acc:HGNC:3521]	protein_coding	969.099	-0.387067	0.0853241	-4.53643	5.72e-06	8.83e-05
ENSG00000167703.15	17	1569268	1628886	SLC43A2	solute carrier family 43 member 2 [Source:HGNC Symbol;Acc:HGNC:23087]	protein_coding	2076.6	0.396227	0.087364	4.53536	5.75e-06	8.86e-05
ENSG00000171608.16	1	9651731	9729114	PIK3CD	phosphatidylinositol-4,5-bisphosphate 3-kinase catalytic subunit delta [Source:HGNC Symbol;Acc:HGNC:8977]	protein_coding	2416.71	0.306499	0.0676078	4.53349	5.8e-06	8.93e-05
ENSG00000196372.13	10	5638867	5666595	ASB13	ankyrin repeat and SOCS box containing 13 [Source:HGNC Symbol;Acc:HGNC:19765]	protein_coding	798.511	0.825178	0.182042	4.53289	5.82e-06	8.95e-05
ENSG00000175063.17	20	45812576	45816957	UBE2C	ubiquitin conjugating enzyme E2 C [Source:HGNC Symbol;Acc:HGNC:15937]	protein_coding	903.343	-1.30991	0.289134	-4.53046	5.89e-06	9.04e-05
ENSG00000132463.14	4	70815783	70839897	GRSF1	G-rich RNA sequence binding factor 1 [Source:HGNC Symbol;Acc:HGNC:4610]	protein_coding	2368.98	-0.308457	0.0681173	-4.52833	5.95e-06	9.12e-05
ENSG00000178691.11	17	31937007	32001038	SUZ12	SUZ12 polycomb repressive complex 2 subunit [Source:HGNC Symbol;Acc:HGNC:17101]	protein_coding	2236.3	-0.267522	0.0591049	-4.52623	6e-06	9.2e-05
ENSG00000125657.5	19	6531026	6535924	TNFSF9	TNF superfamily member 9 [Source:HGNC Symbol;Acc:HGNC:11939]	protein_coding	495.64	0.764251	0.168909	4.52464	6.05e-06	9.26e-05
ENSG00000177150.13	18	13663347	13726663	FAM210A	family with sequence similarity 210 member A [Source:HGNC Symbol;Acc:HGNC:28346]	protein_coding	620.317	-0.47827	0.105737	-4.52322	6.09e-06	9.31e-05
ENSG00000171612.7	1	9539465	9585173	SLC25A33	solute carrier family 25 member 33 [Source:HGNC Symbol;Acc:HGNC:29681]	protein_coding	565.199	-0.341943	0.075641	-4.5206	6.17e-06	9.42e-05
ENSG00000158769.18	1	160995211	161021343	F11R	F11 receptor [Source:HGNC Symbol;Acc:HGNC:14685]	protein_coding	454.859	0.768179	0.169961	4.51973	6.19e-06	9.44e-05
ENSG00000136167.15	13	46125920	46211871	LCP1	lymphocyte cytosolic protein 1 [Source:HGNC Symbol;Acc:HGNC:6528]	protein_coding	24492.9	-0.192985	0.0427179	-4.51766	6.25e-06	9.53e-05
ENSG00000085999.13	1	46246461	46278480	RAD54L	RAD54 like [Source:HGNC Symbol;Acc:HGNC:9826]	protein_coding	592.678	-1.27187	0.281617	-4.51633	6.29e-06	9.58e-05
ENSG00000161813.22	12	50392383	50480004	LARP4	La ribonucleoprotein 4 [Source:HGNC Symbol;Acc:HGNC:24320]	protein_coding	1935.22	-0.444284	0.0983793	-4.51604	6.3e-06	9.58e-05
ENSG00000145365.11	4	112274537	112285904	TIFA	TRAF interacting protein with forkhead associated domain [Source:HGNC Symbol;Acc:HGNC:19075]	protein_coding	1511.39	-0.379768	0.0841044	-4.51543	6.32e-06	9.59e-05
ENSG00000187555.16	16	8892097	8975328	USP7	ubiquitin specific peptidase 7 [Source:HGNC Symbol;Acc:HGNC:12630]	protein_coding	4935.16	-0.456945	0.101219	-4.51443	6.35e-06	9.63e-05
ENSG00000007237.19	17	9910606	10198606	GAS7	growth arrest specific 7 [Source:HGNC Symbol;Acc:HGNC:4169]	protein_coding	528.047	1.12051	0.248361	4.5116	6.43e-06	9.75e-05
ENSG00000144746.7	3	69084937	69106092	ARL6IP5	ADP ribosylation factor like GTPase 6 interacting protein 5 [Source:HGNC Symbol;Acc:HGNC:16937]	protein_coding	845.151	0.229596	0.0509251	4.50851	6.53e-06	9.88e-05
ENSG00000149136.9	11	57325986	57335892	SSRP1	structure specific recognition protein 1 [Source:HGNC Symbol;Acc:HGNC:11327]	protein_coding	6286.79	-0.330284	0.0732675	-4.50792	6.55e-06	9.9e-05
ENSG00000134242.16	1	113813811	113871753	PTPN22	protein tyrosine phosphatase non-receptor type 22 [Source:HGNC Symbol;Acc:HGNC:9652]	protein_coding	566.154	0.50287	0.111591	4.50636	6.59e-06	9.96e-05
ENSG00000138180.16	10	93496612	93529092	CEP55	centrosomal protein 55 [Source:HGNC Symbol;Acc:HGNC:1161]	protein_coding	651.984	-1.11996	0.248695	-4.50337	6.69e-06	0.000100878
ENSG00000115091.12	2	113890063	113962596	ACTR3	actin related protein 3 [Source:HGNC Symbol;Acc:HGNC:170]	protein_coding	8935.83	-0.215086	0.0477862	-4.50101	6.76e-06	0.000101894
ENSG00000129003.19	15	61852389	62060473	VPS13C	vacuolar protein sorting 13 homolog C [Source:HGNC Symbol;Acc:HGNC:23594]	protein_coding	1535.95	0.381576	0.0847831	4.50061	6.78e-06	0.00010197
ENSG00000168067.12	11	64784918	64803241	MAP4K2	mitogen-activated protein kinase kinase kinase kinase 2 [Source:HGNC Symbol;Acc:HGNC:6864]	protein_coding	717.839	0.485887	0.107994	4.4992	6.82e-06	0.000102533
ENSG00000031081.11	3	119294383	119420714	ARHGAP31	Rho GTPase activating protein 31 [Source:HGNC Symbol;Acc:HGNC:29216]	protein_coding	184.906	0.577188	0.128398	4.49532	6.95e-06	0.000104305
ENSG00000198728.11	10	102106489	102120368	LDB1	LIM domain binding 1 [Source:HGNC Symbol;Acc:HGNC:6532]	protein_coding	1418.91	0.247343	0.055061	4.49216	7.05e-06	0.000105749
ENSG00000006625.18	7	30496621	30504841	GGCT	gamma-glutamylcyclotransferase [Source:HGNC Symbol;Acc:HGNC:21705]	protein_coding	571.088	-0.307154	0.0683929	-4.49102	7.09e-06	0.000106198
ENSG00000126432.14	11	64318121	64321811	PRDX5	peroxiredoxin 5 [Source:HGNC Symbol;Acc:HGNC:9355]	protein_coding	1939.68	0.367249	0.0817857	4.49038	7.11e-06	0.000106402
ENSG00000141543.12	17	80134369	80147151	EIF4A3	eukaryotic translation initiation factor 4A3 [Source:HGNC Symbol;Acc:HGNC:18683]	protein_coding	1725.93	-0.354743	0.0791223	-4.48348	7.34e-06	0.000109773
ENSG00000160293.17	9	133761894	133992604	VAV2	vav guanine nucleotide exchange factor 2 [Source:HGNC Symbol;Acc:HGNC:12658]	protein_coding	680.154	0.33751	0.0752862	4.48302	7.36e-06	0.000109773
ENSG00000204257.15	6	32948613	32969094	HLA-DMA	major histocompatibility complex, class II, DM alpha [Source:HGNC Symbol;Acc:HGNC:4934]	protein_coding	950.038	0.348257	0.0776796	4.48325	7.35e-06	0.000109773
ENSG00000111344.11	12	113098819	113136239	RASAL1	RAS protein activator like 1 [Source:HGNC Symbol;Acc:HGNC:9873]	protein_coding	301.559	1.09107	0.24342	4.48225	7.39e-06	0.000110049
ENSG00000247626.5	2	197705369	197708395	MARS2	methionyl-tRNA synthetase 2, mitochondrial [Source:HGNC Symbol;Acc:HGNC:25133]	protein_coding	500.056	-0.368168	0.0821937	-4.47928	7.49e-06	0.000111469
ENSG00000091651.9	16	46689643	46698394	ORC6	origin recognition complex subunit 6 [Source:HGNC Symbol;Acc:HGNC:17151]	protein_coding	762.169	-0.444288	0.0992704	-4.47554	7.62e-06	0.000113315
ENSG00000167670.16	19	4402640	4445018	CHAF1A	chromatin assembly factor 1 subunit A [Source:HGNC Symbol;Acc:HGNC:1910]	protein_coding	932.094	-0.710303	0.158763	-4.47398	7.68e-06	0.000114018
ENSG00000138160.7	10	92574105	92655395	KIF11	kinesin family member 11 [Source:HGNC Symbol;Acc:HGNC:6388]	protein_coding	1868.17	-0.551686	0.123343	-4.47276	7.72e-06	0.000114544
ENSG00000100201.23	22	38483438	38507660	DDX17	DEAD-box helicase 17 [Source:HGNC Symbol;Acc:HGNC:2740]	protein_coding	10251.7	0.176912	0.0395598	4.47201	7.75e-06	0.000114822
ENSG00000100567.13	14	58244843	58272012	PSMA3	proteasome 20S subunit alpha 3 [Source:HGNC Symbol;Acc:HGNC:9532]	protein_coding	1358.7	-0.341971	0.0764905	-4.47076	7.79e-06	0.000115241
ENSG00000091483.7	1	241497603	241519755	FH	fumarate hydratase [Source:HGNC Symbol;Acc:HGNC:3700]	protein_coding	1019.48	-0.262105	0.0586242	-4.47093	7.79e-06	0.000115241
ENSG00000182841.12	22	42555223	42582038	RRP7BP	ribosomal RNA processing 7 homolog B, pseudogene [Source:HGNC Symbol;Acc:HGNC:30454]	transcribed_unprocessed_pseudogene	789.651	-0.357321	0.0800006	-4.46648	7.95e-06	0.000117444
ENSG00000048544.6	6	42206807	42217861	MRPS10	mitochondrial ribosomal protein S10 [Source:HGNC Symbol;Acc:HGNC:14502]	protein_coding	883.925	-0.230962	0.0517402	-4.46388	8.05e-06	0.000118745
ENSG00000132382.15	17	4538897	4555386	MYBBP1A	MYB binding protein 1a [Source:HGNC Symbol;Acc:HGNC:7546]	protein_coding	2553.69	-0.289037	0.0648076	-4.45992	8.2e-06	0.00012083
ENSG00000173890.17	3	170037995	170085392	GPR160	G protein-coupled receptor 160 [Source:HGNC Symbol;Acc:HGNC:23693]	protein_coding	541.562	-0.674782	0.151429	-4.45608	8.35e-06	0.00012288
ENSG00000106003.13	7	2512529	2529177	LFNG	LFNG O-fucosylpeptide 3-beta-N-acetylglucosaminyltransferase [Source:HGNC Symbol;Acc:HGNC:6560]	protein_coding	59.9609	0.789011	0.177141	4.45414	8.42e-06	0.00012386
ENSG00000165678.21	10	84139509	84153568	GHITM	growth hormone inducible transmembrane protein [Source:HGNC Symbol;Acc:HGNC:17281]	protein_coding	2692.81	-0.151539	0.034032	-4.45285	8.47e-06	0.000124472
ENSG00000075142.14	7	88205115	88226993	SRI	sorcin [Source:HGNC Symbol;Acc:HGNC:11292]	protein_coding	860.213	-0.362013	0.0813464	-4.45027	8.58e-06	0.000125841
ENSG00000124380.11	2	69893956	69905575	SNRNP27	small nuclear ribonucleoprotein U4/U6.U5 subunit 27 [Source:HGNC Symbol;Acc:HGNC:30240]	protein_coding	431.746	-0.367592	0.082655	-4.44731	8.7e-06	0.000127449
ENSG00000163597.15	17	76557764	76565348	SNHG16	small nucleolar RNA host gene 16 [Source:HGNC Symbol;Acc:HGNC:44352]	lncRNA	1446.32	-0.290146	0.0652638	-4.44574	8.76e-06	0.000128243
ENSG00000167721.11	17	2322396	2336657	TSR1	TSR1 ribosome maturation factor [Source:HGNC Symbol;Acc:HGNC:25542]	protein_coding	2384.35	-0.527534	0.118692	-4.44455	8.81e-06	0.000128817
ENSG00000178966.17	9	83980798	84004074	RMI1	RecQ mediated genome instability 1 [Source:HGNC Symbol;Acc:HGNC:25764]	protein_coding	684.71	-0.436494	0.0983835	-4.43666	9.14e-06	0.000133482
ENSG00000171223.6	19	12791486	12793315	JUNB	JunB proto-oncogene, AP-1 transcription factor subunit [Source:HGNC Symbol;Acc:HGNC:6205]	protein_coding	888.633	-0.258777	0.0583514	-4.4348	9.22e-06	0.000134493
ENSG00000111786.9	12	120461672	120469748	SRSF9	serine and arginine rich splicing factor 9 [Source:HGNC Symbol;Acc:HGNC:10791]	protein_coding	2553.89	-0.23268	0.0524872	-4.43308	9.29e-06	0.000135429
ENSG00000111361.13	12	123620406	123633766	EIF2B1	eukaryotic translation initiation factor 2B subunit alpha [Source:HGNC Symbol;Acc:HGNC:3257]	protein_coding	1196.57	-0.259595	0.0585952	-4.43032	9.41e-06	0.000137025
ENSG00000108654.16	17	64498254	64508199	DDX5	DEAD-box helicase 5 [Source:HGNC Symbol;Acc:HGNC:2746]	protein_coding	9491.67	-0.200217	0.0451973	-4.42984	9.43e-06	0.000137183
ENSG00000133641.18	12	88033846	88050160	C12orf29	chromosome 12 open reading frame 29 [Source:HGNC Symbol;Acc:HGNC:25322]	protein_coding	423.47	-0.60041	0.135561	-4.42907	9.46e-06	0.000137522
ENSG00000275410.5	17	37686431	37745105	HNF1B	HNF1 homeobox B [Source:HGNC Symbol;Acc:HGNC:11630]	protein_coding	283.795	-0.41612	0.0940133	-4.42618	9.59e-06	0.000139229
ENSG00000268205.1	19	57304305	57308562	AC005261.1	novel transcript	lncRNA	333.755	-0.48069	0.108695	-4.42237	9.76e-06	0.000141556
ENSG00000109084.14	17	28319200	28328685	TMEM97	transmembrane protein 97 [Source:HGNC Symbol;Acc:HGNC:28106]	protein_coding	881.236	-0.495795	0.112401	-4.41095	1.03e-05	0.000149071
ENSG00000115946.8	2	68157888	68176238	PNO1	partner of NOB1 homolog [Source:HGNC Symbol;Acc:HGNC:32790]	protein_coding	746.857	-0.503649	0.11422	-4.40945	1.04e-05	0.000149944
ENSG00000065154.12	10	124397303	124418976	OAT	ornithine aminotransferase [Source:HGNC Symbol;Acc:HGNC:8091]	protein_coding	809.939	-0.373107	0.0846563	-4.40732	1.05e-05	0.000151266
ENSG00000010404.18	X	149476988	149521096	IDS	iduronate 2-sulfatase [Source:HGNC Symbol;Acc:HGNC:5389]	protein_coding	2424.82	0.277366	0.062947	4.40634	1.05e-05	0.00015179
ENSG00000160256.13	21	44940012	44976989	FAM207A	family with sequence similarity 207 member A [Source:HGNC Symbol;Acc:HGNC:15811]	protein_coding	402.049	-0.365007	0.0828425	-4.40604	1.05e-05	0.000151837
ENSG00000108651.10	17	31860904	31901708	UTP6	UTP6 small subunit processome component [Source:HGNC Symbol;Acc:HGNC:18279]	protein_coding	1694.94	-0.302447	0.068685	-4.40339	1.07e-05	0.00015354
ENSG00000138778.13	4	103105349	103198445	CENPE	centromere protein E [Source:HGNC Symbol;Acc:HGNC:1856]	protein_coding	994.789	-2.62574	0.596988	-4.39831	1.09e-05	0.000157012
ENSG00000039123.16	5	55307989	55425579	MTREX	Mtr4 exosome RNA helicase [Source:HGNC Symbol;Acc:HGNC:18734]	protein_coding	2210.54	-0.44583	0.101427	-4.39558	1.1e-05	0.000158827
ENSG00000198042.11	8	33485182	33501262	MAK16	MAK16 homolog [Source:HGNC Symbol;Acc:HGNC:13703]	protein_coding	1026.67	-0.438626	0.0998063	-4.39477	1.11e-05	0.00015925
ENSG00000069345.12	16	46955362	46973674	DNAJA2	DnaJ heat shock protein family (Hsp40) member A2 [Source:HGNC Symbol;Acc:HGNC:14884]	protein_coding	1338.38	-0.206356	0.0469651	-4.39382	1.11e-05	0.000159783
ENSG00000088766.12	20	6006093	6040053	CRLS1	cardiolipin synthase 1 [Source:HGNC Symbol;Acc:HGNC:16148]	protein_coding	991.336	-0.398045	0.090681	-4.38951	1.14e-05	0.000162808
ENSG00000166166.13	14	103529196	103537073	TRMT61A	tRNA methyltransferase 61A [Source:HGNC Symbol;Acc:HGNC:23790]	protein_coding	587.926	-0.311269	0.0710084	-4.38355	1.17e-05	0.000167002
ENSG00000130340.17	6	157700387	157945077	SNX9	sorting nexin 9 [Source:HGNC Symbol;Acc:HGNC:14973]	protein_coding	578.061	0.562334	0.128284	4.38351	1.17e-05	0.000167002
ENSG00000131470.15	17	42572310	42577831	PSMC3IP	PSMC3 interacting protein [Source:HGNC Symbol;Acc:HGNC:17928]	protein_coding	166.656	-0.75137	0.171423	-4.38315	1.17e-05	0.000167107
ENSG00000263513.5	1	143955364	143971965	FAM72C	family with sequence similarity 72 member C [Source:HGNC Symbol;Acc:HGNC:30602]	protein_coding	692.332	-1.8643	0.425854	-4.3778	1.2e-05	0.000171075
ENSG00000103018.17	16	69424619	69466264	CYB5B	cytochrome b5 type B [Source:HGNC Symbol;Acc:HGNC:24374]	protein_coding	2049.78	-0.28236	0.064514	-4.37673	1.2e-05	0.000171741
ENSG00000147403.18	X	154389955	154409168	RPL10	ribosomal protein L10 [Source:HGNC Symbol;Acc:HGNC:10298]	protein_coding	13965.6	0.173875	0.0397445	4.37483	1.22e-05	0.000172988
ENSG00000061273.18	12	47782722	47833132	HDAC7	histone deacetylase 7 [Source:HGNC Symbol;Acc:HGNC:14067]	protein_coding	2371.11	0.487172	0.111362	4.37469	1.22e-05	0.000172988
ENSG00000185361.9	19	4639516	4655568	TNFAIP8L1	TNF alpha induced protein 8 like 1 [Source:HGNC Symbol;Acc:HGNC:28279]	protein_coding	406.098	0.411776	0.094134	4.37436	1.22e-05	0.000173064
ENSG00000179456.10	1	244048939	244057476	ZBTB18	zinc finger and BTB domain containing 18 [Source:HGNC Symbol;Acc:HGNC:13030]	protein_coding	301.138	0.383467	0.0876696	4.374	1.22e-05	0.000173173
ENSG00000167106.12	9	127940582	127980989	FAM102A	family with sequence similarity 102 member A [Source:HGNC Symbol;Acc:HGNC:31419]	protein_coding	1051.72	0.751699	0.17187	4.37364	1.22e-05	0.000173272
ENSG00000166902.5	11	59806140	59810778	MRPL16	mitochondrial ribosomal protein L16 [Source:HGNC Symbol;Acc:HGNC:14476]	protein_coding	1357.37	-0.261229	0.0597353	-4.37312	1.22e-05	0.000173507
ENSG00000120008.16	10	120851305	120909524	WDR11	WD repeat domain 11 [Source:HGNC Symbol;Acc:HGNC:13831]	protein_coding	966.76	0.371786	0.0850367	4.37207	1.23e-05	0.000174158
ENSG00000182481.10	17	68035636	68047364	KPNA2	karyopherin subunit alpha 2 [Source:HGNC Symbol;Acc:HGNC:6395]	protein_coding	2470.56	-0.345277	0.0789859	-4.37138	1.23e-05	0.000174529
ENSG00000108106.14	19	55399745	55407788	UBE2S	ubiquitin conjugating enzyme E2 S [Source:HGNC Symbol;Acc:HGNC:17895]	protein_coding	1918.99	-0.341523	0.0781323	-4.37108	1.24e-05	0.000174586
ENSG00000118242.16	2	215942584	216034096	MREG	melanoregulin [Source:HGNC Symbol;Acc:HGNC:25478]	protein_coding	254.323	-0.705947	0.161686	-4.36615	1.26e-05	0.000178387
ENSG00000059573.9	10	95605941	95656711	ALDH18A1	aldehyde dehydrogenase 18 family member A1 [Source:HGNC Symbol;Acc:HGNC:9722]	protein_coding	2113.92	-0.36381	0.0833587	-4.36439	1.27e-05	0.000179636
ENSG00000140905.11	16	81081945	81096395	GCSH	glycine cleavage system protein H [Source:HGNC Symbol;Acc:HGNC:4208]	protein_coding	439.054	-0.789759	0.181123	-4.36034	1.3e-05	0.00018268
ENSG00000127774.7	17	3668812	3669668	EMC6	ER membrane protein complex subunit 6 [Source:HGNC Symbol;Acc:HGNC:28430]	protein_coding	443.514	-0.420158	0.0963606	-4.36026	1.3e-05	0.00018268
ENSG00000101849.17	X	9463295	9741037	TBL1X	transducin beta like 1 X-linked [Source:HGNC Symbol;Acc:HGNC:11585]	protein_coding	649.68	0.304074	0.0698082	4.35584	1.33e-05	0.000186213
ENSG00000182004.13	1	203861599	203871152	SNRPE	small nuclear ribonucleoprotein polypeptide E [Source:HGNC Symbol;Acc:HGNC:11161]	protein_coding	1487.81	-0.347868	0.0798947	-4.35408	1.34e-05	0.000187524
ENSG00000108828.16	17	43014607	43025123	VAT1	vesicle amine transport 1 [Source:HGNC Symbol;Acc:HGNC:16919]	protein_coding	123.07	0.678163	0.155868	4.35089	1.36e-05	0.000190072
ENSG00000050405.13	12	50175788	50283546	LIMA1	LIM domain and actin binding 1 [Source:HGNC Symbol;Acc:HGNC:24636]	protein_coding	1855.02	-0.616955	0.141838	-4.34973	1.36e-05	0.000190886
ENSG00000242616.4	9	111661605	111670226	GNG10	G protein subunit gamma 10 [Source:HGNC Symbol;Acc:HGNC:4402]	protein_coding	416.468	-0.481739	0.110772	-4.34891	1.37e-05	0.000191404
ENSG00000111897.7	6	122443351	122471807	SERINC1	serine incorporator 1 [Source:HGNC Symbol;Acc:HGNC:13464]	protein_coding	1438.46	0.209617	0.0482135	4.34768	1.38e-05	0.000192274
ENSG00000067225.19	15	72199029	72231822	PKM	pyruvate kinase M1/2 [Source:HGNC Symbol;Acc:HGNC:9021]	protein_coding	20162.4	-0.179101	0.0412408	-4.34281	1.41e-05	0.000196392
ENSG00000269609.6	10	102449816	102461106	RPARP-AS1	RPARP antisense RNA 1 [Source:HGNC Symbol;Acc:HGNC:45238]	lncRNA	377.215	0.489942	0.112845	4.34173	1.41e-05	0.000197149
ENSG00000100883.13	14	34981957	35029686	SRP54	signal recognition particle 54 [Source:HGNC Symbol;Acc:HGNC:11301]	protein_coding	1294.65	-0.308744	0.0711396	-4.33997	1.42e-05	0.00019839
ENSG00000106591.4	7	42932376	42948958	MRPL32	mitochondrial ribosomal protein L32 [Source:HGNC Symbol;Acc:HGNC:14035]	protein_coding	639.494	-0.304545	0.070177	-4.33968	1.43e-05	0.00019839
ENSG00000183741.12	22	38861422	38872249	CBX6	chromobox 6 [Source:HGNC Symbol;Acc:HGNC:1556]	protein_coding	2224.19	-0.243239	0.0560475	-4.33987	1.43e-05	0.00019839
ENSG00000130164.14	19	11089462	11133820	LDLR	low density lipoprotein receptor [Source:HGNC Symbol;Acc:HGNC:6547]	protein_coding	777.551	0.693761	0.159912	4.3384	1.44e-05	0.00019934
ENSG00000124222.22	20	58651253	58679526	STX16	syntaxin 16 [Source:HGNC Symbol;Acc:HGNC:11431]	protein_coding	1637.8	0.372245	0.0858223	4.33739	1.44e-05	0.000200049
ENSG00000221978.12	1	1385711	1399335	CCNL2	cyclin L2 [Source:HGNC Symbol;Acc:HGNC:20570]	protein_coding	2174.05	0.219332	0.0506048	4.33422	1.46e-05	0.000202744
ENSG00000211455.8	12	27243968	27325959	STK38L	serine/threonine kinase 38 like [Source:HGNC Symbol;Acc:HGNC:17848]	protein_coding	745.53	-0.872276	0.201287	-4.33349	1.47e-05	0.000203214
ENSG00000019582.16	5	150400041	150412969	CD74	CD74 molecule [Source:HGNC Symbol;Acc:HGNC:1697]	protein_coding	18528.1	0.161304	0.0372297	4.33266	1.47e-05	0.000203772
ENSG00000116161.18	1	174999163	175012027	CACYBP	calcyclin binding protein [Source:HGNC Symbol;Acc:HGNC:30423]	protein_coding	2108.63	-0.211026	0.0487669	-4.32723	1.51e-05	0.000208643
ENSG00000117877.11	19	45406644	45410737	POLR1G	RNA polymerase I subunit G [Source:HGNC Symbol;Acc:HGNC:24219]	protein_coding	445.636	-0.379089	0.0876503	-4.32502	1.53e-05	0.000210536
ENSG00000145604.17	5	36151989	36196849	SKP2	S-phase kinase associated protein 2 [Source:HGNC Symbol;Acc:HGNC:10901]	protein_coding	1018.32	-0.562525	0.130102	-4.32372	1.53e-05	0.000211559
ENSG00000236901.6	9	123109494	123115477	MIR600HG	MIR600 host gene [Source:HGNC Symbol;Acc:HGNC:23642]	lncRNA	413.058	0.524913	0.121468	4.32141	1.55e-05	0.000213573
ENSG00000165912.16	11	47177522	47186443	PACSIN3	protein kinase C and casein kinase substrate in neurons 3 [Source:HGNC Symbol;Acc:HGNC:8572]	protein_coding	21.2655	1.95985	0.45384	4.31837	1.57e-05	0.000216318
ENSG00000178741.12	15	74919791	74938083	COX5A	cytochrome c oxidase subunit 5A [Source:HGNC Symbol;Acc:HGNC:2267]	protein_coding	2239.21	-0.266892	0.0618335	-4.31631	1.59e-05	0.000218125
ENSG00000026950.17	6	26402237	26415208	BTN3A1	butyrophilin subfamily 3 member A1 [Source:HGNC Symbol;Acc:HGNC:1138]	protein_coding	268.228	0.727973	0.168908	4.30988	1.63e-05	0.000224331
ENSG00000137547.9	8	54135241	54148514	MRPL15	mitochondrial ribosomal protein L15 [Source:HGNC Symbol;Acc:HGNC:14054]	protein_coding	1185	-0.298572	0.0693291	-4.30659	1.66e-05	0.00022746
ENSG00000114423.23	3	105655461	105869552	CBLB	Cbl proto-oncogene B [Source:HGNC Symbol;Acc:HGNC:1542]	protein_coding	474.85	0.871035	0.202368	4.30422	1.68e-05	0.000229676
ENSG00000099817.12	19	1086574	1095380	POLR2E	RNA polymerase II, I and III subunit E [Source:HGNC Symbol;Acc:HGNC:9192]	protein_coding	1701.86	-0.241729	0.0562366	-4.29842	1.72e-05	0.00023553
ENSG00000103342.13	16	11868128	11916082	GSPT1	G1 to S phase transition 1 [Source:HGNC Symbol;Acc:HGNC:4621]	protein_coding	4328.88	-0.406932	0.0948375	-4.29084	1.78e-05	0.00024347
ENSG00000137074.20	9	32886601	33025130	APTX	aprataxin [Source:HGNC Symbol;Acc:HGNC:15984]	protein_coding	519.949	-0.349936	0.0816255	-4.2871	1.81e-05	0.000247357
ENSG00000124795.17	6	18223860	18264548	DEK	DEK proto-oncogene [Source:HGNC Symbol;Acc:HGNC:2768]	protein_coding	5187.78	-0.342717	0.0799684	-4.28565	1.82e-05	0.000248715
ENSG00000178896.9	8	144078648	144080648	EXOSC4	exosome component 4 [Source:HGNC Symbol;Acc:HGNC:18189]	protein_coding	355.215	-0.441403	0.103021	-4.2846	1.83e-05	0.000249649
ENSG00000106355.10	7	32485338	32495283	LSM5	LSM5 homolog, U6 small nuclear RNA and mRNA degradation associated [Source:HGNC Symbol;Acc:HGNC:17162]	protein_coding	661.782	-0.348075	0.0812952	-4.28163	1.86e-05	0.000252504
ENSG00000213593.10	11	57712593	57740973	TMX2	thioredoxin related transmembrane protein 2 [Source:HGNC Symbol;Acc:HGNC:30739]	protein_coding	1008.12	-0.268773	0.0627768	-4.28141	1.86e-05	0.000252504
ENSG00000005206.17	19	2328615	2355095	SPPL2B	signal peptide peptidase like 2B [Source:HGNC Symbol;Acc:HGNC:30627]	protein_coding	906.611	0.345865	0.0807833	4.2814	1.86e-05	0.000252504
ENSG00000178409.14	6	107065182	107115515	BEND3	BEN domain containing 3 [Source:HGNC Symbol;Acc:HGNC:23040]	protein_coding	234.453	-0.486619	0.113668	-4.28107	1.86e-05	0.000252624
ENSG00000175606.11	8	73972437	73982783	TMEM70	transmembrane protein 70 [Source:HGNC Symbol;Acc:HGNC:26050]	protein_coding	525.007	-0.49351	0.115288	-4.28066	1.86e-05	0.000252834
ENSG00000114107.9	3	138494344	138594538	CEP70	centrosomal protein 70 [Source:HGNC Symbol;Acc:HGNC:29972]	protein_coding	32.5012	1.47996	0.345784	4.28002	1.87e-05	0.000253307
ENSG00000113595.15	5	65589690	65625975	TRIM23	tripartite motif containing 23 [Source:HGNC Symbol;Acc:HGNC:660]	protein_coding	226.33	0.656681	0.153522	4.27743	1.89e-05	0.00025601
ENSG00000004455.17	1	33007940	33080996	AK2	adenylate kinase 2 [Source:HGNC Symbol;Acc:HGNC:362]	protein_coding	5936.28	-0.343352	0.0802772	-4.27708	1.89e-05	0.000256157
ENSG00000205189.12	8	80485619	80526265	ZBTB10	zinc finger and BTB domain containing 10 [Source:HGNC Symbol;Acc:HGNC:30953]	protein_coding	657.019	0.571226	0.133597	4.27575	1.9e-05	0.000257432
ENSG00000100644.17	14	61695513	61748259	HIF1A	hypoxia inducible factor 1 subunit alpha [Source:HGNC Symbol;Acc:HGNC:4910]	protein_coding	2217.71	-0.490787	0.114796	-4.27528	1.91e-05	0.000257716
ENSG00000284024.4	10	14838302	14846999	AC069544.1	zinc finger and SCAN domain containing 29 [Source:NCBI gene (formerly Entrezgene);Acc:100421372]	protein_coding	543.686	-0.436638	0.102157	-4.27417	1.92e-05	0.000258754
ENSG00000163811.12	2	28894667	28948219	WDR43	WD repeat domain 43 [Source:HGNC Symbol;Acc:HGNC:28945]	protein_coding	2349.56	-0.428951	0.100367	-4.27384	1.92e-05	0.000258877
ENSG00000288156.1	19	2293173	2295781	AC104530.1	novel transcript	lncRNA	70.3285	1.00703	0.23567	4.27305	1.93e-05	0.000259539
ENSG00000013016.16	2	31234152	31269451	EHD3	EH domain containing 3 [Source:HGNC Symbol;Acc:HGNC:3244]	protein_coding	397.408	0.326533	0.0764214	4.27279	1.93e-05	0.000259582
ENSG00000070190.13	4	99816827	99870190	DAPP1	dual adaptor of phosphotyrosine and 3-phosphoinositides 1 [Source:HGNC Symbol;Acc:HGNC:16500]	protein_coding	965.544	0.279085	0.0653232	4.27237	1.93e-05	0.000259816
ENSG00000005249.13	7	107044705	107161811	PRKAR2B	protein kinase cAMP-dependent type II regulatory subunit beta [Source:HGNC Symbol;Acc:HGNC:9392]	protein_coding	1475.99	-0.852587	0.19976	-4.26805	1.97e-05	0.000264633
ENSG00000111540.16	12	55973913	55996683	RAB5B	RAB5B, member RAS oncogene family [Source:HGNC Symbol;Acc:HGNC:9784]	protein_coding	1300.52	0.304179	0.0712791	4.26744	1.98e-05	0.000265094
ENSG00000132953.17	13	20777329	20903048	XPO4	exportin 4 [Source:HGNC Symbol;Acc:HGNC:17796]	protein_coding	1174.54	-0.266829	0.0625374	-4.26671	1.98e-05	0.000265689
ENSG00000183484.12	14	105049395	105065445	GPR132	G protein-coupled receptor 132 [Source:HGNC Symbol;Acc:HGNC:17482]	protein_coding	284.536	-0.673428	0.157907	-4.26472	2e-05	0.000267807
ENSG00000118655.7	1	113905213	113914086	DCLRE1B	DNA cross-link repair 1B [Source:HGNC Symbol;Acc:HGNC:17641]	protein_coding	279.737	-0.564445	0.132473	-4.26082	2.04e-05	0.000272255
ENSG00000197448.14	7	143244093	143270854	GSTK1	glutathione S-transferase kappa 1 [Source:HGNC Symbol;Acc:HGNC:16906]	protein_coding	804.722	0.259183	0.0608664	4.25823	2.06e-05	0.000274891
ENSG00000225889.9	2	64143239	64252859	AC012368.1	novel transcript, antisense to PELI1	lncRNA	99.1827	0.920547	0.21617	4.25843	2.06e-05	0.000274891
ENSG00000079246.16	2	216107464	216206303	XRCC5	X-ray repair cross complementing 5 [Source:HGNC Symbol;Acc:HGNC:12833]	protein_coding	6906.5	-0.442508	0.104036	-4.25342	2.11e-05	0.000280309
ENSG00000204386.12	6	31857659	31862905	NEU1	neuraminidase 1 [Source:HGNC Symbol;Acc:HGNC:7758]	protein_coding	509.015	0.328108	0.0771387	4.25348	2.1e-05	0.000280309
ENSG00000244257.5	16	16310341	16334190	PKD1P1	polycystin 1, transient receptor potential channel interacting pseudogene 1 [Source:HGNC Symbol;Acc:HGNC:30065]	unprocessed_pseudogene	1149.98	0.699646	0.164513	4.25284	2.11e-05	0.000280752
ENSG00000110031.13	11	58526871	58578220	LPXN	leupaxin [Source:HGNC Symbol;Acc:HGNC:14061]	protein_coding	3492.04	0.271226	0.0637918	4.25173	2.12e-05	0.000281871
ENSG00000166949.17	15	67063763	67195173	SMAD3	SMAD family member 3 [Source:HGNC Symbol;Acc:HGNC:6769]	protein_coding	1374.92	0.609717	0.143472	4.24972	2.14e-05	0.000284136
ENSG00000281398.4	5	139274102	139284899	SNHG4	small nucleolar RNA host gene 4 [Source:HGNC Symbol;Acc:HGNC:32964]	lncRNA	1234.8	-0.296671	0.0698299	-4.24848	2.15e-05	0.000285439
ENSG00000104885.18	19	2163933	2232578	DOT1L	DOT1 like histone lysine methyltransferase [Source:HGNC Symbol;Acc:HGNC:24948]	protein_coding	1673.03	-0.526056	0.123851	-4.24749	2.16e-05	0.000286417
ENSG00000185950.9	13	109752695	109786583	IRS2	insulin receptor substrate 2 [Source:HGNC Symbol;Acc:HGNC:6126]	protein_coding	50.681	0.986898	0.232509	4.24455	2.19e-05	0.000289913
ENSG00000170142.12	3	23805955	23891640	UBE2E1	ubiquitin conjugating enzyme E2 E1 [Source:HGNC Symbol;Acc:HGNC:12477]	protein_coding	2014.82	-0.222975	0.0525362	-4.24422	2.19e-05	0.000290058
ENSG00000110888.17	12	30709552	30754951	CAPRIN2	caprin family member 2 [Source:HGNC Symbol;Acc:HGNC:21259]	protein_coding	234.528	0.800332	0.188657	4.24226	2.21e-05	0.000292318
ENSG00000100376.12	22	45308968	45341955	FAM118A	family with sequence similarity 118 member A [Source:HGNC Symbol;Acc:HGNC:1313]	protein_coding	515.448	0.439548	0.103684	4.23933	2.24e-05	0.000295869
ENSG00000164338.10	5	73565443	73583380	UTP15	UTP15 small subunit processome component [Source:HGNC Symbol;Acc:HGNC:25758]	protein_coding	595.968	-0.437085	0.103121	-4.23855	2.25e-05	0.00029661
ENSG00000145685.14	5	78485215	78770021	LHFPL2	LHFPL tetraspan subfamily member 2 [Source:HGNC Symbol;Acc:HGNC:6588]	protein_coding	61.6265	1.30021	0.306814	4.23779	2.26e-05	0.000297325
ENSG00000173598.14	12	93377883	93408146	NUDT4	nudix hydrolase 4 [Source:HGNC Symbol;Acc:HGNC:8051]	protein_coding	1469.8	-0.360022	0.0850303	-4.23405	2.3e-05	0.000301466
ENSG00000136891.14	9	100302077	100352942	TEX10	testis expressed 10 [Source:HGNC Symbol;Acc:HGNC:25988]	protein_coding	884.612	-0.339441	0.0801698	-4.23403	2.3e-05	0.000301466
ENSG00000171467.16	6	43307134	43369647	ZNF318	zinc finger protein 318 [Source:HGNC Symbol;Acc:HGNC:13578]	protein_coding	1517.76	0.310476	0.0733289	4.23402	2.3e-05	0.000301466
ENSG00000166068.13	15	38252836	38357249	SPRED1	sprouty related EVH1 domain containing 1 [Source:HGNC Symbol;Acc:HGNC:20249]	protein_coding	615.035	-0.536145	0.126687	-4.23206	2.32e-05	0.00030382
ENSG00000155115.7	6	110958706	110967890	GTF3C6	general transcription factor IIIC subunit 6 [Source:HGNC Symbol;Acc:HGNC:20872]	protein_coding	876.946	-0.28785	0.0680303	-4.23119	2.32e-05	0.000304692
ENSG00000005022.6	X	119468422	119471396	SLC25A5	solute carrier family 25 member 5 [Source:HGNC Symbol;Acc:HGNC:10991]	protein_coding	4951.9	-0.36289	0.0858299	-4.22801	2.36e-05	0.000308731
ENSG00000230989.7	16	83807978	83819737	HSBP1	heat shock factor binding protein 1 [Source:HGNC Symbol;Acc:HGNC:5203]	protein_coding	1084.34	-0.314446	0.0743761	-4.22778	2.36e-05	0.000308752
ENSG00000136270.14	7	45100100	45112047	TBRG4	transforming growth factor beta regulator 4 [Source:HGNC Symbol;Acc:HGNC:17443]	protein_coding	1578.22	-0.286734	0.0678315	-4.22716	2.37e-05	0.000309306
ENSG00000100664.11	14	103333544	103345025	EIF5	eukaryotic translation initiation factor 5 [Source:HGNC Symbol;Acc:HGNC:3299]	protein_coding	3701.35	-0.381626	0.0903039	-4.22602	2.38e-05	0.000310581
ENSG00000100632.11	14	69380128	69398299	ERH	ERH mRNA splicing and mitosis factor [Source:HGNC Symbol;Acc:HGNC:3447]	protein_coding	2237.64	-0.285173	0.067576	-4.22003	2.44e-05	0.00031863
ENSG00000198825.15	10	119726042	119829147	INPP5F	inositol polyphosphate-5-phosphatase F [Source:HGNC Symbol;Acc:HGNC:17054]	protein_coding	599.787	0.560946	0.132949	4.21925	2.45e-05	0.000319432
ENSG00000198938.2	MT	9207	9990	MT-CO3	mitochondrially encoded cytochrome c oxidase III [Source:HGNC Symbol;Acc:HGNC:7422]	protein_coding	55700.3	-0.137554	0.0326064	-4.21861	2.46e-05	0.000319845
ENSG00000132535.21	17	7187187	7219841	DLG4	discs large MAGUK scaffold protein 4 [Source:HGNC Symbol;Acc:HGNC:2903]	protein_coding	239.353	1.11819	0.265067	4.21852	2.46e-05	0.000319845
ENSG00000144840.10	3	120684938	120742993	RABL3	RAB, member of RAS oncogene family like 3 [Source:HGNC Symbol;Acc:HGNC:18072]	protein_coding	479.529	-0.457262	0.108542	-4.21277	2.52e-05	0.000327797
ENSG00000137814.12	15	42548828	42569994	HAUS2	HAUS augmin like complex subunit 2 [Source:HGNC Symbol;Acc:HGNC:25530]	protein_coding	750.058	-0.396871	0.0942415	-4.21122	2.54e-05	0.000329733
ENSG00000066294.15	1	160541095	160579516	CD84	CD84 molecule [Source:HGNC Symbol;Acc:HGNC:1704]	protein_coding	289.395	0.588054	0.139686	4.20981	2.56e-05	0.000331475
ENSG00000120948.19	1	11012344	11030528	TARDBP	TAR DNA binding protein [Source:HGNC Symbol;Acc:HGNC:11571]	protein_coding	3649.34	-0.149023	0.0354061	-4.20896	2.57e-05	0.000332402
ENSG00000119321.9	9	113161006	113221318	FKBP15	FKBP prolyl isomerase 15 [Source:HGNC Symbol;Acc:HGNC:23397]	protein_coding	907.829	-0.52182	0.124133	-4.20372	2.63e-05	0.000339868
ENSG00000121644.19	1	244653103	244709033	DESI2	desumoylating isopeptidase 2 [Source:HGNC Symbol;Acc:HGNC:24264]	protein_coding	1268.07	-0.305818	0.0727634	-4.20291	2.64e-05	0.000340764
ENSG00000088247.18	19	6413102	6424811	KHSRP	KH-type splicing regulatory protein [Source:HGNC Symbol;Acc:HGNC:6316]	protein_coding	5660.48	-0.336786	0.080181	-4.20032	2.67e-05	0.000344301
ENSG00000198015.14	12	93467514	93516214	MRPL42	mitochondrial ribosomal protein L42 [Source:HGNC Symbol;Acc:HGNC:14493]	protein_coding	1058.16	-0.3196	0.0760927	-4.20014	2.67e-05	0.000344301
ENSG00000171421.13	5	1798385	1801366	MRPL36	mitochondrial ribosomal protein L36 [Source:HGNC Symbol;Acc:HGNC:14490]	protein_coding	626.995	-0.357287	0.0851313	-4.1969	2.71e-05	0.000348937
ENSG00000111275.13	12	111766887	111817532	ALDH2	aldehyde dehydrogenase 2 family member [Source:HGNC Symbol;Acc:HGNC:404]	protein_coding	135.249	0.61723	0.147108	4.19575	2.72e-05	0.000350367
ENSG00000105612.9	19	12875209	12881466	DNASE2	deoxyribonuclease 2, lysosomal [Source:HGNC Symbol;Acc:HGNC:2960]	protein_coding	207.927	0.548841	0.130884	4.19334	2.75e-05	0.000353775
ENSG00000034152.19	17	21284672	21315232	MAP2K3	mitogen-activated protein kinase kinase 3 [Source:HGNC Symbol;Acc:HGNC:6843]	protein_coding	1168.51	0.453614	0.108265	4.18986	2.79e-05	0.000358915
ENSG00000115761.16	2	10570754	10689987	NOL10	nucleolar protein 10 [Source:HGNC Symbol;Acc:HGNC:25862]	protein_coding	757.551	-0.319203	0.0762055	-4.18871	2.81e-05	0.000360382
ENSG00000100031.19	22	24594811	24629005	GGT1	gamma-glutamyltransferase 1 [Source:HGNC Symbol;Acc:HGNC:4250]	protein_coding	58.4996	1.64455	0.393045	4.18412	2.86e-05	0.000367401
ENSG00000161835.11	12	52006946	52015889	TAMALIN	trafficking regulator and scaffold protein tamalin [Source:HGNC Symbol;Acc:HGNC:18707]	protein_coding	30.9912	1.07836	0.257836	4.18237	2.88e-05	0.000369893
ENSG00000102471.14	13	79481124	79556075	NDFIP2	Nedd4 family interacting protein 2 [Source:HGNC Symbol;Acc:HGNC:18537]	protein_coding	43.6705	-0.90143	0.215648	-4.1801	2.91e-05	0.000373239
ENSG00000171241.9	16	46578591	46621379	SHCBP1	SHC binding and spindle associated 1 [Source:HGNC Symbol;Acc:HGNC:29547]	protein_coding	793.745	-1.16978	0.279942	-4.17864	2.93e-05	0.000375298
ENSG00000213341.11	10	100188300	100229596	CHUK	component of inhibitor of nuclear factor kappa B kinase complex [Source:HGNC Symbol;Acc:HGNC:1974]	protein_coding	682.243	-0.321909	0.0770721	-4.17672	2.96e-05	0.000378111
ENSG00000203710.12	1	207496147	207641765	CR1	complement C3b/C4b receptor 1 (Knops blood group) [Source:HGNC Symbol;Acc:HGNC:2334]	protein_coding	47.6804	-0.928883	0.222477	-4.17519	2.98e-05	0.00038008
ENSG00000164284.15	5	149345430	149354583	GRPEL2	GrpE like 2, mitochondrial [Source:HGNC Symbol;Acc:HGNC:21060]	protein_coding	591.628	-0.566109	0.135591	-4.17511	2.98e-05	0.00038008
ENSG00000171603.18	1	9728926	9823984	CLSTN1	calsyntenin 1 [Source:HGNC Symbol;Acc:HGNC:17447]	protein_coding	2210.71	0.270029	0.0647107	4.17287	3.01e-05	0.000383474
ENSG00000053372.5	1	19251805	19260128	MRTO4	MRT4 homolog, ribosome maturation factor [Source:HGNC Symbol;Acc:HGNC:18477]	protein_coding	1646.73	-0.372028	0.0892623	-4.16781	3.08e-05	0.000390609
ENSG00000153201.16	2	108719482	108785809	RANBP2	RAN binding protein 2 [Source:HGNC Symbol;Acc:HGNC:9848]	protein_coding	4536.67	-0.248645	0.0596531	-4.16818	3.07e-05	0.000390609
ENSG00000166710.21	15	44711487	44718851	B2M	beta-2-microglobulin [Source:HGNC Symbol;Acc:HGNC:914]	protein_coding	18331.5	0.129881	0.0311602	4.16816	3.07e-05	0.000390609
ENSG00000131724.11	X	118727133	118794535	IL13RA1	interleukin 13 receptor subunit alpha 1 [Source:HGNC Symbol;Acc:HGNC:5974]	protein_coding	30.8225	1.11199	0.266791	4.16801	3.07e-05	0.000390609
ENSG00000168827.15	3	158644527	158695581	GFM1	G elongation factor mitochondrial 1 [Source:HGNC Symbol;Acc:HGNC:13780]	protein_coding	1327.94	-0.378602	0.0908743	-4.16621	3.1e-05	0.000392989
ENSG00000143368.10	1	149923317	149927803	SF3B4	splicing factor 3b subunit 4 [Source:HGNC Symbol;Acc:HGNC:10771]	protein_coding	1246.54	-0.243079	0.0583656	-4.16477	3.12e-05	0.000395109
ENSG00000250479.9	22	23765834	23767972	CHCHD10	coiled-coil-helix-coiled-coil-helix domain containing 10 [Source:HGNC Symbol;Acc:HGNC:15559]	protein_coding	834.458	-0.39885	0.0959503	-4.15685	3.23e-05	0.000408677
ENSG00000182512.5	14	95533503	95544724	GLRX5	glutaredoxin 5 [Source:HGNC Symbol;Acc:HGNC:20134]	protein_coding	828.854	-0.317501	0.0765248	-4.14899	3.34e-05	0.000422559
ENSG00000261618.2	8	78835307	78840525	LINC02605	long intergenic non-protein coding RNA 2605 [Source:HGNC Symbol;Acc:HGNC:53974]	lncRNA	46.6548	-0.913256	0.220156	-4.14822	3.35e-05	0.000423593
ENSG00000157870.17	1	2586491	2591469	PRXL2B	peroxiredoxin like 2B [Source:HGNC Symbol;Acc:HGNC:28390]	protein_coding	113.306	0.672482	0.162126	4.1479	3.36e-05	0.000423777
ENSG00000100600.15	14	92703807	92748679	LGMN	legumain [Source:HGNC Symbol;Acc:HGNC:9472]	protein_coding	498.543	0.552504	0.133271	4.14571	3.39e-05	0.000427459
ENSG00000131398.15	19	50311937	50333515	KCNC3	potassium voltage-gated channel subfamily C member 3 [Source:HGNC Symbol;Acc:HGNC:6235]	protein_coding	467.553	-0.341858	0.0824743	-4.14502	3.4e-05	0.000428336
ENSG00000236017.8	X	1401769	1414028	ASMTL-AS1	ASMTL antisense RNA 1 [Source:HGNC Symbol;Acc:HGNC:25811]	lncRNA	80.7985	0.686784	0.165788	4.14254	3.43e-05	0.0004326
ENSG00000159199.14	17	48892765	48895871	ATP5MC1	ATP synthase membrane subunit c locus 1 [Source:HGNC Symbol;Acc:HGNC:841]	protein_coding	1244.42	-0.255534	0.0617149	-4.14056	3.46e-05	0.000435939
ENSG00000170522.10	4	110045846	110199199	ELOVL6	ELOVL fatty acid elongase 6 [Source:HGNC Symbol;Acc:HGNC:15829]	protein_coding	612.117	1.8513	0.447445	4.13748	3.51e-05	0.000441422
ENSG00000163697.17	4	40810027	41216714	APBB2	amyloid beta precursor protein binding family B member 2 [Source:HGNC Symbol;Acc:HGNC:582]	protein_coding	275.648	2.31146	0.559098	4.13426	3.56e-05	0.000447251
ENSG00000115756.13	2	10302889	10427617	HPCAL1	hippocalcin like 1 [Source:HGNC Symbol;Acc:HGNC:5145]	protein_coding	244.519	0.472558	0.114326	4.13342	3.57e-05	0.000448474
ENSG00000134057.15	5	69167135	69178245	CCNB1	cyclin B1 [Source:HGNC Symbol;Acc:HGNC:1579]	protein_coding	1598.52	-0.464619	0.112427	-4.13263	3.59e-05	0.000449589
ENSG00000065923.10	X	46599251	46759118	SLC9A7	solute carrier family 9 member A7 [Source:HGNC Symbol;Acc:HGNC:17123]	protein_coding	960.404	0.624767	0.151253	4.13062	3.62e-05	0.000453126
ENSG00000203880.12	20	64255695	64287821	PCMTD2	protein-L-isoaspartate (D-aspartate) O-methyltransferase domain containing 2 [Source:HGNC Symbol;Acc:HGNC:15882]	protein_coding	578.821	0.494769	0.1198	4.12997	3.63e-05	0.000453981
ENSG00000091592.16	17	5499427	5619424	NLRP1	NLR family pyrin domain containing 1 [Source:HGNC Symbol;Acc:HGNC:14374]	protein_coding	366.969	0.692957	0.167804	4.12957	3.63e-05	0.000454345
ENSG00000152926.15	7	64971772	65006684	ZNF117	zinc finger protein 117 [Source:HGNC Symbol;Acc:HGNC:12897]	protein_coding	231.173	0.463823	0.112332	4.12904	3.64e-05	0.000454972
ENSG00000105887.11	7	135926760	135977359	MTPN	myotrophin [Source:HGNC Symbol;Acc:HGNC:15667]	protein_coding	5990.46	-0.157767	0.0382114	-4.1288	3.65e-05	0.000455037
ENSG00000145022.4	3	49412206	49416475	TCTA	T cell leukemia translocation altered [Source:HGNC Symbol;Acc:HGNC:11692]	protein_coding	412.243	0.423745	0.102671	4.1272	3.67e-05	0.000457796
ENSG00000151694.14	2	9488486	9556732	ADAM17	ADAM metallopeptidase domain 17 [Source:HGNC Symbol;Acc:HGNC:195]	protein_coding	1427.52	0.616521	0.149466	4.12484	3.71e-05	0.000462084
ENSG00000140157.16	15	22838644	22869362	NIPA2	NIPA magnesium transporter 2 [Source:HGNC Symbol;Acc:HGNC:17044]	protein_coding	2152.03	-0.258071	0.0625701	-4.12451	3.72e-05	0.000462309
ENSG00000167775.11	19	8302127	8308358	CD320	CD320 molecule [Source:HGNC Symbol;Acc:HGNC:16692]	protein_coding	442.816	-0.373555	0.0905795	-4.12406	3.72e-05	0.000462372
ENSG00000285976.2	6	63572472	63583587	AL135905.2	novel protein	protein_coding	736.764	-0.306647	0.0743521	-4.12425	3.72e-05	0.000462372
ENSG00000232119.8	X	120594010	120621159	MCTS1	MCTS1 re-initiation and release factor [Source:HGNC Symbol;Acc:HGNC:23357]	protein_coding	827.719	-0.400992	0.097333	-4.11979	3.79e-05	0.000470586
ENSG00000162739.14	1	160485030	160523262	SLAMF6	SLAM family member 6 [Source:HGNC Symbol;Acc:HGNC:21392]	protein_coding	259.487	0.452457	0.109851	4.11881	3.81e-05	0.00047216
ENSG00000072571.20	5	163460203	163491941	HMMR	hyaluronan mediated motility receptor [Source:HGNC Symbol;Acc:HGNC:5012]	protein_coding	971.108	-0.672472	0.163314	-4.11765	3.83e-05	0.000474102
ENSG00000099875.16	19	2037465	2051244	MKNK2	MAPK interacting serine/threonine kinase 2 [Source:HGNC Symbol;Acc:HGNC:7111]	protein_coding	5023.8	0.324388	0.078788	4.11723	3.83e-05	0.000474549
ENSG00000137054.16	9	37485948	37503697	POLR1E	RNA polymerase I subunit E [Source:HGNC Symbol;Acc:HGNC:17631]	protein_coding	747.913	-0.277963	0.0675228	-4.11657	3.85e-05	0.000475464
ENSG00000099204.20	10	114431113	114768061	ABLIM1	actin binding LIM protein 1 [Source:HGNC Symbol;Acc:HGNC:78]	protein_coding	1420.55	0.45617	0.11088	4.1141	3.89e-05	0.000480153
ENSG00000169689.15	17	82018702	82024107	CENPX	centromere protein X [Source:HGNC Symbol;Acc:HGNC:11422]	protein_coding	479.853	-0.3921	0.0953546	-4.11201	3.92e-05	0.00048362
ENSG00000122515.15	7	44748581	44769881	ZMIZ2	zinc finger MIZ-type containing 2 [Source:HGNC Symbol;Acc:HGNC:22229]	protein_coding	2279.42	0.290267	0.0705867	4.1122	3.92e-05	0.00048362
ENSG00000146263.11	6	97142161	97283217	MMS22L	MMS22 like, DNA repair protein [Source:HGNC Symbol;Acc:HGNC:21475]	protein_coding	1233.5	-0.719448	0.174999	-4.11115	3.94e-05	0.00048499
ENSG00000137692.12	11	103050686	103092194	DCUN1D5	defective in cullin neddylation 1 domain containing 5 [Source:HGNC Symbol;Acc:HGNC:28409]	protein_coding	624.814	-0.407709	0.0991771	-4.11092	3.94e-05	0.000485027
ENSG00000172366.20	16	636817	648474	MCRIP2	MAPK regulated corepressor interacting protein 2 [Source:HGNC Symbol;Acc:HGNC:14142]	protein_coding	483.703	-0.365986	0.0890412	-4.1103	3.95e-05	0.000485906
ENSG00000110318.15	11	101915010	102001062	CEP126	centrosomal protein 126 [Source:HGNC Symbol;Acc:HGNC:29264]	protein_coding	25.5516	1.61194	0.392369	4.10823	3.99e-05	0.000489822
ENSG00000135469.14	12	56266890	56270966	COQ10A	coenzyme Q10A [Source:HGNC Symbol;Acc:HGNC:26515]	protein_coding	174.415	0.597419	0.145536	4.10494	4.04e-05	0.000496388
ENSG00000155438.12	2	121726945	121736911	NIFK	nucleolar protein interacting with the FHA domain of MKI67 [Source:HGNC Symbol;Acc:HGNC:17838]	protein_coding	1335.87	-0.353784	0.0862229	-4.10313	4.08e-05	0.000499844
ENSG00000276672.1	13	33846190	33850825	AL161891.1	novel transcript, sense intronic to RFC3	lncRNA	75.3372	-0.865918	0.211087	-4.10218	4.09e-05	0.000500997
ENSG00000103121.9	16	80966448	81020270	CMC2	C-X9-C motif containing 2 [Source:HGNC Symbol;Acc:HGNC:24447]	protein_coding	288.091	-0.564834	0.137686	-4.10235	4.09e-05	0.000500997
ENSG00000112578.10	6	41921499	41933046	BYSL	bystin like [Source:HGNC Symbol;Acc:HGNC:1157]	protein_coding	802.015	-0.292277	0.0712717	-4.10088	4.12e-05	0.000503367
ENSG00000223865.11	6	33075990	33089696	HLA-DPB1	major histocompatibility complex, class II, DP beta 1 [Source:HGNC Symbol;Acc:HGNC:4940]	protein_coding	1125.83	0.371559	0.0906754	4.09768	4.17e-05	0.000509901
ENSG00000086712.13	X	16786432	16844519	TXLNG	taxilin gamma [Source:HGNC Symbol;Acc:HGNC:18578]	protein_coding	1270.38	-0.206303	0.050369	-4.09583	4.21e-05	0.000513526
ENSG00000078699.22	20	33490075	33650036	CBFA2T2	CBFA2/RUNX1 partner transcriptional co-repressor 2 [Source:HGNC Symbol;Acc:HGNC:1536]	protein_coding	660.652	0.473839	0.11574	4.09398	4.24e-05	0.000517182
ENSG00000012822.16	12	53708517	53727745	CALCOCO1	calcium binding and coiled-coil domain 1 [Source:HGNC Symbol;Acc:HGNC:29306]	protein_coding	280.736	0.640148	0.156405	4.0929	4.26e-05	0.000519126
ENSG00000115419.13	2	190880821	190965552	GLS	glutaminase [Source:HGNC Symbol;Acc:HGNC:4331]	protein_coding	3607.8	-0.344507	0.084187	-4.09216	4.27e-05	0.000519873
ENSG00000127022.16	5	179678628	179731641	CANX	calnexin [Source:HGNC Symbol;Acc:HGNC:1473]	protein_coding	8352.3	-0.278324	0.0680142	-4.09215	4.27e-05	0.000519873
ENSG00000114383.10	3	50320027	50328251	TUSC2	tumor suppressor 2, mitochondrial calcium regulator [Source:HGNC Symbol;Acc:HGNC:17034]	protein_coding	542.217	-0.410137	0.100261	-4.0907	4.3e-05	0.000522671
ENSG00000134070.5	3	10164919	10243745	IRAK2	interleukin 1 receptor associated kinase 2 [Source:HGNC Symbol;Acc:HGNC:6113]	protein_coding	58.8665	0.72203	0.176673	4.08682	4.37e-05	0.000531002
ENSG00000125124.13	16	56466836	56520087	BBS2	Bardet-Biedl syndrome 2 [Source:HGNC Symbol;Acc:HGNC:967]	protein_coding	359.954	1.32292	0.323749	4.08627	4.38e-05	0.000531786
ENSG00000125910.6	19	3172346	3180332	S1PR4	sphingosine-1-phosphate receptor 4 [Source:HGNC Symbol;Acc:HGNC:3170]	protein_coding	97.895	0.663968	0.162539	4.08498	4.41e-05	0.000534265
ENSG00000113569.16	5	37288137	37371106	NUP155	nucleoporin 155 [Source:HGNC Symbol;Acc:HGNC:8063]	protein_coding	1580.65	-0.251175	0.0615417	-4.08139	4.48e-05	0.000542106
ENSG00000013503.10	12	106357748	106510198	POLR3B	RNA polymerase III subunit B [Source:HGNC Symbol;Acc:HGNC:30348]	protein_coding	358.891	-0.362722	0.0888943	-4.08037	4.5e-05	0.000543994
ENSG00000143401.15	1	150218417	150236156	ANP32E	acidic nuclear phosphoprotein 32 family member E [Source:HGNC Symbol;Acc:HGNC:16673]	protein_coding	3359.46	-0.34721	0.0851125	-4.07943	4.51e-05	0.000545714
ENSG00000196126.11	6	32578769	32589848	HLA-DRB1	major histocompatibility complex, class II, DR beta 1 [Source:HGNC Symbol;Acc:HGNC:4948]	protein_coding	2769.95	0.195122	0.0478599	4.07693	4.56e-05	0.000551118
ENSG00000077097.15	3	25597905	25664907	TOP2B	DNA topoisomerase II beta [Source:HGNC Symbol;Acc:HGNC:11990]	protein_coding	5664.88	0.277207	0.0680032	4.07638	4.57e-05	0.000551941
ENSG00000126945.9	X	101408222	101414133	HNRNPH2	heterogeneous nuclear ribonucleoprotein H2 [Source:HGNC Symbol;Acc:HGNC:5042]	protein_coding	1171.35	0.204195	0.0500959	4.07607	4.58e-05	0.000552161
ENSG00000092621.13	1	119648411	119744218	PHGDH	phosphoglycerate dehydrogenase [Source:HGNC Symbol;Acc:HGNC:8923]	protein_coding	1013.3	0.291951	0.0716551	4.07438	4.61e-05	0.00055569
ENSG00000142583.18	1	9035106	9088478	SLC2A5	solute carrier family 2 member 5 [Source:HGNC Symbol;Acc:HGNC:11010]	protein_coding	4395.15	-1.2124	0.297662	-4.07308	4.64e-05	0.000558313
ENSG00000162430.17	1	25800176	25818221	SELENON	selenoprotein N [Source:HGNC Symbol;Acc:HGNC:15999]	protein_coding	370.802	0.43792	0.107564	4.07125	4.68e-05	0.000562232
ENSG00000182180.14	10	73248843	73252693	MRPS16	mitochondrial ribosomal protein S16 [Source:HGNC Symbol;Acc:HGNC:14048]	protein_coding	1545.66	-0.215305	0.0529029	-4.06981	4.71e-05	0.000565193
ENSG00000114648.12	3	47282917	47346816	KLHL18	kelch like family member 18 [Source:HGNC Symbol;Acc:HGNC:29120]	protein_coding	822.286	-0.35959	0.0883818	-4.0686	4.73e-05	0.000567635
ENSG00000175463.12	11	67403915	67410089	TBC1D10C	TBC1 domain family member 10C [Source:HGNC Symbol;Acc:HGNC:24702]	protein_coding	999.212	0.335279	0.0824261	4.06763	4.75e-05	0.000569514
ENSG00000163683.12	4	39546336	39638902	SMIM14	small integral membrane protein 14 [Source:HGNC Symbol;Acc:HGNC:27321]	protein_coding	4643.57	0.444223	0.109247	4.06623	4.78e-05	0.000572415
ENSG00000138382.15	2	169810081	169824931	METTL5	methyltransferase like 5 [Source:HGNC Symbol;Acc:HGNC:25006]	protein_coding	433.828	-0.321848	0.0791627	-4.06566	4.79e-05	0.000573319
ENSG00000067704.10	1	220094132	220148041	IARS2	isoleucyl-tRNA synthetase 2, mitochondrial [Source:HGNC Symbol;Acc:HGNC:29685]	protein_coding	1978.22	-0.176899	0.0435248	-4.06432	4.82e-05	0.000576118
ENSG00000100647.8	14	69611596	69715144	SUSD6	sushi domain containing 6 [Source:HGNC Symbol;Acc:HGNC:19956]	protein_coding	1099.29	0.306413	0.0754183	4.06284	4.85e-05	0.00057926
ENSG00000198856.13	4	108650585	108667820	OSTC	oligosaccharyltransferase complex non-catalytic subunit [Source:HGNC Symbol;Acc:HGNC:24448]	protein_coding	862.472	-0.42625	0.105023	-4.05864	4.94e-05	0.000589271
ENSG00000128604.20	7	128937457	128950038	IRF5	interferon regulatory factor 5 [Source:HGNC Symbol;Acc:HGNC:6120]	protein_coding	460.659	0.275111	0.0677926	4.05814	4.95e-05	0.000590014
ENSG00000144895.12	3	150546678	150586016	EIF2A	eukaryotic translation initiation factor 2A [Source:HGNC Symbol;Acc:HGNC:3254]	protein_coding	2005.05	-0.246074	0.0606468	-4.05749	4.96e-05	0.000591129
ENSG00000095303.17	9	122370530	122395703	PTGS1	prostaglandin-endoperoxide synthase 1 [Source:HGNC Symbol;Acc:HGNC:9604]	protein_coding	144.803	0.823018	0.202858	4.05711	4.97e-05	0.000591572
ENSG00000104805.16	19	48900312	48923372	NUCB1	nucleobindin 1 [Source:HGNC Symbol;Acc:HGNC:8043]	protein_coding	790.079	0.360184	0.0887887	4.05664	4.98e-05	0.000592241
ENSG00000180694.14	8	90621995	90791632	TMEM64	transmembrane protein 64 [Source:HGNC Symbol;Acc:HGNC:25441]	protein_coding	370.982	-0.369202	0.0910216	-4.05621	4.99e-05	0.000592808
ENSG00000136213.10	7	2403588	2448484	CHST12	carbohydrate sulfotransferase 12 [Source:HGNC Symbol;Acc:HGNC:17423]	protein_coding	233.912	0.774382	0.191012	4.05409	5.03e-05	0.000597672
ENSG00000115368.10	2	189441446	189475552	WDR75	WD repeat domain 75 [Source:HGNC Symbol;Acc:HGNC:25725]	protein_coding	1312.05	-0.343187	0.0846887	-4.05234	5.07e-05	0.000601644
ENSG00000168016.15	3	36826819	36945057	TRANK1	tetratricopeptide repeat and ankyrin repeat containing 1 [Source:HGNC Symbol;Acc:HGNC:29011]	protein_coding	2049.26	0.382073	0.0943687	4.04872	5.15e-05	0.000610474
ENSG00000163170.12	2	74135400	74147912	BOLA3	bolA family member 3 [Source:HGNC Symbol;Acc:HGNC:24415]	protein_coding	328.677	-0.51782	0.127905	-4.04848	5.16e-05	0.000610575
ENSG00000168795.5	9	37438102	37465450	ZBTB5	zinc finger and BTB domain containing 5 [Source:HGNC Symbol;Acc:HGNC:23836]	protein_coding	606.766	0.299706	0.0741332	4.0428	5.28e-05	0.00062489
ENSG00000246263.3	8	102239394	102253750	UBR5-AS1	UBR5 antisense RNA 1 [Source:HGNC Symbol;Acc:HGNC:51661]	lncRNA	119.774	0.882812	0.218375	4.04264	5.29e-05	0.00062489
ENSG00000101665.9	18	48919853	48952052	SMAD7	SMAD family member 7 [Source:HGNC Symbol;Acc:HGNC:6773]	protein_coding	116.171	1.16152	0.287363	4.04201	5.3e-05	0.000626029
ENSG00000128626.12	19	38930944	38933168	MRPS12	mitochondrial ribosomal protein S12 [Source:HGNC Symbol;Acc:HGNC:10380]	protein_coding	761.943	-0.258596	0.0640253	-4.03897	5.37e-05	0.000633631
ENSG00000105373.19	19	47745546	47757058	NOP53	NOP53 ribosome biogenesis factor [Source:HGNC Symbol;Acc:HGNC:4333]	protein_coding	3374.98	0.413144	0.102378	4.03549	5.45e-05	0.000642537
ENSG00000163584.18	3	170864875	170870208	RPL22L1	ribosomal protein L22 like 1 [Source:HGNC Symbol;Acc:HGNC:27610]	protein_coding	1043.51	-0.230577	0.0571847	-4.03214	5.53e-05	0.0006512
ENSG00000156802.13	8	123319850	123416350	ATAD2	ATPase family AAA domain containing 2 [Source:HGNC Symbol;Acc:HGNC:30123]	protein_coding	2191.81	-0.559126	0.138685	-4.03164	5.54e-05	0.000652029
ENSG00000135679.25	12	68808177	68850686	MDM2	MDM2 proto-oncogene [Source:HGNC Symbol;Acc:HGNC:6973]	protein_coding	2733.72	-0.394774	0.0979399	-4.03078	5.56e-05	0.00065272
ENSG00000183337.18	X	40049815	40177329	BCOR	BCL6 corepressor [Source:HGNC Symbol;Acc:HGNC:20893]	protein_coding	1259.09	0.231483	0.0574283	4.03081	5.56e-05	0.00065272
ENSG00000188822.8	1	23870515	23913362	CNR2	cannabinoid receptor 2 [Source:HGNC Symbol;Acc:HGNC:2160]	protein_coding	658.33	0.236069	0.0585632	4.03101	5.55e-05	0.00065272
ENSG00000105401.9	19	10391133	10420121	CDC37	cell division cycle 37, HSP90 cochaperone [Source:HGNC Symbol;Acc:HGNC:1735]	protein_coding	3208.45	-0.15732	0.0390343	-4.03031	5.57e-05	0.000653451
ENSG00000196365.12	19	5691834	5720572	LONP1	lon peptidase 1, mitochondrial [Source:HGNC Symbol;Acc:HGNC:9479]	protein_coding	3026.03	-0.281013	0.0697793	-4.02716	5.65e-05	0.000661103
ENSG00000091527.16	3	133573686	133590261	CDV3	CDV3 homolog [Source:HGNC Symbol;Acc:HGNC:26928]	protein_coding	5211.18	-0.152598	0.0378905	-4.02734	5.64e-05	0.000661103
ENSG00000100296.14	22	29505879	29555216	THOC5	THO complex 5 [Source:HGNC Symbol;Acc:HGNC:19074]	protein_coding	508.204	-0.560552	0.139269	-4.02497	5.7e-05	0.00066672
ENSG00000133731.10	8	81656914	81686331	IMPA1	inositol monophosphatase 1 [Source:HGNC Symbol;Acc:HGNC:6050]	protein_coding	660.627	-0.411795	0.102353	-4.02328	5.74e-05	0.000670956
ENSG00000103653.16	15	74782057	74803198	CSK	C-terminal Src kinase [Source:HGNC Symbol;Acc:HGNC:2444]	protein_coding	5144.83	-0.27148	0.067489	-4.02259	5.76e-05	0.000672329
ENSG00000130766.5	1	28259518	28282491	SESN2	sestrin 2 [Source:HGNC Symbol;Acc:HGNC:20746]	protein_coding	950.985	0.288987	0.0719035	4.0191	5.84e-05	0.000681792
ENSG00000010818.10	6	142751469	142956698	HIVEP2	HIVEP zinc finger 2 [Source:HGNC Symbol;Acc:HGNC:4921]	protein_coding	1657.87	0.563694	0.140279	4.01839	5.86e-05	0.000683251
ENSG00000167468.18	19	1103926	1106791	GPX4	glutathione peroxidase 4 [Source:HGNC Symbol;Acc:HGNC:4556]	protein_coding	1030.57	0.286468	0.0712936	4.01814	5.87e-05	0.000683377
ENSG00000075336.12	18	74148523	74160531	TIMM21	translocase of inner mitochondrial membrane 21 [Source:HGNC Symbol;Acc:HGNC:25010]	protein_coding	318.771	-0.405759	0.101	-4.01743	5.88e-05	0.00068484
ENSG00000152413.15	5	79372636	79514134	HOMER1	homer scaffold protein 1 [Source:HGNC Symbol;Acc:HGNC:17512]	protein_coding	336.089	-0.704159	0.175294	-4.01701	5.89e-05	0.000684948
ENSG00000119138.4	9	70384597	70414624	KLF9	Kruppel like factor 9 [Source:HGNC Symbol;Acc:HGNC:1123]	protein_coding	131.615	0.566999	0.14115	4.01699	5.89e-05	0.000684948
ENSG00000116750.14	1	193012250	193060080	UCHL5	ubiquitin C-terminal hydrolase L5 [Source:HGNC Symbol;Acc:HGNC:19678]	protein_coding	1132.05	-0.302484	0.0753348	-4.01519	5.94e-05	0.000689602
ENSG00000145741.16	5	73498408	73505635	BTF3	basic transcription factor 3 [Source:HGNC Symbol;Acc:HGNC:1125]	protein_coding	7042.94	-0.152299	0.0379561	-4.0125	6.01e-05	0.000696931
ENSG00000179094.16	17	8140472	8156506	PER1	period circadian regulator 1 [Source:HGNC Symbol;Acc:HGNC:8845]	protein_coding	676.937	0.746339	0.186017	4.01222	6.02e-05	0.000697149
ENSG00000168811.7	3	159988835	159996019	IL12A	interleukin 12A [Source:HGNC Symbol;Acc:HGNC:5969]	protein_coding	50.9514	-0.88767	0.221299	-4.01119	6.04e-05	0.000697802
ENSG00000198959.12	20	38127385	38166578	TGM2	transglutaminase 2 [Source:HGNC Symbol;Acc:HGNC:11778]	protein_coding	124.558	-0.762232	0.190002	-4.01172	6.03e-05	0.000697802
ENSG00000125485.17	9	132592997	132670401	DDX31	DEAD-box helicase 31 [Source:HGNC Symbol;Acc:HGNC:16715]	protein_coding	539.992	-0.339214	0.0845632	-4.01137	6.04e-05	0.000697802
ENSG00000130725.8	19	58555712	58558954	UBE2M	ubiquitin conjugating enzyme E2 M [Source:HGNC Symbol;Acc:HGNC:12491]	protein_coding	1000.86	-0.308724	0.0769587	-4.01155	6.03e-05	0.000697802
ENSG00000149428.19	11	119044188	119057227	HYOU1	hypoxia up-regulated 1 [Source:HGNC Symbol;Acc:HGNC:16931]	protein_coding	2280.79	-0.218397	0.0544898	-4.00804	6.12e-05	0.000706568
ENSG00000157020.18	3	10293131	10321112	SEC13	SEC13 homolog, nuclear pore and COPII coat complex component [Source:HGNC Symbol;Acc:HGNC:10697]	protein_coding	999.378	-0.204634	0.0510902	-4.00535	6.19e-05	0.000714042
ENSG00000265972.6	1	145992435	145996579	TXNIP	thioredoxin interacting protein [Source:HGNC Symbol;Acc:HGNC:16952]	protein_coding	1927.28	0.243133	0.0607106	4.00479	6.21e-05	0.000715133
ENSG00000155926.14	8	133036728	133102912	SLA	Src like adaptor [Source:HGNC Symbol;Acc:HGNC:10902]	protein_coding	163.436	-0.44589	0.111389	-4.00301	6.25e-05	0.000719918
ENSG00000122376.12	10	87094161	87191465	SHLD2	shieldin complex subunit 2 [Source:HGNC Symbol;Acc:HGNC:28773]	protein_coding	1201.94	-0.244797	0.0611626	-4.0024	6.27e-05	0.000720559
ENSG00000102898.12	16	67846923	67872567	NUTF2	nuclear transport factor 2 [Source:HGNC Symbol;Acc:HGNC:13722]	protein_coding	1548.45	-0.220609	0.0551186	-4.00244	6.27e-05	0.000720559
ENSG00000124767.7	6	38675925	38703145	GLO1	glyoxalase I [Source:HGNC Symbol;Acc:HGNC:4323]	protein_coding	2806.64	-0.171952	0.0429655	-4.00208	6.28e-05	0.000720904
ENSG00000102900.13	16	56730118	56850286	NUP93	nucleoporin 93 [Source:HGNC Symbol;Acc:HGNC:28958]	protein_coding	1487.68	-0.285876	0.0714742	-3.99971	6.34e-05	0.000727559
ENSG00000171848.16	2	10120698	10211725	RRM2	ribonucleotide reductase regulatory subunit M2 [Source:HGNC Symbol;Acc:HGNC:10452]	protein_coding	2321.29	-0.668713	0.167269	-3.99782	6.39e-05	0.000732772
ENSG00000189410.12	1	20719731	20732837	SH2D5	SH2 domain containing 5 [Source:HGNC Symbol;Acc:HGNC:28819]	protein_coding	18.4327	1.56147	0.390916	3.9944	6.49e-05	0.000742787
ENSG00000182934.12	11	126262938	126269144	SRPRA	SRP receptor subunit alpha [Source:HGNC Symbol;Acc:HGNC:11307]	protein_coding	2068.73	-0.276038	0.0691551	-3.99158	6.56e-05	0.000751058
ENSG00000177000.13	1	11785723	11806455	MTHFR	methylenetetrahydrofolate reductase [Source:HGNC Symbol;Acc:HGNC:7436]	protein_coding	868.011	0.503536	0.126328	3.98595	6.72e-05	0.00076843
ENSG00000162980.17	2	151788984	151828492	ARL5A	ADP ribosylation factor like GTPase 5A [Source:HGNC Symbol;Acc:HGNC:696]	protein_coding	1356.31	-0.378463	0.0949575	-3.98561	6.73e-05	0.000768894
ENSG00000139289.14	12	76025447	76031776	PHLDA1	pleckstrin homology like domain family A member 1 [Source:HGNC Symbol;Acc:HGNC:8933]	protein_coding	78.4129	-0.585546	0.147035	-3.98234	6.82e-05	0.000778876
ENSG00000169504.15	1	24745382	24844321	CLIC4	chloride intracellular channel 4 [Source:HGNC Symbol;Acc:HGNC:13518]	protein_coding	3551.83	0.231702	0.0582303	3.97907	6.92e-05	0.000789013
ENSG00000099331.13	19	17075781	17214537	MYO9B	myosin IXB [Source:HGNC Symbol;Acc:HGNC:7609]	protein_coding	1891.61	0.475666	0.119565	3.9783	6.94e-05	0.000790886
ENSG00000163026.12	2	24029347	24049575	WDCP	WD repeat and coiled coil containing [Source:HGNC Symbol;Acc:HGNC:26157]	protein_coding	500.839	-0.394246	0.0991272	-3.97718	6.97e-05	0.000793976
ENSG00000187741.15	16	89737549	89816657	FANCA	FA complementation group A [Source:HGNC Symbol;Acc:HGNC:3582]	protein_coding	786.57	-0.67343	0.169356	-3.9764	7e-05	0.000795881
ENSG00000105717.14	19	19561707	19618693	PBX4	PBX homeobox 4 [Source:HGNC Symbol;Acc:HGNC:13403]	protein_coding	45.2733	0.971669	0.244419	3.97542	7.03e-05	0.00079852
ENSG00000177272.9	1	110672465	110674940	KCNA3	potassium voltage-gated channel subfamily A member 3 [Source:HGNC Symbol;Acc:HGNC:6221]	protein_coding	44.3572	-0.848488	0.213583	-3.97264	7.11e-05	0.000807195
ENSG00000109919.10	11	47617315	47642607	MTCH2	mitochondrial carrier 2 [Source:HGNC Symbol;Acc:HGNC:17587]	protein_coding	1838.47	-0.336846	0.0848746	-3.96875	7.23e-05	0.000819828
ENSG00000100522.10	14	52775193	52791668	GNPNAT1	glucosamine-phosphate N-acetyltransferase 1 [Source:HGNC Symbol;Acc:HGNC:19980]	protein_coding	1139.95	-0.428208	0.107912	-3.96813	7.24e-05	0.000821252
ENSG00000071073.13	2	98619106	98731132	MGAT4A	alpha-1,3-mannosyl-glycoprotein 4-beta-N-acetylglucosaminyltransferase A [Source:HGNC Symbol;Acc:HGNC:7047]	protein_coding	498.883	0.97196	0.245212	3.96375	7.38e-05	0.000835779
ENSG00000137106.18	9	37422666	37436990	GRHPR	glyoxylate and hydroxypyruvate reductase [Source:HGNC Symbol;Acc:HGNC:4570]	protein_coding	1731.93	0.213419	0.0538729	3.96153	7.45e-05	0.000842895
ENSG00000178104.19	1	148808181	149048286	PDE4DIP	phosphodiesterase 4D interacting protein [Source:HGNC Symbol;Acc:HGNC:15580]	protein_coding	284.614	1.07116	0.270407	3.96129	7.45e-05	0.000843017
ENSG00000197345.13	11	68891276	68903835	MRPL21	mitochondrial ribosomal protein L21 [Source:HGNC Symbol;Acc:HGNC:14479]	protein_coding	618.342	-0.34997	0.0883576	-3.96084	7.47e-05	0.000843909
ENSG00000074695.6	18	59327823	59359265	LMAN1	lectin, mannose binding 1 [Source:HGNC Symbol;Acc:HGNC:6631]	protein_coding	2113.9	-0.347221	0.0876866	-3.9598	7.5e-05	0.000846895
ENSG00000168393.13	2	241675747	241686944	DTYMK	deoxythymidylate kinase [Source:HGNC Symbol;Acc:HGNC:3061]	protein_coding	474.888	-0.372304	0.0940589	-3.9582	7.55e-05	0.000851162
ENSG00000112110.10	6	159789812	159798436	MRPL18	mitochondrial ribosomal protein L18 [Source:HGNC Symbol;Acc:HGNC:14477]	protein_coding	1179.85	-0.244315	0.0617238	-3.9582	7.55e-05	0.000851162
ENSG00000159593.15	16	66802875	66873256	NAE1	NEDD8 activating enzyme E1 subunit 1 [Source:HGNC Symbol;Acc:HGNC:621]	protein_coding	1158.63	-0.327232	0.0826857	-3.95754	7.57e-05	0.000852803
ENSG00000261236.8	8	144262045	144291438	BOP1	BOP1 ribosomal biogenesis factor [Source:HGNC Symbol;Acc:HGNC:15519]	protein_coding	1510.87	-0.352765	0.0891455	-3.95718	7.58e-05	0.000853361
ENSG00000131747.15	17	40388525	40417896	TOP2A	DNA topoisomerase II alpha [Source:HGNC Symbol;Acc:HGNC:11989]	protein_coding	5723.38	-0.677376	0.171185	-3.95697	7.59e-05	0.000853394
ENSG00000183576.13	14	99397748	99480889	SETD3	SET domain containing 3, actin histidine methyltransferase [Source:HGNC Symbol;Acc:HGNC:20493]	protein_coding	704.327	-0.335891	0.0849684	-3.95313	7.71e-05	0.000866491
ENSG00000157259.8	7	92447482	92460075	GATAD1	GATA zinc finger domain containing 1 [Source:HGNC Symbol;Acc:HGNC:29941]	protein_coding	471.598	0.37484	0.0948538	3.95177	7.76e-05	0.00087074
ENSG00000111231.9	12	110452486	110469268	GPN3	GPN-loop GTPase 3 [Source:HGNC Symbol;Acc:HGNC:30186]	protein_coding	746.534	-0.428231	0.108416	-3.9499	7.82e-05	0.000876827
ENSG00000132773.12	1	45340052	45343973	TOE1	target of EGR1, exonuclease [Source:HGNC Symbol;Acc:HGNC:15954]	protein_coding	389.062	-0.385733	0.097687	-3.94866	7.86e-05	0.000880642
ENSG00000196262.15	7	44796680	44824564	PPIA	peptidylprolyl isomerase A [Source:HGNC Symbol;Acc:HGNC:9253]	protein_coding	16715	-0.206805	0.0524338	-3.94411	8.01e-05	0.000896498
ENSG00000105223.20	19	40348456	40380439	PLD3	phospholipase D family member 3 [Source:HGNC Symbol;Acc:HGNC:17158]	protein_coding	483.614	1.56308	0.396319	3.94399	8.01e-05	0.000896498
ENSG00000245849.8	15	40686183	40695107	RAD51-AS1	RAD51 antisense RNA 1 [Source:HGNC Symbol;Acc:HGNC:48621]	lncRNA	143.682	0.625195	0.15855	3.94321	8.04e-05	0.000898679
ENSG00000125354.24	X	119615724	119693370	SEPTIN6	septin 6 [Source:HGNC Symbol;Acc:HGNC:15848]	protein_coding	2886.62	0.165213	0.0419173	3.94142	8.1e-05	0.000904676
ENSG00000107833.10	10	101781325	101783413	NPM3	nucleophosmin/nucleoplasmin 3 [Source:HGNC Symbol;Acc:HGNC:7931]	protein_coding	869.002	-0.377365	0.0957743	-3.94014	8.14e-05	0.000908734
ENSG00000267368.1	7	102637025	102642791	UPK3BL1	uroplakin 3B like 1 [Source:HGNC Symbol;Acc:HGNC:37278]	protein_coding	25.3535	8.28707	2.10658	3.93389	8.36e-05	0.00093194
ENSG00000169442.9	1	26317958	26320523	CD52	CD52 molecule [Source:HGNC Symbol;Acc:HGNC:1804]	protein_coding	745.889	0.261613	0.0665746	3.92963	8.51e-05	0.000947845
ENSG00000161013.17	5	179797597	179806952	MGAT4B	alpha-1,3-mannosyl-glycoprotein 4-beta-N-acetylglucosaminyltransferase B [Source:HGNC Symbol;Acc:HGNC:7048]	protein_coding	1060.88	0.286745	0.0730028	3.92786	8.57e-05	0.000954062
ENSG00000175197.12	12	57516588	57521737	DDIT3	DNA damage inducible transcript 3 [Source:HGNC Symbol;Acc:HGNC:2726]	protein_coding	425.214	0.38771	0.0987457	3.92635	8.62e-05	0.000959263
ENSG00000067248.10	5	55256055	55307694	DHX29	DExH-box helicase 29 [Source:HGNC Symbol;Acc:HGNC:15815]	protein_coding	604.505	-0.284698	0.0725377	-3.92483	8.68e-05	0.000964571
ENSG00000171865.10	2	3541430	3558333	RNASEH1	ribonuclease H1 [Source:HGNC Symbol;Acc:HGNC:18466]	protein_coding	1012.51	-0.312111	0.0795377	-3.92406	8.71e-05	0.00096684
ENSG00000120992.18	8	54046367	54102017	LYPLA1	lysophospholipase 1 [Source:HGNC Symbol;Acc:HGNC:6737]	protein_coding	2428.43	-0.379199	0.0966718	-3.92254	8.76e-05	0.000972185
ENSG00000239789.6	7	55951877	55956500	MRPS17	mitochondrial ribosomal protein S17 [Source:HGNC Symbol;Acc:HGNC:14047]	protein_coding	425.294	-0.444975	0.113458	-3.92192	8.78e-05	0.000973885
ENSG00000100749.9	14	96797304	96954846	VRK1	VRK serine/threonine kinase 1 [Source:HGNC Symbol;Acc:HGNC:12718]	protein_coding	999.452	-0.521413	0.132963	-3.92149	8.8e-05	0.000974802
ENSG00000066279.19	1	197084121	197146694	ASPM	assembly factor for spindle microtubules [Source:HGNC Symbol;Acc:HGNC:19048]	protein_coding	1285.12	-1.1508	0.293561	-3.92015	8.85e-05	0.000979245
ENSG00000132313.15	2	86199355	86213790	MRPL35	mitochondrial ribosomal protein L35 [Source:HGNC Symbol;Acc:HGNC:14489]	protein_coding	813.245	-0.36969	0.0943087	-3.92	8.85e-05	0.000979245
ENSG00000211895.5	14	105703995	105708665	IGHA1	immunoglobulin heavy constant alpha 1 [Source:HGNC Symbol;Acc:HGNC:5478]	IG_C_gene	840.687	0.225786	0.0576018	3.91977	8.86e-05	0.000979378
ENSG00000188554.15	17	43170481	43211689	NBR1	NBR1 autophagy cargo receptor [Source:HGNC Symbol;Acc:HGNC:6746]	protein_coding	877.508	0.304099	0.0776056	3.91851	8.91e-05	0.000983704
ENSG00000136710.10	2	130337933	130342699	CCDC115	coiled-coil domain containing 115 [Source:HGNC Symbol;Acc:HGNC:28178]	protein_coding	518.404	0.283701	0.0724155	3.91769	8.94e-05	0.000986267
ENSG00000161057.13	7	103328570	103370346	PSMC2	proteasome 26S subunit, ATPase 2 [Source:HGNC Symbol;Acc:HGNC:9548]	protein_coding	1138.26	-0.291754	0.0744993	-3.91619	9e-05	0.000991601
ENSG00000076382.17	17	28577565	28599025	SPAG5	sperm associated antigen 5 [Source:HGNC Symbol;Acc:HGNC:13452]	protein_coding	1329.16	-0.487734	0.124713	-3.91085	9.2e-05	0.0010105
ENSG00000148459.16	10	26697701	26746798	PDSS1	decaprenyl diphosphate synthase subunit 1 [Source:HGNC Symbol;Acc:HGNC:17759]	protein_coding	241.025	-0.418983	0.107132	-3.9109	9.2e-05	0.0010105
ENSG00000182117.6	15	34341719	34343136	NOP10	NOP10 ribonucleoprotein [Source:HGNC Symbol;Acc:HGNC:14378]	protein_coding	1108.03	-0.240173	0.0614063	-3.9112	9.18e-05	0.0010105
ENSG00000157224.16	7	90383721	90513402	CLDN12	claudin 12 [Source:HGNC Symbol;Acc:HGNC:2034]	protein_coding	105.994	0.85687	0.219092	3.911	9.19e-05	0.0010105
ENSG00000213413.2	7	100218241	100221490	PVRIG	PVR related immunoglobulin domain containing [Source:HGNC Symbol;Acc:HGNC:32190]	protein_coding	262.088	0.544654	0.139305	3.90979	9.24e-05	0.00101412
ENSG00000110057.8	11	67991100	68004982	UNC93B1	unc-93 homolog B1, TLR signaling regulator [Source:HGNC Symbol;Acc:HGNC:13481]	protein_coding	1048.21	-0.29362	0.075116	-3.90889	9.27e-05	0.00101707
ENSG00000122779.18	7	138460259	138589996	TRIM24	tripartite motif containing 24 [Source:HGNC Symbol;Acc:HGNC:11812]	protein_coding	495.304	-0.312961	0.0800773	-3.90823	9.3e-05	0.00101902
ENSG00000214160.10	3	184242301	184249548	ALG3	ALG3 alpha-1,3- mannosyltransferase [Source:HGNC Symbol;Acc:HGNC:23056]	protein_coding	645.099	-0.357497	0.091482	-3.90784	9.31e-05	0.00101984
ENSG00000108788.12	17	42567072	42573239	MLX	MAX dimerization protein MLX [Source:HGNC Symbol;Acc:HGNC:11645]	protein_coding	804.045	-0.274885	0.0703521	-3.90728	9.33e-05	0.00102081
ENSG00000267199.1	18	12438890	12448205	AP001029.2	novel transcript, antisense SPIRE1	lncRNA	49.9031	2.4348	0.623155	3.90722	9.34e-05	0.00102081
ENSG00000001497.18	X	65438549	65534810	LAS1L	LAS1 like ribosome biogenesis factor [Source:HGNC Symbol;Acc:HGNC:25726]	protein_coding	1301.74	-0.262653	0.0672916	-3.9032	9.49e-05	0.00103623
ENSG00000229152.2	13	110894639	110899172	ANKRD10-IT1	ANKRD10 intronic transcript 1 [Source:HGNC Symbol;Acc:HGNC:39891]	lncRNA	159.453	0.51473	0.131871	3.90328	9.49e-05	0.00103623
ENSG00000104969.11	19	2754715	2783362	SGTA	small glutamine rich tetratricopeptide repeat containing alpha [Source:HGNC Symbol;Acc:HGNC:10819]	protein_coding	1367.02	-0.289196	0.0741053	-3.9025	9.52e-05	0.00103839
ENSG00000135972.9	2	105038069	105099960	MRPS9	mitochondrial ribosomal protein S9 [Source:HGNC Symbol;Acc:HGNC:14501]	protein_coding	488.757	-0.27832	0.0713254	-3.90212	9.54e-05	0.00103922
ENSG00000123131.13	X	23664262	23686397	PRDX4	peroxiredoxin 4 [Source:HGNC Symbol;Acc:HGNC:17169]	protein_coding	451.524	-0.260559	0.0668031	-3.9004	9.6e-05	0.00104578
ENSG00000241106.8	6	32812763	32820466	HLA-DOB	major histocompatibility complex, class II, DO beta [Source:HGNC Symbol;Acc:HGNC:4937]	protein_coding	250.265	0.454464	0.116543	3.89955	9.64e-05	0.00104862
ENSG00000108784.10	17	42536241	42544449	NAGLU	N-acetyl-alpha-glucosaminidase [Source:HGNC Symbol;Acc:HGNC:7632]	protein_coding	275.047	0.38493	0.0987612	3.89758	9.72e-05	0.00105631
ENSG00000111445.14	12	118013588	118033130	RFC5	replication factor C subunit 5 [Source:HGNC Symbol;Acc:HGNC:9973]	protein_coding	600.845	-0.419334	0.10763	-3.89607	9.78e-05	0.00106206
ENSG00000215908.10	1	16618253	16657232	CROCCP2	CROCC pseudogene 2 [Source:HGNC Symbol;Acc:HGNC:28170]	transcribed_unprocessed_pseudogene	524.387	0.329456	0.0846877	3.89024	0.000100145	0.00108703
ENSG00000132432.14	7	54752250	54759974	SEC61G	SEC61 translocon subunit gamma [Source:HGNC Symbol;Acc:HGNC:18277]	protein_coding	565.708	-0.270988	0.0696669	-3.88976	0.000100342	0.0010883
ENSG00000051108.15	16	56932142	56944864	HERPUD1	homocysteine inducible ER protein with ubiquitin like domain 1 [Source:HGNC Symbol;Acc:HGNC:13744]	protein_coding	2641.39	0.38964	0.100226	3.88762	0.000101232	0.00109707
ENSG00000102580.15	13	95677139	95794988	DNAJC3	DnaJ heat shock protein family (Hsp40) member C3 [Source:HGNC Symbol;Acc:HGNC:9439]	protein_coding	904.096	-0.229795	0.0591143	-3.8873	0.000101367	0.00109765
ENSG00000117410.14	1	43974487	43978295	ATP6V0B	ATPase H+ transporting V0 subunit b [Source:HGNC Symbol;Acc:HGNC:861]	protein_coding	834.426	-0.283869	0.0730311	-3.88696	0.000101509	0.00109831
ENSG00000260563.3	17	82293716	82294910	AC132872.1	novel transcript	lncRNA	72.5063	1.05992	0.272891	3.88405	0.00010273	0.00111063
ENSG00000126457.22	19	49675786	49689029	PRMT1	protein arginine methyltransferase 1 [Source:HGNC Symbol;Acc:HGNC:5187]	protein_coding	3885.42	-0.224619	0.0578358	-3.88374	0.000102862	0.00111117
ENSG00000139625.13	12	53479669	53500063	MAP3K12	mitogen-activated protein kinase kinase kinase 12 [Source:HGNC Symbol;Acc:HGNC:6851]	protein_coding	181.683	1.27024	0.327148	3.88277	0.000103274	0.00111473
ENSG00000145349.17	4	113451032	113761927	CAMK2D	calcium/calmodulin dependent protein kinase II delta [Source:HGNC Symbol;Acc:HGNC:1462]	protein_coding	1556.6	0.370274	0.0953837	3.88194	0.000103627	0.00111765
ENSG00000118939.18	13	75549480	75606020	UCHL3	ubiquitin C-terminal hydrolase L3 [Source:HGNC Symbol;Acc:HGNC:12515]	protein_coding	640.096	-0.374813	0.0966116	-3.87958	0.000104636	0.00112764
ENSG00000060688.13	1	31259568	31296788	SNRNP40	small nuclear ribonucleoprotein U5 subunit 40 [Source:HGNC Symbol;Acc:HGNC:30857]	protein_coding	967.031	-0.406059	0.104708	-3.87803	0.000105307	0.00113396
ENSG00000151498.12	11	134253548	134265855	ACAD8	acyl-CoA dehydrogenase family member 8 [Source:HGNC Symbol;Acc:HGNC:87]	protein_coding	432.4	0.354378	0.0913903	3.87763	0.000105479	0.00113491
ENSG00000109689.19	4	26857601	27025381	STIM2	stromal interaction molecule 2 [Source:HGNC Symbol;Acc:HGNC:19205]	protein_coding	2171.3	0.374475	0.096593	3.87683	0.000105826	0.00113774
ENSG00000038358.15	16	67873052	67884499	EDC4	enhancer of mRNA decapping 4 [Source:HGNC Symbol;Acc:HGNC:17157]	protein_coding	1400.58	-0.381697	0.0984664	-3.87642	0.000106007	0.00113877
ENSG00000109534.17	4	109815510	109824740	GAR1	GAR1 ribonucleoprotein [Source:HGNC Symbol;Acc:HGNC:14264]	protein_coding	668.189	-0.272599	0.0703274	-3.87614	0.000106125	0.00113914
ENSG00000128708.13	2	171922448	171983686	HAT1	histone acetyltransferase 1 [Source:HGNC Symbol;Acc:HGNC:4821]	protein_coding	989.084	-0.257343	0.0664081	-3.87518	0.000106545	0.00114274
ENSG00000116898.12	1	36455718	36464384	MRPS15	mitochondrial ribosomal protein S15 [Source:HGNC Symbol;Acc:HGNC:14504]	protein_coding	830.105	-0.326535	0.0843684	-3.87035	0.00010868	0.00116471
ENSG00000090060.18	14	96501433	96567111	PAPOLA	poly(A) polymerase alpha [Source:HGNC Symbol;Acc:HGNC:14981]	protein_coding	4069.94	-0.331794	0.0857856	-3.86771	0.000109862	0.00117644
ENSG00000121621.7	11	28020619	28108156	KIF18A	kinesin family member 18A [Source:HGNC Symbol;Acc:HGNC:29441]	protein_coding	533.634	-0.566981	0.146638	-3.86654	0.000110391	0.00118117
ENSG00000166295.9	10	72216000	72235860	ANAPC16	anaphase promoting complex subunit 16 [Source:HGNC Symbol;Acc:HGNC:26976]	protein_coding	1270.49	0.294561	0.0762004	3.86561	0.00011081	0.00118472
ENSG00000128989.11	15	52547045	52569883	ARPP19	cAMP regulated phosphoprotein 19 [Source:HGNC Symbol;Acc:HGNC:16967]	protein_coding	2496.57	-0.31945	0.0826887	-3.86328	0.000111873	0.00119486
ENSG00000054965.11	11	73400487	73598189	FAM168A	family with sequence similarity 168 member A [Source:HGNC Symbol;Acc:HGNC:28999]	protein_coding	1610.51	0.458595	0.11871	3.86315	0.000111935	0.00119486
ENSG00000100216.6	22	38681957	38685421	TOMM22	translocase of outer mitochondrial membrane 22 [Source:HGNC Symbol;Acc:HGNC:18002]	protein_coding	1452.82	-0.2168	0.0561445	-3.86147	0.000112707	0.00120215
ENSG00000113615.13	5	134648785	134727909	SEC24A	SEC24 homolog A, COPII coat complex component [Source:HGNC Symbol;Acc:HGNC:10703]	protein_coding	608.594	-0.434862	0.112671	-3.85957	0.000113586	0.00121057
ENSG00000114503.11	3	196935402	196942594	NCBP2	nuclear cap binding protein subunit 2 [Source:HGNC Symbol;Acc:HGNC:7659]	protein_coding	1660.83	-0.232261	0.0603606	-3.84789	0.000119138	0.00126874
ENSG00000167840.13	17	5105541	5123116	ZNF232	zinc finger protein 232 [Source:HGNC Symbol;Acc:HGNC:13026]	protein_coding	259.658	-0.519075	0.13493	-3.84701	0.00011957	0.00127234
ENSG00000213719.8	6	31730581	31739763	CLIC1	chloride intracellular channel 1 [Source:HGNC Symbol;Acc:HGNC:2062]	protein_coding	4182.17	-0.134175	0.0348893	-3.84573	0.000120192	0.00127795
ENSG00000130935.10	17	67717931	67744531	NOL11	nucleolar protein 11 [Source:HGNC Symbol;Acc:HGNC:24557]	protein_coding	1829.92	-0.408237	0.106181	-3.84472	0.000120692	0.00128226
ENSG00000121774.18	1	32013868	32060850	KHDRBS1	KH RNA binding domain containing, signal transduction associated 1 [Source:HGNC Symbol;Acc:HGNC:18116]	protein_coding	5155.8	-0.114243	0.0297245	-3.8434	0.00012134	0.00128813
ENSG00000171960.12	1	42658335	42676758	PPIH	peptidylprolyl isomerase H [Source:HGNC Symbol;Acc:HGNC:14651]	protein_coding	816.693	-0.31404	0.0818337	-3.83754	0.000124275	0.00131826
ENSG00000116830.12	1	117060326	117107453	TTF2	transcription termination factor 2 [Source:HGNC Symbol;Acc:HGNC:12398]	protein_coding	1225.82	-0.55756	0.145349	-3.83601	0.000125048	0.00132541
ENSG00000163938.17	3	52681156	52694497	GNL3	G protein nucleolar 3 [Source:HGNC Symbol;Acc:HGNC:29931]	protein_coding	3346.3	-0.254713	0.0664159	-3.83512	0.000125504	0.0013292
ENSG00000100316.16	22	39312882	39320389	RPL3	ribosomal protein L3 [Source:HGNC Symbol;Acc:HGNC:10332]	protein_coding	25798.2	0.123596	0.0322299	3.83483	0.000125652	0.00132973
ENSG00000177628.16	1	155234452	155244699	GBA	glucosylceramidase beta [Source:HGNC Symbol;Acc:HGNC:4177]	protein_coding	344.656	0.473994	0.123622	3.83421	0.000125967	0.00133201
ENSG00000178913.8	5	141260225	141320784	TAF7	TATA-box binding protein associated factor 7 [Source:HGNC Symbol;Acc:HGNC:11541]	protein_coding	2172.17	0.159264	0.04154	3.834	0.000126075	0.00133212
ENSG00000136156.15	13	48232612	48270357	ITM2B	integral membrane protein 2B [Source:HGNC Symbol;Acc:HGNC:6174]	protein_coding	989.365	0.337196	0.0879606	3.83349	0.000126337	0.00133384
ENSG00000119718.11	14	75002921	75012366	EIF2B2	eukaryotic translation initiation factor 2B subunit beta [Source:HGNC Symbol;Acc:HGNC:3258]	protein_coding	370.778	-0.38724	0.101021	-3.83328	0.000126447	0.00133397
ENSG00000139266.6	12	57755103	57760411	MARCHF9	membrane associated ring-CH-type finger 9 [Source:HGNC Symbol;Acc:HGNC:25139]	protein_coding	505.556	0.356354	0.0929995	3.83179	0.000127217	0.00134104
ENSG00000115762.16	2	131104847	131353709	PLEKHB2	pleckstrin homology domain containing B2 [Source:HGNC Symbol;Acc:HGNC:19236]	protein_coding	2157.34	-0.162514	0.0424284	-3.83031	0.00012798	0.00134803
ENSG00000007168.14	17	2593210	2685615	PAFAH1B1	platelet activating factor acetylhydrolase 1b regulatory subunit 1 [Source:HGNC Symbol;Acc:HGNC:8574]	protein_coding	3123.74	-0.318168	0.0830787	-3.82972	0.000128287	0.00135021
ENSG00000114902.14	3	52704955	52711148	SPCS1	signal peptidase complex subunit 1 [Source:HGNC Symbol;Acc:HGNC:23401]	protein_coding	812.382	-0.21798	0.0569794	-3.8256	0.000130455	0.00137196
ENSG00000048828.17	9	93451685	93566112	FAM120A	family with sequence similarity 120A [Source:HGNC Symbol;Acc:HGNC:13247]	protein_coding	3648.11	-0.115417	0.0301725	-3.82525	0.00013064	0.00137284
ENSG00000182487.12	7	73220624	73235945	NCF1B	neutrophil cytosolic factor 1B pseudogene [Source:HGNC Symbol;Acc:HGNC:32522]	transcribed_unprocessed_pseudogene	574.427	0.610313	0.15957	3.82473	0.000130914	0.00137465
ENSG00000129235.11	17	6640985	6644541	TXNDC17	thioredoxin domain containing 17 [Source:HGNC Symbol;Acc:HGNC:28218]	protein_coding	595.835	-0.420746	0.110141	-3.82005	0.000133426	0.00139994
ENSG00000175305.18	8	94879770	94896678	CCNE2	cyclin E2 [Source:HGNC Symbol;Acc:HGNC:1590]	protein_coding	274.112	-1.30291	0.341209	-3.81852	0.000134255	0.00140755
ENSG00000105793.16	7	90335223	90391453	GTPBP10	GTP binding protein 10 [Source:HGNC Symbol;Acc:HGNC:25106]	protein_coding	523.679	-0.343538	0.0899941	-3.81734	0.0001349	0.00141321
ENSG00000033100.16	7	151232489	151238827	CHPF2	chondroitin polymerizing factor 2 [Source:HGNC Symbol;Acc:HGNC:29270]	protein_coding	660.387	0.327111	0.0857343	3.8154	0.000135961	0.00142301
ENSG00000230438.7	6	2851230	2881407	SERPINB9P1	serpin family B member 9 pseudogene 1 [Source:HGNC Symbol;Acc:HGNC:28590]	lncRNA	193.356	0.671431	0.175986	3.81525	0.000136046	0.00142301
ENSG00000118515.11	6	134169246	134318112	SGK1	serum/glucocorticoid regulated kinase 1 [Source:HGNC Symbol;Acc:HGNC:10810]	protein_coding	313.677	-0.455904	0.119612	-3.81153	0.000138111	0.00144349
ENSG00000141101.13	16	69741871	69754926	NOB1	NIN1 (RPN12) binding protein 1 homolog [Source:HGNC Symbol;Acc:HGNC:29540]	protein_coding	1569.13	-0.219003	0.0574688	-3.81081	0.000138511	0.00144655
ENSG00000152795.18	4	82422565	82430462	HNRNPDL	heterogeneous nuclear ribonucleoprotein D like [Source:HGNC Symbol;Acc:HGNC:5037]	protein_coding	6028.26	-0.101927	0.026768	-3.8078	0.000140208	0.00146315
ENSG00000136758.19	10	27110111	27155266	YME1L1	YME1 like 1 ATPase [Source:HGNC Symbol;Acc:HGNC:12843]	protein_coding	3046.71	-0.278942	0.0732596	-3.80758	0.000140333	0.00146331
ENSG00000123136.15	19	14408798	14419383	DDX39A	DExD-box helicase 39A [Source:HGNC Symbol;Acc:HGNC:17821]	protein_coding	2495.48	-0.220579	0.0579363	-3.80727	0.000140508	0.00146402
ENSG00000088205.13	2	117814691	117832377	DDX18	DEAD-box helicase 18 [Source:HGNC Symbol;Acc:HGNC:2741]	protein_coding	3221.81	-0.262395	0.068929	-3.80675	0.000140805	0.00146598
ENSG00000128228.5	22	21642302	21644299	SDF2L1	stromal cell derived factor 2 like 1 [Source:HGNC Symbol;Acc:HGNC:10676]	protein_coding	323.591	-0.296625	0.0779487	-3.80539	0.000141581	0.00147293
ENSG00000175215.11	12	57819927	57846729	CTDSP2	CTD small phosphatase 2 [Source:HGNC Symbol;Acc:HGNC:17077]	protein_coding	2760.85	0.283919	0.0746437	3.80366	0.000142575	0.00148213
ENSG00000134809.9	11	57528464	57530803	TIMM10	translocase of inner mitochondrial membrane 10 [Source:HGNC Symbol;Acc:HGNC:11814]	protein_coding	551.503	-0.36201	0.0952024	-3.80253	0.000143224	0.00148773
ENSG00000064933.18	2	189784085	189877629	PMS1	PMS1 homolog 1, mismatch repair system component [Source:HGNC Symbol;Acc:HGNC:9121]	protein_coding	561.612	-0.818943	0.21545	-3.80107	0.00014407	0.00149537
ENSG00000153048.11	16	8852942	8869012	CARHSP1	calcium regulated heat stable protein 1 [Source:HGNC Symbol;Acc:HGNC:17150]	protein_coding	962.773	0.531437	0.140002	3.79592	0.000147096	0.0015256
ENSG00000150093.20	10	32887273	33005792	ITGB1	integrin subunit beta 1 [Source:HGNC Symbol;Acc:HGNC:6153]	protein_coding	3442.99	-0.151518	0.039925	-3.79507	0.000147603	0.00152968
ENSG00000163528.13	3	14112077	14124870	CHCHD4	coiled-coil-helix-coiled-coil-helix domain containing 4 [Source:HGNC Symbol;Acc:HGNC:26467]	protein_coding	365.267	-0.343458	0.0905275	-3.79396	0.000148261	0.00153533
ENSG00000166340.17	11	6612768	6619448	TPP1	tripeptidyl peptidase 1 [Source:HGNC Symbol;Acc:HGNC:2073]	protein_coding	1509.71	0.318617	0.0840183	3.79223	0.000149298	0.00154488
ENSG00000118369.13	11	78188812	78215232	USP35	ubiquitin specific peptidase 35 [Source:HGNC Symbol;Acc:HGNC:20061]	protein_coding	72.6735	0.86689	0.228694	3.79061	0.000150279	0.00155384
ENSG00000154146.13	11	124739942	124747210	NRGN	neurogranin [Source:HGNC Symbol;Acc:HGNC:8000]	protein_coding	789.407	-2.90828	0.7678	-3.78781	0.00015198	0.00156902
ENSG00000184897.6	3	129314771	129316286	H1-10	H1.10 linker histone [Source:HGNC Symbol;Acc:HGNC:4722]	protein_coding	913.603	0.543456	0.143475	3.78781	0.000151979	0.00156902
ENSG00000197044.11	19	11767000	11784078	ZNF441	zinc finger protein 441 [Source:HGNC Symbol;Acc:HGNC:20875]	protein_coding	200.634	0.601989	0.158987	3.7864	0.000152848	0.00157678
ENSG00000156471.13	8	96261902	96336995	PTDSS1	phosphatidylserine synthase 1 [Source:HGNC Symbol;Acc:HGNC:9587]	protein_coding	1781.14	-0.223522	0.0590607	-3.78461	0.000153947	0.0015857
ENSG00000144455.14	3	3700814	4467273	SUMF1	sulfatase modifying factor 1 [Source:HGNC Symbol;Acc:HGNC:20376]	protein_coding	125.582	0.452148	0.11947	3.78462	0.000153941	0.0015857
ENSG00000146410.12	6	136231024	136250335	MTFR2	mitochondrial fission regulator 2 [Source:HGNC Symbol;Acc:HGNC:21115]	protein_coding	336.683	-0.627049	0.165786	-3.78228	0.000155395	0.00159818
ENSG00000125870.11	20	16729961	16742564	SNRPB2	small nuclear ribonucleoprotein polypeptide B2 [Source:HGNC Symbol;Acc:HGNC:11155]	protein_coding	1464.6	-0.34766	0.0919178	-3.78229	0.00015539	0.00159818
ENSG00000122692.9	9	33041765	33076674	SMU1	SMU1 DNA replication regulator and spliceosomal factor [Source:HGNC Symbol;Acc:HGNC:18247]	protein_coding	1716.41	-0.162727	0.0430307	-3.78165	0.000155795	0.00160107
ENSG00000188352.12	9	20658309	20995955	FOCAD	focadhesin [Source:HGNC Symbol;Acc:HGNC:23377]	protein_coding	514.914	-1.32084	0.349362	-3.78072	0.000156376	0.00160582
ENSG00000030066.13	11	47778087	47848555	NUP160	nucleoporin 160 [Source:HGNC Symbol;Acc:HGNC:18017]	protein_coding	4072.93	-0.243608	0.0644592	-3.77926	0.000157292	0.00161401
ENSG00000140941.14	16	87383953	87404779	MAP1LC3B	microtubule associated protein 1 light chain 3 beta [Source:HGNC Symbol;Acc:HGNC:13352]	protein_coding	1673.56	0.216701	0.0573965	3.77552	0.000159675	0.00163721
ENSG00000072135.13	2	130356045	130375405	PTPN18	protein tyrosine phosphatase non-receptor type 18 [Source:HGNC Symbol;Acc:HGNC:9649]	protein_coding	2409.08	0.18011	0.0477192	3.77437	0.000160411	0.00164351
ENSG00000054523.18	1	10210570	10381603	KIF1B	kinesin family member 1B [Source:HGNC Symbol;Acc:HGNC:16636]	protein_coding	325.451	0.437111	0.115855	3.77293	0.000161343	0.00165181
ENSG00000167766.19	19	52594060	52690496	ZNF83	zinc finger protein 83 [Source:HGNC Symbol;Acc:HGNC:13158]	protein_coding	497.08	0.447514	0.118624	3.77254	0.000161597	0.00165316
ENSG00000160213.9	21	43772511	43776330	CSTB	cystatin B [Source:HGNC Symbol;Acc:HGNC:2482]	protein_coding	948.922	0.223072	0.0591527	3.77113	0.00016251	0.00166124
ENSG00000150712.11	5	32226994	32312987	MTMR12	myotubularin related protein 12 [Source:HGNC Symbol;Acc:HGNC:18191]	protein_coding	1641.3	-0.343133	0.0910231	-3.76974	0.00016342	0.00166835
ENSG00000196715.7	7	65873074	65959563	VKORC1L1	vitamin K epoxide reductase complex subunit 1 like 1 [Source:HGNC Symbol;Acc:HGNC:21492]	protein_coding	1106.74	-0.306095	0.0811991	-3.76969	0.000163452	0.00166835
ENSG00000196943.14	14	24299850	24309124	NOP9	NOP9 nucleolar protein [Source:HGNC Symbol;Acc:HGNC:19826]	protein_coding	1736.61	-0.246753	0.0654715	-3.76885	0.000163999	0.00167267
ENSG00000100097.12	22	37675636	37679802	LGALS1	galectin 1 [Source:HGNC Symbol;Acc:HGNC:6561]	protein_coding	276.609	0.698864	0.185571	3.76602	0.000165869	0.00169046
ENSG00000132704.16	1	157745733	157777132	FCRL2	Fc receptor like 2 [Source:HGNC Symbol;Acc:HGNC:14875]	protein_coding	886.762	-0.6735	0.178933	-3.76398	0.000167231	0.00170306
ENSG00000164136.17	4	141636583	141733987	IL15	interleukin 15 [Source:HGNC Symbol;Acc:HGNC:5977]	protein_coding	16.4014	1.18588	0.315203	3.76228	0.000168373	0.0017134
ENSG00000181163.14	5	171387116	171411810	NPM1	nucleophosmin 1 [Source:HGNC Symbol;Acc:HGNC:7910]	protein_coding	25456.5	-0.397753	0.105746	-3.7614	0.000168962	0.0017181
ENSG00000163002.13	2	183117513	183161680	NUP35	nucleoporin 35 [Source:HGNC Symbol;Acc:HGNC:29797]	protein_coding	304.393	-0.657225	0.174777	-3.76035	0.000169673	0.00172403
ENSG00000197813.6	19	49331525	49340303	AC011450.1	novel transcript	lncRNA	23.5421	1.54217	0.410403	3.7577	0.000171481	0.00174109
ENSG00000100628.12	14	93934166	93976739	ASB2	ankyrin repeat and SOCS box containing 2 [Source:HGNC Symbol;Acc:HGNC:16012]	protein_coding	1404.8	-0.743542	0.197969	-3.75585	0.000172752	0.00175137
ENSG00000138614.15	15	65578753	65611289	INTS14	integrator complex subunit 14 [Source:HGNC Symbol;Acc:HGNC:25372]	protein_coding	824.899	-0.288434	0.0767932	-3.75599	0.000172658	0.00175137
ENSG00000133657.16	3	194402672	194498364	ATP13A3	ATPase 13A3 [Source:HGNC Symbol;Acc:HGNC:24113]	protein_coding	2581	-0.445901	0.118864	-3.75137	0.000175874	0.00178168
ENSG00000163808.17	3	44761721	44873376	KIF15	kinesin family member 15 [Source:HGNC Symbol;Acc:HGNC:17273]	protein_coding	316.605	-0.763766	0.203615	-3.75102	0.000176114	0.00178278
ENSG00000164850.15	7	1082208	1093815	GPER1	G protein-coupled estrogen receptor 1 [Source:HGNC Symbol;Acc:HGNC:4485]	protein_coding	28.3731	1.7268	0.4604	3.75065	0.000176378	0.00178411
ENSG00000112343.11	6	25962802	25991231	TRIM38	tripartite motif containing 38 [Source:HGNC Symbol;Acc:HGNC:10059]	protein_coding	779.63	0.226409	0.0604053	3.74817	0.000178133	0.00180051
ENSG00000126005.17	20	35201745	35278131	MMP24OS	MMP24 opposite strand [Source:HGNC Symbol;Acc:HGNC:44421]	protein_coding	428.443	0.443362	0.118325	3.74698	0.000178975	0.00180768
ENSG00000116288.13	1	7954291	7985505	PARK7	Parkinsonism associated deglycase [Source:HGNC Symbol;Acc:HGNC:16369]	protein_coding	2624.72	-0.175908	0.0469499	-3.74671	0.000179167	0.00180826
ENSG00000094916.16	12	54230942	54280133	CBX5	chromobox 5 [Source:HGNC Symbol;Acc:HGNC:1555]	protein_coding	5811.12	-0.268536	0.0717031	-3.7451	0.000180319	0.00181853
ENSG00000089127.15	12	112905856	112933219	OAS1	2'-5'-oligoadenylate synthetase 1 [Source:HGNC Symbol;Acc:HGNC:8086]	protein_coding	385.919	0.399659	0.106733	3.74448	0.000180765	0.00182167
ENSG00000121058.5	17	56938199	56961050	COIL	coilin [Source:HGNC Symbol;Acc:HGNC:2184]	protein_coding	572.35	-0.272207	0.0727354	-3.74243	0.000182248	0.00183525
ENSG00000163507.14	3	108549864	108589644	CIP2A	cellular inhibitor of PP2A [Source:HGNC Symbol;Acc:HGNC:29302]	protein_coding	587.986	-0.424017	0.113408	-3.73888	0.000184843	0.00185974
ENSG00000070759.17	1	45343883	45491163	TESK2	testis associated actin remodelling kinase 2 [Source:HGNC Symbol;Acc:HGNC:11732]	protein_coding	46.8551	1.32994	0.355721	3.73873	0.000184955	0.00185974
ENSG00000136560.14	2	161136908	161236230	TANK	TRAF family member associated NFKB activator [Source:HGNC Symbol;Acc:HGNC:11562]	protein_coding	547.612	-0.357072	0.0955447	-3.73722	0.000186064	0.00186949
ENSG00000104635.15	8	22367278	22434129	SLC39A14	solute carrier family 39 member 14 [Source:HGNC Symbol;Acc:HGNC:20858]	protein_coding	1485.48	-0.281482	0.0753286	-3.73672	0.000186436	0.00187045
ENSG00000103966.11	15	41895933	41972557	EHD4	EH domain containing 4 [Source:HGNC Symbol;Acc:HGNC:3245]	protein_coding	771.858	0.196637	0.0526229	3.73672	0.000186434	0.00187045
ENSG00000175505.11	11	67364168	67374177	CLCF1	cardiotrophin like cytokine factor 1 [Source:HGNC Symbol;Acc:HGNC:17412]	protein_coding	91.1399	0.573918	0.153649	3.73525	0.000187531	0.00188004
ENSG00000174021.11	1	84498325	84506581	GNG5	G protein subunit gamma 5 [Source:HGNC Symbol;Acc:HGNC:4408]	protein_coding	887.815	-0.218344	0.0584666	-3.73451	0.000188079	0.00188414
ENSG00000162894.12	1	206903317	206923247	FCMR	Fc fragment of IgM receptor [Source:HGNC Symbol;Acc:HGNC:14315]	protein_coding	635.833	0.470444	0.125985	3.73413	0.000188368	0.00188564
ENSG00000177733.7	5	137745651	137754363	HNRNPA0	heterogeneous nuclear ribonucleoprotein A0 [Source:HGNC Symbol;Acc:HGNC:5030]	protein_coding	4071.09	-0.103968	0.027858	-3.73208	0.000189905	0.00189841
ENSG00000260271.3	6	90295507	90363912	AL132996.1	novel transcript	lncRNA	276.543	2.2058	0.591042	3.73205	0.000189926	0.00189841
ENSG00000231721.7	7	130938963	131110176	LINC-PINT	long intergenic non-protein coding RNA, p53 induced transcript [Source:HGNC Symbol;Acc:HGNC:26885]	lncRNA	157.237	0.653635	0.175249	3.72976	0.000191666	0.00191439
ENSG00000185627.18	11	236966	252984	PSMD13	proteasome 26S subunit, non-ATPase 13 [Source:HGNC Symbol;Acc:HGNC:9558]	protein_coding	2395.39	-0.320231	0.0858838	-3.72866	0.000192503	0.00192133
ENSG00000143303.12	1	156728442	156736960	RRNAD1	ribosomal RNA adenine dimethylase domain containing 1 [Source:HGNC Symbol;Acc:HGNC:24273]	protein_coding	203.613	1.07278	0.287733	3.72838	0.000192714	0.00192202
ENSG00000173848.19	10	5412557	5459056	NET1	neuroepithelial cell transforming 1 [Source:HGNC Symbol;Acc:HGNC:14592]	protein_coding	578.622	-0.578422	0.155183	-3.72736	0.000193495	0.00192697
ENSG00000175155.11	17	59331655	59401729	YPEL2	yippee like 2 [Source:HGNC Symbol;Acc:HGNC:18326]	protein_coding	520.72	0.544845	0.146172	3.72742	0.000193449	0.00192697
ENSG00000108256.9	17	29255839	29294148	NUFIP2	nuclear FMR1 interacting protein 2 [Source:HGNC Symbol;Acc:HGNC:17634]	protein_coding	3040.94	-0.601365	0.161351	-3.72705	0.000193734	0.00192735
ENSG00000185085.2	11	62646848	62653302	INTS5	integrator complex subunit 5 [Source:HGNC Symbol;Acc:HGNC:29352]	protein_coding	682.589	-0.230843	0.061939	-3.72694	0.000193819	0.00192735
ENSG00000179523.5	15	44527257	44537046	EIF3J-DT	EIF3J divergent transcript [Source:HGNC Symbol;Acc:HGNC:48616]	lncRNA	74.1116	0.764532	0.205173	3.72628	0.000194324	0.00193095
ENSG00000100104.13	22	26483877	26494658	SRRD	SRR1 domain containing [Source:HGNC Symbol;Acc:HGNC:33910]	protein_coding	924.639	-0.305732	0.0820699	-3.72527	0.000195109	0.00193733
ENSG00000136444.10	17	50478860	50485974	RSAD1	radical S-adenosyl methionine domain containing 1 [Source:HGNC Symbol;Acc:HGNC:25634]	protein_coding	506.067	-0.314117	0.0843581	-3.72361	0.000196393	0.00194722
ENSG00000213676.13	6	32115264	32128253	ATF6B	activating transcription factor 6 beta [Source:HGNC Symbol;Acc:HGNC:2349]	protein_coding	1388.87	0.248175	0.066648	3.72367	0.000196347	0.00194722
ENSG00000132383.12	17	1829702	1900082	RPA1	replication protein A1 [Source:HGNC Symbol;Acc:HGNC:10289]	protein_coding	3770.66	-0.190529	0.051227	-3.7193	0.000199773	0.00197928
ENSG00000163568.15	1	159062484	159147096	AIM2	absent in melanoma 2 [Source:HGNC Symbol;Acc:HGNC:357]	protein_coding	660.711	-0.288023	0.0774487	-3.71888	0.000200107	0.00198113
ENSG00000236287.8	11	10812074	10858796	ZBED5	zinc finger BED-type containing 5 [Source:HGNC Symbol;Acc:HGNC:30803]	protein_coding	881.366	0.241811	0.0650339	3.71823	0.000200621	0.00198476
ENSG00000197329.12	2	64092652	64144420	PELI1	pellino E3 ubiquitin protein ligase 1 [Source:HGNC Symbol;Acc:HGNC:8827]	protein_coding	968.57	0.340016	0.0914615	3.71759	0.000201135	0.0019884
ENSG00000179295.18	12	112418351	112509918	PTPN11	protein tyrosine phosphatase non-receptor type 11 [Source:HGNC Symbol;Acc:HGNC:9644]	protein_coding	3101.4	-0.283004	0.0761713	-3.71537	0.000202908	0.00200446
ENSG00000148308.18	9	133030675	133058503	GTF3C5	general transcription factor IIIC subunit 5 [Source:HGNC Symbol;Acc:HGNC:4668]	protein_coding	958.83	-0.309382	0.0833183	-3.71325	0.000204611	0.0020198
ENSG00000106245.11	7	99408641	99419616	BUD31	BUD31 homolog [Source:HGNC Symbol;Acc:HGNC:29629]	protein_coding	840.024	-0.315051	0.0848647	-3.71239	0.000205312	0.00202525
ENSG00000108826.16	17	50367857	50373207	MRPL27	mitochondrial ribosomal protein L27 [Source:HGNC Symbol;Acc:HGNC:14483]	protein_coding	384.092	-0.295257	0.0796263	-3.70803	0.000208879	0.00205893
ENSG00000169155.10	9	126805006	126838210	ZBTB43	zinc finger and BTB domain containing 43 [Source:HGNC Symbol;Acc:HGNC:17908]	protein_coding	726.536	2.66868	0.72004	3.70629	0.000210314	0.00207157
ENSG00000114054.14	3	136250340	136337896	PCCB	propionyl-CoA carboxylase subunit beta [Source:HGNC Symbol;Acc:HGNC:8654]	protein_coding	494.357	-0.342523	0.0924374	-3.70546	0.000211009	0.00207689
ENSG00000113648.16	5	135333900	135399914	MACROH2A1	macroH2A.1 histone [Source:HGNC Symbol;Acc:HGNC:4740]	protein_coding	2149.71	-0.261939	0.0707655	-3.7015	0.000214326	0.00210494
ENSG00000178719.17	8	143990056	143993415	GRINA	glutamate ionotropic receptor NMDA type subunit associated protein 1 [Source:HGNC Symbol;Acc:HGNC:4589]	protein_coding	997.765	0.310039	0.0837543	3.70177	0.000214099	0.00210494
ENSG00000004660.15	17	3860315	3894891	CAMKK1	calcium/calmodulin dependent protein kinase kinase 1 [Source:HGNC Symbol;Acc:HGNC:1469]	protein_coding	115.894	0.599254	0.161893	3.70155	0.000214283	0.00210494
ENSG00000138363.15	2	215311956	215349773	ATIC	5-aminoimidazole-4-carboxamide ribonucleotide formyltransferase/IMP cyclohydrolase [Source:HGNC Symbol;Acc:HGNC:794]	protein_coding	2809.21	-0.261242	0.0706192	-3.69931	0.000216189	0.0021217
ENSG00000166012.17	11	93729948	93784391	TAF1D	TATA-box binding protein associated factor, RNA polymerase I subunit D [Source:HGNC Symbol;Acc:HGNC:28759]	protein_coding	3347.64	-0.204714	0.0553615	-3.69776	0.00021751	0.00213311
ENSG00000026297.16	6	166922113	166957191	RNASET2	ribonuclease T2 [Source:HGNC Symbol;Acc:HGNC:21686]	protein_coding	321.988	0.399878	0.108152	3.69738	0.000217836	0.00213476
ENSG00000101558.14	18	9914016	9960021	VAPA	VAMP associated protein A [Source:HGNC Symbol;Acc:HGNC:12648]	protein_coding	1460.03	-0.262724	0.0710809	-3.69613	0.000218912	0.00214375
ENSG00000258289.9	14	64914361	64944591	CHURC1	churchill domain containing 1 [Source:HGNC Symbol;Acc:HGNC:20099]	protein_coding	923.54	-0.484205	0.131118	-3.6929	0.000221715	0.00216963
ENSG00000173992.9	11	66593153	66606019	CCS	copper chaperone for superoxide dismutase [Source:HGNC Symbol;Acc:HGNC:1613]	protein_coding	315.352	0.342556	0.0928261	3.69029	0.000223994	0.00219035
ENSG00000106636.9	7	44200959	44214294	YKT6	YKT6 v-SNARE homolog [Source:HGNC Symbol;Acc:HGNC:16959]	protein_coding	1350.74	-0.198376	0.0537892	-3.68803	0.000225993	0.00220829
ENSG00000176978.14	9	137110546	137115177	DPP7	dipeptidyl peptidase 7 [Source:HGNC Symbol;Acc:HGNC:14892]	protein_coding	1501.92	0.222121	0.060234	3.68762	0.000226357	0.00221025
ENSG00000051596.10	5	175917873	176034680	THOC3	THO complex 3 [Source:HGNC Symbol;Acc:HGNC:19072]	protein_coding	1036	-0.481584	0.130609	-3.68723	0.000226712	0.00221212
ENSG00000273270.1	7	128524016	128531069	AC090114.2	novel transcript	lncRNA	182.966	0.489852	0.132906	3.6857	0.000228072	0.00222379
ENSG00000144635.9	3	32525974	32570858	DYNC1LI1	dynein cytoplasmic 1 light intermediate chain 1 [Source:HGNC Symbol;Acc:HGNC:18745]	protein_coding	719.056	-0.4359	0.118279	-3.68537	0.000228374	0.00222513
ENSG00000184481.17	X	71095851	71103532	FOXO4	forkhead box O4 [Source:HGNC Symbol;Acc:HGNC:7139]	protein_coding	117.464	1.2365	0.335726	3.68307	0.000230446	0.00224369
ENSG00000213859.8	17	7351889	7354944	KCTD11	potassium channel tetramerization domain containing 11 [Source:HGNC Symbol;Acc:HGNC:21302]	protein_coding	82.2832	0.667854	0.181369	3.68229	0.000231147	0.0022489
ENSG00000105514.8	19	11322068	11346270	RAB3D	RAB3D, member RAS oncogene family [Source:HGNC Symbol;Acc:HGNC:9779]	protein_coding	128.07	0.849705	0.23084	3.68092	0.000232392	0.00225939
ENSG00000128059.8	4	56393362	56435615	PPAT	phosphoribosyl pyrophosphate amidotransferase [Source:HGNC Symbol;Acc:HGNC:9238]	protein_coding	1393.75	-0.473406	0.128657	-3.6796	0.000233596	0.00226945
ENSG00000259820.1	8	134792020	134798272	AC083843.2	novel transcript	lncRNA	268.191	-0.44208	0.120172	-3.67874	0.000234392	0.00227555
ENSG00000091140.14	7	107891162	107931730	DLD	dihydrolipoamide dehydrogenase [Source:HGNC Symbol;Acc:HGNC:2898]	protein_coding	1818.65	-0.324741	0.0882922	-3.67802	0.000235048	0.00228029
ENSG00000057663.16	6	106045423	106325791	ATG5	autophagy related 5 [Source:HGNC Symbol;Acc:HGNC:589]	protein_coding	528.59	-0.34078	0.0926686	-3.67741	0.000235618	0.00228257
ENSG00000182606.17	3	42013802	42225890	TRAK1	trafficking kinesin protein 1 [Source:HGNC Symbol;Acc:HGNC:29947]	protein_coding	1550.33	0.186862	0.0508157	3.67726	0.000235753	0.00228257
ENSG00000139636.16	12	49097136	49110900	LMBR1L	limb development membrane protein 1 like [Source:HGNC Symbol;Acc:HGNC:18268]	protein_coding	306.172	0.516984	0.140591	3.67722	0.00023579	0.00228257
ENSG00000124214.21	20	49113339	49188367	STAU1	staufen double-stranded RNA binding protein 1 [Source:HGNC Symbol;Acc:HGNC:11370]	protein_coding	1821.39	-0.167462	0.0455916	-3.6731	0.000239628	0.00231807
ENSG00000131043.13	20	36236131	36270918	AAR2	AAR2 splicing factor [Source:HGNC Symbol;Acc:HGNC:15886]	protein_coding	892.653	-0.236298	0.0643572	-3.67167	0.000240972	0.0023294
ENSG00000137841.12	15	40278176	40307935	PLCB2	phospholipase C beta 2 [Source:HGNC Symbol;Acc:HGNC:9055]	protein_coding	154.53	0.975144	0.265707	3.66999	0.000242557	0.00234304
ENSG00000108592.17	17	63819433	63830012	FTSJ3	FtsJ RNA 2'-O-methyltransferase 3 [Source:HGNC Symbol;Acc:HGNC:17136]	protein_coding	1566.64	-0.384736	0.104843	-3.66963	0.000242901	0.00234469
ENSG00000164040.18	4	128269237	128288829	PGRMC2	progesterone receptor membrane component 2 [Source:HGNC Symbol;Acc:HGNC:16089]	protein_coding	674.652	-0.294495	0.0802808	-3.66831	0.000244159	0.00235515
ENSG00000183864.5	22	41433494	41446801	TOB2	transducer of ERBB2, 2 [Source:HGNC Symbol;Acc:HGNC:11980]	protein_coding	875.454	0.18823	0.0513435	3.6661	0.000246278	0.00237389
ENSG00000161929.15	17	5208920	5234860	SCIMP	SLP adaptor and CSK interacting membrane protein [Source:HGNC Symbol;Acc:HGNC:33504]	protein_coding	63.1047	1.16684	0.318347	3.66531	0.000247042	0.00237956
ENSG00000136237.19	7	22118236	22357154	RAPGEF5	Rap guanine nucleotide exchange factor 5 [Source:HGNC Symbol;Acc:HGNC:16862]	protein_coding	294.611	0.782206	0.213597	3.66207	0.000250187	0.00240814
ENSG00000167522.16	16	89267630	89490561	ANKRD11	ankyrin repeat domain 11 [Source:HGNC Symbol;Acc:HGNC:21316]	protein_coding	3002.73	0.348917	0.095288	3.66171	0.000250533	0.00240975
ENSG00000164039.15	4	103077592	103099870	BDH2	3-hydroxybutyrate dehydrogenase 2 [Source:HGNC Symbol;Acc:HGNC:32389]	protein_coding	167.694	0.812094	0.221866	3.66028	0.000251935	0.00242152
ENSG00000213639.10	2	28751640	28802940	PPP1CB	protein phosphatase 1 catalytic subunit beta [Source:HGNC Symbol;Acc:HGNC:9282]	protein_coding	2980.1	-0.213764	0.058424	-3.65884	0.000253362	0.0024335
ENSG00000100365.16	22	36860988	36878017	NCF4	neutrophil cytosolic factor 4 [Source:HGNC Symbol;Acc:HGNC:7662]	protein_coding	213.86	0.377592	0.103337	3.654	0.000258191	0.00247812
ENSG00000184661.14	8	25459199	25507911	CDCA2	cell division cycle associated 2 [Source:HGNC Symbol;Acc:HGNC:14623]	protein_coding	632.981	-1.3865	0.379931	-3.64936	0.000262896	0.00251988
ENSG00000182134.16	1	151770107	151791416	TDRKH	tudor and KH domain containing [Source:HGNC Symbol;Acc:HGNC:11713]	protein_coding	139.009	0.627217	0.171871	3.64934	0.000262915	0.00251988
ENSG00000009790.15	1	209756032	209782320	TRAF3IP3	TRAF3 interacting protein 3 [Source:HGNC Symbol;Acc:HGNC:30766]	protein_coding	530.432	0.452561	0.12407	3.64763	0.000264675	0.00253495
ENSG00000136159.4	13	48037726	48047221	NUDT15	nudix hydrolase 15 [Source:HGNC Symbol;Acc:HGNC:23063]	protein_coding	361.989	-0.393833	0.10806	-3.64458	0.000267829	0.00256334
ENSG00000105723.13	19	42226225	42242625	GSK3A	glycogen synthase kinase 3 alpha [Source:HGNC Symbol;Acc:HGNC:4616]	protein_coding	1095.35	-0.872925	0.239677	-3.64209	0.000270437	0.00258647
ENSG00000172936.16	3	38138478	38143022	MYD88	MYD88 innate immune signal transduction adaptor [Source:HGNC Symbol;Acc:HGNC:7562]	protein_coding	1076.87	-0.313036	0.0859803	-3.64079	0.0002718	0.00259767
ENSG00000112208.11	6	57172326	57189833	BAG2	BAG cochaperone 2 [Source:HGNC Symbol;Acc:HGNC:938]	protein_coding	383.646	-0.301295	0.0827628	-3.64046	0.000272153	0.0025992
ENSG00000185900.11	8	43093498	43131180	POMK	protein O-mannose kinase [Source:HGNC Symbol;Acc:HGNC:26267]	protein_coding	425.974	3.18679	0.875708	3.6391	0.000273595	0.00261113
ENSG00000197223.12	2	68041130	68110948	C1D	C1D nuclear receptor corepressor [Source:HGNC Symbol;Acc:HGNC:29911]	protein_coding	305.403	-0.365221	0.100386	-3.63816	0.000274593	0.00261738
ENSG00000197879.17	17	1464186	1492686	MYO1C	myosin IC [Source:HGNC Symbol;Acc:HGNC:7597]	protein_coding	802.779	0.723319	0.198817	3.63812	0.000274637	0.00261738
ENSG00000162551.14	1	21509397	21578410	ALPL	alkaline phosphatase, biomineralization associated [Source:HGNC Symbol;Acc:HGNC:438]	protein_coding	140.196	-0.609045	0.167419	-3.63786	0.000274918	0.00261821
ENSG00000174123.11	4	38772238	38782990	TLR10	toll like receptor 10 [Source:HGNC Symbol;Acc:HGNC:15634]	protein_coding	1112.04	0.475995	0.130856	3.63756	0.000275237	0.0026194
ENSG00000203760.9	6	126340115	126348875	CENPW	centromere protein W [Source:HGNC Symbol;Acc:HGNC:21488]	protein_coding	218.729	-0.7607	0.209286	-3.63473	0.000278269	0.0026464
ENSG00000135763.10	1	229626247	229660200	URB2	URB2 ribosome biogenesis homolog [Source:HGNC Symbol;Acc:HGNC:28967]	protein_coding	729.003	-0.470062	0.129434	-3.63168	0.000281586	0.00267606
ENSG00000084073.10	1	40258041	40294180	ZMPSTE24	zinc metallopeptidase STE24 [Source:HGNC Symbol;Acc:HGNC:12877]	protein_coding	929.051	-0.353626	0.0974073	-3.63038	0.000283003	0.00268763
ENSG00000090861.17	16	70251983	70289707	AARS1	alanyl-tRNA synthetase 1 [Source:HGNC Symbol;Acc:HGNC:20]	protein_coding	4056.94	0.16094	0.0443594	3.62809	0.000285526	0.00270969
ENSG00000167283.8	11	118401606	118431496	ATP5MG	ATP synthase membrane subunit g [Source:HGNC Symbol;Acc:HGNC:14247]	protein_coding	2899.77	-0.23078	0.0636257	-3.62715	0.000286565	0.00271764
ENSG00000143924.19	2	42169353	42332548	EML4	EMAP like 4 [Source:HGNC Symbol;Acc:HGNC:1316]	protein_coding	1823.74	-0.187264	0.0516407	-3.62628	0.000287534	0.00272492
ENSG00000167747.15	19	50797704	50804929	C19orf48	chromosome 19 open reading frame 48 [Source:HGNC Symbol;Acc:HGNC:29667]	transcribed_unitary_pseudogene	1251.41	-0.324642	0.0895298	-3.62607	0.000287765	0.00272519
ENSG00000185624.16	17	81843159	81860856	P4HB	prolyl 4-hydroxylase subunit beta [Source:HGNC Symbol;Acc:HGNC:8548]	protein_coding	3481.08	-0.186533	0.0514851	-3.62305	0.000291149	0.00275532
ENSG00000122378.14	10	80407829	80437115	PRXL2A	peroxiredoxin like 2A [Source:HGNC Symbol;Acc:HGNC:28651]	protein_coding	535.168	0.450321	0.124304	3.62275	0.00029149	0.00275661
ENSG00000168010.11	11	72814406	72843674	ATG16L2	autophagy related 16 like 2 [Source:HGNC Symbol;Acc:HGNC:25464]	protein_coding	783.187	0.490716	0.135469	3.62234	0.000291945	0.00275898
ENSG00000232956.9	7	44983023	44986961	SNHG15	small nucleolar RNA host gene 15 [Source:HGNC Symbol;Acc:HGNC:27797]	lncRNA	1172.97	-0.237651	0.0656392	-3.62056	0.000293964	0.00277613
ENSG00000142224.17	1	206770764	206842979	IL19	interleukin 19 [Source:HGNC Symbol;Acc:HGNC:5990]	protein_coding	29.4189	-1.34624	0.37207	-3.61825	0.0002966	0.00279906
ENSG00000115364.14	2	75646783	75690851	MRPL19	mitochondrial ribosomal protein L19 [Source:HGNC Symbol;Acc:HGNC:14052]	protein_coding	951.044	-0.450456	0.124583	-3.61571	0.000299525	0.00282421
ENSG00000141127.15	17	18840085	18931287	PRPSAP2	phosphoribosyl pyrophosphate synthetase associated protein 2 [Source:HGNC Symbol;Acc:HGNC:9467]	protein_coding	1391.57	-0.202679	0.0560571	-3.61557	0.000299683	0.00282421
ENSG00000271699.5	16	29350746	29370272	SNX29P2	sorting nexin 29 pseudogene 2 [Source:HGNC Symbol;Acc:HGNC:31914]	transcribed_unprocessed_pseudogene	166.421	0.475909	0.131642	3.61517	0.000300148	0.00282662
ENSG00000145414.9	4	163110073	163166890	NAF1	nuclear assembly factor 1 ribonucleoprotein [Source:HGNC Symbol;Acc:HGNC:25126]	protein_coding	378.013	-0.35577	0.0984633	-3.61322	0.000302418	0.00284601
ENSG00000178537.10	3	48856926	48898904	SLC25A20	solute carrier family 25 member 20 [Source:HGNC Symbol;Acc:HGNC:1421]	protein_coding	149.934	0.503865	0.139496	3.61203	0.000303808	0.0028571
ENSG00000170275.15	3	33114014	33147773	CRTAP	cartilage associated protein [Source:HGNC Symbol;Acc:HGNC:2379]	protein_coding	656.733	0.387105	0.10719	3.6114	0.000304549	0.00286209
ENSG00000196756.13	20	38419638	38435409	SNHG17	small nucleolar RNA host gene 17 [Source:HGNC Symbol;Acc:HGNC:48600]	lncRNA	825.601	-0.250047	0.0692467	-3.61096	0.000305063	0.00286492
ENSG00000148660.21	10	73812501	73874591	CAMK2G	calcium/calmodulin dependent protein kinase II gamma [Source:HGNC Symbol;Acc:HGNC:1463]	protein_coding	459.411	0.35415	0.0980884	3.61052	0.000305583	0.00286782
ENSG00000205084.11	16	75536741	75556268	TMEM231	transmembrane protein 231 [Source:HGNC Symbol;Acc:HGNC:37234]	protein_coding	108.778	0.681575	0.188821	3.60964	0.000306618	0.00287553
ENSG00000198382.9	11	75815210	76144232	UVRAG	UV radiation resistance associated [Source:HGNC Symbol;Acc:HGNC:12640]	protein_coding	1195.6	-0.349061	0.0967302	-3.60861	0.000307846	0.00288504
ENSG00000140650.12	16	8788823	8849325	PMM2	phosphomannomutase 2 [Source:HGNC Symbol;Acc:HGNC:9115]	protein_coding	740.285	-0.307483	0.0852589	-3.60646	0.000310406	0.00290702
ENSG00000105447.13	19	48445841	48457022	GRWD1	glutamate rich WD repeat containing 1 [Source:HGNC Symbol;Acc:HGNC:21270]	protein_coding	1202.88	-0.305804	0.0848583	-3.6037	0.000313719	0.0029342
ENSG00000186891.14	1	1203508	1206592	TNFRSF18	TNF receptor superfamily member 18 [Source:HGNC Symbol;Acc:HGNC:11914]	protein_coding	43.5565	1.18918	0.329992	3.60368	0.000313742	0.0029342
ENSG00000271856.1	3	108125821	108138610	LINC01215	long intergenic non-protein coding RNA 1215 [Source:HGNC Symbol;Acc:HGNC:49651]	lncRNA	503.264	0.231835	0.0643369	3.60346	0.00031401	0.00293467
ENSG00000149480.7	11	62593214	62601865	MTA2	metastasis associated 1 family member 2 [Source:HGNC Symbol;Acc:HGNC:7411]	protein_coding	3241.75	-0.14445	0.0400906	-3.60308	0.000314463	0.00293687
ENSG00000035499.13	5	60596912	60700190	DEPDC1B	DEP domain containing 1B [Source:HGNC Symbol;Acc:HGNC:24902]	protein_coding	304.107	-1.06753	0.296566	-3.59965	0.00031865	0.00297392
ENSG00000213983.12	14	23559565	23568070	AP1G2	adaptor related protein complex 1 subunit gamma 2 [Source:HGNC Symbol;Acc:HGNC:556]	protein_coding	1664.85	0.37875	0.105251	3.59853	0.000320017	0.00298462
ENSG00000272449.2	1	2530064	2547460	AL139246.5	novel transcript	lncRNA	39.7088	1.70157	0.473047	3.59704	0.000321857	0.0029997
ENSG00000174442.12	15	66504959	66550130	ZWILCH	zwilch kinetochore protein [Source:HGNC Symbol;Acc:HGNC:25468]	protein_coding	733.419	-0.378191	0.105148	-3.59675	0.000322216	0.00300098
ENSG00000187954.13	8	144449582	144465667	CYHR1	cysteine and histidine rich 1 [Source:HGNC Symbol;Acc:HGNC:17806]	protein_coding	537.993	0.388829	0.108143	3.59551	0.00032376	0.00301328
ENSG00000136003.16	12	108562582	108569368	ISCU	iron-sulfur cluster assembly enzyme [Source:HGNC Symbol;Acc:HGNC:29882]	protein_coding	786.741	0.410599	0.114242	3.5941	0.000325513	0.00302751
ENSG00000165699.15	9	132891348	132946874	TSC1	TSC complex subunit 1 [Source:HGNC Symbol;Acc:HGNC:12362]	protein_coding	1103.99	0.656463	0.182668	3.59374	0.000325967	0.00302965
ENSG00000177954.14	1	153990762	153992155	RPS27	ribosomal protein S27 [Source:HGNC Symbol;Acc:HGNC:10416]	protein_coding	10145.4	0.276265	0.0768916	3.59292	0.000326994	0.00303712
ENSG00000145332.14	4	87160103	87240314	KLHL8	kelch like family member 8 [Source:HGNC Symbol;Acc:HGNC:18644]	protein_coding	513.364	-0.736401	0.205053	-3.59128	0.000329064	0.00305085
ENSG00000115827.14	2	171434217	171485052	DCAF17	DDB1 and CUL4 associated factor 17 [Source:HGNC Symbol;Acc:HGNC:25784]	protein_coding	550.844	-0.593978	0.165392	-3.59133	0.000328994	0.00305085
ENSG00000174013.8	3	196568611	196589059	FBXO45	F-box protein 45 [Source:HGNC Symbol;Acc:HGNC:29148]	protein_coding	720.824	-0.290228	0.0808163	-3.59121	0.00032915	0.00305085
ENSG00000012124.17	19	35319261	35347361	CD22	CD22 molecule [Source:HGNC Symbol;Acc:HGNC:1643]	protein_coding	6972.12	0.224384	0.0624933	3.59053	0.000330007	0.00305669
ENSG00000103024.7	16	1770286	1771730	NME3	NME/NM23 nucleoside diphosphate kinase 3 [Source:HGNC Symbol;Acc:HGNC:7851]	protein_coding	139.679	0.521	0.14519	3.5884	0.000332715	0.00307821
ENSG00000176490.5	19	2714567	2721372	DIRAS1	DIRAS family GTPase 1 [Source:HGNC Symbol;Acc:HGNC:19127]	protein_coding	281.117	0.775025	0.215984	3.58834	0.000332785	0.00307821
ENSG00000113240.13	5	178602664	178630615	CLK4	CDC like kinase 4 [Source:HGNC Symbol;Acc:HGNC:13659]	protein_coding	385.684	0.397058	0.110673	3.58766	0.000333665	0.00308423
ENSG00000242294.6	7	100336079	100351900	STAG3L5P	stromal antigen 3-like 5 pseudogene [Source:HGNC Symbol;Acc:HGNC:48896]	transcribed_unprocessed_pseudogene	208.602	0.399971	0.111527	3.58632	0.000335374	0.00309791
ENSG00000123358.20	12	52022832	52059507	NR4A1	nuclear receptor subfamily 4 group A member 1 [Source:HGNC Symbol;Acc:HGNC:7980]	protein_coding	136.67	1.22785	0.342445	3.58553	0.000336394	0.00310521
ENSG00000143319.17	1	156721891	156728766	ISG20L2	interferon stimulated exonuclease gene 20 like 2 [Source:HGNC Symbol;Acc:HGNC:25745]	protein_coding	1095.05	-0.422689	0.117911	-3.58481	0.000337329	0.00311172
ENSG00000087302.9	14	51989514	52010694	RTRAF	RNA transcription, translation and transport factor [Source:HGNC Symbol;Acc:HGNC:23169]	protein_coding	1750.81	-0.196041	0.0547066	-3.5835	0.000339024	0.00312522
ENSG00000159461.15	16	56361452	56425545	AMFR	autocrine motility factor receptor [Source:HGNC Symbol;Acc:HGNC:463]	protein_coding	1809.99	0.319642	0.0892382	3.58189	0.000341117	0.00314237
ENSG00000090924.15	19	39412669	39428415	PLEKHG2	pleckstrin homology and RhoGEF domain containing G2 [Source:HGNC Symbol;Acc:HGNC:29515]	protein_coding	912.08	1.89861	0.530205	3.58089	0.000342424	0.00315226
ENSG00000225697.13	3	48625723	48635493	SLC26A6	solute carrier family 26 member 6 [Source:HGNC Symbol;Acc:HGNC:14472]	protein_coding	550.525	0.647097	0.180738	3.58031	0.000343188	0.00315714
ENSG00000057608.17	10	5765223	5842132	GDI2	GDP dissociation inhibitor 2 [Source:HGNC Symbol;Acc:HGNC:4227]	protein_coding	6434.94	-0.157119	0.0438864	-3.58012	0.000343439	0.0031573
ENSG00000085721.13	16	15060033	15094311	RRN3	RRN3 homolog, RNA polymerase I transcription factor [Source:HGNC Symbol;Acc:HGNC:30346]	protein_coding	1734.08	-0.214355	0.0598773	-3.5799	0.000343722	0.00315775
ENSG00000125454.12	17	75272981	75289510	SLC25A19	solute carrier family 25 member 19 [Source:HGNC Symbol;Acc:HGNC:14409]	protein_coding	735.95	-0.547853	0.153078	-3.57891	0.000345031	0.00316763
ENSG00000155100.11	8	91070196	91087095	OTUD6B	OTU deubiquitinase 6B [Source:HGNC Symbol;Acc:HGNC:24281]	protein_coding	483.602	-0.392373	0.109644	-3.5786	0.000345444	0.00316926
ENSG00000197948.11	5	141639302	141651418	FCHSD1	FCH and double SH3 domains 1 [Source:HGNC Symbol;Acc:HGNC:25463]	protein_coding	520.834	0.446217	0.124716	3.57787	0.000346402	0.0031759
ENSG00000205413.8	7	93099513	93118023	SAMD9	sterile alpha motif domain containing 9 [Source:HGNC Symbol;Acc:HGNC:1348]	protein_coding	333.696	0.280757	0.0784787	3.57749	0.000346914	0.00317844
ENSG00000109107.14	17	28573115	28576948	ALDOC	aldolase, fructose-bisphosphate C [Source:HGNC Symbol;Acc:HGNC:418]	protein_coding	2364.52	0.358874	0.100326	3.57709	0.000347442	0.00318112
ENSG00000211898.7	14	105836765	105845678	IGHD	immunoglobulin heavy constant delta [Source:HGNC Symbol;Acc:HGNC:5480]	IG_C_gene	857.604	0.315484	0.0882067	3.57665	0.000348031	0.00318435
ENSG00000073536.18	17	35128730	35142304	NLE1	notchless homolog 1 [Source:HGNC Symbol;Acc:HGNC:19889]	protein_coding	680.643	-0.391756	0.109544	-3.57625	0.000348563	0.00318706
ENSG00000131584.19	1	1292390	1309609	ACAP3	ArfGAP with coiled-coil, ankyrin repeat and PH domains 3 [Source:HGNC Symbol;Acc:HGNC:16754]	protein_coding	561.834	1.10355	0.308613	3.57583	0.000349121	0.00319001
ENSG00000011198.10	3	43690108	43734371	ABHD5	abhydrolase domain containing 5, lysophosphatidic acid acyltransferase [Source:HGNC Symbol;Acc:HGNC:21396]	protein_coding	258.58	-0.704334	0.197047	-3.57445	0.000350961	0.00320465
ENSG00000152193.8	13	78614289	78659155	OBI1	ORC ubiquitin ligase 1 [Source:HGNC Symbol;Acc:HGNC:20308]	protein_coding	1109.42	-0.244489	0.0684058	-3.5741	0.000351437	0.00320683
ENSG00000183255.12	21	44849585	44873903	PTTG1IP	PTTG1 interacting protein [Source:HGNC Symbol;Acc:HGNC:13524]	protein_coding	940.392	0.341215	0.0955071	3.57267	0.000353359	0.00322219
ENSG00000105193.9	19	39433137	39435949	RPS16	ribosomal protein S16 [Source:HGNC Symbol;Acc:HGNC:10396]	protein_coding	12651.1	0.190083	0.0532281	3.5711	0.000355481	0.00323936
ENSG00000102804.15	13	44432143	44577147	TSC22D1	TSC22 domain family member 1 [Source:HGNC Symbol;Acc:HGNC:16826]	protein_coding	213.317	0.763749	0.213958	3.56963	0.00035749	0.00325547
ENSG00000162772.17	1	212565334	212620777	ATF3	activating transcription factor 3 [Source:HGNC Symbol;Acc:HGNC:785]	protein_coding	37.8015	-0.743985	0.208516	-3.568	0.000359715	0.00327353
ENSG00000177917.11	2	152717893	152762396	ARL6IP6	ADP ribosylation factor like GTPase 6 interacting protein 6 [Source:HGNC Symbol;Acc:HGNC:24048]	protein_coding	373.84	-0.40821	0.114429	-3.56736	0.00036059	0.00327929
ENSG00000111331.14	12	112938051	112976460	OAS3	2'-5'-oligoadenylate synthetase 3 [Source:HGNC Symbol;Acc:HGNC:8088]	protein_coding	146.889	0.403422	0.113156	3.56519	0.000363592	0.00330436
ENSG00000163166.15	2	127436207	127526886	IWS1	interacts with SUPT6H, CTD assembly factor 1 [Source:HGNC Symbol;Acc:HGNC:25467]	protein_coding	895.613	-0.208367	0.0584645	-3.56399	0.000365265	0.00331733
ENSG00000083635.8	13	44939249	44989471	NUFIP1	nuclear FMR1 interacting protein 1 [Source:HGNC Symbol;Acc:HGNC:8057]	protein_coding	335.512	-0.299897	0.0841945	-3.56195	0.000368106	0.00334089
ENSG00000182150.18	9	95871264	96121154	ERCC6L2	ERCC excision repair 6 like 2 [Source:HGNC Symbol;Acc:HGNC:26922]	protein_coding	434.203	-0.452144	0.126964	-3.5612	0.000369159	0.00334819
ENSG00000127423.11	1	25831913	25859458	AUNIP	aurora kinase A and ninein interacting protein [Source:HGNC Symbol;Acc:HGNC:28363]	protein_coding	109.262	-1.48175	0.416138	-3.56072	0.000369844	0.00335216
ENSG00000161981.11	16	53828	57669	SNRNP25	small nuclear ribonucleoprotein U11/U12 subunit 25 [Source:HGNC Symbol;Acc:HGNC:14161]	protein_coding	678.774	-0.282852	0.0794607	-3.55965	0.000371354	0.00336359
ENSG00000213995.12	13	110615545	110639996	NAXD	NAD(P)HX dehydratase [Source:HGNC Symbol;Acc:HGNC:25576]	protein_coding	683.625	0.257494	0.0723959	3.55675	0.000375467	0.00339857
ENSG00000118432.12	6	88139864	88166359	CNR1	cannabinoid receptor 1 [Source:HGNC Symbol;Acc:HGNC:2159]	protein_coding	361.219	0.734323	0.206536	3.55542	0.000377373	0.00341353
ENSG00000188277.10	15	40769980	40772449	C15orf62	chromosome 15 open reading frame 62 [Source:HGNC Symbol;Acc:HGNC:34489]	protein_coding	76.8076	1.19388	0.335831	3.555	0.000377981	0.00341675
ENSG00000005379.17	17	58301228	58328795	TSPOAP1	TSPO associated protein 1 [Source:HGNC Symbol;Acc:HGNC:16831]	protein_coding	91.0974	-1.07997	0.303869	-3.55406	0.000379326	0.00342661
ENSG00000167315.18	18	49782164	49813953	ACAA2	acetyl-CoA acyltransferase 2 [Source:HGNC Symbol;Acc:HGNC:83]	protein_coding	1258.94	0.279857	0.0787625	3.55317	0.000380618	0.00343599
ENSG00000163918.12	3	186789880	186807058	RFC4	replication factor C subunit 4 [Source:HGNC Symbol;Acc:HGNC:9972]	protein_coding	734.122	-0.280075	0.0789047	-3.54953	0.000385914	0.00348131
ENSG00000273711.2	14	73873689	73885555	AC005520.5	novel transcript, antisense to PTGR2	lncRNA	53.6278	5.28531	1.48908	3.54937	0.000386154	0.00348131
ENSG00000089154.11	12	120127202	120194715	GCN1	GCN1 activator of EIF2AK4 [Source:HGNC Symbol;Acc:HGNC:4199]	protein_coding	3623.12	-0.37289	0.105127	-3.54703	0.000389604	0.00350773
ENSG00000281005.1	16	3263743	3267567	LINC00921	long intergenic non-protein coding RNA 921 [Source:HGNC Symbol;Acc:HGNC:26830]	lncRNA	37.0175	1.15179	0.324714	3.54708	0.000389524	0.00350773
ENSG00000163406.11	3	121894401	121944188	SLC15A2	solute carrier family 15 member 2 [Source:HGNC Symbol;Acc:HGNC:10921]	protein_coding	121.481	-2.34195	0.660449	-3.54599	0.000391141	0.00351923
ENSG00000279873.2	2	43227210	43228855	LINC01126	long intergenic non-protein coding RNA 1126 [Source:HGNC Symbol;Acc:HGNC:49275]	lncRNA	17.5807	1.45335	0.409918	3.54547	0.000391912	0.00352382
ENSG00000107262.26	9	33247820	33264720	BAG1	BAG cochaperone 1 [Source:HGNC Symbol;Acc:HGNC:937]	protein_coding	932.121	-0.268462	0.0757248	-3.54524	0.00039226	0.00352461
ENSG00000124787.14	6	4994717	5004063	RPP40	ribonuclease P/MRP subunit p40 [Source:HGNC Symbol;Acc:HGNC:20992]	protein_coding	147.44	-0.491256	0.138583	-3.54486	0.000392819	0.00352605
ENSG00000243725.7	1	54715861	54742657	TTC4	tetratricopeptide repeat domain 4 [Source:HGNC Symbol;Acc:HGNC:12394]	protein_coding	650.653	-0.386001	0.108893	-3.54478	0.000392943	0.00352605
ENSG00000135451.13	12	49323236	49331731	TROAP	trophinin associated protein [Source:HGNC Symbol;Acc:HGNC:12327]	protein_coding	589.71	-0.907066	0.256011	-3.54307	0.000395492	0.00354657
ENSG00000058668.15	1	203626787	203744081	ATP2B4	ATPase plasma membrane Ca2+ transporting 4 [Source:HGNC Symbol;Acc:HGNC:817]	protein_coding	823.789	0.62688	0.177016	3.54137	0.000398053	0.00356717
ENSG00000077514.9	11	74493851	74669117	POLD3	DNA polymerase delta 3, accessory subunit [Source:HGNC Symbol;Acc:HGNC:20932]	protein_coding	997.777	-0.464855	0.131281	-3.54093	0.000398724	0.00356845
ENSG00000163882.9	3	184361718	184368596	POLR2H	RNA polymerase II, I and III subunit H [Source:HGNC Symbol;Acc:HGNC:9195]	protein_coding	865.942	-0.29465	0.0832092	-3.54107	0.000398502	0.00356845
ENSG00000198901.14	15	90966040	90995629	PRC1	protein regulator of cytokinesis 1 [Source:HGNC Symbol;Acc:HGNC:9341]	protein_coding	1164.04	-0.894873	0.252787	-3.54002	0.000400092	0.00357833
ENSG00000167615.17	19	54448887	54462016	LENG8	leukocyte receptor cluster member 8 [Source:HGNC Symbol;Acc:HGNC:15500]	protein_coding	4972.5	0.316037	0.0893143	3.53848	0.000402431	0.00359597
ENSG00000088899.15	20	3162617	3173592	LZTS3	leucine zipper tumor suppressor family member 3 [Source:HGNC Symbol;Acc:HGNC:30139]	protein_coding	123.026	1.38007	0.390029	3.53838	0.000402597	0.00359597
ENSG00000072786.13	5	172042079	172188224	STK10	serine/threonine kinase 10 [Source:HGNC Symbol;Acc:HGNC:11388]	protein_coding	2272.28	0.384887	0.108805	3.53739	0.000404101	0.00360702
ENSG00000165097.16	6	18155329	18223854	KDM1B	lysine demethylase 1B [Source:HGNC Symbol;Acc:HGNC:21577]	protein_coding	1522.75	-0.549391	0.155337	-3.53677	0.00040505	0.00360833
ENSG00000086062.13	9	33104082	33167356	B4GALT1	beta-1,4-galactosyltransferase 1 [Source:HGNC Symbol;Acc:HGNC:924]	protein_coding	1653.05	-0.174109	0.0492281	-3.53678	0.000405032	0.00360833
ENSG00000270049.3	16	67481314	67505977	AC009061.2	novel transcript, antisense to AGRP	lncRNA	45.5113	1.23503	0.349172	3.53703	0.000404656	0.00360833
ENSG00000255717.7	11	62851984	62855953	SNHG1	small nucleolar RNA host gene 1 [Source:HGNC Symbol;Acc:HGNC:32688]	lncRNA	3301.87	-0.217963	0.0616325	-3.53649	0.000405477	0.00360976
ENSG00000165416.15	13	52652709	52700909	SUGT1	SGT1 homolog, MIS12 kinetochore complex assembly cochaperone [Source:HGNC Symbol;Acc:HGNC:16987]	protein_coding	1723.43	-0.25918	0.073295	-3.53612	0.000406055	0.00361253
ENSG00000188177.14	2	112275597	112340063	ZC3H6	zinc finger CCCH-type containing 6 [Source:HGNC Symbol;Acc:HGNC:24762]	protein_coding	233.115	1.26973	0.359694	3.53002	0.000415525	0.00369435
ENSG00000065357.20	12	55927319	55954027	DGKA	diacylglycerol kinase alpha [Source:HGNC Symbol;Acc:HGNC:2849]	protein_coding	847.929	0.634178	0.179667	3.52974	0.000415969	0.00369587
ENSG00000133104.14	13	36301638	36370180	SPART	spartin [Source:HGNC Symbol;Acc:HGNC:18514]	protein_coding	307.711	-0.530244	0.150273	-3.52854	0.000417861	0.00371023
ENSG00000120690.16	13	40931924	41061440	ELF1	E74 like ETS transcription factor 1 [Source:HGNC Symbol;Acc:HGNC:3316]	protein_coding	3841.77	0.193406	0.0548506	3.52604	0.000421821	0.00374293
ENSG00000074266.22	11	86244753	86278813	EED	embryonic ectoderm development [Source:HGNC Symbol;Acc:HGNC:3188]	protein_coding	741.441	-0.30435	0.0863293	-3.52545	0.000422761	0.00374881
ENSG00000166783.22	16	15594387	15643154	MARF1	meiosis regulator and mRNA stability factor 1 [Source:HGNC Symbol;Acc:HGNC:29562]	protein_coding	2165.66	0.367935	0.104397	3.52437	0.000424485	0.00376163
ENSG00000070814.22	5	150357629	150400308	TCOF1	treacle ribosome biogenesis factor 1 [Source:HGNC Symbol;Acc:HGNC:11654]	protein_coding	2523.62	-0.336361	0.0954468	-3.52407	0.000424971	0.00376348
ENSG00000124225.16	20	57648392	57711536	PMEPA1	prostate transmembrane protein, androgen induced 1 [Source:HGNC Symbol;Acc:HGNC:14107]	protein_coding	179.571	0.808949	0.22966	3.52238	0.000427698	0.00378514
ENSG00000168071.22	11	64340204	64357534	CCDC88B	coiled-coil domain containing 88B [Source:HGNC Symbol;Acc:HGNC:26757]	protein_coding	2596.73	0.319439	0.0907122	3.52146	0.000429178	0.00379575
ENSG00000157796.18	4	39182504	39285810	WDR19	WD repeat domain 19 [Source:HGNC Symbol;Acc:HGNC:18340]	protein_coding	370.636	0.523846	0.148845	3.51941	0.000432507	0.00382269
ENSG00000178127.13	18	9102630	9134345	NDUFV2	NADH:ubiquinone oxidoreductase core subunit V2 [Source:HGNC Symbol;Acc:HGNC:7717]	protein_coding	1427.42	-0.259194	0.0736541	-3.51906	0.000433075	0.00382521
ENSG00000187742.15	9	89318500	89359663	SECISBP2	SECIS binding protein 2 [Source:HGNC Symbol;Acc:HGNC:30972]	protein_coding	845.766	0.290814	0.0826642	3.51801	0.000434789	0.00383784
ENSG00000175573.7	11	65916810	65919062	C11orf68	chromosome 11 open reading frame 68 [Source:HGNC Symbol;Acc:HGNC:28801]	protein_coding	329.309	0.401159	0.114037	3.51778	0.000435168	0.00383868
ENSG00000111206.13	12	2857680	2877174	FOXM1	forkhead box M1 [Source:HGNC Symbol;Acc:HGNC:3818]	protein_coding	1150.84	-0.944586	0.268531	-3.51761	0.000435454	0.0038387
ENSG00000175274.19	11	44885903	44951306	TP53I11	tumor protein p53 inducible protein 11 [Source:HGNC Symbol;Acc:HGNC:16842]	protein_coding	178.979	0.956376	0.271907	3.51729	0.000435975	0.00384079
ENSG00000101150.18	20	63865228	63891545	TPD52L2	TPD52 like 2 [Source:HGNC Symbol;Acc:HGNC:12007]	protein_coding	1149.9	-0.260593	0.0741274	-3.51548	0.000438964	0.0038646
ENSG00000164244.21	5	127517640	127555085	PRRC1	proline rich coiled-coil 1 [Source:HGNC Symbol;Acc:HGNC:28164]	protein_coding	1122.58	-0.382047	0.10876	-3.51274	0.000443514	0.00390212
ENSG00000110852.5	12	9852369	9869386	CLEC2B	C-type lectin domain family 2 member B [Source:HGNC Symbol;Acc:HGNC:2053]	protein_coding	186.815	0.697591	0.198639	3.51185	0.000445003	0.00391267
ENSG00000168872.17	16	70346861	70373383	DDX19A	DEAD-box helicase 19A [Source:HGNC Symbol;Acc:HGNC:25628]	protein_coding	942.808	-0.391848	0.111598	-3.51124	0.000446026	0.00391911
ENSG00000119203.14	2	9423651	9473101	CPSF3	cleavage and polyadenylation specific factor 3 [Source:HGNC Symbol;Acc:HGNC:2326]	protein_coding	1376.47	-0.271228	0.0772698	-3.51014	0.000447868	0.00393274
ENSG00000172939.9	3	38165089	38255484	OXSR1	oxidative stress responsive kinase 1 [Source:HGNC Symbol;Acc:HGNC:8508]	protein_coding	1238.89	-0.229827	0.0654786	-3.50995	0.000448191	0.00393302
ENSG00000097033.14	1	86704570	86748184	SH3GLB1	SH3 domain containing GRB2 like, endophilin B1 [Source:HGNC Symbol;Acc:HGNC:10833]	protein_coding	1339.27	-0.212497	0.0605607	-3.50883	0.000450083	0.00394707
ENSG00000106665.16	7	74289407	74405935	CLIP2	CAP-Gly domain containing linker protein 2 [Source:HGNC Symbol;Acc:HGNC:2586]	protein_coding	518.162	0.538901	0.153621	3.50799	0.000451506	0.00395697
ENSG00000102125.16	X	154411524	154421726	TAZ	tafazzin [Source:HGNC Symbol;Acc:HGNC:11577]	protein_coding	285.316	0.664762	0.189524	3.50753	0.000452283	0.00396122
ENSG00000150459.12	13	21140514	21149084	SAP18	Sin3A associated protein 18 [Source:HGNC Symbol;Acc:HGNC:10530]	protein_coding	1706.41	-0.198956	0.0567425	-3.50629	0.000454407	0.00397723
ENSG00000243678.12	17	51165435	51171744	NME2	NME/NM23 nucleoside diphosphate kinase 2 [Source:HGNC Symbol;Acc:HGNC:7850]	protein_coding	4078.39	-0.165112	0.0470984	-3.50569	0.00045543	0.00398361
ENSG00000099308.10	19	18097793	18151692	MAST3	microtubule associated serine/threonine kinase 3 [Source:HGNC Symbol;Acc:HGNC:19036]	protein_coding	688.328	0.258483	0.0737504	3.50484	0.000456889	0.00399379
ENSG00000173145.11	10	94333226	94362959	NOC3L	NOC3 like DNA replication regulator [Source:HGNC Symbol;Acc:HGNC:24034]	protein_coding	1137.41	-0.225871	0.0644918	-3.50233	0.000461215	0.00402899
ENSG00000108179.14	10	79347469	79355334	PPIF	peptidylprolyl isomerase F [Source:HGNC Symbol;Acc:HGNC:9259]	protein_coding	2456.12	-0.292449	0.0835659	-3.49962	0.000465913	0.00406741
ENSG00000084234.18	11	130068147	130144811	APLP2	amyloid beta precursor like protein 2 [Source:HGNC Symbol;Acc:HGNC:598]	protein_coding	3415.67	-0.513221	0.146822	-3.49552	0.000473137	0.00412781
ENSG00000198648.11	2	167954020	168247595	STK39	serine/threonine kinase 39 [Source:HGNC Symbol;Acc:HGNC:17717]	protein_coding	749.544	-0.445992	0.127598	-3.49529	0.000473549	0.00412874
ENSG00000141401.12	18	11981025	12030877	IMPA2	inositol monophosphatase 2 [Source:HGNC Symbol;Acc:HGNC:6051]	protein_coding	196.935	0.5484	0.157014	3.49268	0.0004782	0.0041666
ENSG00000183828.15	14	105172938	105181323	NUDT14	nudix hydrolase 14 [Source:HGNC Symbol;Acc:HGNC:20141]	protein_coding	80.1091	0.881467	0.252409	3.49222	0.000479016	0.00417102
ENSG00000174501.14	2	95836919	95991831	ANKRD36C	ankyrin repeat domain 36C [Source:HGNC Symbol;Acc:HGNC:32946]	protein_coding	153.83	0.998883	0.286107	3.4913	0.000480683	0.00418284
ENSG00000169957.10	16	30524004	30526821	ZNF768	zinc finger protein 768 [Source:HGNC Symbol;Acc:HGNC:26273]	protein_coding	943.568	0.269377	0.0772056	3.48909	0.000484675	0.00421486
ENSG00000011021.23	1	11806096	11848079	CLCN6	chloride voltage-gated channel 6 [Source:HGNC Symbol;Acc:HGNC:2024]	protein_coding	913.674	0.289844	0.0830971	3.48802	0.000486618	0.00422904
ENSG00000258441.1	14	21200079	21206900	LINC00641	long intergenic non-protein coding RNA 641 [Source:HGNC Symbol;Acc:HGNC:27511]	lncRNA	398.807	-0.378448	0.108505	-3.48783	0.000486951	0.00422922
ENSG00000051341.14	3	121431427	121546641	POLQ	DNA polymerase theta [Source:HGNC Symbol;Acc:HGNC:9186]	protein_coding	814.896	0.691206	0.198246	3.4866	0.000489197	0.00424599
ENSG00000105329.11	19	41301587	41353922	TGFB1	transforming growth factor beta 1 [Source:HGNC Symbol;Acc:HGNC:11766]	protein_coding	1357.56	-0.279292	0.0801521	-3.48453	0.000493006	0.00427631
ENSG00000162433.15	1	65147549	65232145	AK4	adenylate kinase 4 [Source:HGNC Symbol;Acc:HGNC:363]	protein_coding	1502.74	-0.601731	0.172734	-3.48357	0.000494765	0.00428881
ENSG00000143398.20	1	151197949	151249536	PIP5K1A	phosphatidylinositol-4-phosphate 5-kinase type 1 alpha [Source:HGNC Symbol;Acc:HGNC:8994]	protein_coding	1310.93	-0.369542	0.106139	-3.48167	0.000498291	0.00431661
ENSG00000215021.10	12	6965327	6970780	PHB2	prohibitin 2 [Source:HGNC Symbol;Acc:HGNC:30306]	protein_coding	3728.1	-0.428299	0.123081	-3.47983	0.000501738	0.00434369
ENSG00000100055.21	22	37282027	37315341	CYTH4	cytohesin 4 [Source:HGNC Symbol;Acc:HGNC:9505]	protein_coding	474.505	0.774266	0.222639	3.47767	0.000505783	0.0043759
ENSG00000164163.11	4	145098288	145129524	ABCE1	ATP binding cassette subfamily E member 1 [Source:HGNC Symbol;Acc:HGNC:69]	protein_coding	3708.87	-0.305339	0.0878305	-3.47645	0.000508092	0.00439306
ENSG00000197713.15	2	210002565	210022260	RPE	ribulose-5-phosphate-3-epimerase [Source:HGNC Symbol;Acc:HGNC:10293]	protein_coding	1057.34	-0.372347	0.10714	-3.47534	0.000510197	0.00440844
ENSG00000129465.16	14	24336025	24340022	RIPK3	receptor interacting serine/threonine kinase 3 [Source:HGNC Symbol;Acc:HGNC:10021]	protein_coding	48.1359	0.652003	0.18764	3.47476	0.000511318	0.0044153
ENSG00000135698.10	16	82147798	82170224	MPHOSPH6	M-phase phosphoprotein 6 [Source:HGNC Symbol;Acc:HGNC:7214]	protein_coding	317.61	-0.339033	0.0975774	-3.47451	0.000511793	0.00441658
ENSG00000100902.11	14	35278633	35317493	PSMA6	proteasome 20S subunit alpha 6 [Source:HGNC Symbol;Acc:HGNC:9535]	protein_coding	2041.97	-0.332529	0.0957352	-3.47342	0.000513872	0.00442604
ENSG00000010292.13	12	6493356	6531955	NCAPD2	non-SMC condensin I complex subunit D2 [Source:HGNC Symbol;Acc:HGNC:24305]	protein_coding	5095.93	0.680586	0.19594	3.47344	0.000513834	0.00442604
ENSG00000133247.14	19	55339853	55348121	KMT5C	lysine methyltransferase 5C [Source:HGNC Symbol;Acc:HGNC:28405]	protein_coding	232.55	0.907002	0.261121	3.4735	0.000513716	0.00442604
ENSG00000130726.12	19	58544064	58550722	TRIM28	tripartite motif containing 28 [Source:HGNC Symbol;Acc:HGNC:16384]	protein_coding	5985.23	-0.173487	0.0499586	-3.47261	0.000515421	0.00443656
ENSG00000007923.16	1	6634168	6701924	DNAJC11	DnaJ heat shock protein family (Hsp40) member C11 [Source:HGNC Symbol;Acc:HGNC:25570]	protein_coding	1244.02	-0.55361	0.159445	-3.4721	0.000516406	0.00444221
ENSG00000175322.12	18	14057457	14132490	ZNF519	zinc finger protein 519 [Source:HGNC Symbol;Acc:HGNC:30574]	protein_coding	248.37	0.764257	0.220174	3.47114	0.000518245	0.0044552
ENSG00000063244.13	19	55654146	55674716	U2AF2	U2 small nuclear RNA auxiliary factor 2 [Source:HGNC Symbol;Acc:HGNC:23156]	protein_coding	4121.54	-0.208141	0.0599817	-3.47007	0.000520319	0.00447018
ENSG00000091831.24	6	151656691	152129619	ESR1	estrogen receptor 1 [Source:HGNC Symbol;Acc:HGNC:3467]	protein_coding	1546.18	-0.585306	0.168682	-3.46988	0.000520692	0.00447055
ENSG00000103005.12	16	57999546	58021618	USB1	U6 snRNA biogenesis phosphodiesterase 1 [Source:HGNC Symbol;Acc:HGNC:25792]	protein_coding	518.33	-0.331416	0.0955423	-3.46879	0.000522811	0.00448589
ENSG00000137880.6	15	40764068	40767708	GCHFR	GTP cyclohydrolase I feedback regulator [Source:HGNC Symbol;Acc:HGNC:4194]	protein_coding	560.951	0.618754	0.178399	3.46837	0.000523629	0.00449005
ENSG00000135926.15	2	218274197	218292586	TMBIM1	transmembrane BAX inhibitor motif containing 1 [Source:HGNC Symbol;Acc:HGNC:23410]	protein_coding	350.698	0.6391	0.184288	3.46794	0.00052446	0.00449433
ENSG00000130005.13	19	1397026	1401570	GAMT	guanidinoacetate N-methyltransferase [Source:HGNC Symbol;Acc:HGNC:4136]	protein_coding	459.359	0.921309	0.265886	3.46506	0.000530123	0.00453998
ENSG00000146433.9	6	158536436	158635428	TMEM181	transmembrane protein 181 [Source:HGNC Symbol;Acc:HGNC:20958]	protein_coding	632.485	-0.283364	0.0817838	-3.46479	0.000530648	0.00454159
ENSG00000125630.16	2	112541915	112579818	POLR1B	RNA polymerase I subunit B [Source:HGNC Symbol;Acc:HGNC:20454]	protein_coding	1719.98	-0.428784	0.12401	-3.45765	0.000544918	0.00466077
ENSG00000242114.6	22	30425623	30429054	MTFP1	mitochondrial fission process 1 [Source:HGNC Symbol;Acc:HGNC:26945]	protein_coding	560.839	-0.324289	0.0938066	-3.457	0.000546226	0.00466901
ENSG00000144445.17	2	210021421	210171409	KANSL1L	KAT8 regulatory NSL complex subunit 1 like [Source:HGNC Symbol;Acc:HGNC:26310]	protein_coding	93.2036	0.799612	0.231362	3.4561	0.000548044	0.00468158
ENSG00000150787.8	11	112226367	112269955	PTS	6-pyruvoyltetrahydropterin synthase [Source:HGNC Symbol;Acc:HGNC:9689]	protein_coding	130.448	-0.443549	0.128375	-3.45509	0.000550108	0.00469421
ENSG00000186376.15	X	135248920	135344109	ZNF75D	zinc finger protein 75D [Source:HGNC Symbol;Acc:HGNC:13145]	protein_coding	153.909	0.572433	0.165681	3.45504	0.000550216	0.00469421
ENSG00000273015.2	12	45718046	45727775	AC008124.1	novel transcript	lncRNA	361.029	0.358631	0.103845	3.45352	0.000553318	0.00471769
ENSG00000119318.13	9	107283137	107332192	RAD23B	RAD23 homolog B, nucleotide excision repair protein [Source:HGNC Symbol;Acc:HGNC:9813]	protein_coding	3804.78	-0.29258	0.0847308	-3.45305	0.000554283	0.00472294
ENSG00000113356.13	5	90471748	90514557	POLR3G	RNA polymerase III subunit G [Source:HGNC Symbol;Acc:HGNC:30075]	protein_coding	226.954	-0.782993	0.226821	-3.45204	0.000556367	0.00473771
ENSG00000170759.11	10	32009015	32056425	KIF5B	kinesin family member 5B [Source:HGNC Symbol;Acc:HGNC:6324]	protein_coding	2895.63	-0.2492	0.0722067	-3.4512	0.000558092	0.0047494
ENSG00000136933.17	9	125200542	125234161	RABEPK	Rab9 effector protein with kelch motifs [Source:HGNC Symbol;Acc:HGNC:16896]	protein_coding	414.827	-0.252568	0.073207	-3.45005	0.00056049	0.00476681
ENSG00000139405.16	12	113185526	113192368	RITA1	RBPJ interacting and tubulin associated 1 [Source:HGNC Symbol;Acc:HGNC:25925]	protein_coding	836.458	-0.318135	0.0922211	-3.44969	0.000561227	0.00476708
ENSG00000237232.9	21	42009194	42055130	ZNF295-AS1	ZNF295 antisense RNA 1 [Source:HGNC Symbol;Acc:HGNC:23130]	lncRNA	26.8839	2.13068	0.617644	3.44969	0.000561227	0.00476708
ENSG00000215440.12	20	58689131	58719238	NPEPL1	aminopeptidase like 1 [Source:HGNC Symbol;Acc:HGNC:16244]	protein_coding	132.847	0.554241	0.160722	3.44844	0.000563836	0.00478623
ENSG00000152102.18	2	131047876	131093460	FAM168B	family with sequence similarity 168 member B [Source:HGNC Symbol;Acc:HGNC:27016]	protein_coding	2623.58	-0.136725	0.0396767	-3.44597	0.000569013	0.00482714
ENSG00000180957.18	22	27851669	27920134	PITPNB	phosphatidylinositol transfer protein beta [Source:HGNC Symbol;Acc:HGNC:9002]	protein_coding	1342.65	-0.265484	0.0770642	-3.44498	0.00057111	0.0048419
ENSG00000100084.14	22	19330698	19447450	HIRA	histone cell cycle regulator [Source:HGNC Symbol;Acc:HGNC:4916]	protein_coding	1268.95	-0.19234	0.055858	-3.44338	0.000574494	0.00486753
ENSG00000139734.19	13	59665583	60163928	DIAPH3	diaphanous related formin 3 [Source:HGNC Symbol;Acc:HGNC:15480]	protein_coding	305.078	-1.97821	0.574839	-3.44133	0.000578868	0.00488621
ENSG00000150316.12	11	94962620	94973586	CWC15	CWC15 spliceosome associated protein homolog [Source:HGNC Symbol;Acc:HGNC:26939]	protein_coding	849.609	-0.271157	0.0787768	-3.44209	0.000577239	0.00488621
ENSG00000228327.3	1	725885	778626	AL669831.1	general transcription factor IIi (GTF2I) pseudogene	transcribed_unprocessed_pseudogene	280.533	0.404275	0.117473	3.44143	0.000578642	0.00488621
ENSG00000235106.10	9	134025481	134034666	BRD3OS	BRD3 opposite strand [Source:HGNC Symbol;Acc:HGNC:24742]	protein_coding	407.94	0.592022	0.172031	3.44136	0.000578794	0.00488621
ENSG00000007944.15	6	16129086	16148248	MYLIP	myosin regulatory light chain interacting protein [Source:HGNC Symbol;Acc:HGNC:21155]	protein_coding	1237.08	0.745904	0.216748	3.44134	0.000578838	0.00488621
ENSG00000164659.15	7	86876906	87059654	ELAPOR2	endosome-lysosome associated apoptosis and autophagy regulator family member 2 [Source:HGNC Symbol;Acc:HGNC:21945]	protein_coding	238.758	0.997725	0.289869	3.44198	0.000577468	0.00488621
ENSG00000074071.15	16	1771890	1773150	MRPS34	mitochondrial ribosomal protein S34 [Source:HGNC Symbol;Acc:HGNC:16618]	protein_coding	1010.04	-0.239791	0.0696934	-3.44065	0.000580311	0.00489533
ENSG00000108848.16	17	50719565	50756219	LUC7L3	LUC7 like 3 pre-mRNA splicing factor [Source:HGNC Symbol;Acc:HGNC:24309]	protein_coding	3928.41	0.400244	0.116391	3.43879	0.000584318	0.00492606
ENSG00000160991.16	7	102433106	102456825	ORAI2	ORAI calcium release-activated calcium modulator 2 [Source:HGNC Symbol;Acc:HGNC:21667]	protein_coding	1943.43	0.260672	0.0758525	3.43657	0.000589134	0.00496357
ENSG00000149187.18	11	47465933	47565569	CELF1	CUGBP Elav-like family member 1 [Source:HGNC Symbol;Acc:HGNC:2549]	protein_coding	4046.99	-0.332133	0.0966602	-3.43608	0.00059019	0.00496936
ENSG00000188021.9	X	56563627	56567868	UBQLN2	ubiquilin 2 [Source:HGNC Symbol;Acc:HGNC:12509]	protein_coding	807.658	-0.208515	0.060709	-3.43466	0.000593295	0.00499239
ENSG00000100592.16	14	59188646	59371405	DAAM1	dishevelled associated activator of morphogenesis 1 [Source:HGNC Symbol;Acc:HGNC:18142]	protein_coding	2034.24	0.47779	0.139132	3.43407	0.000594588	0.00500017
ENSG00000166900.17	11	59713456	59805882	STX3	syntaxin 3 [Source:HGNC Symbol;Acc:HGNC:11438]	protein_coding	464.786	0.35861	0.104438	3.43372	0.00059536	0.00500354
ENSG00000142507.10	17	4796144	4798502	PSMB6	proteasome 20S subunit beta 6 [Source:HGNC Symbol;Acc:HGNC:9543]	protein_coding	963.616	-0.206488	0.0601532	-3.4327	0.000597614	0.00501936
ENSG00000090273.14	1	26900238	26946871	NUDC	nuclear distribution C, dynein complex regulator [Source:HGNC Symbol;Acc:HGNC:8045]	protein_coding	2251.42	-0.195679	0.0570485	-3.43004	0.000603486	0.00506504
ENSG00000115649.16	2	219171897	219178106	CNPPD1	cyclin Pas1/PHO80 domain containing 1 [Source:HGNC Symbol;Acc:HGNC:25220]	protein_coding	1029.69	0.158161	0.0461123	3.4299	0.000603802	0.00506504
ENSG00000237190.4	5	134402065	134411881	CDKN2AIPNL	CDKN2A interacting protein N-terminal like [Source:HGNC Symbol;Acc:HGNC:30545]	protein_coding	270.591	-0.285673	0.0832983	-3.42952	0.000604652	0.00506903
ENSG00000169299.14	4	37826660	37862937	PGM2	phosphoglucomutase 2 [Source:HGNC Symbol;Acc:HGNC:8906]	protein_coding	920.537	-0.308166	0.0898696	-3.42904	0.000605724	0.00507486
ENSG00000008083.14	6	15246069	15522042	JARID2	jumonji and AT-rich interaction domain containing 2 [Source:HGNC Symbol;Acc:HGNC:6196]	protein_coding	447.61	0.308282	0.0899204	3.42838	0.000607184	0.00508394
ENSG00000115816.15	2	37201612	37231596	CEBPZ	CCAAT enhancer binding protein zeta [Source:HGNC Symbol;Acc:HGNC:24218]	protein_coding	2073.75	-0.230791	0.0673398	-3.42727	0.000609689	0.00509783
ENSG00000251562.8	11	65497688	65506516	MALAT1	metastasis associated lung adenocarcinoma transcript 1 [Source:HGNC Symbol;Acc:HGNC:29665]	lncRNA	8666.51	0.417197	0.121733	3.42714	0.000609974	0.00509783
ENSG00000251002.8	14	22197446	22482959	AC244502.1	novel transcript, antisense to IG_gene_cluster	lncRNA	63.0483	1.34915	0.393637	3.42738	0.000609433	0.00509783
ENSG00000162062.15	16	2460086	2464963	TEDC2	tubulin epsilon and delta complex 2 [Source:HGNC Symbol;Acc:HGNC:25849]	protein_coding	263.491	-0.904879	0.264146	-3.42568	0.00061327	0.00512221
ENSG00000151239.14	12	43793723	43806328	TWF1	twinfilin actin binding protein 1 [Source:HGNC Symbol;Acc:HGNC:9620]	protein_coding	796.634	-0.523109	0.152769	-3.42419	0.000616645	0.00514489
ENSG00000099783.12	19	8444767	8489114	HNRNPM	heterogeneous nuclear ribonucleoprotein M [Source:HGNC Symbol;Acc:HGNC:5046]	protein_coding	5176.83	-0.227912	0.0665604	-3.42414	0.000616748	0.00514489
ENSG00000116731.22	1	13700198	13825079	PRDM2	PR/SET domain 2 [Source:HGNC Symbol;Acc:HGNC:9347]	protein_coding	1866.29	0.261792	0.0764988	3.42217	0.00062123	0.00517909
ENSG00000196296.14	16	28878405	28904466	ATP2A1	ATPase sarcoplasmic/endoplasmic reticulum Ca2+ transporting 1 [Source:HGNC Symbol;Acc:HGNC:811]	protein_coding	64.7017	-3.68199	1.07677	-3.41949	0.000627394	0.00522725
ENSG00000080986.13	18	2571557	2616635	NDC80	NDC80 kinetochore complex component [Source:HGNC Symbol;Acc:HGNC:16909]	protein_coding	594.627	-0.7482	0.218906	-3.4179	0.000631055	0.00525128
ENSG00000054116.12	1	36136570	36156053	TRAPPC3	trafficking protein particle complex 3 [Source:HGNC Symbol;Acc:HGNC:19942]	protein_coding	564.433	-0.451835	0.132193	-3.41801	0.000630814	0.00525128
ENSG00000058453.17	1	16740273	16972964	CROCC	ciliary rootlet coiled-coil, rootletin [Source:HGNC Symbol;Acc:HGNC:21299]	protein_coding	359.236	0.569986	0.166773	3.41773	0.000631452	0.00525135
ENSG00000175970.11	12	120710458	120723640	UNC119B	unc-119 lipid binding chaperone B [Source:HGNC Symbol;Acc:HGNC:16488]	protein_coding	737.658	0.26419	0.0773191	3.41688	0.000633438	0.00526139
ENSG00000101236.17	20	3927309	4015558	RNF24	ring finger protein 24 [Source:HGNC Symbol;Acc:HGNC:13779]	protein_coding	389.35	0.765732	0.224095	3.417	0.000633145	0.00526139
ENSG00000156928.5	7	23298739	23311729	MALSU1	mitochondrial assembly of ribosomal large subunit 1 [Source:HGNC Symbol;Acc:HGNC:21721]	protein_coding	341.482	-0.381283	0.111612	-3.41615	0.000635131	0.00527221
ENSG00000123213.23	5	65722205	65871725	NLN	neurolysin [Source:HGNC Symbol;Acc:HGNC:16058]	protein_coding	903.647	-0.380188	0.111299	-3.41591	0.000635702	0.00527371
ENSG00000153814.13	7	27830573	28180795	JAZF1	JAZF zinc finger 1 [Source:HGNC Symbol;Acc:HGNC:28917]	protein_coding	476.857	0.416991	0.122099	3.41519	0.000637386	0.00528444
ENSG00000134152.11	15	34140674	34210096	KATNBL1	katanin regulatory subunit B1 like 1 [Source:HGNC Symbol;Acc:HGNC:26199]	protein_coding	390.159	-0.480673	0.140779	-3.41437	0.000639291	0.00529698
ENSG00000244560.7	7	149285281	149297312	AC004890.2	zinc finger protein pseudogene	transcribed_unprocessed_pseudogene	153.146	0.829896	0.243232	3.41196	0.000644982	0.00534087
ENSG00000136319.12	14	20256558	20305960	TTC5	tetratricopeptide repeat domain 5 [Source:HGNC Symbol;Acc:HGNC:19274]	protein_coding	281.74	-0.39514	0.115829	-3.41142	0.000646257	0.00534766
ENSG00000162924.15	2	60881521	60931612	REL	REL proto-oncogene, NF-kB subunit [Source:HGNC Symbol;Acc:HGNC:9954]	protein_coding	3843.54	0.326365	0.0956725	3.41128	0.000646595	0.00534766
ENSG00000217930.8	16	4331549	4355607	PAM16	presequence translocase associated motor 16 [Source:HGNC Symbol;Acc:HGNC:29679]	protein_coding	266.991	-0.406782	0.119252	-3.4111	0.00064701	0.00534783
ENSG00000236824.2	2	47335315	47335514	BCYRN1	brain cytoplasmic RNA 1 [Source:HGNC Symbol;Acc:HGNC:1022]	scRNA	1081.09	-1.37344	0.402893	-3.40894	0.00065216	0.0053838
ENSG00000127989.14	7	91692008	91880702	MTERF1	mitochondrial transcription termination factor 1 [Source:HGNC Symbol;Acc:HGNC:21463]	protein_coding	272.975	-0.403065	0.118234	-3.40903	0.000651941	0.0053838
ENSG00000149313.11	11	106075501	106098699	AASDHPPT	aminoadipate-semialdehyde dehydrogenase-phosphopantetheinyl transferase [Source:HGNC Symbol;Acc:HGNC:14235]	protein_coding	1661.48	-0.205192	0.0602303	-3.40679	0.000657322	0.00542311
ENSG00000153094.24	2	111119378	111168445	BCL2L11	BCL2 like 11 [Source:HGNC Symbol;Acc:HGNC:994]	protein_coding	2037.4	0.239716	0.0704031	3.4049	0.000661877	0.00545736
ENSG00000154719.14	21	25585656	25607517	MRPL39	mitochondrial ribosomal protein L39 [Source:HGNC Symbol;Acc:HGNC:14027]	protein_coding	569.597	-0.248767	0.07309	-3.40357	0.000665114	0.0054807
ENSG00000157470.12	15	59372693	59523555	FAM81A	family with sequence similarity 81 member A [Source:HGNC Symbol;Acc:HGNC:28379]	protein_coding	678.601	-0.429485	0.12622	-3.40266	0.000667335	0.00549565
ENSG00000089053.13	12	121308245	121399896	ANAPC5	anaphase promoting complex subunit 5 [Source:HGNC Symbol;Acc:HGNC:15713]	protein_coding	3370.72	-0.235228	0.0691656	-3.40095	0.000671532	0.00552685
ENSG00000165997.5	10	18659431	18681639	ARL5B	ADP ribosylation factor like GTPase 5B [Source:HGNC Symbol;Acc:HGNC:23052]	protein_coding	849.218	-0.285536	0.084	-3.39924	0.000675739	0.00555809
ENSG00000117133.11	1	84479259	84498352	RPF1	ribosome production factor 1 homolog [Source:HGNC Symbol;Acc:HGNC:30350]	protein_coding	857.553	-0.238097	0.0700865	-3.39718	0.000680837	0.00559662
ENSG00000173207.13	1	154974653	154979251	CKS1B	CDC28 protein kinase regulatory subunit 1B [Source:HGNC Symbol;Acc:HGNC:19083]	protein_coding	1167.15	-0.298997	0.0880222	-3.39684	0.000681683	0.00559901
ENSG00000099326.9	19	58561931	58573575	MZF1	myeloid zinc finger 1 [Source:HGNC Symbol;Acc:HGNC:13108]	protein_coding	302.66	0.335791	0.0988572	3.39673	0.000681958	0.00559901
ENSG00000101096.20	20	51386957	51562831	NFATC2	nuclear factor of activated T cells 2 [Source:HGNC Symbol;Acc:HGNC:7776]	protein_coding	501.412	0.206171	0.0607936	3.39133	0.000695553	0.00570717
ENSG00000164463.12	5	173056352	173139284	CREBRF	CREB3 regulatory factor [Source:HGNC Symbol;Acc:HGNC:24050]	protein_coding	356.351	0.638527	0.188322	3.39061	0.000697376	0.00571865
ENSG00000140995.17	16	89948697	89968060	DEF8	differentially expressed in FDCP 8 homolog [Source:HGNC Symbol;Acc:HGNC:25969]	protein_coding	880.422	0.774502	0.228473	3.3899	0.000699172	0.0057299
ENSG00000167323.12	11	3854527	4093210	STIM1	stromal interaction molecule 1 [Source:HGNC Symbol;Acc:HGNC:11386]	protein_coding	2588.88	0.497588	0.146812	3.38929	0.000700747	0.00573933
ENSG00000149089.13	11	34853094	34916379	APIP	APAF1 interacting protein [Source:HGNC Symbol;Acc:HGNC:17581]	protein_coding	765.556	-0.304097	0.0897555	-3.38806	0.000703883	0.00576152
ENSG00000116863.11	1	36088892	36093932	ADPRS	ADP-ribosylserine hydrolase [Source:HGNC Symbol;Acc:HGNC:21304]	protein_coding	431.755	-0.262986	0.0776463	-3.38698	0.000706674	0.00578086
ENSG00000185651.15	22	21549447	21624034	UBE2L3	ubiquitin conjugating enzyme E2 L3 [Source:HGNC Symbol;Acc:HGNC:12488]	protein_coding	2304.12	-0.149549	0.0441602	-3.38651	0.00070789	0.00578416
ENSG00000083444.17	1	11934205	11975538	PLOD1	procollagen-lysine,2-oxoglutarate 5-dioxygenase 1 [Source:HGNC Symbol;Acc:HGNC:9081]	protein_coding	618.117	0.376319	0.111124	3.38649	0.000707933	0.00578416
ENSG00000099800.8	19	2425625	2427586	TIMM13	translocase of inner mitochondrial membrane 13 [Source:HGNC Symbol;Acc:HGNC:11816]	protein_coding	851.642	-0.367359	0.108554	-3.3841	0.000714119	0.00583118
ENSG00000119689.15	14	74881891	74903743	DLST	dihydrolipoamide S-succinyltransferase [Source:HGNC Symbol;Acc:HGNC:2911]	protein_coding	1292.53	-0.299122	0.088423	-3.38285	0.000717378	0.00585426
ENSG00000121716.20	7	100352176	100367733	PILRB	paired immunoglobin like type 2 receptor beta [Source:HGNC Symbol;Acc:HGNC:18297]	protein_coding	545.724	0.377377	0.111574	3.38231	0.000718782	0.00586217
ENSG00000182379.10	12	57216794	57226449	NXPH4	neurexophilin 4 [Source:HGNC Symbol;Acc:HGNC:8078]	protein_coding	99.5017	1.02224	0.302376	3.38068	0.000723059	0.0058935
ENSG00000121753.13	1	31727117	31764893	ADGRB2	adhesion G protein-coupled receptor B2 [Source:HGNC Symbol;Acc:HGNC:944]	protein_coding	274.347	2.0133	0.595795	3.37919	0.000727001	0.00592206
ENSG00000138182.15	10	89701590	89774939	KIF20B	kinesin family member 20B [Source:HGNC Symbol;Acc:HGNC:7212]	protein_coding	1101.74	-0.378592	0.112104	-3.37716	0.000732385	0.00596232
ENSG00000096746.18	10	68331174	68343193	HNRNPH3	heterogeneous nuclear ribonucleoprotein H3 [Source:HGNC Symbol;Acc:HGNC:5043]	protein_coding	3649.18	-0.195639	0.0579407	-3.37654	0.000734045	0.00597224
ENSG00000123685.9	1	212686417	212699840	BATF3	basic leucine zipper ATF-like transcription factor 3 [Source:HGNC Symbol;Acc:HGNC:28915]	protein_coding	76.5682	-0.505968	0.150059	-3.37179	0.000746809	0.00607243
ENSG00000198954.9	10	68988803	69043544	KIFBP	kinesin family binding protein [Source:HGNC Symbol;Acc:HGNC:23419]	protein_coding	263.175	0.565296	0.167663	3.37162	0.000747272	0.00607254
ENSG00000168175.15	14	55051647	55070194	MAPK1IP1L	mitogen-activated protein kinase 1 interacting protein 1 like [Source:HGNC Symbol;Acc:HGNC:19840]	protein_coding	2194.13	-0.237162	0.0703447	-3.37142	0.000747807	0.00607324
ENSG00000139726.11	12	122752824	122771064	DENR	density regulated re-initiation and release factor [Source:HGNC Symbol;Acc:HGNC:2769]	protein_coding	2096.37	-0.208445	0.0618956	-3.36769	0.000757998	0.00615231
ENSG00000182866.17	1	32251239	32286165	LCK	LCK proto-oncogene, Src family tyrosine kinase [Source:HGNC Symbol;Acc:HGNC:6524]	protein_coding	927.956	0.524538	0.155785	3.36705	0.000759756	0.00616287
ENSG00000133318.14	11	63681446	63759891	RTN3	reticulon 3 [Source:HGNC Symbol;Acc:HGNC:10469]	protein_coding	2600.18	0.251214	0.0746161	3.36675	0.00076059	0.00616467
ENSG00000265148.6	17	58324472	58415766	TSPOAP1-AS1	TSPOAP1, SUPT4H1 and RNF43 antisense RNA 1 [Source:HGNC Symbol;Acc:HGNC:44148]	lncRNA	309.374	0.485629	0.144247	3.36664	0.00076089	0.00616467
ENSG00000158481.13	1	158289923	158294774	CD1C	CD1c molecule [Source:HGNC Symbol;Acc:HGNC:1636]	protein_coding	397.294	-0.356234	0.105824	-3.36627	0.000761908	0.00616922
ENSG00000132819.17	20	57391396	57409333	RBM38	RNA binding motif protein 38 [Source:HGNC Symbol;Acc:HGNC:15818]	protein_coding	2848.33	0.248387	0.0738044	3.36548	0.000764113	0.00618337
ENSG00000173209.23	2	61177418	61191203	AHSA2P	activator of HSP90 ATPase homolog 2, pseudogene [Source:HGNC Symbol;Acc:HGNC:20437]	transcribed_unitary_pseudogene	1375.78	0.330463	0.0982121	3.36478	0.000766036	0.00619522
ENSG00000198355.5	22	49960768	49964072	PIM3	Pim-3 proto-oncogene, serine/threonine kinase [Source:HGNC Symbol;Acc:HGNC:19310]	protein_coding	1113.55	-0.179337	0.0533088	-3.36412	0.000767872	0.00620635
ENSG00000052841.15	11	43358920	43494933	TTC17	tetratricopeptide repeat domain 17 [Source:HGNC Symbol;Acc:HGNC:25596]	protein_coding	1110.9	0.288513	0.0857797	3.36342	0.000769829	0.00621845
ENSG00000254087.8	8	55879835	56014169	LYN	LYN proto-oncogene, Src family tyrosine kinase [Source:HGNC Symbol;Acc:HGNC:6735]	protein_coding	3878.18	-0.208737	0.0620888	-3.3619	0.000774072	0.00624899
ENSG00000113558.19	5	134148935	134176964	SKP1	S-phase kinase associated protein 1 [Source:HGNC Symbol;Acc:HGNC:10899]	protein_coding	2369.66	-0.160894	0.0478738	-3.36079	0.000777201	0.00627051
ENSG00000268471.6	4	152536264	152539263	MIR4453HG	MIR4453 host gene [Source:HGNC Symbol;Acc:HGNC:25288]	lncRNA	227.356	0.480499	0.142989	3.36039	0.000778317	0.00627576
ENSG00000082515.18	5	154941073	154969411	MRPL22	mitochondrial ribosomal protein L22 [Source:HGNC Symbol;Acc:HGNC:14480]	protein_coding	493.138	-0.270709	0.080639	-3.35705	0.000787794	0.00634839
ENSG00000170144.21	2	177212563	177223958	HNRNPA3	heterogeneous nuclear ribonucleoprotein A3 [Source:HGNC Symbol;Acc:HGNC:24941]	protein_coding	11368.3	-0.206839	0.0616174	-3.35682	0.000788434	0.00634976
ENSG00000120254.16	6	150865679	151101887	MTHFD1L	methylenetetrahydrofolate dehydrogenase (NADP+ dependent) 1 like [Source:HGNC Symbol;Acc:HGNC:21055]	protein_coding	2380.28	-0.310868	0.0926339	-3.35588	0.00079114	0.00636776
ENSG00000065243.20	1	88684222	88836255	PKN2	protein kinase N2 [Source:HGNC Symbol;Acc:HGNC:9406]	protein_coding	841.333	0.534822	0.159495	3.35321	0.000798805	0.00642562
ENSG00000231607.13	13	49956670	50125720	DLEU2	deleted in lymphocytic leukemia 2 [Source:HGNC Symbol;Acc:HGNC:13748]	lncRNA	317.445	-0.397051	0.11842	-3.3529	0.000799692	0.00642893
ENSG00000213057.5	1	178542752	178548889	C1orf220	chromosome 1 open reading frame 220 [Source:HGNC Symbol;Acc:HGNC:33805]	lncRNA	43.3251	0.872335	0.260239	3.35206	0.000802135	0.00644474
ENSG00000198721.13	6	4115693	4135597	ECI2	enoyl-CoA delta isomerase 2 [Source:HGNC Symbol;Acc:HGNC:14601]	protein_coding	830.144	0.336875	0.100522	3.35124	0.000804504	0.00645993
ENSG00000179262.10	19	12945855	12953642	RAD23A	RAD23 homolog A, nucleotide excision repair protein [Source:HGNC Symbol;Acc:HGNC:9812]	protein_coding	1985.56	-0.18443	0.0550386	-3.35092	0.000805421	0.00646346
ENSG00000124164.16	20	58389229	58451101	VAPB	VAMP associated protein B and C [Source:HGNC Symbol;Acc:HGNC:12649]	protein_coding	754.994	-0.2744	0.0819147	-3.34982	0.000808628	0.00648149
ENSG00000099840.14	19	2096429	2099593	IZUMO4	IZUMO family member 4 [Source:HGNC Symbol;Acc:HGNC:26950]	protein_coding	240.248	0.677746	0.20232	3.34988	0.000808465	0.00648149
ENSG00000235621.9	20	48359884	48370636	LINC00494	long intergenic non-protein coding RNA 494 [Source:HGNC Symbol;Acc:HGNC:27657]	lncRNA	55.4399	0.932318	0.27837	3.3492	0.000810443	0.00649219
ENSG00000131844.16	5	71587288	71658706	MCCC2	methylcrotonoyl-CoA carboxylase 2 [Source:HGNC Symbol;Acc:HGNC:6937]	protein_coding	1591.8	-0.201294	0.0601296	-3.34767	0.000814938	0.00652433
ENSG00000129084.18	11	14504874	14643635	PSMA1	proteasome 20S subunit alpha 1 [Source:HGNC Symbol;Acc:HGNC:9530]	protein_coding	2438.09	-0.177052	0.052897	-3.34711	0.000816578	0.00653359
ENSG00000074416.14	3	127689062	128052190	MGLL	monoglyceride lipase [Source:HGNC Symbol;Acc:HGNC:17038]	protein_coding	909.607	-1.5713	0.469695	-3.34535	0.000821789	0.0065714
ENSG00000132424.17	6	99397629	99425331	PNISR	PNN interacting serine and arginine rich protein [Source:HGNC Symbol;Acc:HGNC:21222]	protein_coding	4230.72	0.188057	0.0562302	3.3444	0.000824594	0.00658992
ENSG00000261008.7	16	72236281	72665014	LINC01572	long intergenic non-protein coding RNA 1572 [Source:HGNC Symbol;Acc:HGNC:51385]	lncRNA	45.1017	-1.14435	0.342224	-3.34387	0.000826174	0.00659865
ENSG00000213654.10	6	32190766	32195523	GPSM3	G protein signaling modulator 3 [Source:HGNC Symbol;Acc:HGNC:13945]	protein_coding	964.986	0.210222	0.0628856	3.34293	0.000828977	0.00661712
ENSG00000101194.18	20	62952707	62969585	SLC17A9	solute carrier family 17 member 9 [Source:HGNC Symbol;Acc:HGNC:16192]	protein_coding	1774.46	-0.237451	0.0710461	-3.34221	0.000831127	0.00663037
ENSG00000108578.15	17	30248203	30292056	BLMH	bleomycin hydrolase [Source:HGNC Symbol;Acc:HGNC:1059]	protein_coding	918.452	-0.529719	0.158556	-3.34089	0.000835088	0.00665569
ENSG00000227706.4	6	67878316	67889339	AL713998.1	novel transcript	lncRNA	1980.06	1.32073	0.39533	3.34083	0.000835285	0.00665569
ENSG00000125534.10	20	63520765	63522206	PPDPF	pancreatic progenitor cell differentiation and proliferation factor [Source:HGNC Symbol;Acc:HGNC:16142]	protein_coding	1240.52	0.331812	0.0993278	3.34058	0.000836037	0.00665775
ENSG00000148832.16	10	133379261	133391694	PAOX	polyamine oxidase [Source:HGNC Symbol;Acc:HGNC:20837]	protein_coding	31.9613	1.18021	0.353332	3.34021	0.000837137	0.00666259
ENSG00000241860.7	1	141474	173862	AL627309.5	novel transcript	lncRNA	124.261	1.3197	0.395134	3.33989	0.000838116	0.00666645
ENSG00000166128.13	15	63189560	63267776	RAB8B	RAB8B, member RAS oncogene family [Source:HGNC Symbol;Acc:HGNC:30273]	protein_coding	1298.78	0.378041	0.113284	3.33712	0.000846513	0.00672928
ENSG00000146094.16	5	177501904	177511274	DOK3	docking protein 3 [Source:HGNC Symbol;Acc:HGNC:24583]	protein_coding	2360.56	-0.178358	0.0534512	-3.33684	0.000847362	0.00673207
ENSG00000176903.5	14	73711783	73714384	PNMA1	PNMA family member 1 [Source:HGNC Symbol;Acc:HGNC:9158]	protein_coding	317.184	0.272629	0.0817314	3.33567	0.000850935	0.00675648
ENSG00000007968.7	1	23506438	23531233	E2F2	E2F transcription factor 2 [Source:HGNC Symbol;Acc:HGNC:3114]	protein_coding	881.185	-0.797493	0.239183	-3.33423	0.000855347	0.00678354
ENSG00000130522.6	19	18279694	18281622	JUND	JunD proto-oncogene, AP-1 transcription factor subunit [Source:HGNC Symbol;Acc:HGNC:6206]	protein_coding	820.52	0.382768	0.114799	3.33424	0.000855341	0.00678354
ENSG00000184178.16	4	52872982	53366066	SCFD2	sec1 family domain containing 2 [Source:HGNC Symbol;Acc:HGNC:30676]	protein_coding	383.33	-0.365093	0.109505	-3.33403	0.000855984	0.00678461
ENSG00000197147.15	1	89524829	89597861	LRRC8B	leucine rich repeat containing 8 VRAC subunit B [Source:HGNC Symbol;Acc:HGNC:30692]	protein_coding	327.883	-0.518302	0.155556	-3.33194	0.000862434	0.00683173
ENSG00000131797.12	16	31700590	31711986	CLUHP3	clustered mitochondria homolog pseudogene 3 [Source:HGNC Symbol;Acc:HGNC:28447]	transcribed_unprocessed_pseudogene	394.836	0.287364	0.0862588	3.33142	0.000864033	0.00684039
ENSG00000144791.10	3	45555394	45686341	LIMD1	LIM domains containing 1 [Source:HGNC Symbol;Acc:HGNC:6612]	protein_coding	818.357	0.457198	0.137247	3.33122	0.000864675	0.00684146
ENSG00000156876.10	1	100083563	100132955	SASS6	SAS-6 centriolar assembly protein [Source:HGNC Symbol;Acc:HGNC:25403]	protein_coding	388.355	-0.362339	0.108802	-3.33026	0.000867661	0.00686107
ENSG00000235823.3	10	100373099	100454043	OLMALINC	oligodendrocyte maturation-associated long intergenic non-coding RNA [Source:HGNC Symbol;Acc:HGNC:28060]	lncRNA	1012.84	0.382885	0.115033	3.32849	0.000873183	0.0069007
ENSG00000126787.13	14	55148112	55191608	DLGAP5	DLG associated protein 5 [Source:HGNC Symbol;Acc:HGNC:16864]	protein_coding	857.035	-1.20869	0.363156	-3.32829	0.000873797	0.00690152
ENSG00000277161.2	17	36534987	36539310	PIGW	phosphatidylinositol glycan anchor biosynthesis class W [Source:HGNC Symbol;Acc:HGNC:23213]	protein_coding	458.822	-0.423681	0.127346	-3.327	0.000877858	0.00692954
ENSG00000005884.18	17	50055968	50090481	ITGA3	integrin subunit alpha 3 [Source:HGNC Symbol;Acc:HGNC:6139]	protein_coding	53.5651	1.36112	0.409519	3.32371	0.0008883	0.00700788
ENSG00000104432.14	8	78675743	78805523	IL7	interleukin 7 [Source:HGNC Symbol;Acc:HGNC:6023]	protein_coding	121.419	-0.546331	0.164412	-3.32294	0.00089073	0.00702294
ENSG00000119705.10	14	77708071	77761104	SLIRP	SRA stem-loop interacting RNA binding protein [Source:HGNC Symbol;Acc:HGNC:20495]	protein_coding	684.202	-0.377145	0.113561	-3.32107	0.000896741	0.00706621
ENSG00000148429.14	10	11453946	11611754	USP6NL	USP6 N-terminal like [Source:HGNC Symbol;Acc:HGNC:16858]	protein_coding	1073.36	-0.18988	0.0571878	-3.32029	0.000899245	0.00708182
ENSG00000106628.12	7	44114680	44124358	POLD2	DNA polymerase delta 2, accessory subunit [Source:HGNC Symbol;Acc:HGNC:9176]	protein_coding	2229.57	-0.542376	0.163482	-3.31766	0.000907764	0.00714474
ENSG00000175567.11	11	73974672	73982843	UCP2	uncoupling protein 2 [Source:HGNC Symbol;Acc:HGNC:12518]	protein_coding	4709.89	-0.167637	0.0505608	-3.31556	0.000914597	0.00719433
ENSG00000189046.11	12	109088188	109093631	ALKBH2	alkB homolog 2, alpha-ketoglutarate dependent dioxygenase [Source:HGNC Symbol;Acc:HGNC:32487]	protein_coding	387.416	-0.311199	0.0938757	-3.31501	0.000916406	0.00720437
ENSG00000064419.13	7	128954180	129055173	TNPO3	transportin 3 [Source:HGNC Symbol;Acc:HGNC:17103]	protein_coding	1844.21	-0.168228	0.0507526	-3.31467	0.000917529	0.007209
ENSG00000196636.8	7	97117698	97181763	SDHAF3	succinate dehydrogenase complex assembly factor 3 [Source:HGNC Symbol;Acc:HGNC:21752]	protein_coding	290.83	-0.4057	0.12242	-3.314	0.000919722	0.00722204
ENSG00000177105.10	11	3826978	3840959	RHOG	ras homolog family member G [Source:HGNC Symbol;Acc:HGNC:672]	protein_coding	2211.84	0.15725	0.0474555	3.31362	0.000920953	0.0072275
ENSG00000149925.22	16	30064164	30070457	ALDOA	aldolase, fructose-bisphosphate A [Source:HGNC Symbol;Acc:HGNC:414]	protein_coding	13488.3	-0.233513	0.0704821	-3.31309	0.000922717	0.00723714
ENSG00000135069.14	9	78297125	78330093	PSAT1	phosphoserine aminotransferase 1 [Source:HGNC Symbol;Acc:HGNC:19129]	protein_coding	2849.76	0.136032	0.0410652	3.31258	0.0009244	0.00724341
ENSG00000133985.3	14	70641916	70675366	TTC9	tetratricopeptide repeat domain 9 [Source:HGNC Symbol;Acc:HGNC:20267]	protein_coding	715.818	0.321562	0.0970747	3.31252	0.000924588	0.00724341
ENSG00000140009.19	14	64084232	64338112	ESR2	estrogen receptor 2 [Source:HGNC Symbol;Acc:HGNC:3468]	protein_coding	129.643	1.41768	0.428025	3.31215	0.000925831	0.00724894
ENSG00000133243.10	19	1985438	2034881	BTBD2	BTB domain containing 2 [Source:HGNC Symbol;Acc:HGNC:15504]	protein_coding	1109.17	0.359331	0.108511	3.31147	0.000928068	0.00726225
ENSG00000107816.17	10	100996618	101007836	LZTS2	leucine zipper tumor suppressor 2 [Source:HGNC Symbol;Acc:HGNC:29381]	protein_coding	221.734	0.61302	0.185152	3.31091	0.000929941	0.0072727
ENSG00000165832.6	10	114938195	114977676	TRUB1	TruB pseudouridine synthase family member 1 [Source:HGNC Symbol;Acc:HGNC:16060]	protein_coding	524.967	-0.332209	0.100346	-3.31062	0.0009309	0.00727599
ENSG00000196547.15	15	90902218	90922584	MAN2A2	mannosidase alpha class 2A member 2 [Source:HGNC Symbol;Acc:HGNC:6825]	protein_coding	636.033	0.585848	0.177065	3.30866	0.000937429	0.00732279
ENSG00000104899.8	19	2249309	2252073	AMH	anti-Mullerian hormone [Source:HGNC Symbol;Acc:HGNC:464]	protein_coding	161.102	-1.25674	0.380003	-3.30719	0.000942354	0.00734851
ENSG00000111641.12	12	6556863	6568691	NOP2	NOP2 nucleolar protein [Source:HGNC Symbol;Acc:HGNC:7867]	protein_coding	1707.47	-0.364448	0.110192	-3.3074	0.000941655	0.00734851
ENSG00000145041.15	3	51395867	51500002	DCAF1	DDB1 and CUL4 associated factor 1 [Source:HGNC Symbol;Acc:HGNC:30911]	protein_coding	1291.17	-0.187325	0.0566414	-3.30721	0.000942297	0.00734851
ENSG00000167900.12	17	78174091	78187233	TK1	thymidine kinase 1 [Source:HGNC Symbol;Acc:HGNC:11830]	protein_coding	1321.3	-0.927112	0.280428	-3.30607	0.000946155	0.0073739
ENSG00000149639.15	20	36777447	36863538	SOGA1	suppressor of glucose, autophagy associated 1 [Source:HGNC Symbol;Acc:HGNC:16111]	protein_coding	596.684	0.331769	0.100405	3.3043	0.000952149	0.00741634
ENSG00000104312.8	8	89757806	89791064	RIPK2	receptor interacting serine/threonine kinase 2 [Source:HGNC Symbol;Acc:HGNC:10020]	protein_coding	410.576	-0.331997	0.100479	-3.30413	0.000952702	0.00741637
ENSG00000163435.16	1	202007945	202017183	ELF3	E74 like ETS transcription factor 3 [Source:HGNC Symbol;Acc:HGNC:3318]	protein_coding	24.9697	-1.50535	0.455679	-3.30354	0.000954738	0.00742794
ENSG00000170191.5	20	25612935	25624014	NANP	N-acetylneuraminic acid phosphatase [Source:HGNC Symbol;Acc:HGNC:16140]	protein_coding	202.037	-0.437763	0.132526	-3.30322	0.000955829	0.00743215
ENSG00000186298.12	12	110719680	110742939	PPP1CC	protein phosphatase 1 catalytic subunit gamma [Source:HGNC Symbol;Acc:HGNC:9283]	protein_coding	6205.49	-0.161585	0.0489301	-3.30237	0.000958732	0.00745044
ENSG00000160214.13	21	43789513	43805293	RRP1	ribosomal RNA processing 1 [Source:HGNC Symbol;Acc:HGNC:18785]	protein_coding	864.735	-0.233566	0.07074	-3.30176	0.000960803	0.00746224
ENSG00000178999.13	17	8204733	8210600	AURKB	aurora kinase B [Source:HGNC Symbol;Acc:HGNC:11390]	protein_coding	783.916	-1.74544	0.528866	-3.30035	0.000965637	0.00749548
ENSG00000134884.15	13	106541673	106568137	ARGLU1	arginine and glutamate rich 1 [Source:HGNC Symbol;Acc:HGNC:25482]	protein_coding	5220.39	0.163139	0.0494566	3.29864	0.000971561	0.00753712
ENSG00000148296.7	9	133328776	133336188	SURF6	surfeit 6 [Source:HGNC Symbol;Acc:HGNC:11478]	protein_coding	1090.74	-0.272831	0.0827669	-3.29638	0.000979403	0.0075936
ENSG00000221914.11	8	26291508	26372680	PPP2R2A	protein phosphatase 2 regulatory subunit Balpha [Source:HGNC Symbol;Acc:HGNC:9304]	protein_coding	1380.24	-0.385632	0.117029	-3.29519	0.000983557	0.00762144
ENSG00000155189.12	8	6708642	6761503	AGPAT5	1-acylglycerol-3-phosphate O-acyltransferase 5 [Source:HGNC Symbol;Acc:HGNC:20886]	protein_coding	1471.21	-0.436708	0.132553	-3.29458	0.000985675	0.00763347
ENSG00000140398.14	15	75346955	75357115	NEIL1	nei like DNA glycosylase 1 [Source:HGNC Symbol;Acc:HGNC:18448]	protein_coding	1653.01	0.752788	0.228518	3.29422	0.000986957	0.00763903
ENSG00000168807.16	16	69187129	69309052	SNTB2	syntrophin beta 2 [Source:HGNC Symbol;Acc:HGNC:11169]	protein_coding	394.233	1.11137	0.337573	3.29225	0.000993876	0.00768818
ENSG00000088356.6	20	31944337	31952046	PDRG1	p53 and DNA damage regulated 1 [Source:HGNC Symbol;Acc:HGNC:16119]	protein_coding	606.717	-0.271929	0.0826375	-3.29062	0.000999667	0.00772854
ENSG00000184619.8	17	8356902	8376704	KRBA2	KRAB-A domain containing 2 [Source:HGNC Symbol;Acc:HGNC:26989]	protein_coding	93.4815	0.822016	0.249928	3.28901	0.0010054	0.00776839
ENSG00000110107.9	11	60890547	60906585	PRPF19	pre-mRNA processing factor 19 [Source:HGNC Symbol;Acc:HGNC:17896]	protein_coding	3813.42	-0.161808	0.0492023	-3.28863	0.00100677	0.00777457
ENSG00000105519.18	19	5912339	5916211	CAPS	calcyphosine [Source:HGNC Symbol;Acc:HGNC:1487]	protein_coding	43.4879	0.834331	0.253748	3.28804	0.00100889	0.00778651
ENSG00000185619.18	4	705748	770640	PCGF3	polycomb group ring finger 3 [Source:HGNC Symbol;Acc:HGNC:10066]	protein_coding	693.208	0.339687	0.103374	3.286	0.00101621	0.00783848
ENSG00000173531.15	3	49683947	49689501	MST1	macrophage stimulating 1 [Source:HGNC Symbol;Acc:HGNC:7380]	protein_coding	129.05	0.971316	0.295682	3.285	0.00101982	0.00786182
ENSG00000102978.13	16	57462660	57472009	POLR2C	RNA polymerase II subunit C [Source:HGNC Symbol;Acc:HGNC:9189]	protein_coding	1018.29	-0.22419	0.0682534	-3.28466	0.00102104	0.0078668
ENSG00000214425.8	17	45506741	45551537	LRRC37A4P	leucine rich repeat containing 37 member A4, pseudogene [Source:HGNC Symbol;Acc:HGNC:25479]	transcribed_unprocessed_pseudogene	309.278	0.361525	0.110077	3.28431	0.00102234	0.00786784
ENSG00000196981.4	3	122411846	122416062	WDR5B	WD repeat domain 5B [Source:HGNC Symbol;Acc:HGNC:17826]	protein_coding	154.446	0.41075	0.125062	3.28438	0.00102209	0.00786784
ENSG00000174243.10	12	48829756	48852842	DDX23	DEAD-box helicase 23 [Source:HGNC Symbol;Acc:HGNC:17347]	protein_coding	1745.18	-0.400286	0.121887	-3.28408	0.00102317	0.00786971
ENSG00000179091.5	8	144095039	144097525	CYC1	cytochrome c1 [Source:HGNC Symbol;Acc:HGNC:2579]	protein_coding	1787.89	-0.209721	0.0638722	-3.28345	0.00102545	0.00788275
ENSG00000146112.12	6	30676389	30687895	PPP1R18	protein phosphatase 1 regulatory subunit 18 [Source:HGNC Symbol;Acc:HGNC:29413]	protein_coding	2616.41	-0.20063	0.0611098	-3.2831	0.00102671	0.007888
ENSG00000178921.14	17	8247618	8270491	PFAS	phosphoribosylformylglycinamidine synthase [Source:HGNC Symbol;Acc:HGNC:8863]	protein_coding	2556.61	-0.241312	0.0735086	-3.28277	0.00102792	0.00789278
ENSG00000101132.10	20	54208087	54228052	PFDN4	prefoldin subunit 4 [Source:HGNC Symbol;Acc:HGNC:8868]	protein_coding	321.839	-0.41629	0.126819	-3.28255	0.00102874	0.00789457
ENSG00000111859.17	6	11183298	11382348	NEDD9	neural precursor cell expressed, developmentally down-regulated 9 [Source:HGNC Symbol;Acc:HGNC:7733]	protein_coding	303.145	-0.657278	0.200319	-3.28116	0.00103379	0.00792544
ENSG00000120942.14	1	11273198	11296049	UBIAD1	UbiA prenyltransferase domain containing 1 [Source:HGNC Symbol;Acc:HGNC:30791]	protein_coding	632.99	-0.229874	0.0700594	-3.28113	0.00103393	0.00792544
ENSG00000058804.12	1	53765478	53838463	NDC1	NDC1 transmembrane nucleoporin [Source:HGNC Symbol;Acc:HGNC:25525]	protein_coding	2574.18	-0.306754	0.0934966	-3.28091	0.00103473	0.00792708
ENSG00000007080.11	19	17933015	17943991	CCDC124	coiled-coil domain containing 124 [Source:HGNC Symbol;Acc:HGNC:25171]	protein_coding	807.526	-0.268403	0.0818262	-3.28016	0.00103749	0.0079437
ENSG00000132541.11	8	98102344	98117171	RIDA	reactive intermediate imine deaminase A homolog [Source:HGNC Symbol;Acc:HGNC:16897]	protein_coding	246.418	-0.493195	0.150386	-3.27953	0.0010398	0.00795688
ENSG00000220205.9	17	8159149	8163546	VAMP2	vesicle associated membrane protein 2 [Source:HGNC Symbol;Acc:HGNC:12643]	protein_coding	734.042	0.248896	0.0758991	3.2793	0.00104066	0.00795895
ENSG00000102893.16	16	47461123	47701523	PHKB	phosphorylase kinase regulatory subunit beta [Source:HGNC Symbol;Acc:HGNC:8927]	protein_coding	852.405	0.394828	0.120412	3.27898	0.00104183	0.00796342
ENSG00000156650.14	10	74824927	75032624	KAT6B	lysine acetyltransferase 6B [Source:HGNC Symbol;Acc:HGNC:17582]	protein_coding	964.521	0.287825	0.0877985	3.27824	0.00104456	0.00797973
ENSG00000167748.11	19	50819146	50823787	KLK1	kallikrein 1 [Source:HGNC Symbol;Acc:HGNC:6357]	protein_coding	63.7562	0.715106	0.218153	3.27801	0.00104541	0.00798177
ENSG00000177830.18	11	867859	915058	CHID1	chitinase domain containing 1 [Source:HGNC Symbol;Acc:HGNC:28474]	protein_coding	573.352	-0.402867	0.122937	-3.27701	0.00104914	0.00800569
ENSG00000060339.14	10	68721012	68792377	CCAR1	cell division cycle and apoptosis regulator 1 [Source:HGNC Symbol;Acc:HGNC:24236]	protein_coding	2331.91	-0.360152	0.109922	-3.27643	0.00105127	0.00800657
ENSG00000178982.10	19	38619082	38636955	EIF3K	eukaryotic translation initiation factor 3 subunit K [Source:HGNC Symbol;Acc:HGNC:24656]	protein_coding	1896.25	-0.215796	0.0658576	-3.2767	0.00105027	0.00800657
ENSG00000087263.17	16	56451521	56479104	OGFOD1	2-oxoglutarate and iron dependent oxygenase domain containing 1 [Source:HGNC Symbol;Acc:HGNC:25585]	protein_coding	1208.82	-0.214081	0.0653409	-3.27637	0.00105149	0.00800657
ENSG00000131507.11	5	142108779	142154440	NDFIP1	Nedd4 family interacting protein 1 [Source:HGNC Symbol;Acc:HGNC:17592]	protein_coding	762.437	0.214147	0.0653647	3.27618	0.00105222	0.00800657
ENSG00000227507.3	6	31580525	31582522	LTB	lymphotoxin beta [Source:HGNC Symbol;Acc:HGNC:6711]	protein_coding	927.146	0.260044	0.079373	3.27622	0.00105206	0.00800657
ENSG00000136448.13	17	44957992	45109016	NMT1	N-myristoyltransferase 1 [Source:HGNC Symbol;Acc:HGNC:7857]	protein_coding	1757.81	-0.144796	0.0442123	-3.27501	0.00105657	0.00803515
ENSG00000131100.13	22	17592136	17628749	ATP6V1E1	ATPase H+ transporting V1 subunit E1 [Source:HGNC Symbol;Acc:HGNC:857]	protein_coding	910.406	-0.188499	0.05757	-3.27425	0.00105941	0.00805225
ENSG00000175602.4	11	65890673	65891635	CCDC85B	coiled-coil domain containing 85B [Source:HGNC Symbol;Acc:HGNC:24926]	protein_coding	729.578	-0.281945	0.0861161	-3.27401	0.00106032	0.00805463
ENSG00000125834.13	20	2101827	2177038	STK35	serine/threonine kinase 35 [Source:HGNC Symbol;Acc:HGNC:16254]	protein_coding	1050.18	-0.243212	0.0743181	-3.27258	0.00106571	0.00809102
ENSG00000106305.10	7	6009255	6023834	AIMP2	aminoacyl tRNA synthetase complex interacting multifunctional protein 2 [Source:HGNC Symbol;Acc:HGNC:20609]	protein_coding	651.681	-0.237699	0.0726391	-3.27233	0.00106664	0.00809353
ENSG00000136811.16	9	128455186	128501292	ODF2	outer dense fiber of sperm tails 2 [Source:HGNC Symbol;Acc:HGNC:8114]	protein_coding	969.349	-0.222324	0.0679706	-3.27088	0.00107212	0.00813058
ENSG00000160193.12	21	42843094	42879568	WDR4	WD repeat domain 4 [Source:HGNC Symbol;Acc:HGNC:12756]	protein_coding	519.589	-0.243083	0.0743315	-3.27026	0.00107448	0.00813929
ENSG00000280434.1	22	44139365	44153626	AL031595.3	novel transcript, sense overlapping PARVB	lncRNA	57.9537	0.658222	0.201274	3.27028	0.00107443	0.00813929
ENSG00000172785.18	9	121038	179147	CBWD1	COBW domain containing 1 [Source:HGNC Symbol;Acc:HGNC:17134]	protein_coding	1520.37	-0.313127	0.0957588	-3.26996	0.00107562	0.00814342
ENSG00000123473.16	1	47250139	47314147	STIL	STIL centriolar assembly protein [Source:HGNC Symbol;Acc:HGNC:10879]	protein_coding	692.773	-0.555112	0.169792	-3.26936	0.0010779	0.00815473
ENSG00000233024.7	16	18358086	18379331	NPIPA9	nuclear pore complex interacting protein family, member A9 [Source:HGNC Symbol;Acc:HGNC:41984]	protein_coding	544.839	0.937133	0.286651	3.26925	0.00107833	0.00815473
ENSG00000110344.10	11	118359600	118399211	UBE4A	ubiquitination factor E4A [Source:HGNC Symbol;Acc:HGNC:12499]	protein_coding	2474.89	-0.152663	0.0467037	-3.26875	0.00108025	0.00816474
ENSG00000089041.17	12	121132819	121188032	P2RX7	purinergic receptor P2X 7 [Source:HGNC Symbol;Acc:HGNC:8537]	protein_coding	59.1469	0.810269	0.247997	3.26726	0.00108595	0.00820321
ENSG00000284906.2	15	30624548	30685606	AC091057.5	novel transcript	protein_coding	27.2242	-3.64799	1.11731	-3.26498	0.00109471	0.00826011
ENSG00000149212.12	11	95165513	95232541	SESN3	sestrin 3 [Source:HGNC Symbol;Acc:HGNC:23060]	protein_coding	905.811	0.328073	0.10048	3.26505	0.00109444	0.00826011
ENSG00000105926.16	7	24573268	24694193	MPP6	membrane palmitoylated protein 6 [Source:HGNC Symbol;Acc:HGNC:18167]	protein_coding	738.115	-0.435451	0.133418	-3.26381	0.00109923	0.00828858
ENSG00000166321.14	10	73110375	73131828	NUDT13	nudix hydrolase 13 [Source:HGNC Symbol;Acc:HGNC:18827]	protein_coding	25.7089	1.17586	0.360286	3.26369	0.00109971	0.00828858
ENSG00000149503.13	11	62123998	62153169	INCENP	inner centromere protein [Source:HGNC Symbol;Acc:HGNC:6058]	protein_coding	1508.23	-0.502357	0.153951	-3.26309	0.00110204	0.00829691
ENSG00000111752.11	12	8913896	8941467	PHC1	polyhomeotic homolog 1 [Source:HGNC Symbol;Acc:HGNC:3182]	protein_coding	809.145	0.376209	0.115287	3.26325	0.00110144	0.00829691
ENSG00000070785.17	1	44850522	44986722	EIF2B3	eukaryotic translation initiation factor 2B subunit gamma [Source:HGNC Symbol;Acc:HGNC:3259]	protein_coding	460.744	-0.332219	0.10184	-3.26217	0.00110562	0.00831923
ENSG00000125901.6	20	3046052	3048250	MRPS26	mitochondrial ribosomal protein S26 [Source:HGNC Symbol;Acc:HGNC:14045]	protein_coding	747.384	-0.241467	0.074026	-3.26192	0.00110659	0.00832187
ENSG00000067533.6	1	218285293	218337983	RRP15	ribosomal RNA processing 15 homolog [Source:HGNC Symbol;Acc:HGNC:24255]	protein_coding	614.758	-0.651538	0.19979	-3.26112	0.00110972	0.00834076
ENSG00000151729.11	4	185143266	185150382	SLC25A4	solute carrier family 25 member 4 [Source:HGNC Symbol;Acc:HGNC:10990]	protein_coding	516.461	-0.264656	0.0811832	-3.25998	0.0011142	0.00836714
ENSG00000146109.5	6	26596953	26600739	ABT1	activator of basal transcription 1 [Source:HGNC Symbol;Acc:HGNC:17369]	protein_coding	800.543	-0.180166	0.0552673	-3.25991	0.00111446	0.00836714
ENSG00000156374.16	10	103302796	103351144	PCGF6	polycomb group ring finger 6 [Source:HGNC Symbol;Acc:HGNC:21156]	protein_coding	304.977	-0.397249	0.121872	-3.25956	0.00111585	0.00837288
ENSG00000161542.17	17	76309478	76384521	PRPSAP1	phosphoribosyl pyrophosphate synthetase associated protein 1 [Source:HGNC Symbol;Acc:HGNC:9466]	protein_coding	569.456	0.622455	0.191061	3.25788	0.00112248	0.00841799
ENSG00000090863.12	16	74447427	74607144	GLG1	golgi glycoprotein 1 [Source:HGNC Symbol;Acc:HGNC:4316]	protein_coding	1516.85	0.348611	0.107026	3.25726	0.00112492	0.00843161
ENSG00000230590.11	X	73940435	74293574	FTX	FTX transcript, XIST regulator [Source:HGNC Symbol;Acc:HGNC:37190]	lncRNA	266.513	0.356346	0.109414	3.25686	0.00112654	0.00843905
ENSG00000185507.21	11	612553	615983	IRF7	interferon regulatory factor 7 [Source:HGNC Symbol;Acc:HGNC:6122]	protein_coding	367.168	0.355622	0.109201	3.25658	0.00112764	0.00844259
ENSG00000065268.11	19	984332	998438	WDR18	WD repeat domain 18 [Source:HGNC Symbol;Acc:HGNC:17956]	protein_coding	761.158	-0.188725	0.0579769	-3.25517	0.00113325	0.00847483
ENSG00000144749.14	3	66378797	66501263	LRIG1	leucine rich repeats and immunoglobulin like domains 1 [Source:HGNC Symbol;Acc:HGNC:17360]	protein_coding	852.118	0.547056	0.168049	3.25533	0.00113262	0.00847483
ENSG00000171604.12	5	139647299	139683882	CXXC5	CXXC finger protein 5 [Source:HGNC Symbol;Acc:HGNC:26943]	protein_coding	611.726	0.64263	0.197427	3.25503	0.00113382	0.00847483
ENSG00000156232.7	15	82809628	82836108	WHAMM	WASP homolog associated with actin, golgi membranes and microtubules [Source:HGNC Symbol;Acc:HGNC:30493]	protein_coding	753.471	0.451642	0.138778	3.25442	0.00113625	0.00848825
ENSG00000165494.11	11	83156988	83187451	PCF11	PCF11 cleavage and polyadenylation factor subunit [Source:HGNC Symbol;Acc:HGNC:30097]	protein_coding	1937.57	-0.185399	0.0569886	-3.25326	0.00114087	0.00851811
ENSG00000155366.17	1	112701127	112707434	RHOC	ras homolog family member C [Source:HGNC Symbol;Acc:HGNC:669]	protein_coding	76.9016	0.964231	0.296497	3.25208	0.00114563	0.00854892
ENSG00000132600.17	16	68310974	68358584	PRMT7	protein arginine methyltransferase 7 [Source:HGNC Symbol;Acc:HGNC:25557]	protein_coding	689.701	-0.368482	0.113318	-3.25176	0.00114693	0.00855389
ENSG00000179041.4	8	66429014	66430733	RRS1	ribosome biogenesis regulator 1 homolog [Source:HGNC Symbol;Acc:HGNC:17083]	protein_coding	824.362	-0.171468	0.052735	-3.2515	0.00114799	0.00855709
ENSG00000198952.8	1	156249224	156282825	SMG5	SMG5 nonsense mediated mRNA decay factor [Source:HGNC Symbol;Acc:HGNC:24644]	protein_coding	2359.6	-0.187742	0.0577496	-3.25096	0.00115017	0.00856854
ENSG00000018189.13	4	70704204	70808619	RUFY3	RUN and FYVE domain containing 3 [Source:HGNC Symbol;Acc:HGNC:30285]	protein_coding	758.765	0.380408	0.117065	3.24955	0.00115588	0.00860636
ENSG00000128191.16	22	20080232	20111877	DGCR8	DGCR8 microprocessor complex subunit [Source:HGNC Symbol;Acc:HGNC:2847]	protein_coding	693.533	-0.238053	0.0732773	-3.24865	0.00115954	0.00862884
ENSG00000165861.14	14	72969451	73027131	ZFYVE1	zinc finger FYVE-type containing 1 [Source:HGNC Symbol;Acc:HGNC:13180]	protein_coding	324.952	0.736729	0.226833	3.24789	0.00116263	0.00864712
ENSG00000132305.21	2	86143932	86195472	IMMT	inner membrane mitochondrial protein [Source:HGNC Symbol;Acc:HGNC:6047]	protein_coding	1851.24	-0.157313	0.0484382	-3.24772	0.00116335	0.00864771
ENSG00000158477.7	1	158254424	158258269	CD1A	CD1a molecule [Source:HGNC Symbol;Acc:HGNC:1634]	protein_coding	37.9423	-1.09246	0.336603	-3.24553	0.00117232	0.00870961
ENSG00000215790.8	1	1724838	1745992	SLC35E2A	solute carrier family 35 member E2A [Source:HGNC Symbol;Acc:HGNC:20863]	transcribed_unprocessed_pseudogene	55.9525	0.984326	0.30336	3.24475	0.00117555	0.00872876
ENSG00000130812.10	19	10092338	10102796	ANGPTL6	angiopoietin like 6 [Source:HGNC Symbol;Acc:HGNC:23140]	protein_coding	57.7912	0.622795	0.191962	3.24437	0.00117711	0.00873554
ENSG00000172819.17	12	53210567	53232980	RARG	retinoic acid receptor gamma [Source:HGNC Symbol;Acc:HGNC:9866]	protein_coding	60.7042	0.787191	0.242672	3.24384	0.00117929	0.00874698
ENSG00000101473.17	20	45841721	45857405	ACOT8	acyl-CoA thioesterase 8 [Source:HGNC Symbol;Acc:HGNC:15919]	protein_coding	220.945	0.426902	0.131614	3.24359	0.00118033	0.00874983
ENSG00000172578.12	3	183487551	183555706	KLHL6	kelch like family member 6 [Source:HGNC Symbol;Acc:HGNC:18653]	protein_coding	1556.71	-0.192119	0.05932	-3.2387	0.00120077	0.00889649
ENSG00000204673.11	19	49869033	49878459	AKT1S1	AKT1 substrate 1 [Source:HGNC Symbol;Acc:HGNC:28426]	protein_coding	544.576	-0.345449	0.106678	-3.23825	0.00120263	0.00890542
ENSG00000243753.5	6	30259584	30293014	HLA-L	major histocompatibility complex, class I, L (pseudogene) [Source:HGNC Symbol;Acc:HGNC:4970]	transcribed_unprocessed_pseudogene	178.997	0.338719	0.104652	3.23663	0.00120952	0.00895149
ENSG00000160285.15	21	46188141	46228824	LSS	lanosterol synthase [Source:HGNC Symbol;Acc:HGNC:6708]	protein_coding	1465.13	0.687864	0.212539	3.23641	0.00121045	0.00895349
ENSG00000081237.20	1	198638457	198757476	PTPRC	protein tyrosine phosphatase receptor type C [Source:HGNC Symbol;Acc:HGNC:9666]	protein_coding	6131.13	0.282005	0.0871785	3.2348	0.00121728	0.00899908
ENSG00000104825.17	19	38899700	38908893	NFKBIB	NFKB inhibitor beta [Source:HGNC Symbol;Acc:HGNC:7798]	protein_coding	522.586	-0.329127	0.101783	-3.23362	0.00122233	0.00903131
ENSG00000110025.13	11	65027439	65040572	SNX15	sorting nexin 15 [Source:HGNC Symbol;Acc:HGNC:14978]	protein_coding	248.124	0.553578	0.171203	3.23347	0.00122298	0.00903131
ENSG00000112658.8	6	43171269	43181506	SRF	serum response factor [Source:HGNC Symbol;Acc:HGNC:11291]	protein_coding	1633.37	-0.167997	0.0520012	-3.23063	0.00123519	0.00911655
ENSG00000119801.13	2	30146941	30160533	YPEL5	yippee like 5 [Source:HGNC Symbol;Acc:HGNC:18329]	protein_coding	575.098	0.479376	0.148416	3.22996	0.00123809	0.0091329
ENSG00000196378.13	8	144772224	144787345	ZNF34	zinc finger protein 34 [Source:HGNC Symbol;Acc:HGNC:13098]	protein_coding	90.0917	0.819364	0.253754	3.22897	0.00124235	0.00915576
ENSG00000170873.19	8	124550784	124728473	MTSS1	MTSS I-BAR domain containing 1 [Source:HGNC Symbol;Acc:HGNC:20443]	protein_coding	279.687	0.856093	0.265132	3.22893	0.00124254	0.00915576
ENSG00000132768.14	1	43970000	43973369	DPH2	diphthamide biosynthesis 2 [Source:HGNC Symbol;Acc:HGNC:3004]	protein_coding	810.482	-0.219871	0.0681375	-3.22687	0.00125153	0.00921698
ENSG00000198692.10	Y	20575776	20593154	EIF1AY	eukaryotic translation initiation factor 1A Y-linked [Source:HGNC Symbol;Acc:HGNC:3252]	protein_coding	662.597	-0.245436	0.0760879	-3.22569	0.0012567	0.00924501
ENSG00000187109.15	12	76036585	76084735	NAP1L1	nucleosome assembly protein 1 like 1 [Source:HGNC Symbol;Acc:HGNC:7637]	protein_coding	14642.8	0.0806015	0.0249862	3.22583	0.00125606	0.00924501
ENSG00000089248.7	12	112013348	112023449	ERP29	endoplasmic reticulum protein 29 [Source:HGNC Symbol;Acc:HGNC:13799]	protein_coding	1273.81	0.229443	0.0711594	3.22435	0.00126259	0.00928329
ENSG00000230615.7	1	44030437	44115913	AL139220.2	novel transcript	lncRNA	42.8714	2.0159	0.625267	3.22406	0.00126389	0.00928775
ENSG00000010244.19	17	32350132	32381885	ZNF207	zinc finger protein 207 [Source:HGNC Symbol;Acc:HGNC:12998]	protein_coding	3572.36	-0.238519	0.0739909	-3.22363	0.00126577	0.00929649
ENSG00000163050.18	1	226940286	226987544	COQ8A	coenzyme Q8A [Source:HGNC Symbol;Acc:HGNC:16812]	protein_coding	949.578	0.380368	0.118032	3.22258	0.00127041	0.00932319
ENSG00000261211.1	6	6680309	6683633	AL031123.2	novel transcript	lncRNA	26.9326	1.15342	0.357926	3.2225	0.00127078	0.00932319
ENSG00000103479.17	16	53433977	53491648	RBL2	RB transcriptional corepressor like 2 [Source:HGNC Symbol;Acc:HGNC:9894]	protein_coding	1198.31	0.282517	0.0876803	3.22212	0.00127245	0.00933036
ENSG00000145375.9	4	122923070	123319433	SPATA5	spermatogenesis associated 5 [Source:HGNC Symbol;Acc:HGNC:18119]	protein_coding	112.477	-0.517491	0.160626	-3.22172	0.00127425	0.00933854
ENSG00000116353.16	1	29192657	29230942	MECR	mitochondrial trans-2-enoyl-CoA reductase [Source:HGNC Symbol;Acc:HGNC:19691]	protein_coding	213.682	-0.41935	0.130189	-3.22108	0.00127708	0.00935421
ENSG00000143889.16	2	38561969	38603586	HNRNPLL	heterogeneous nuclear ribonucleoprotein L like [Source:HGNC Symbol;Acc:HGNC:25127]	protein_coding	750.463	-0.442692	0.137515	-3.21922	0.00128539	0.00940996
ENSG00000160323.19	9	133414358	133459402	ADAMTS13	ADAM metallopeptidase with thrombospondin type 1 motif 13 [Source:HGNC Symbol;Acc:HGNC:1366]	protein_coding	65.6636	1.27601	0.396418	3.21885	0.00128707	0.00941715
ENSG00000166272.18	10	102743948	102834516	WBP1L	WW domain binding protein 1 like [Source:HGNC Symbol;Acc:HGNC:23510]	protein_coding	564.18	0.267119	0.0829988	3.21835	0.00128929	0.00942831
ENSG00000167526.14	16	89560677	89564542	RPL13	ribosomal protein L13 [Source:HGNC Symbol;Acc:HGNC:10303]	protein_coding	15842	0.203398	0.0632349	3.21655	0.00129741	0.00948254
ENSG00000163754.18	3	148991408	149031775	GYG1	glycogenin 1 [Source:HGNC Symbol;Acc:HGNC:4699]	protein_coding	314.281	-1.4423	0.44851	-3.21577	0.00130096	0.00950333
ENSG00000012660.14	6	53267398	53349179	ELOVL5	ELOVL fatty acid elongase 5 [Source:HGNC Symbol;Acc:HGNC:21308]	protein_coding	1521.51	-0.164001	0.0510084	-3.21518	0.00130364	0.0095178
ENSG00000168291.13	3	58427630	58433857	PDHB	pyruvate dehydrogenase E1 subunit beta [Source:HGNC Symbol;Acc:HGNC:8808]	protein_coding	1310.36	-0.151267	0.0470708	-3.2136	0.00131083	0.00956506
ENSG00000134684.12	1	32775237	32817380	YARS1	tyrosyl-tRNA synthetase 1 [Source:HGNC Symbol;Acc:HGNC:12840]	protein_coding	4263.41	-0.0935374	0.0291089	-3.21336	0.00131192	0.00956786
ENSG00000103811.18	15	78921058	78949574	CTSH	cathepsin H [Source:HGNC Symbol;Acc:HGNC:2535]	protein_coding	1650.3	0.170205	0.0529921	3.21189	0.00131865	0.00960662
ENSG00000164393.8	6	47656436	47697797	ADGRF2	adhesion G protein-coupled receptor F2 [Source:HGNC Symbol;Acc:HGNC:18991]	protein_coding	63.9072	2.56881	0.79977	3.21194	0.00131843	0.00960662
ENSG00000057657.17	6	105993463	106109939	PRDM1	PR/SET domain 1 [Source:HGNC Symbol;Acc:HGNC:9346]	protein_coding	103.179	-0.712032	0.221808	-3.21013	0.00132677	0.00966054
ENSG00000100281.14	22	35257452	35295807	HMGXB4	HMG-box containing 4 [Source:HGNC Symbol;Acc:HGNC:5003]	protein_coding	513.81	-0.370767	0.115519	-3.20958	0.00132931	0.00967231
ENSG00000008130.15	1	1751232	1780457	NADK	NAD kinase [Source:HGNC Symbol;Acc:HGNC:29831]	protein_coding	1502.58	0.43344	0.13505	3.20947	0.00132982	0.00967231
ENSG00000130638.17	22	45671798	45845307	ATXN10	ataxin 10 [Source:HGNC Symbol;Acc:HGNC:10549]	protein_coding	1731	-0.187458	0.0584625	-3.20646	0.00134378	0.00976862
ENSG00000198551.10	19	11559374	11619161	ZNF627	zinc finger protein 627 [Source:HGNC Symbol;Acc:HGNC:30570]	protein_coding	282.947	0.432393	0.134955	3.20399	0.00135539	0.00984769
ENSG00000160818.17	1	156594301	156601496	GPATCH4	G-patch domain containing 4 [Source:HGNC Symbol;Acc:HGNC:25982]	protein_coding	1422.28	-0.336093	0.104906	-3.20375	0.00135649	0.00985039
ENSG00000090104.12	1	192575763	192580024	RGS1	regulator of G protein signaling 1 [Source:HGNC Symbol;Acc:HGNC:9991]	protein_coding	236.555	0.352679	0.11009	3.20354	0.00135747	0.00985226
ENSG00000011304.22	19	797075	812327	PTBP1	polypyrimidine tract binding protein 1 [Source:HGNC Symbol;Acc:HGNC:9583]	protein_coding	6025.92	-0.239581	0.0748065	-3.20267	0.0013616	0.00987688
ENSG00000112249.14	6	100508194	100881372	ASCC3	activating signal cointegrator 1 complex subunit 3 [Source:HGNC Symbol;Acc:HGNC:18697]	protein_coding	1415.02	-0.337727	0.10546	-3.20242	0.00136279	0.00988025
ENSG00000198786.2	MT	12337	14148	MT-ND5	mitochondrially encoded NADH:ubiquinone oxidoreductase core subunit 5 [Source:HGNC Symbol;Acc:HGNC:7461]	protein_coding	31639	-0.140171	0.0437833	-3.20148	0.00136725	0.00990196
ENSG00000102796.11	13	51767993	51804162	DHRS12	dehydrogenase/reductase 12 [Source:HGNC Symbol;Acc:HGNC:25832]	protein_coding	72.4481	0.796965	0.248925	3.20162	0.00136655	0.00990196
ENSG00000171169.9	9	128061233	128068206	NAIF1	nuclear apoptosis inducing factor 1 [Source:HGNC Symbol;Acc:HGNC:25446]	protein_coding	161.637	0.548732	0.171498	3.19965	0.00137597	0.00995971
ENSG00000103496.15	16	31032889	31042975	STX4	syntaxin 4 [Source:HGNC Symbol;Acc:HGNC:11439]	protein_coding	413.622	0.287897	0.0899963	3.19898	0.00137913	0.00997728
ENSG00000242086.8	3	195658062	195739964	MUC20-OT1	MUC20 overlapping transcript [Source:HGNC Symbol;Acc:HGNC:53807]	lncRNA	573.685	0.344943	0.107838	3.1987	0.00138047	0.0099816
ENSG00000105953.15	7	44606572	44709066	OGDH	oxoglutarate dehydrogenase [Source:HGNC Symbol;Acc:HGNC:8124]	protein_coding	2110.87	-0.193155	0.0604134	-3.19723	0.00138756	0.0100276
ENSG00000169251.13	3	161104696	161253532	NMD3	NMD3 ribosome export adaptor [Source:HGNC Symbol;Acc:HGNC:24250]	protein_coding	1333.9	-0.338652	0.105961	-3.196	0.00139347	0.0100648
ENSG00000104960.15	19	49850735	49860744	PTOV1	PTOV1 extended AT-hook containing adaptor protein [Source:HGNC Symbol;Acc:HGNC:9632]	protein_coding	948.838	0.496159	0.155251	3.19585	0.00139422	0.0100649
ENSG00000144034.16	2	73729104	73737400	TPRKB	TP53RK binding protein [Source:HGNC Symbol;Acc:HGNC:24259]	protein_coding	365.304	-0.321169	0.100517	-3.19519	0.00139741	0.0100782
ENSG00000198169.9	8	144720907	144756417	ZNF251	zinc finger protein 251 [Source:HGNC Symbol;Acc:HGNC:13045]	protein_coding	360.655	0.416855	0.130465	3.19515	0.00139756	0.0100782
ENSG00000278259.5	17	36495636	36543435	MYO19	myosin XIX [Source:HGNC Symbol;Acc:HGNC:26234]	protein_coding	770.453	-0.376367	0.117895	-3.1924	0.00141095	0.0101694
ENSG00000100320.23	22	35738736	36028824	RBFOX2	RNA binding fox-1 homolog 2 [Source:HGNC Symbol;Acc:HGNC:9906]	protein_coding	909.207	3.49323	1.09525	3.18945	0.00142544	0.0102684
ENSG00000111832.13	6	116571409	116597675	RWDD1	RWD domain containing 1 [Source:HGNC Symbol;Acc:HGNC:20993]	protein_coding	601.845	-0.329468	0.103339	-3.18822	0.0014315	0.0103065
ENSG00000122873.12	10	58269162	58289586	CISD1	CDGSH iron sulfur domain 1 [Source:HGNC Symbol;Acc:HGNC:30880]	protein_coding	372.87	-0.450275	0.141291	-3.18686	0.00143824	0.0103495
ENSG00000103249.18	16	1444934	1475084	CLCN7	chloride voltage-gated channel 7 [Source:HGNC Symbol;Acc:HGNC:2025]	protein_coding	997.073	0.414425	0.130051	3.18662	0.00143943	0.0103526
ENSG00000134987.12	5	111091716	111130502	WDR36	WD repeat domain 36 [Source:HGNC Symbol;Acc:HGNC:30696]	protein_coding	2166.46	-0.339823	0.106696	-3.18497	0.00144768	0.0104063
ENSG00000167986.15	11	61299451	61342596	DDB1	damage specific DNA binding protein 1 [Source:HGNC Symbol;Acc:HGNC:2717]	protein_coding	6371.37	-0.379543	0.119177	-3.18469	0.00144909	0.010411
ENSG00000174720.16	4	112637107	112657592	LARP7	La ribonucleoprotein 7, transcriptional regulator [Source:HGNC Symbol;Acc:HGNC:24912]	protein_coding	876.007	-0.542156	0.170253	-3.18441	0.00145048	0.0104114
ENSG00000171307.19	10	97446170	97457370	ZDHHC16	zinc finger DHHC-type palmitoyltransferase 16 [Source:HGNC Symbol;Acc:HGNC:20714]	protein_coding	404.061	-0.242694	0.0762142	-3.18437	0.0014507	0.0104114
ENSG00000088833.18	20	1442162	1473842	NSFL1C	NSFL1 cofactor [Source:HGNC Symbol;Acc:HGNC:15912]	protein_coding	1355.49	-0.187033	0.0587537	-3.18334	0.00145586	0.0104429
ENSG00000267519.6	19	13823880	13842928	MIR23AHG	miR-23a/27a/24-2 cluster host gene [Source:HGNC Symbol;Acc:HGNC:27620]	lncRNA	92.9154	0.455547	0.143156	3.18217	0.00146175	0.0104796
ENSG00000196757.8	19	11925068	11950773	ZNF700	zinc finger protein 700 [Source:HGNC Symbol;Acc:HGNC:25292]	protein_coding	292.865	0.308408	0.0969238	3.18196	0.00146281	0.0104817
ENSG00000124784.9	6	7389793	7418037	RIOK1	RIO kinase 1 [Source:HGNC Symbol;Acc:HGNC:18656]	protein_coding	791.121	-0.198618	0.0624387	-3.181	0.00146765	0.0105108
ENSG00000102981.10	16	67660946	67662774	PARD6A	par-6 family cell polarity regulator alpha [Source:HGNC Symbol;Acc:HGNC:15943]	protein_coding	124.833	0.626091	0.196867	3.18027	0.00147136	0.0105317
ENSG00000163013.12	2	73254682	73284478	FBXO41	F-box protein 41 [Source:HGNC Symbol;Acc:HGNC:29409]	protein_coding	1775.02	-0.191694	0.0602883	-3.17962	0.00147467	0.0105498
ENSG00000128739.23	15	24823637	24978723	SNRPN	small nuclear ribonucleoprotein polypeptide N [Source:HGNC Symbol;Acc:HGNC:11164]	protein_coding	1326.31	0.245668	0.0772712	3.1793	0.00147633	0.0105562
ENSG00000135241.17	7	108470417	108569666	PNPLA8	patatin like phospholipase domain containing 8 [Source:HGNC Symbol;Acc:HGNC:28900]	protein_coding	593.018	0.456006	0.143502	3.17769	0.00148452	0.0106091
ENSG00000099341.12	19	38374550	38383824	PSMD8	proteasome 26S subunit, non-ATPase 8 [Source:HGNC Symbol;Acc:HGNC:9566]	protein_coding	1732	-0.180843	0.0569365	-3.17622	0.00149209	0.0106576
ENSG00000111142.14	12	95473520	95515839	METAP2	methionyl aminopeptidase 2 [Source:HGNC Symbol;Acc:HGNC:16672]	protein_coding	3133.86	-0.696725	0.219406	-3.17551	0.00149573	0.0106779
ENSG00000229644.6	10	36521721	36524234	NAMPTP1	nicotinamide phosphoribosyltransferase pseudogene 1 [Source:HGNC Symbol;Acc:HGNC:17633]	processed_pseudogene	186.801	-0.429851	0.135376	-3.17525	0.00149708	0.0106819
ENSG00000066044.15	19	7958573	8005659	ELAVL1	ELAV like RNA binding protein 1 [Source:HGNC Symbol;Acc:HGNC:3312]	protein_coding	2294.43	-0.184495	0.0581242	-3.17416	0.00150272	0.0107165
ENSG00000161179.14	22	21628089	21630064	YDJC	YdjC chitooligosaccharide deacetylase homolog [Source:HGNC Symbol;Acc:HGNC:27158]	protein_coding	743.843	-0.231441	0.0729182	-3.17398	0.00150366	0.0107175
ENSG00000100348.10	22	36467046	36481640	TXN2	thioredoxin 2 [Source:HGNC Symbol;Acc:HGNC:17772]	protein_coding	1103.55	-0.225985	0.0712188	-3.17311	0.00150816	0.010744
ENSG00000105640.13	19	17859910	17864153	RPL18A	ribosomal protein L18a [Source:HGNC Symbol;Acc:HGNC:10311]	protein_coding	12912.6	0.185762	0.0585709	3.17157	0.00151619	0.0107955
ENSG00000148943.12	11	27494418	27506769	LIN7C	lin-7 homolog C, crumbs cell polarity complex component [Source:HGNC Symbol;Acc:HGNC:17789]	protein_coding	758.245	-0.234512	0.0739501	-3.17122	0.00151801	0.0108027
ENSG00000142684.9	1	26169908	26170873	ZNF593	zinc finger protein 593 [Source:HGNC Symbol;Acc:HGNC:30943]	protein_coding	359.543	-0.286445	0.0904651	-3.16636	0.00154357	0.0109731
ENSG00000206337.12	6	31463170	31478936	HCP5	HLA complex P5 [Source:HGNC Symbol;Acc:HGNC:21659]	lncRNA	779.296	0.248102	0.078353	3.16646	0.00154307	0.0109731
ENSG00000236778.8	13	51452364	51554678	INTS6-AS1	INTS6 antisense RNA 1 [Source:HGNC Symbol;Acc:HGNC:42691]	lncRNA	33.5377	1.26037	0.398387	3.16368	0.0015579	0.0110691
ENSG00000060749.16	11	32892811	32993316	QSER1	glutamine and serine rich 1 [Source:HGNC Symbol;Acc:HGNC:26154]	protein_coding	1970.36	-0.813234	0.25716	-3.16237	0.00156492	0.0111132
ENSG00000184967.7	12	132144457	132152473	NOC4L	nucleolar complex associated 4 homolog [Source:HGNC Symbol;Acc:HGNC:28461]	protein_coding	360.409	-0.294056	0.0929981	-3.16196	0.00156713	0.011123
ENSG00000140563.15	15	94231538	94483952	MCTP2	multiple C2 and transmembrane domain containing 2 [Source:HGNC Symbol;Acc:HGNC:25636]	protein_coding	749.67	-0.362121	0.114608	-3.15964	0.00157962	0.0111999
ENSG00000136897.8	9	101387633	101398618	MRPL50	mitochondrial ribosomal protein L50 [Source:HGNC Symbol;Acc:HGNC:16654]	protein_coding	495.356	-0.220085	0.0696526	-3.15976	0.00157901	0.0111999
ENSG00000151366.13	11	78068297	78079862	NDUFC2	NADH:ubiquinone oxidoreductase subunit C2 [Source:HGNC Symbol;Acc:HGNC:7706]	protein_coding	940.488	-0.239002	0.0756643	-3.15872	0.00158464	0.0112296
ENSG00000129696.13	8	33473386	33513185	TTI2	TELO2 interacting protein 2 [Source:HGNC Symbol;Acc:HGNC:26262]	protein_coding	288.74	-0.352452	0.111729	-3.15452	0.00160762	0.0113865
ENSG00000011376.12	3	45388561	45554726	LARS2	leucyl-tRNA synthetase 2, mitochondrial [Source:HGNC Symbol;Acc:HGNC:17095]	protein_coding	605.881	-0.526688	0.166972	-3.15435	0.00160857	0.0113872
ENSG00000101911.13	X	12791355	12824222	PRPS2	phosphoribosyl pyrophosphate synthetase 2 [Source:HGNC Symbol;Acc:HGNC:9465]	protein_coding	998.049	-0.22267	0.0706372	-3.1523	0.0016199	0.0114614
ENSG00000262580.5	17	80200673	80205949	AC087741.1	novel transcript, antisense to CARD14	lncRNA	26.3192	1.43227	0.454419	3.15187	0.00162226	0.0114722
ENSG00000077150.20	10	102394110	102402524	NFKB2	nuclear factor kappa B subunit 2 [Source:HGNC Symbol;Acc:HGNC:7795]	protein_coding	2342.75	0.366822	0.116412	3.15107	0.00162673	0.0114977
ENSG00000168887.11	2	85605254	85612066	C2orf68	chromosome 2 open reading frame 68 [Source:HGNC Symbol;Acc:HGNC:34353]	protein_coding	552.654	0.375361	0.119165	3.14994	0.00163304	0.0115363
ENSG00000100290.3	22	43110750	43129712	BIK	BCL2 interacting killer [Source:HGNC Symbol;Acc:HGNC:1051]	protein_coding	306.754	-1.26199	0.400714	-3.14936	0.00163628	0.0115372
ENSG00000165704.15	X	134460165	134520513	HPRT1	hypoxanthine phosphoribosyltransferase 1 [Source:HGNC Symbol;Acc:HGNC:5157]	protein_coding	1274.88	-0.222349	0.0705936	-3.1497	0.00163437	0.0115372
ENSG00000178149.17	3	49015488	49022293	DALRD3	DALR anticodon binding domain containing 3 [Source:HGNC Symbol;Acc:HGNC:25536]	protein_coding	230.178	0.391539	0.124325	3.14931	0.00163659	0.0115372
ENSG00000157227.14	14	22836560	22849041	MMP14	matrix metallopeptidase 14 [Source:HGNC Symbol;Acc:HGNC:7160]	protein_coding	39.7553	1.63209	0.518224	3.14939	0.00163613	0.0115372
ENSG00000171488.15	1	89633072	89769903	LRRC8C	leucine rich repeat containing 8 VRAC subunit C [Source:HGNC Symbol;Acc:HGNC:25075]	protein_coding	410.346	-0.26321	0.0836048	-3.14827	0.00164241	0.0115722
ENSG00000112144.16	6	53001279	53061824	CILK1	ciliogenesis associated kinase 1 [Source:HGNC Symbol;Acc:HGNC:21219]	protein_coding	268.605	0.369496	0.117428	3.14657	0.00165196	0.0116331
ENSG00000144504.15	2	240479422	240569209	ANKMY1	ankyrin repeat and MYND domain containing 1 [Source:HGNC Symbol;Acc:HGNC:20987]	protein_coding	236.835	1.03532	0.329045	3.14643	0.00165277	0.0116331
ENSG00000196497.17	14	24180219	24188869	IPO4	importin 4 [Source:HGNC Symbol;Acc:HGNC:19426]	protein_coding	1429.6	-0.317303	0.100862	-3.14592	0.00165565	0.0116473
ENSG00000168918.14	2	233059967	233207903	INPP5D	inositol polyphosphate-5-phosphatase D [Source:HGNC Symbol;Acc:HGNC:6079]	protein_coding	3332.93	0.314128	0.0998728	3.14528	0.00165926	0.0116666
ENSG00000156469.9	8	96239398	96261610	MTERF3	mitochondrial transcription termination factor 3 [Source:HGNC Symbol;Acc:HGNC:24258]	protein_coding	381.011	-0.341569	0.108602	-3.14513	0.00166014	0.0116667
ENSG00000101182.15	20	62136733	62143440	PSMA7	proteasome 20S subunit alpha 7 [Source:HGNC Symbol;Acc:HGNC:9536]	protein_coding	1889.54	-0.153612	0.0488456	-3.14485	0.00166171	0.0116717
ENSG00000166181.13	11	43311963	43344529	API5	apoptosis inhibitor 5 [Source:HGNC Symbol;Acc:HGNC:594]	protein_coding	3414.12	-0.256744	0.0816525	-3.14435	0.00166459	0.0116858
ENSG00000185437.14	21	39445855	39515506	SH3BGR	SH3 domain binding glutamate rich protein [Source:HGNC Symbol;Acc:HGNC:10822]	protein_coding	71.981	4.20239	1.33678	3.14367	0.00166844	0.0117068
ENSG00000124126.14	20	48624252	48827999	PREX1	phosphatidylinositol-3,4,5-trisphosphate dependent Rac exchange factor 1 [Source:HGNC Symbol;Acc:HGNC:32594]	protein_coding	2760	0.299108	0.0951916	3.14216	0.00167705	0.0117611
ENSG00000120889.13	8	23020133	23069031	TNFRSF10B	TNF receptor superfamily member 10b [Source:HGNC Symbol;Acc:HGNC:11905]	protein_coding	2151.19	0.219662	0.0699275	3.14128	0.00168211	0.0117905
ENSG00000212907.2	MT	10470	10766	MT-ND4L	mitochondrially encoded NADH:ubiquinone oxidoreductase core subunit 4L [Source:HGNC Symbol;Acc:HGNC:7460]	protein_coding	12083.8	-0.291009	0.0926999	-3.13926	0.00169375	0.0118553
ENSG00000136682.15	2	113437691	113496204	CBWD2	COBW domain containing 2 [Source:HGNC Symbol;Acc:HGNC:17907]	protein_coding	1015.29	-0.266865	0.0850101	-3.13922	0.001694	0.0118553
ENSG00000196154.12	1	153543613	153550136	S100A4	S100 calcium binding protein A4 [Source:HGNC Symbol;Acc:HGNC:10494]	protein_coding	228.945	0.387736	0.123504	3.13947	0.00169252	0.0118553
ENSG00000105849.6	7	19695461	19709037	POLR1F	RNA polymerase I subunit F [Source:HGNC Symbol;Acc:HGNC:18027]	protein_coding	883.667	-0.435818	0.138839	-3.13903	0.0016951	0.0118569
ENSG00000131473.17	17	41866917	41930542	ACLY	ATP citrate lyase [Source:HGNC Symbol;Acc:HGNC:115]	protein_coding	4583.21	-0.259326	0.0826832	-3.13638	0.00171049	0.0119516
ENSG00000130402.13	19	38647649	38731589	ACTN4	actinin alpha 4 [Source:HGNC Symbol;Acc:HGNC:166]	protein_coding	2979.21	-0.177478	0.0565943	-3.13596	0.0017129	0.0119516
ENSG00000204370.13	11	112086824	112120016	SDHD	succinate dehydrogenase complex subunit D [Source:HGNC Symbol;Acc:HGNC:10683]	protein_coding	1712.43	-0.159143	0.0507472	-3.136	0.00171268	0.0119516
ENSG00000107290.14	9	132261356	132354986	SETX	senataxin [Source:HGNC Symbol;Acc:HGNC:445]	protein_coding	2940.63	0.19116	0.0609498	3.13635	0.00171067	0.0119516
ENSG00000261879.7	17	5192027	5248182	AC087500.1	novel transcript, antisense to C17orf87	lncRNA	35.6877	1.07366	0.342373	3.13594	0.00171306	0.0119516
ENSG00000164078.13	3	49887002	49903873	MST1R	macrophage stimulating 1 receptor [Source:HGNC Symbol;Acc:HGNC:7381]	protein_coding	29.4101	3.09906	0.988455	3.13526	0.00171701	0.011973
ENSG00000176700.20	15	84631451	84647478	SCAND2P	SCAN domain containing 2 pseudogene [Source:HGNC Symbol;Acc:HGNC:10567]	transcribed_unprocessed_pseudogene	148.967	0.759214	0.242205	3.1346	0.00172091	0.011994
ENSG00000107719.9	10	70478767	70568450	PALD1	phosphatase domain containing paladin 1 [Source:HGNC Symbol;Acc:HGNC:23530]	protein_coding	1202.16	-0.333747	0.10651	-3.13347	0.00172755	0.0120341
ENSG00000131174.7	X	77899440	77907376	COX7B	cytochrome c oxidase subunit 7B [Source:HGNC Symbol;Acc:HGNC:2291]	protein_coding	989.066	-0.2139	0.0682866	-3.13238	0.00173395	0.0120724
ENSG00000198917.13	9	128819651	128829794	SPOUT1	SPOUT domain containing methyltransferase 1 [Source:HGNC Symbol;Acc:HGNC:26933]	protein_coding	843.798	-0.363733	0.11613	-3.13211	0.00173555	0.0120773
ENSG00000112763.17	6	26457904	26476621	BTN2A1	butyrophilin subfamily 2 member A1 [Source:HGNC Symbol;Acc:HGNC:1136]	protein_coding	406.244	0.323487	0.103306	3.13136	0.00174001	0.0121022
ENSG00000224137.1	2	207662375	207667024	LINC01857	long intergenic non-protein coding RNA 1857 [Source:HGNC Symbol;Acc:HGNC:52673]	lncRNA	65.4989	0.576791	0.18425	3.13048	0.0017452	0.012132
ENSG00000226259.10	5	70415352	70448015	GTF2H2B	general transcription factor IIH subunit 2B (pseudogene) [Source:HGNC Symbol;Acc:HGNC:31393]	transcribed_unprocessed_pseudogene	457.65	-0.342234	0.109335	-3.13015	0.00174715	0.0121393
ENSG00000121057.13	17	57085092	57121346	AKAP1	A-kinase anchoring protein 1 [Source:HGNC Symbol;Acc:HGNC:367]	protein_coding	1367.6	-0.204128	0.0652386	-3.12895	0.00175432	0.0121829
ENSG00000198055.11	5	177403204	177442901	GRK6	G protein-coupled receptor kinase 6 [Source:HGNC Symbol;Acc:HGNC:4545]	protein_coding	1299.14	-0.265767	0.0849687	-3.12782	0.00176108	0.0122236
ENSG00000148300.12	9	133406059	133418096	REXO4	REX4 homolog, 3'-5' exonuclease [Source:HGNC Symbol;Acc:HGNC:12820]	protein_coding	732.477	-0.219205	0.0701133	-3.12644	0.00176934	0.0122745
ENSG00000171097.14	9	128832942	128882494	KYAT1	kynurenine aminotransferase 1 [Source:HGNC Symbol;Acc:HGNC:1564]	protein_coding	100.965	-1.72417	0.551621	-3.12564	0.00177417	0.0123017
ENSG00000159445.13	1	151870866	151909637	THEM4	thioesterase superfamily member 4 [Source:HGNC Symbol;Acc:HGNC:17947]	protein_coding	356.33	-0.287877	0.092144	-3.12421	0.00178285	0.0123532
ENSG00000149218.5	11	95089846	95132645	ENDOD1	endonuclease domain containing 1 [Source:HGNC Symbol;Acc:HGNC:29129]	protein_coding	1422.4	-0.240123	0.0768619	-3.12409	0.00178358	0.0123532
ENSG00000127314.18	12	68610855	68671901	RAP1B	RAP1B, member of RAS oncogene family [Source:HGNC Symbol;Acc:HGNC:9857]	protein_coding	2760.83	-0.230401	0.0737529	-3.12396	0.00178433	0.0123532
ENSG00000169718.18	17	82057506	82065887	DUS1L	dihydrouridine synthase 1 like [Source:HGNC Symbol;Acc:HGNC:30086]	protein_coding	1741.32	-0.272169	0.0871396	-3.12337	0.00178794	0.0123718
ENSG00000116604.18	1	156463727	156500779	MEF2D	myocyte enhancer factor 2D [Source:HGNC Symbol;Acc:HGNC:6997]	protein_coding	1369.26	0.177341	0.0568186	3.12117	0.00180133	0.0124581
ENSG00000165959.12	14	95181940	95319908	CLMN	calmin [Source:HGNC Symbol;Acc:HGNC:19972]	protein_coding	69.3231	0.963633	0.308801	3.12056	0.00180505	0.0124775
ENSG00000259956.2	3	51391285	51397908	RBM15B	RNA binding motif protein 15B [Source:HGNC Symbol;Acc:HGNC:24303]	protein_coding	1321.9	-0.14503	0.0464839	-3.12001	0.00180846	0.0124947
ENSG00000124535.16	6	2765393	2786952	WRNIP1	WRN helicase interacting protein 1 [Source:HGNC Symbol;Acc:HGNC:20876]	protein_coding	730.713	-0.210729	0.0675522	-3.1195	0.0018116	0.0125036
ENSG00000173214.7	6	111259327	111445354	MFSD4B	major facilitator superfamily domain containing 4B [Source:HGNC Symbol;Acc:HGNC:21053]	protein_coding	608.647	0.72607	0.232744	3.11961	0.00181093	0.0125036
ENSG00000135677.11	12	64713445	64759431	GNS	glucosamine (N-acetyl)-6-sulfatase [Source:HGNC Symbol;Acc:HGNC:4422]	protein_coding	509.321	0.351642	0.112745	3.11893	0.00181511	0.012515
ENSG00000166313.19	11	6395124	6419414	APBB1	amyloid beta precursor protein binding family B member 1 [Source:HGNC Symbol;Acc:HGNC:581]	protein_coding	75.7632	0.713577	0.228778	3.11907	0.00181421	0.012515
ENSG00000169660.17	17	82418318	82442645	HEXD	hexosaminidase D [Source:HGNC Symbol;Acc:HGNC:26307]	protein_coding	390.296	0.331865	0.106416	3.11858	0.00181728	0.0125236
ENSG00000100299.18	22	50622754	50628173	ARSA	arylsulfatase A [Source:HGNC Symbol;Acc:HGNC:713]	protein_coding	301.139	0.426939	0.136998	3.1164	0.00183075	0.01261
ENSG00000197183.14	20	32443059	32585074	NOL4L	nucleolar protein 4 like [Source:HGNC Symbol;Acc:HGNC:16106]	protein_coding	38.2211	-1.9431	0.62375	-3.11519	0.00183824	0.0126551
ENSG00000181610.13	17	57834781	57850056	MRPS23	mitochondrial ribosomal protein S23 [Source:HGNC Symbol;Acc:HGNC:14509]	protein_coding	913.14	-0.311474	0.0999905	-3.11504	0.00183922	0.0126554
ENSG00000149781.13	11	64206678	64223891	FERMT3	fermitin family member 3 [Source:HGNC Symbol;Acc:HGNC:23151]	protein_coding	3402.38	-0.187571	0.0602198	-3.11477	0.00184086	0.0126602
ENSG00000213246.7	17	58345175	58353093	SUPT4H1	SPT4 homolog, DSIF elongation factor subunit [Source:HGNC Symbol;Acc:HGNC:11467]	protein_coding	914.668	-0.213173	0.0684436	-3.11457	0.00184211	0.0126624
ENSG00000172932.16	11	67289300	67302485	ANKRD13D	ankyrin repeat domain 13D [Source:HGNC Symbol;Acc:HGNC:27880]	protein_coding	638.136	0.261135	0.0838487	3.11436	0.00184345	0.0126652
ENSG00000127616.19	19	10960932	11079426	SMARCA4	SWI/SNF related, matrix associated, actin dependent regulator of chromatin, subfamily a, member 4 [Source:HGNC Symbol;Acc:HGNC:11100]	protein_coding	4393.95	-0.179308	0.0575976	-3.11311	0.00185128	0.0127028
ENSG00000124228.15	20	49219347	49244077	DDX27	DEAD-box helicase 27 [Source:HGNC Symbol;Acc:HGNC:15837]	protein_coding	1763.39	-0.17207	0.0552692	-3.11331	0.00185002	0.0127028
ENSG00000148341.18	9	129007036	129028331	SH3GLB2	SH3 domain containing GRB2 like, endophilin B2 [Source:HGNC Symbol;Acc:HGNC:10834]	protein_coding	971.873	0.337034	0.108265	3.11304	0.00185174	0.0127028
ENSG00000117751.18	1	27830782	27851676	PPP1R8	protein phosphatase 1 regulatory subunit 8 [Source:HGNC Symbol;Acc:HGNC:9296]	protein_coding	962.848	-0.228123	0.0733353	-3.11068	0.00186659	0.0127852
ENSG00000026025.16	10	17228241	17237593	VIM	vimentin [Source:HGNC Symbol;Acc:HGNC:12692]	protein_coding	2496.33	0.228378	0.0734162	3.11073	0.00186628	0.0127852
ENSG00000167536.14	17	28897781	28903079	DHRS13	dehydrogenase/reductase 13 [Source:HGNC Symbol;Acc:HGNC:28326]	protein_coding	228.632	0.340314	0.109398	3.11079	0.00186585	0.0127852
ENSG00000112511.18	6	33410399	33416453	PHF1	PHD finger protein 1 [Source:HGNC Symbol;Acc:HGNC:8919]	protein_coding	382.624	0.450215	0.144767	3.10993	0.00187134	0.0128112
ENSG00000128394.17	22	39040604	39055972	APOBEC3F	apolipoprotein B mRNA editing enzyme catalytic subunit 3F [Source:HGNC Symbol;Acc:HGNC:17356]	protein_coding	191.674	0.685432	0.220459	3.10911	0.00187652	0.0128401
ENSG00000160877.6	19	13116862	13141147	NACC1	nucleus accumbens associated 1 [Source:HGNC Symbol;Acc:HGNC:20967]	protein_coding	1673.3	-0.244449	0.078644	-3.1083	0.0018817	0.0128691
ENSG00000124356.16	2	73828916	73873659	STAMBP	STAM binding protein [Source:HGNC Symbol;Acc:HGNC:16950]	protein_coding	679.266	-0.283894	0.0913584	-3.10748	0.00188692	0.0128918
ENSG00000166046.11	12	106301929	106347003	TCP11L2	t-complex 11 like 2 [Source:HGNC Symbol;Acc:HGNC:28627]	protein_coding	187.126	1.07345	0.345439	3.10749	0.00188686	0.0128918
ENSG00000172590.18	14	22829879	22835037	MRPL52	mitochondrial ribosomal protein L52 [Source:HGNC Symbol;Acc:HGNC:16655]	protein_coding	673.715	-0.44661	0.143748	-3.1069	0.0018906	0.0129103
ENSG00000165417.12	14	81175452	81221377	GTF2A1	general transcription factor IIA subunit 1 [Source:HGNC Symbol;Acc:HGNC:4646]	protein_coding	1152	-0.313524	0.100917	-3.10674	0.00189161	0.0129107
ENSG00000090889.12	X	70290104	70420886	KIF4A	kinesin family member 4A [Source:HGNC Symbol;Acc:HGNC:13339]	protein_coding	549.952	-1.32543	0.426782	-3.10563	0.00189875	0.0129529
ENSG00000184281.15	11	2400488	2403878	TSSC4	tumor suppressing subtransferable candidate 4 [Source:HGNC Symbol;Acc:HGNC:12386]	protein_coding	691.196	-0.294147	0.0947437	-3.10466	0.00190495	0.0129821
ENSG00000167112.10	9	128305159	128322447	TRUB2	TruB pseudouridine synthase family member 2 [Source:HGNC Symbol;Acc:HGNC:17170]	protein_coding	840.446	-0.289489	0.0932398	-3.10477	0.00190425	0.0129821
ENSG00000267680.5	19	44094339	44109886	ZNF224	zinc finger protein 224 [Source:HGNC Symbol;Acc:HGNC:13017]	protein_coding	206.358	0.556846	0.179376	3.10435	0.00190696	0.0129892
ENSG00000096080.12	6	43671202	43687791	MRPS18A	mitochondrial ribosomal protein S18A [Source:HGNC Symbol;Acc:HGNC:14515]	protein_coding	437.611	-0.238283	0.0768308	-3.1014	0.00192611	0.0131131
ENSG00000006025.12	17	47807372	47821834	OSBPL7	oxysterol binding protein like 7 [Source:HGNC Symbol;Acc:HGNC:16387]	protein_coding	387.754	0.514166	0.165872	3.09977	0.00193671	0.0131786
ENSG00000101079.21	20	36651766	36746090	NDRG3	NDRG family member 3 [Source:HGNC Symbol;Acc:HGNC:14462]	protein_coding	606.103	0.271242	0.0875498	3.09814	0.00194738	0.0132446
ENSG00000168556.7	4	183505058	183512429	ING2	inhibitor of growth family member 2 [Source:HGNC Symbol;Acc:HGNC:6063]	protein_coding	141.369	-0.554147	0.178962	-3.09644	0.00195856	0.0133139
ENSG00000225648.5	7	72829425	72836701	SBDSP1	SBDS pseudogene 1 [Source:HGNC Symbol;Acc:HGNC:21646]	transcribed_unprocessed_pseudogene	185.563	-0.368244	0.118936	-3.09616	0.00196043	0.0133199
ENSG00000165312.7	10	23439075	23442377	OTUD1	OTU deubiquitinase 1 [Source:HGNC Symbol;Acc:HGNC:27346]	protein_coding	256.371	0.415613	0.134246	3.09589	0.00196221	0.0133253
ENSG00000100321.15	22	39349925	39385575	SYNGR1	synaptogyrin 1 [Source:HGNC Symbol;Acc:HGNC:11498]	protein_coding	325.438	0.796588	0.257341	3.09546	0.00196509	0.0133382
ENSG00000250571.7	8	143267433	143276931	GLI4	GLI family zinc finger 4 [Source:HGNC Symbol;Acc:HGNC:4320]	protein_coding	230.41	0.401608	0.129782	3.09448	0.0019716	0.0133756
ENSG00000158169.13	9	95099054	95426796	FANCC	FA complementation group C [Source:HGNC Symbol;Acc:HGNC:3584]	protein_coding	223.543	-0.50403	0.162891	-3.09429	0.00197287	0.0133775
ENSG00000133065.11	1	205789094	205813748	SLC41A1	solute carrier family 41 member 1 [Source:HGNC Symbol;Acc:HGNC:19429]	protein_coding	1550.59	-0.290254	0.0938562	-3.09254	0.00198454	0.0134499
ENSG00000189067.14	16	11547722	11636381	LITAF	lipopolysaccharide induced TNF factor [Source:HGNC Symbol;Acc:HGNC:16841]	protein_coding	1080.14	0.289483	0.0936226	3.09202	0.00198801	0.0134666
ENSG00000136240.10	7	6445953	6484190	KDELR2	KDEL endoplasmic reticulum protein retention receptor 2 [Source:HGNC Symbol;Acc:HGNC:6305]	protein_coding	969.35	-0.488784	0.158108	-3.09145	0.00199182	0.0134836
ENSG00000131401.11	19	50333796	50344767	NAPSB	napsin B aspartic peptidase, pseudogene [Source:HGNC Symbol;Acc:HGNC:13396]	transcribed_unprocessed_pseudogene	1485.94	-0.257769	0.083384	-3.09135	0.00199251	0.0134836
ENSG00000118193.12	1	200551497	200620751	KIF14	kinesin family member 14 [Source:HGNC Symbol;Acc:HGNC:19181]	protein_coding	661.743	-0.910442	0.294531	-3.09116	0.00199376	0.0134853
ENSG00000002330.14	11	64269830	64284704	BAD	BCL2 associated agonist of cell death [Source:HGNC Symbol;Acc:HGNC:936]	protein_coding	212.189	0.680725	0.220375	3.08894	0.00200871	0.0135796
[truncated: 35,339 more rows]

## Sheet: GSEA_Hallmark_downregulated
Term	P-value	Adjusted P-value	Odds Ratio	Combined Score	Genes
E2F Targets	8.31431e-18	2.49429e-16	23.4944	924	DSCC1;BUB1B;CDC25A;AURKB;LMNB1;CDC20;CENPE;MELK;KIF18B;DIAPH3;CCNE1;KIF4A;CHEK1;MYBL2;KIF2C;DLGAP5;SPC24;CDKN3
G2-M Checkpoint	1.92577e-16	2.88865e-15	21.8041	789.002	UBE2C;KIF23;CDC6;CDC25A;AURKB;LMNB1;CDC20;CCNA2;CENPE;EXO1;KIF4A;CHEK1;E2F1;RAD54L;MYBL2;KIF2C;CDKN3
IL-2/STAT5 Signaling	6.7835e-05	0.00067835	7.64345	73.3651	IL10;CCND3;CCNE1;IL2RB;TNFRSF8;AHR;CDC6
Mitotic Spindle	0.000520693	0.00390519	6.44865	48.7541	CENPE;KIF4A;KIF23;KIF2C;DLGAP5;LMNB1
IL-6/JAK/STAT3 Signaling	0.00975139	0.0585083	7.22121	33.4367	SOCS3;STAT3;CD38
Interferon Gamma Response	0.0186756	0.0800381	4.14538	16.5009	SOCS3;STAT3;IL2RB;CD38
Allograft Rejection	0.0186756	0.0800381	4.14538	16.5009	IL10;CCND3;IL2RB;CD1D
Spermatogenesis	0.0310438	0.116414	4.58418	15.9179	KIF2C;SLC2A5;CDKN3
DNA Repair	0.0404558	0.134853	4.11329	13.1935	RAD51;TYMS;ZWINT
Myc Targets V1	0.0807525	0.220234	3.06154	7.70394	CDC20;CCNA2;TYMS
Inflammatory Response	0.0807525	0.220234	3.06154	7.70394	IL10;IL2RB;AHR
Fatty Acid Metabolism	0.189969	0.399775	2.55672	4.24644	CD1D;MGLL
UV Response Up	0.189969	0.399775	2.55672	4.24644	CCND3;CCNE1
Apoptosis	0.195451	0.399775	2.5081	4.09434	BIK;CD38
Apical Surface	0.199887	0.399775	4.61767	7.43446	IL2RB
Estrogen Response Late	0.267934	0.472824	2.0101	2.64733	CDC20;CDC6
Glycolysis	0.267934	0.472824	2.0101	2.64733	ELF3;BIK
Androgen Response	0.398025	0.638553	2	1.84248	CCND3
PI3K/AKT/mTOR Signaling	0.413148	0.638553	1.90337	1.68248	E2F1
UV Response Dn	0.518893	0.638553	1.38154	0.906368	MGLL
TNF-alpha Signaling via NF-kB	0.638553	0.638553	0.98995	0.444042	SOCS3
Hypoxia	0.638553	0.638553	0.98995	0.444042	SLC2A5
Adipogenesis	0.638553	0.638553	0.98995	0.444042	MGLL
Estrogen Response Early	0.638553	0.638553	0.98995	0.444042	ELF3
Myogenesis	0.638553	0.638553	0.98995	0.444042	ATP2A1
Apical Junction	0.638553	0.638553	0.98995	0.444042	AMH
Complement	0.638553	0.638553	0.98995	0.444042	CPM
mTORC1 Signaling	0.638553	0.638553	0.98995	0.444042	CDC25A
p53 Pathway	0.638553	0.638553	0.98995	0.444042	CCND3
heme Metabolism	0.638553	0.638553	0.98995	0.444042	CCND3
