# Supplementary material for: Multiomic analysis reveals a key BCAT1 role in mTOR activation by B cell receptor and TLR9
Source: J Clin Invest. 2025 Sep 9;135(22):e186258. doi: 10.1172/JCI186258 (PMC12618069; doi:10.1172/JCI186258)
Supplement: Supplemental table 4 [file jci-135-186258-s042.xlsx]

## Sheet: KIC
alpha ketoisocaproic acid(KIC)
Formula	C6H10O3
			Natural abundance corrected Peak area							Summary statistics			Natural abundance corrected percentage							Summary statistics
File name	Sample ID	Group	M+0	M+1	M+2	M+3	M+4	M+5	M+6	Unlabeled	labeled	Total	M+0	M+1	M+2	M+3	M+4	M+5	M+6	Unlabled percentage	Labled percentage	Total
2_24h_unlabeled_D2			4.92518e+07	359561	0	0	0	0	0	4.92518e+07	359561	4.96113e+07	99.2752	0.724756	0	0	0	0	0	99.2752	0.724756	100
3_24h_unlabeled_D3			4.41844e+07	101731	0	0	0	0	0	4.41844e+07	101731	4.42861e+07	99.7703	0.229712	0	0	0	0	0	99.7703	0.229712	100
4_24h_unlabeled_D4			5.32572e+07	127084	0	0	0	0	0	5.32572e+07	127084	5.33843e+07	99.7619	0.238055	0	0	0	0	0	99.7619	0.238055	100
5_24h_ERG_unlabeled_D1			7.91982e+06	25247.3	0	0	0	0	0	7.91982e+06	25247.3	7.94507e+06	99.6822	0.317773	0	0	0	0	0	99.6822	0.317773	100
6_24h_ERG_unlabeled_D2			7.33008e+06	21522.8	0	0	0	0	0	7.33008e+06	21522.8	7.35161e+06	99.7072	0.292763	0	0	0	0	0	99.7072	0.292763	100
7_24h_ERG_unlabeled_D3			7.67859e+06	0	0	0	0	0	0	7.67859e+06	0	7.67859e+06	100	0	0	0	0	0	0	100	0	100
8_24h_ERG_unlabeled_D4			7.41039e+06	55708	0	0	0	0	0	7.41039e+06	55708	7.46609e+06	99.2539	0.746147	0	0	0	0	0	99.2539	0.746147	100
9_8h_D1			1.02985e+06	0	0	0	0	0	3.53249e+07	1.02985e+06	3.53249e+07	3.63547e+07	2.83278	0	0	0	0	0	97.1672	2.83278	97.1672	100
10_8h_D2			1.71554e+06	0	0	0	0	0	4.05172e+07	1.71554e+06	4.05172e+07	4.22327e+07	4.06212	0	0	0	0	0	95.9379	4.06212	95.9379	100
11_8h_D3			1.3279e+06	0	0	0	0	0	3.57595e+07	1.3279e+06	3.57595e+07	3.70874e+07	3.58048	0	0	0	0	0	96.4195	3.58048	96.4195	100
12_8h_D4			1.28978e+06	0	0	0	0	0	3.42534e+07	1.28978e+06	3.42534e+07	3.55432e+07	3.62877	0	0	0	0	0	96.3712	3.62877	96.3712	100
13_8h_ERG_D1			801879	0	0	0	0	0	3.3214e+06	801879	3.3214e+06	4.12328e+06	19.4476	0	0	0	0	0	80.5524	19.4476	80.5524	100
14_8h_ERG_D2			853014	0	0	0	0	0	3.90672e+06	853014	3.90672e+06	4.75974e+06	17.9215	0	0	0	0	0	82.0785	17.9215	82.0785	100
15_8h_ERG_D3			699212	0	0	0	0	0	3.56023e+06	699212	3.56023e+06	4.25944e+06	16.4156	0	0	0	0	0	83.5844	16.4156	83.5844	100
16_8h_ERG_D4			871079	0	0	0	0	0	3.98707e+06	871079	3.98707e+06	4.85815e+06	17.9303	0	0	0	0	0	82.0697	17.9303	82.0697	100
17_24h_D1			2.3256e+06	0	0	0	0	0	8.58177e+07	2.3256e+06	8.58177e+07	8.81433e+07	2.63843	0	0	0	0	0	97.3616	2.63843	97.3616	100
18_24h_D2			1.61207e+06	0	0	0	0	0	9.10065e+07	1.61207e+06	9.10065e+07	9.26185e+07	1.74054	0	0	0	0	0	98.2595	1.74054	98.2595	100
19_24h_D3			2.3357e+06	0	0	0	0	0	9.32503e+07	2.3357e+06	9.32503e+07	9.5586e+07	2.44355	0	0	0	0	0	97.5564	2.44355	97.5564	100
20_24h_D4			1.61743e+06	0	0	0	0	0	8.57688e+07	1.61743e+06	8.57688e+07	8.73862e+07	1.8509	0	0	0	0	0	98.1491	1.8509	98.1491	100
21_24h_ERG_D1			681183	0	0	0	0	0	8.61729e+06	681183	8.61729e+06	9.29847e+06	7.32575	0	0	0	0	0	92.6742	7.32575	92.6742	100
22_24h_ERG_D2			683869	0	0	0	0	0	8.5335e+06	683869	8.5335e+06	9.21737e+06	7.41935	0	0	0	0	0	92.5807	7.41935	92.5807	100
23_24h_ERG_D3			831506	0	0	0	0	0	7.68681e+06	831506	7.68681e+06	8.51831e+06	9.76139	0	0	0	0	0	90.2386	9.76139	90.2386	100
24_24h_ERG_D4			715457	0	0	0	0	0	7.86815e+06	715457	7.86815e+06	8.58361e+06	8.33515	0	0	0	0	0	91.6648	8.33515	91.6648	100
25_48h_D1			1.23781e+06	0	0	0	0	0	5.12989e+07	1.23781e+06	5.12989e+07	5.25367e+07	2.35609	0	0	0	0	0	97.6439	2.35609	97.6439	100
26_48h_D2			1.72542e+06	0	0	0	0	0	4.84844e+07	1.72542e+06	4.84844e+07	5.02098e+07	3.43643	0	0	0	0	0	96.5636	3.43643	96.5636	100
27_48h_D3			1.12791e+06	0	0	0	0	0	4.76085e+07	1.12791e+06	4.76085e+07	4.87364e+07	2.31431	0	0	0	0	0	97.6857	2.31431	97.6857	100
28_48h_D4			1.28525e+06	0	0	0	0	0	4.86517e+07	1.28525e+06	4.86517e+07	4.99369e+07	2.57375	0	0	0	0	0	97.4263	2.57375	97.4263	100
29_48h_ERG_D1			399410	0	0	0	0	0	6.92767e+06	399410	6.92767e+06	7.32708e+06	5.45114	0	0	0	0	0	94.5489	5.45114	94.5489	100
30_48h_ERG_D2			361236	0	0	0	0	0	6.26075e+06	361236	6.26075e+06	6.62199e+06	5.45509	0	0	0	0	0	94.5449	5.45509	94.5449	100
31_48h_ERG_D3			362873	0	0	0	0	0	6.44733e+06	362873	6.44733e+06	6.8102e+06	5.32838	0	0	0	0	0	94.6716	5.32838	94.6716	100
32_48h_ERG_D4			719810	0	0	0	0	0	7.49068e+06	719810	7.49068e+06	8.21049e+06	8.76695	0	0	0	0	0	91.233	8.76695	91.233	100
PooledQC_01			5.21878e+06	39698.2	0	0	0	0	1.93972e+07	5.21878e+06	1.94369e+07	2.46557e+07	21.1667	0.16101	0	0	0	0	78.6723	21.1667	78.8333	100
PooledQC_02			6.71766e+06	0	0	0	0	0	2.1155e+07	6.71766e+06	2.1155e+07	2.78726e+07	24.1013	0	0	0	0	0	75.8987	24.1013	75.8987	100
PooledQC_03			5.97623e+06	9829.99	0	0	0	0	2.14858e+07	5.97623e+06	2.14956e+07	2.74718e+07	21.754	0.0357821	0	0	0	0	78.2102	21.754	78.246	100
PooledQC_04_03			5.74877e+06	54585.7	0	0	0	0	2.09981e+07	5.74877e+06	2.10527e+07	2.68014e+07	21.4495	0.203667	0	0	0	0	78.3469	21.4495	78.5505	100
PooledQC_05			6.69187e+06	30784.9	0	0	0	0	2.36427e+07	6.69187e+06	2.36734e+07	3.03653e+07	22.0379	0.101382	0	0	0	0	77.8607	22.0379	77.9621	100
PooledQC_06			6.95025e+06	111016	0	0	0	0	2.54367e+07	6.95025e+06	2.55477e+07	3.2498e+07	21.3867	0.341609	0	0	0	0	78.2717	21.3867	78.6133	100
PooledQC_07			7.86883e+06	0	0	0	0	0	2.59657e+07	7.86883e+06	2.59657e+07	3.38345e+07	23.2568	0	0	0	0	0	76.7432	23.2568	76.7432	100
PooledQC_08			6.46582e+06	46013.3	0	0	0	0	2.27095e+07	6.46582e+06	2.27555e+07	2.92213e+07	22.1271	0.157465	0	0	0	0	77.7155	22.1271	77.8729	100

## Sheet: Leucine
Leucine
Formula	C6H13NO2
Carbon and nitrogen labeled
			Natural abundance corrected Peak area														Summary statistics			Natural abundance corrected percentage														Summary statistics
File name	Sample ID	Group	C0.N0	C0.N1	C1.N0	C1.N1	C2.N0	C2.N1	C3.N0	C3.N1	C4.N0	C4.N1	C5.N0	C5.N1	C6.N0	C6.N1	Unlabeled	labeled	Total	C0.N0	C0.N1	C1.N0	C1.N1	C2.N0	C2.N1	C3.N0	C3.N1	C4.N0	C4.N1	C5.N0	C5.N1	C6.N0	C6.N1	Unlabled percentage	Labled percentage	Total
2_24h_unlabeled_D2			1.66297e+09	0	3.30313e+06	0	0	0	0	0	0	0	0	0	0	0	1.66297e+09	3.30313e+06	1.66627e+09	99.8018	0	0.198235	0	0	0	0	0	0	0	0	0	0	0	99.8018	0.198235	100
3_24h_unlabeled_D3			1.4978e+09	0	0	0	0	0	0	0	0	0	0	0	0	0	1.4978e+09	0	1.4978e+09	100	0	0	0	0	0	0	0	0	0	0	0	0	0	100	0	100
4_24h_unlabeled_D4			1.69875e+09	0	0	0	0	0	0	0	0	0	0	0	48411.8	0	1.69875e+09	48411.8	1.6988e+09	99.9972	0	0	0	0	0	0	0	0	0	0	0	0.00284976	0	99.9972	0.00284976	100
5_24h_ERG_unlabeled_D1			1.34846e+09	0	0	0	0	0	0	0	0	0	0	0	44558.6	0	1.34846e+09	44558.6	1.3485e+09	99.9967	0	0	0	0	0	0	0	0	0	0	0	0.00330431	0	99.9967	0.00330431	100
6_24h_ERG_unlabeled_D2			1.25152e+09	0	0	0	0	0	0	0	0	0	0	0	0	0	1.25152e+09	0	1.25152e+09	100	0	0	0	0	0	0	0	0	0	0	0	0	0	100	0	100
7_24h_ERG_unlabeled_D3			1.42916e+09	0	0	0	75284.1	0	0	0	0	0	0	0	34941.6	0	1.42916e+09	110226	1.42927e+09	99.9923	0	0	0	0.00526731	0	0	0	0	0	0	0	0.00244472	0	99.9923	0.00771203	100
8_24h_ERG_unlabeled_D4			1.33592e+09	0	0	0	0	0	0	0	0	0	0	0	54837.2	0	1.33592e+09	54837.2	1.33597e+09	99.9959	0	0	0	0	0	0	0	0	0	0	0	0.00410467	0	99.9959	0.00410467	100
9_8h_D1			6.01338e+07	1.96933e+06	0	0	1.88528e+06	0	0	0	2.71571e+06	0	0	0	2.52227e+09	5.41798e+07	6.01338e+07	2.58302e+09	2.64316e+09	2.27507	0.074507	0	0	0.0713269	0	0	0	0.102745	0	0	0	95.4265	2.04981	2.27507	97.7249	100
10_8h_D2			5.97876e+07	1.53232e+06	0	0	0	0	0	0	1.82876e+06	0	0	0	2.85226e+09	6.30843e+07	5.97876e+07	2.91871e+09	2.9785e+09	2.00731	0.0514462	0	0	0	0	0	0	0.0613987	0	0	0	95.7619	2.11799	2.00731	97.9927	100
11_8h_D3			5.16494e+07	1.8183e+06	0	0	0	0	0	0	1.6891e+06	0	0	0	2.42959e+09	5.31068e+07	5.16494e+07	2.48621e+09	2.53786e+09	2.03516	0.0716469	0	0	0	0	0	0	0.0665561	0	0	0	95.7341	2.09259	2.03516	97.9648	100
12_8h_D4			4.85133e+07	1.78046e+06	0	0	0	0	0	0	1.32887e+06	0	0	0	2.34488e+09	5.17339e+07	4.85133e+07	2.39972e+09	2.44824e+09	1.98156	0.0727242	0	0	0	0	0	0	0.0542787	0	0	0	95.7783	2.11311	1.98156	98.0184	100
13_8h_ERG_D1			3.67675e+07	0	0	0	0	0	0	0	995726	0	0	0	2.20601e+09	6.44162e+06	3.67675e+07	2.21345e+09	2.25022e+09	1.63395	0	0	0	0	0	0	0	0.0442502	0	0	0	98.0355	0.286266	1.63395	98.366	100
14_8h_ERG_D2			4.85323e+07	0	0	0	0	0	0	0	2.09967e+06	0	0	0	2.49892e+09	8.14117e+06	4.85323e+07	2.50917e+09	2.5577e+09	1.8975	0	0	0	0	0	0	0	0.0820921	0	0	0	97.7021	0.318301	1.8975	98.1025	100
15_8h_ERG_D3			3.36936e+07	0	0	0	0	0	0	0	1.76231e+06	0	0	0	2.25271e+09	6.80086e+06	3.36936e+07	2.26128e+09	2.29497e+09	1.46815	0	0	0	0	0	0	0	0.0767901	0	0	0	98.1587	0.296337	1.46815	98.5318	100
16_8h_ERG_D4			3.42927e+07	0	0	0	0	0	0	0	1.43677e+06	0	0	0	2.07289e+09	6.84532e+06	3.42927e+07	2.08118e+09	2.11547e+09	1.62104	0	0	0	0	0	0	0	0.0679175	0	0	0	97.9875	0.323584	1.62104	98.379	100
17_24h_D1			9.11334e+07	5.41828e+06	0	0	0	0	0	0	2.3986e+06	0	0	0	2.5692e+09	2.00204e+08	9.11334e+07	2.77722e+09	2.86835e+09	3.17721	0.188899	0	0	0	0	0	0	0.0836231	0	0	0	89.5705	6.97976	3.17721	96.8228	100
18_24h_D2			7.90017e+07	6.87068e+06	0	0	0	0	0	0	2.17693e+06	0	0	0	2.83158e+09	2.203e+08	7.90017e+07	3.06093e+09	3.13993e+09	2.51604	0.218817	0	0	0	0	0	0	0.0693306	0	0	0	90.1797	7.01608	2.51604	97.484	100
19_24h_D3			7.88883e+07	6.93329e+06	0	0	0	0	0	0	1.91381e+06	0	0	0	2.7153e+09	2.086e+08	7.88883e+07	2.93275e+09	3.01164e+09	2.61945	0.230216	0	0	0	0	0	0	0.0635472	0	0	0	90.1603	6.92645	2.61945	97.3806	100
20_24h_D4			7.63981e+07	6.69487e+06	0	0	0	0	0	0	1.68997e+06	0	0	0	2.56824e+09	1.97568e+08	7.63981e+07	2.7742e+09	2.8506e+09	2.68008	0.234859	0	0	0	0	0	0	0.0592848	0	0	0	90.095	6.93075	2.68008	97.3199	100
21_24h_ERG_D1			7.52625e+07	684183	0	0	0	0	0	0	1.29873e+06	0	0	0	2.60917e+09	2.13391e+07	7.52625e+07	2.63249e+09	2.70776e+09	2.77952	0.0252675	0	0	0	0	0	0	0.0479634	0	0	0	96.3592	0.788072	2.77952	97.2205	100
22_24h_ERG_D2			6.43498e+07	678774	0	0	0	0	0	0	1.51164e+06	0	-1e-08	0	2.52021e+09	2.05912e+07	6.43498e+07	2.54299e+09	2.60734e+09	2.46803	0.0260332	0	0	0	0	0	0	0.0579762	0	-3.83533e-16	0	96.6582	0.789739	2.46803	97.532	100
23_24h_ERG_D3			6.75261e+07	721911	0	0	0	0	0	0	2.13354e+06	0	0	0	2.47832e+09	1.99897e+07	6.75261e+07	2.50117e+09	2.56869e+09	2.62881	0.0281042	0	0	0	0	0	0	0.0830595	0	0	0	96.4818	0.778206	2.62881	97.3712	100
24_24h_ERG_D4			6.87539e+07	942300	0	0	0	0	0	0	1.44349e+06	0	0	0	2.41642e+09	1.84624e+07	6.87539e+07	2.43727e+09	2.50602e+09	2.74355	0.0376015	0	0	0	0	0	0	0.0576007	0	0	0	96.4245	0.73672	2.74355	97.2565	100
25_48h_D1			7.42078e+07	1.88803e+07	0	9175.56	0	0	0	0	1.30929e+06	0	0	0	1.78697e+09	4.92722e+08	7.42078e+07	2.29989e+09	2.3741e+09	3.12572	0.79526	0	0.000386486	0	0	0	0	0.0551488	0	0	0	75.2694	20.7541	3.12572	96.8743	100
26_48h_D2			6.43392e+07	1.85004e+07	0	86505.1	0	0	0	0	930298	0	0	0	1.68198e+09	4.65499e+08	6.43392e+07	2.167e+09	2.23134e+09	2.88344	0.829117	0	0.00387683	0	0	0	0	0.0416924	0	0	0	75.38	20.8619	2.88344	97.1166	100
27_48h_D3			6.83033e+07	1.81908e+07	0	0	0	0	0	0	1.39529e+06	0	0	0	1.62861e+09	4.46676e+08	6.83033e+07	2.09487e+09	2.16318e+09	3.15755	0.840928	0	0	0	0	0	0	0.0645018	0	0	0	75.2879	20.6491	3.15755	96.8425	100
28_48h_D4			7.02175e+07	1.81252e+07	0	0	0	0	0	0	1.05194e+06	0	0	0	1.60185e+09	4.39543e+08	7.02175e+07	2.06057e+09	2.13079e+09	3.29537	0.850633	0	0	0	0	0	0	0.0493684	0	0	0	75.1765	20.6281	3.29537	96.7046	100
29_48h_ERG_D1			5.80236e+07	989001	0	0	0	0	0	0	1.22989e+06	0	0	0	1.96068e+09	2.40774e+07	5.80236e+07	1.98697e+09	2.045e+09	2.83734	0.048362	0	0	0	0	0	0	0.0601416	0	0	0	95.8768	1.17738	2.83734	97.1627	100
30_48h_ERG_D2			5.53911e+07	966194	0	0	0	0	0	0	1.14633e+06	0	0	0	1.70565e+09	1.99998e+07	5.53911e+07	1.72777e+09	1.78316e+09	3.10635	0.0541845	0	0	0	0	0	0	0.0642867	0	0	0	95.6536	1.1216	3.10635	96.8936	100
31_48h_ERG_D3			6.07833e+07	927557	0	0	0	0	0	0	1.56792e+06	0	0	0	1.88727e+09	2.26705e+07	6.07833e+07	1.91244e+09	1.97322e+09	3.08041	0.0470073	0	0	0	0	0	0	0.0794599	0	0	0	95.6442	1.14891	3.08041	96.9196	100
32_48h_ERG_D4			5.94883e+07	1.13094e+06	0	0	0	0	0	0	1.28035e+06	0	0	0	1.94532e+09	2.39568e+07	5.94883e+07	1.97168e+09	2.03117e+09	2.92877	0.0556794	0	0	0	0	0	0	0.063035	0	0	0	95.7731	1.17945	2.92877	97.0712	100
PooledQC_01			3.31829e+08	2.73244e+06	0	0	0	0	0	0	858375	0	0	0	1.52511e+09	7.70205e+07	3.31829e+08	1.60572e+09	1.93755e+09	17.1262	0.141025	0	0	0	0	0	0	0.044302	0	0	0	78.7133	3.97515	17.1262	82.8738	100
PooledQC_02			3.69079e+08	3.35814e+06	0	0	0	0	0	0	661440	0	0	0	1.64474e+09	8.45945e+07	3.69079e+08	1.73335e+09	2.10243e+09	17.5548	0.159726	0	0	0	0	0	0	0.0314607	0	0	0	78.2303	4.02365	17.5548	82.4452	100
PooledQC_03			3.63494e+08	3.01099e+06	0	0	0	0	0	0	910121	0	0	0	1.6193e+09	8.24737e+07	3.63494e+08	1.7057e+09	2.06919e+09	17.567	0.145515	0	0	0	0	0	0	0.0439844	0	0	0	78.2577	3.9858	17.567	82.433	100
PooledQC_04_03			3.39458e+08	2.69215e+06	0	0	0	0	0	0	744390	0	0	0	1.51934e+09	7.68123e+07	3.39458e+08	1.59959e+09	1.93905e+09	17.5064	0.138839	0	0	0	0	0	0	0.0383894	0	0	0	78.355	3.96134	17.5064	82.4936	100
PooledQC_05			3.76961e+08	3.57995e+06	0	0	0	0	0	0	1.25423e+06	0	0	0	1.70126e+09	8.80707e+07	3.76961e+08	1.79417e+09	2.17113e+09	17.3624	0.164889	0	0	0	0	0	0	0.0577684	0	0	0	78.3585	4.05645	17.3624	82.6376	100
PooledQC_06			4.30312e+08	3.4333e+06	0	0	0	0	0	0	1.03992e+06	0	0	0	1.91936e+09	9.71936e+07	4.30312e+08	2.02103e+09	2.45134e+09	17.5541	0.140058	0	0	0	0	0	0	0.0424225	0	0	0	78.2985	3.96491	17.5541	82.4459	100
PooledQC_07			4.11486e+08	3.02293e+06	0	0	0	0	0	0	1.26089e+06	0	0	0	1.85649e+09	9.35206e+07	4.11486e+08	1.95429e+09	2.36578e+09	17.3933	0.127777	0	0	0	0	0	0	0.0532971	0	0	0	78.4726	3.95306	17.3933	82.6067	100
PooledQC_08			3.09645e+08	2.37779e+06	0	0	0	0	0	0	817167	0	0	0	1.39898e+09	7.06211e+07	3.09645e+08	1.47279e+09	1.78244e+09	17.372	0.133401	0	0	0	0	0	0	0.0458454	0	0	0	78.4867	3.96205	17.372	82.628	100

## Sheet: Isoleucine
Isoleucine
Formula	C6H13NO2
Carbon and nitrogen labeled
			Natural abundance corrected Peak area		Summary statistics			Natural abundance corrected percentage		Summary statistics
File name	Sample ID	Group	M+0	M+1	Unlabeled	labeled	Total	M+0	M+1	Unlabled percentage	Labled percentage	Total
2_24h_unlabeled_D2			1.28626e+09	0	1.28626e+09	0	1.28626e+09	100	0	100	0	100
3_24h_unlabeled_D3			1.16775e+09	0	1.16775e+09	0	1.16775e+09	100	0	100	0	100
4_24h_unlabeled_D4			1.40423e+09	0	1.40423e+09	0	1.40423e+09	100	0	100	0	100
5_24h_ERG_unlabeled_D1			1.03418e+09	0	1.03418e+09	0	1.03418e+09	100	0	100	0	100
6_24h_ERG_unlabeled_D2			9.96335e+08	0	9.96335e+08	0	9.96335e+08	100	0	100	0	100
7_24h_ERG_unlabeled_D3			1.11368e+09	0	1.11368e+09	0	1.11368e+09	100	0	100	0	100
8_24h_ERG_unlabeled_D4			1.05721e+09	0	1.05721e+09	0	1.05721e+09	100	0	100	0	100
9_8h_D1			1.28357e+09	4.61839e+07	1.28357e+09	4.61839e+07	1.32976e+09	96.5269	3.47311	96.5269	3.47311	100
10_8h_D2			1.54781e+09	5.73299e+07	1.54781e+09	5.73299e+07	1.60514e+09	96.4283	3.57165	96.4283	3.57165	100
11_8h_D3			1.29034e+09	4.76339e+07	1.29034e+09	4.76339e+07	1.33798e+09	96.4399	3.56014	96.4399	3.56014	100
12_8h_D4			1.29307e+09	4.76368e+07	1.29307e+09	4.76368e+07	1.3407e+09	96.4469	3.55311	96.4469	3.55311	100
13_8h_ERG_D1			9.93516e+08	7.70363e+06	9.93516e+08	7.70363e+06	1.00122e+09	99.2306	0.769425	99.2306	0.769425	100
14_8h_ERG_D2			1.06006e+09	7.90619e+06	1.06006e+09	7.90619e+06	1.06797e+09	99.2597	0.740303	99.2597	0.740303	100
15_8h_ERG_D3			9.38599e+08	7.39397e+06	9.38599e+08	7.39397e+06	9.45993e+08	99.2184	0.78161	99.2184	0.78161	100
16_8h_ERG_D4			1.00301e+09	8.21584e+06	1.00301e+09	8.21584e+06	1.01122e+09	99.1875	0.812465	99.1875	0.812465	100
17_24h_D1			1.60623e+09	1.5912e+08	1.60623e+09	1.5912e+08	1.76535e+09	90.9865	9.01348	90.9865	9.01348	100
18_24h_D2			1.74053e+09	1.71412e+08	1.74053e+09	1.71412e+08	1.91194e+09	91.0346	8.96537	91.0346	8.96537	100
19_24h_D3			1.66186e+09	1.6616e+08	1.66186e+09	1.6616e+08	1.82802e+09	90.9104	9.08963	90.9104	9.08963	100
20_24h_D4			1.573e+09	1.55841e+08	1.573e+09	1.55841e+08	1.72884e+09	90.9858	9.01419	90.9858	9.01419	100
21_24h_ERG_D1			1.68692e+09	2.08862e+07	1.68692e+09	2.08862e+07	1.70781e+09	98.777	1.22299	98.777	1.22299	100
22_24h_ERG_D2			1.56894e+09	1.96767e+07	1.56894e+09	1.96767e+07	1.58862e+09	98.7614	1.2386	98.7614	1.2386	100
23_24h_ERG_D3			1.4979e+09	1.87376e+07	1.4979e+09	1.87376e+07	1.51664e+09	98.7645	1.23547	98.7645	1.23547	100
24_24h_ERG_D4			1.56298e+09	1.92661e+07	1.56298e+09	1.92661e+07	1.58224e+09	98.7824	1.21764	98.7824	1.21764	100
25_48h_D1			1.1492e+09	3.67678e+08	1.1492e+09	3.67678e+08	1.51688e+09	75.761	24.239	75.761	24.239	100
26_48h_D2			1.05726e+09	3.39217e+08	1.05726e+09	3.39217e+08	1.39648e+09	75.7092	24.2908	75.7092	24.2908	100
27_48h_D3			1.05807e+09	3.4713e+08	1.05807e+09	3.4713e+08	1.4052e+09	75.2968	24.7032	75.2968	24.7032	100
28_48h_D4			1.00642e+09	3.31406e+08	1.00642e+09	3.31406e+08	1.33783e+09	75.228	24.772	75.228	24.772	100
29_48h_ERG_D1			1.15026e+09	2.15883e+07	1.15026e+09	2.15883e+07	1.17185e+09	98.1578	1.84224	98.1578	1.84224	100
30_48h_ERG_D2			1.14976e+09	2.17204e+07	1.14976e+09	2.17204e+07	1.17148e+09	98.1459	1.8541	98.1459	1.8541	100
31_48h_ERG_D3			1.15845e+09	2.13876e+07	1.15845e+09	2.13876e+07	1.17984e+09	98.1872	1.81275	98.1872	1.81275	100
32_48h_ERG_D4			1.26331e+09	2.31788e+07	1.26331e+09	2.31788e+07	1.28649e+09	98.1983	1.80171	98.1983	1.80171	100
PooledQC_01			1.10895e+09	6.38955e+07	1.10895e+09	6.38955e+07	1.17285e+09	94.5521	5.44789	94.5521	5.44789	100
PooledQC_02			1.11346e+09	6.19195e+07	1.11346e+09	6.19195e+07	1.17537e+09	94.7319	5.26806	94.7319	5.26806	100
PooledQC_03			1.15634e+09	6.60815e+07	1.15634e+09	6.60815e+07	1.22242e+09	94.5942	5.4058	94.5942	5.4058	100
PooledQC_04_03			1.1104e+09	6.25431e+07	1.1104e+09	6.25431e+07	1.17294e+09	94.6678	5.33216	94.6678	5.33216	100
PooledQC_05			1.23303e+09	7.03598e+07	1.23303e+09	7.03598e+07	1.30339e+09	94.6018	5.39823	94.6018	5.39823	100
PooledQC_06			1.28374e+09	7.25624e+07	1.28374e+09	7.25624e+07	1.3563e+09	94.65	5.35004	94.65	5.35004	100
PooledQC_07			1.34352e+09	7.65787e+07	1.34352e+09	7.65787e+07	1.4201e+09	94.6075	5.3925	94.6075	5.3925	100
PooledQC_08			9.4714e+08	5.43197e+07	9.4714e+08	5.43197e+07	1.00146e+09	94.5759	5.42406	94.5759	5.42406	100

## Sheet: Valine
Isoleucine
Formula	C6H13NO2
Carbon and nitrogen labeled
			Natural abundance corrected Peak area		Summary statistics			Natural abundance corrected percentage		Summary statistics
File name	Sample ID	Group	M+0	M+1	Unlabeled	labeled	Total	M+0	M+1	Unlabled percentage	Labled percentage	Total
2_24h_unlabeled_D2			4.5653e+08	36921.8	4.5653e+08	36921.8	4.56567e+08	99.9919	0.00808683	99.9919	0.00808683	100
3_24h_unlabeled_D3			4.34471e+08	120914	4.34471e+08	120914	434592185	99.9722	0.0278224	99.9722	0.0278224	100
4_24h_unlabeled_D4			4.62693e+08	233461	4.62693e+08	233461	4.62926e+08	99.9496	0.0504316	99.9496	0.0504316	100
5_24h_ERG_unlabeled_D1			3.76863e+08	113675	3.76863e+08	113675	3.76976e+08	99.9698	0.0301545	99.9698	0.0301545	100
6_24h_ERG_unlabeled_D2			3.61046e+08	0	3.61046e+08	0	3.61046e+08	100	0	100	0	100
7_24h_ERG_unlabeled_D3			3.98172e+08	131494	3.98172e+08	131494	3.98304e+08	99.967	0.0330135	99.967	0.0330135	100
8_24h_ERG_unlabeled_D4			3.66035e+08	338843	3.66035e+08	338843	3.66374e+08	99.9075	0.0924856	99.9075	0.0924856	100
9_8h_D1			4.2554e+08	1.57094e+06	4.2554e+08	1.57094e+06	4.27111e+08	99.6322	0.367807	99.6322	0.367807	100
10_8h_D2			4.70926e+08	2.07174e+06	4.70926e+08	2.07174e+06	4.72998e+08	99.562	0.438003	99.562	0.438003	100
11_8h_D3			3.93366e+08	1.94601e+06	3.93366e+08	1.94601e+06	3.95312e+08	99.5077	0.492272	99.5077	0.492272	100
12_8h_D4			3.77698e+08	1.92427e+06	3.77698e+08	1.92427e+06	3.79623e+08	99.4931	0.506891	99.4931	0.506891	100
13_8h_ERG_D1			3.37047e+08	180726	3.37047e+08	180726	3.37228e+08	99.9464	0.0535916	99.9464	0.0535916	100
14_8h_ERG_D2			3.08794e+08	310128	3.08794e+08	310128	3.09104e+08	99.8997	0.100331	99.8997	0.100331	100
15_8h_ERG_D3			3.59232e+08	0	3.59232e+08	0	3.59232e+08	100	0	100	0	100
16_8h_ERG_D4			2.82824e+08	28637.7	2.82824e+08	28637.7	2.82853e+08	99.9899	0.0101246	99.9899	0.0101246	100
17_24h_D1			5.89114e+08	6.73647e+06	5.89114e+08	6.73647e+06	5.9585e+08	98.8694	1.13056	98.8694	1.13056	100
18_24h_D2			5.37476e+08	6.24202e+06	5.37476e+08	6.24202e+06	5.43718e+08	98.852	1.14803	98.852	1.14803	100
19_24h_D3			5.33343e+08	7.38419e+06	5.33343e+08	7.38419e+06	5.40728e+08	98.6344	1.3656	98.6344	1.3656	100
20_24h_D4			5.03056e+08	6.32855e+06	5.03056e+08	6.32855e+06	509384512	98.7576	1.24239	98.7576	1.24239	100
21_24h_ERG_D1			5.2218e+08	980303	5.2218e+08	980303	5.2316e+08	99.8126	0.187381	99.8126	0.187381	100
22_24h_ERG_D2			5.15362e+08	526983	5.15362e+08	526983	5.15889e+08	99.8978	0.10215	99.8978	0.10215	100
23_24h_ERG_D3			4.82797e+08	768111	4.82797e+08	768111	4.83565e+08	99.8412	0.158843	99.8412	0.158843	100
24_24h_ERG_D4			5.14921e+08	542842	5.14921e+08	542842	5.15464e+08	99.8947	0.105311	99.8947	0.105311	100
25_48h_D1			3.41017e+08	1.77114e+07	3.41017e+08	1.77114e+07	3.58728e+08	95.0627	4.93727	95.0627	4.93727	100
26_48h_D2			3.46373e+08	1.76502e+07	3.46373e+08	1.76502e+07	3.64023e+08	95.1514	4.84865	95.1514	4.84865	100
27_48h_D3			3.40127e+08	1.77722e+07	3.40127e+08	1.77722e+07	3.57899e+08	95.0343	4.9657	95.0343	4.9657	100
28_48h_D4			3.35312e+08	1.67835e+07	3.35312e+08	1.67835e+07	3.52096e+08	95.2333	4.76674	95.2333	4.76674	100
29_48h_ERG_D1			3.51704e+08	944912	3.51704e+08	944912	3.52649e+08	99.7321	0.267947	99.7321	0.267947	100
30_48h_ERG_D2			3.50019e+08	643472	3.50019e+08	643472	350662688	99.8165	0.183502	99.8165	0.183502	100
31_48h_ERG_D3			3.70886e+08	1.0475e+06	3.70886e+08	1.0475e+06	3.71933e+08	99.7184	0.281636	99.7184	0.281636	100
32_48h_ERG_D4			3.69505e+08	830585	3.69505e+08	830585	3.70335e+08	99.7757	0.224279	99.7757	0.224279	100
PooledQC_01			3.62119e+08	2.9854e+06	3.62119e+08	2.9854e+06	3.65105e+08	99.1823	0.817684	99.1823	0.817684	100
PooledQC_02			3.73598e+08	2.91899e+06	3.73598e+08	2.91899e+06	3.76517e+08	99.2247	0.77526	99.2247	0.77526	100
PooledQC_03			3.59398e+08	2.32953e+06	3.59398e+08	2.32953e+06	3.61728e+08	99.356	0.644	99.356	0.644	100
PooledQC_04_03			3.34377e+08	3.0836e+06	3.34377e+08	3.0836e+06	337460220	99.0862	0.913768	99.0862	0.913768	100
PooledQC_05			3.87546e+08	2.91688e+06	3.87546e+08	2.91688e+06	3.90463e+08	99.253	0.747032	99.253	0.747032	100
PooledQC_06			3.92374e+08	2.99695e+06	3.92374e+08	2.99695e+06	3.95371e+08	99.242	0.758009	99.242	0.758009	100
PooledQC_07			4.17951e+08	3.41753e+06	4.17951e+08	3.41753e+06	4.21368e+08	99.1889	0.811056	99.1889	0.811056	100
PooledQC_08			2.15741e+08	1.65003e+06	2.15741e+08	1.65003e+06	2.17391e+08	99.241	0.759015	99.241	0.759015	100

## Sheet:  Citrate
Citrate
Formula	C6H8O7
			Natural abundance corrected Peak area							Summary statistics			Natural abundance corrected percentage							Summary statistics
File name	Sample ID	Group	M+0	M+1	M+2	M+3	M+4	M+5	M+6	Unlabeled	labeled	Total	M+0	M+1	M+2	M+3	M+4	M+5	M+6	Unlabled percentage	Labled percentage	Total
2_24h_unlabeled_D2			2.44689e+08	0	0	0	0	0	0	2.44689e+08	0	2.44689e+08	100	0	0	0	0	0	0	100	0	100
3_24h_unlabeled_D3			1.90815e+08	628578	0	0	0	0	0	1.90815e+08	628578	1.91443e+08	99.6717	0.328337	0	0	0	0	0	99.6717	0.328337	100
4_24h_unlabeled_D4			3.58132e+08	202798	0	0	0	0	0	3.58132e+08	202798	3.58335e+08	99.9434	0.0565946	0	0	0	0	0	99.9434	0.0565946	100
5_24h_ERG_unlabeled_D1			4.86539e+07	643695	0	0	0	0	0	4.86539e+07	643695	4.92976e+07	98.6943	1.30573	0	0	0	0	0	98.6943	1.30573	100
6_24h_ERG_unlabeled_D2			3.1638e+07	276735	0	0	0	0	0	3.1638e+07	276735	3.19147e+07	99.1329	0.867109	0	0	0	0	0	99.1329	0.867109	100
7_24h_ERG_unlabeled_D3			6.51573e+07	357397	0	0	0	0	0	6.51573e+07	357397	6.55147e+07	99.4545	0.545521	0	0	0	0	0	99.4545	0.545521	100
8_24h_ERG_unlabeled_D4			5.68169e+07	395203	0	0	0	0	0	5.68169e+07	395203	5.72121e+07	99.3092	0.690769	0	0	0	0	0	99.3092	0.690769	100
9_8h_D1			5.67245e+07	6.22008e+06	7.02358e+06	645634	216321	0	0	5.67245e+07	1.41056e+07	7.08301e+07	80.0853	8.78169	9.91609	0.911525	0.305409	0	0	80.0853	19.9147	100
10_8h_D2			8.2186e+07	9.17527e+06	1.02237e+07	988232	247661	0	0	8.2186e+07	2.06349e+07	1.02821e+08	79.9312	8.92355	9.94323	0.96112	0.240866	0	0	79.9312	20.0688	100
11_8h_D3			4.5196e+07	5.47183e+06	6.13992e+06	563607	101106	0	0	4.5196e+07	1.22765e+07	5.74724e+07	78.6394	9.5208	10.6832	0.980656	0.17592	0	0	78.6394	21.3606	100
12_8h_D4			5.01798e+07	4.90884e+06	6.05547e+06	597437	65707.1	0	0	5.01798e+07	1.16275e+07	6.18072e+07	81.1876	7.94218	9.79735	0.966613	0.10631	0	0	81.1876	18.8124	100
13_8h_ERG_D1			1.58478e+07	2.805e+06	1.89999e+06	281919	0	0	0	1.58478e+07	4.98692e+06	2.08347e+07	76.0644	13.4631	9.11936	1.35312	0	0	0	76.0644	23.9356	100
14_8h_ERG_D2			2.10486e+07	3.55207e+06	2.44227e+06	317481	0	0	0	2.10486e+07	6.31183e+06	2.73605e+07	76.9308	12.9825	8.92629	1.16037	0	0	0	76.9308	23.0692	100
15_8h_ERG_D3			1.73981e+07	3.02001e+06	2.07179e+06	296291	0	0	0	1.73981e+07	5.38809e+06	2.27862e+07	76.3537	13.2537	9.0923	1.30031	0	0	0	76.3537	23.6463	100
16_8h_ERG_D4			1.81407e+07	3.02098e+06	2.11167e+06	243847	0	0	0	1.81407e+07	5.3765e+06	2.35172e+07	77.138	12.8458	8.97927	1.03689	0	0	0	77.138	22.862	100
17_24h_D1			1.9518e+08	1.64459e+07	1.6493e+07	1.34071e+06	301280	0	0	1.9518e+08	3.45809e+07	2.29761e+08	84.9492	7.1578	7.17834	0.583522	0.131128	0	0	84.9492	15.0508	100
18_24h_D2			2.12141e+08	1.76296e+07	1.77136e+07	1.38166e+06	375496	0	0	2.12141e+08	3.71004e+07	2.49241e+08	85.1146	7.07333	7.10703	0.554347	0.150656	0	0	85.1146	14.8854	100
19_24h_D3			2.26066e+08	1.88882e+07	1.91146e+07	1.28858e+06	388466	0	0	2.26066e+08	3.96798e+07	2.65746e+08	85.0685	7.10761	7.19279	0.484891	0.14618	0	0	85.0685	14.9315	100
20_24h_D4			1.54462e+08	1.41979e+07	1.35441e+07	1.01576e+06	243150	0	0	1.54462e+08	2.90009e+07	1.83463e+08	84.1925	7.73884	7.3825	0.553659	0.132534	0	0	84.1925	15.8075	100
21_24h_ERG_D1			9.29519e+06	1.21391e+06	977897	0	0	0	0	9.29519e+06	2.19181e+06	1.1487e+07	80.9192	10.5677	8.51308	0	0	0	0	80.9192	19.0808	100
22_24h_ERG_D2			5.46237e+06	1.26219e+06	879804	0	0	0	0	5.46237e+06	2.14199e+06	7.60436e+06	71.8321	16.5982	11.5697	0	0	0	0	71.8321	28.1679	100
23_24h_ERG_D3			5.2104e+06	1.03015e+06	677280	0	0	0	0	5.2104e+06	1.70744e+06	6.91783e+06	75.3184	14.8913	9.79035	0	0	0	0	75.3184	24.6816	100
24_24h_ERG_D4			5.5084e+06	1.31092e+06	833420	0	0	0	0	5.5084e+06	2.14434e+06	7.65274e+06	71.9794	17.1301	10.8905	0	0	0	0	71.9794	28.0206	100
25_48h_D1			3.08201e+08	2.03688e+07	1.84867e+07	1.47199e+06	179617	0	0	3.08201e+08	4.05072e+07	3.48709e+08	88.3836	5.84123	5.30149	0.422126	0.0515093	0	0	88.3836	11.6164	100
26_48h_D2			2.88701e+08	1.85259e+07	1.82215e+07	1.3318e+06	209094	0	0	2.88701e+08	3.82883e+07	3.2699e+08	88.2907	5.66559	5.57251	0.40729	0.0639451	0	0	88.2907	11.7093	100
27_48h_D3			2.4974e+08	1.66478e+07	1.56136e+07	1.05812e+06	237870	0	0	2.4974e+08	3.35574e+07	2.83298e+08	88.1547	5.87643	5.51139	0.373501	0.0839646	0	0	88.1547	11.8453	100
28_48h_D4			2.40384e+08	1.54517e+07	1.56249e+07	1.0782e+06	181312	0	0	2.40384e+08	3.2336e+07	2.7272e+08	88.1431	5.66577	5.72927	0.39535	0.066483	0	0	88.1431	11.8569	100
29_48h_ERG_D1			2.95631e+06	509147	234437	0	0	0	0	2.95631e+06	743584	3.6999e+06	79.9026	13.7611	6.33631	0	0	0	0	79.9026	20.0974	100
30_48h_ERG_D2			2.82398e+06	565851	174836	0	0	0	0	2.82398e+06	740687	3.56466e+06	79.2214	15.8739	4.9047	0	0	0	0	79.2214	20.7786	100
31_48h_ERG_D3			3.31434e+06	335518	146270	0	0	0	0	3.31434e+06	481789	3.79613e+06	87.3084	8.83843	3.85314	0	0	0	0	87.3084	12.6916	100
32_48h_ERG_D4			4.11806e+06	547006	285017	0	0	0	0	4.11806e+06	832023	4.95008e+06	83.1917	11.0504	5.75782	0	0	0	0	83.1917	16.8083	100
PooledQC_01			3.4015e+07	2.91155e+06	1.97851e+06	47121.3	0	0	0	3.4015e+07	4.93718e+06	3.89521e+07	87.325	7.47468	5.07935	0.120972	0	0	0	87.325	12.675	100
PooledQC_02			4.15301e+07	3.01143e+06	2.59614e+06	137881	0	0	0	4.15301e+07	5.74544e+06	4.72755e+07	87.8469	6.36995	5.49151	0.291655	0	0	0	87.8469	12.1531	100
PooledQC_03			4.55198e+07	3.21242e+06	2.84511e+06	172655	0	0	0	4.55198e+07	6.23019e+06	5.175e+07	87.961	6.20758	5.4978	0.333632	0	0	0	87.961	12.039	100
PooledQC_04_03			5.65025e+07	3.10338e+06	2.73897e+06	286776	0	0	0	5.65025e+07	6.12912e+06	6.26316e+07	90.214	4.95497	4.37314	0.457878	0	0	0	90.214	9.78599	100
PooledQC_05			7.97877e+07	4.36661e+06	4.38279e+06	334566	0	0	0	7.97877e+07	9.08397e+06	8.88717e+07	89.7786	4.91339	4.93159	0.376459	0	0	0	89.7786	10.2214	100
PooledQC_06			1.05599e+08	5.8458e+06	5.53142e+06	412950	0	0	0	1.05599e+08	1.17902e+07	1.17389e+08	89.9563	4.97985	4.71204	0.351779	0	0	0	89.9563	10.0437	100
PooledQC_07			1.18211e+08	7.05893e+06	5.87891e+06	548192	0	0	0	1.18211e+08	1.3486e+07	1.31697e+08	89.7598	5.35997	4.46396	0.416252	0	0	0	89.7598	10.2402	100
PooledQC_08			9.72848e+07	5.8108e+06	4.85742e+06	511231	0	0	0	9.72848e+07	1.11795e+07	1.08464e+08	89.693	5.35734	4.47836	0.471335	0	0	0	89.693	10.307	100

## Sheet: 2-HG
2-hydroxyglutarate
Formula	C5H8O5
			Natural abundance corrected Peak area						Summary statistics			Natural abundance corrected percentage						Summary statistics
File name	Sample ID	Group	M+0	M+1	M+2	M+3	M+4	M+5	Unlabeled	labeled	Total	M+0	M+1	M+2	M+3	M+4	M+5	Unlabled percentage	Labled percentage	Total
2_24h_unlabeled_D2			1.19994e+07	47109.2	0	0	0	0	1.19994e+07	47109.2	1.20465e+07	99.6089	0.391061	0	0	0	0	99.6089	0.391061	100
3_24h_unlabeled_D3			1.10938e+07	0	0	0	0	0	1.10938e+07	0	1.10938e+07	100	0	0	0	0	0	100	0	100
4_24h_unlabeled_D4			1.30412e+07	0	0	0	0	0	1.30412e+07	0	1.30412e+07	100	0	0	0	0	0	100	0	100
5_24h_ERG_unlabeled_D1			3.25371e+06	357.559	0	0	0	0	3.25371e+06	357.559	3.25407e+06	99.989	0.0109881	0	0	0	0	99.989	0.0109881	100
6_24h_ERG_unlabeled_D2			2.88829e+06	0	0	0	0	0	2.88829e+06	0	2.88829e+06	100	0	0	0	0	0	100	0	100
7_24h_ERG_unlabeled_D3			3.39009e+06	0	0	0	0	0	3.39009e+06	0	3.39009e+06	100	0	0	0	0	0	100	0	100
8_24h_ERG_unlabeled_D4			3.35593e+06	0	0	0	0	0	3.35593e+06	0	3.35593e+06	100	0	0	0	0	0	100	0	100
9_8h_D1			1.98103e+06	104270	115113	0	0	0	1.98103e+06	219384	2.20041e+06	90.0299	4.73866	5.23144	0	0	0	90.0299	9.97011	100
10_8h_D2			2.31503e+06	134865	112170	0	0	0	2.31503e+06	247035	2.56206e+06	90.358	5.26394	4.3781	0	0	0	90.358	9.64204	100
11_8h_D3			1.91441e+06	83138.7	53195.9	0	0	0	1.91441e+06	136335	2.05074e+06	93.3519	4.05408	2.59398	0	0	0	93.3519	6.64806	100
12_8h_D4			1.84847e+06	123166	85076.8	0	0	0	1.84847e+06	208243	2.05671e+06	89.875	5.9885	4.13655	0	0	0	89.875	10.125	100
13_8h_ERG_D1			1.80801e+06	154449	141861	0	0	0	1.80801e+06	296310	2.10432e+06	85.919	7.33962	6.74141	0	0	0	85.919	14.081	100
14_8h_ERG_D2			2.08384e+06	164004	133997	0	0	0	2.08384e+06	298001	2.38184e+06	87.4886	6.88562	5.62578	0	0	0	87.4886	12.5114	100
15_8h_ERG_D3			1.66162e+06	154675	135880	0	0	0	1.66162e+06	290556	1.95217e+06	85.1163	7.92324	6.96046	0	0	0	85.1163	14.8837	100
16_8h_ERG_D4			1.86952e+06	131539	124064	0	0	0	1.86952e+06	255603	2.12513e+06	87.9724	6.18969	5.83795	0	0	0	87.9724	12.0276	100
17_24h_D1			6.72252e+06	248229	216056	0	0	0	6.72252e+06	464286	7.1868e+06	93.5397	3.45396	3.00629	0	0	0	93.5397	6.46025	100
18_24h_D2			6.31634e+06	242977	249135	0	0	0	6.31634e+06	492111	6.80845e+06	92.772	3.56875	3.6592	0	0	0	92.772	7.22795	100
19_24h_D3			6.50363e+06	269344	221512	0	0	0	6.50363e+06	490856	6.99448e+06	92.9822	3.85081	3.16695	0	0	0	92.9822	7.01776	100
20_24h_D4			6.02707e+06	235146	228971	0	0	0	6.02707e+06	464117	6.49119e+06	92.8501	3.62254	3.52741	0	0	0	92.8501	7.14995	100
21_24h_ERG_D1			1.57018e+06	69597.8	61703.9	0	0	0	1.57018e+06	131302	1.70148e+06	92.2831	4.09042	3.62648	0	0	0	92.2831	7.7169	100
22_24h_ERG_D2			1.3816e+06	89825.7	56499.4	0	0	0	1.3816e+06	146325	1.52793e+06	90.4233	5.87892	3.69778	0	0	0	90.4233	9.57669	100
23_24h_ERG_D3			1.38532e+06	101254	61619.1	0	0	0	1.38532e+06	162874	1.54819e+06	89.4798	6.54018	3.98007	0	0	0	89.4798	10.5202	100
24_24h_ERG_D4			1.48784e+06	93595.3	53294.5	0	0	0	1.48784e+06	146890	1.63473e+06	91.0144	5.72544	3.26015	0	0	0	91.0144	8.98558	100
25_48h_D1			9.99195e+06	378460	275290	0	0	0	9.99195e+06	653749	1.06457e+07	93.859	3.55505	2.58592	0	0	0	93.859	6.14097	100
26_48h_D2			9.49301e+06	414276	255924	0	0	0	9.49301e+06	670200	1.01632e+07	93.4056	4.07624	2.51814	0	0	0	93.4056	6.59437	100
27_48h_D3			9.30535e+06	359761	236133	0	0	0	9.30535e+06	595894	9.90124e+06	93.9816	3.63349	2.38488	0	0	0	93.9816	6.01838	100
28_48h_D4			9.3101e+06	428856	188971	0	0	0	9.3101e+06	617827	9.92792e+06	93.7769	4.3197	1.90343	0	0	0	93.7769	6.22313	100
29_48h_ERG_D1			645589	14537.4	0	0	0	0	645589	14537.4	660126	97.7978	2.20222	0	0	0	0	97.7978	2.20222	100
30_48h_ERG_D2			534181	0	0	0	0	0	534181	0	534181	100	0	0	0	0	0	100	0	100
31_48h_ERG_D3			635597	38633.9	0	0	0	0	635597	38633.9	674231	94.2699	5.73007	0	0	0	0	94.2699	5.73007	100
32_48h_ERG_D4			599063	21932	0	0	0	0	599063	21932	620995	96.4682	3.53176	0	0	0	0	96.4682	3.53176	100
PooledQC_01			3.32621e+06	121664	33149.3	0	0	0	3.32621e+06	154814	3.48102e+06	95.5526	3.49508	0.952287	0	0	0	95.5526	4.44736	100
PooledQC_02			3.77105e+06	47175.8	71922.7	0	0	0	3.77105e+06	119098	3.89015e+06	96.9385	1.2127	1.84884	0	0	0	96.9385	3.06154	100
PooledQC_03			3.68215e+06	96752.5	53007.4	0	0	0	3.68215e+06	149760	3.83191e+06	96.0918	2.52491	1.38332	0	0	0	96.0918	3.90823	100
PooledQC_04_03			3.68766e+06	105191	98614	0	0	0	3.68766e+06	203805	3.89147e+06	94.7628	2.70313	2.53411	0	0	0	94.7628	5.23723	100
PooledQC_05			3.944e+06	83103.7	97694.1	0	0	0	3.944e+06	180798	4.1248e+06	95.6168	2.01473	2.36846	0	0	0	95.6168	4.38319	100
PooledQC_06			4.16758e+06	90167	81353.9	0	0	0	4.16758e+06	171521	4.33911e+06	96.0471	2.07801	1.8749	0	0	0	96.0471	3.95291	100
PooledQC_07			4.37939e+06	118233	94914.7	0	0	0	4.37939e+06	213148	4.59254e+06	95.3588	2.57446	2.06671	0	0	0	95.3588	4.64117	100
PooledQC_08			3.34186e+06	86488.6	53916	0	0	0	3.34186e+06	140405	3.48226e+06	95.968	2.48369	1.5483	0	0	0	95.968	4.032	100

## Sheet: alpha KG
Alpha ketoglutarate
Formula	C5H6O5
			Natural abundance corrected Peak area						Summary statistics			Natural abundance corrected percentage						Summary statistics
File name	Sample ID	Group	M+0	M+1	M+2	M+3	M+4	M+5	Unlabeled	labeled	Total	M+0	M+1	M+2	M+3	M+4	M+5	Unlabled percentage	Labled percentage	Total
2_24h_unlabeled_D2			1.80612e+07	0	0	0	0	0	1.80612e+07	0	1.80612e+07	100	0	0	0	0	0	100	0	100
3_24h_unlabeled_D3			1.64922e+07	0	0	0	0	0	1.64922e+07	0	1.64922e+07	100	0	0	0	0	0	100	0	100
4_24h_unlabeled_D4			1.93373e+07	0	0	0	0	0	1.93373e+07	0	1.93373e+07	100	0	0	0	0	0	100	0	100
5_24h_ERG_unlabeled_D1			4.01051e+06	0	0	0	0	0	4.01051e+06	0	4.01051e+06	100	0	0	0	0	0	100	0	100
6_24h_ERG_unlabeled_D2			3.68071e+06	0	0	0	0	0	3.68071e+06	0	3.68071e+06	100	0	0	0	0	0	100	0	100
7_24h_ERG_unlabeled_D3			4.44056e+06	0	0	0	0	0	4.44056e+06	0	4.44056e+06	100	0	0	0	0	0	100	0	100
8_24h_ERG_unlabeled_D4			4.08547e+06	0	0	0	0	0	4.08547e+06	0	4.08547e+06	100	0	0	0	0	0	100	0	100
9_8h_D1			5.87821e+06	244710	220749	0	0	0	5.87821e+06	465459	6.34367e+06	92.6626	3.85755	3.47983	0	0	0	92.6626	7.33738	100
10_8h_D2			6.70373e+06	361304	163114	0	0	0	6.70373e+06	524418	7.22815e+06	92.7448	4.99857	2.25666	0	0	0	92.7448	7.25522	100
11_8h_D3			6.13769e+06	240069	201586	0	0	0	6.13769e+06	441655	6.57934e+06	93.2872	3.64884	3.06392	0	0	0	93.2872	6.71276	100
12_8h_D4			5.45581e+06	226099	0	0	0	0	5.45581e+06	226099	5.68191e+06	96.0207	3.97927	0	0	0	0	96.0207	3.97927	100
13_8h_ERG_D1			1.86474e+06	57190.2	0	0	0	0	1.86474e+06	57190.2	1.92193e+06	97.0243	2.97567	0	0	0	0	97.0243	2.97567	100
14_8h_ERG_D2			1.80995e+06	1377.18	0	0	0	0	1.80995e+06	1377.18	1.81133e+06	99.924	0.0760312	0	0	0	0	99.924	0.0760312	100
15_8h_ERG_D3			1.6354e+06	0	0	0	0	0	1.6354e+06	0	1.6354e+06	100	0	0	0	0	0	100	0	100
16_8h_ERG_D4			1.66732e+06	0	26780.9	0	0	0	1.66732e+06	26780.9	1.6941e+06	98.4192	0	1.58083	0	0	0	98.4192	1.58083	100
17_24h_D1			1.40494e+07	384734	236299	0	0	0	1.40494e+07	621034	1.46704e+07	95.7668	2.62252	1.61072	0	0	0	95.7668	4.23325	100
18_24h_D2			1.46622e+07	270524	190132	0	0	0	1.46622e+07	460655	1.51229e+07	96.9539	1.78884	1.25724	0	0	0	96.9539	3.04608	100
19_24h_D3			1.41101e+07	384729	273891	0	0	0	1.41101e+07	658621	1.47688e+07	95.5404	2.60502	1.85453	0	0	0	95.5404	4.45955	100
20_24h_D4			1.36678e+07	457706	224869	0	0	0	1.36678e+07	682575	1.43503e+07	95.2435	3.18951	1.56699	0	0	0	95.2435	4.7565	100
21_24h_ERG_D1			2.44953e+06	0	0	0	0	0	2.44953e+06	0	2.44953e+06	100	0	0	0	0	0	100	0	100
22_24h_ERG_D2			2.29784e+06	0	0	0	0	0	2.29784e+06	0	2.29784e+06	100	0	0	0	0	0	100	0	100
23_24h_ERG_D3			2.43807e+06	0	0	0	0	0	2.43807e+06	0	2.43807e+06	100	0	0	0	0	0	100	0	100
24_24h_ERG_D4			2.49242e+06	0	0	0	0	0	2.49242e+06	0	2.49242e+06	100	0	0	0	0	0	100	0	100
25_48h_D1			1.49219e+07	0	260262	0	0	0	1.49219e+07	260262	1.51821e+07	98.2857	0	1.71427	0	0	0	98.2857	1.71427	100
26_48h_D2			1.44015e+07	28736.4	123344	0	0	0	1.44015e+07	152080	1.45535e+07	98.955	0.197453	0.847517	0	0	0	98.955	1.04497	100
27_48h_D3			1.47789e+07	353391	147101	0	0	0	1.47789e+07	500493	1.52794e+07	96.7244	2.31286	0.962742	0	0	0	96.7244	3.2756	100
28_48h_D4			1.43559e+07	183801	137143	0	0	0	1.43559e+07	320944	1.46768e+07	97.8133	1.25232	0.934419	0	0	0	97.8133	2.18674	100
29_48h_ERG_D1			1.73628e+06	0	0	0	0	0	1.73628e+06	0	1.73628e+06	100	0	0	0	0	0	100	0	100
30_48h_ERG_D2			1.5455e+06	0	0	0	0	0	1.5455e+06	0	1.5455e+06	100	0	0	0	0	0	100	0	100
31_48h_ERG_D3			1.65159e+06	0	0	0	0	0	1.65159e+06	0	1.65159e+06	100	0	0	0	0	0	100	0	100
32_48h_ERG_D4			1.78587e+06	0	0	0	0	0	1.78587e+06	0	1.78587e+06	100	0	0	0	0	0	100	0	100
PooledQC_01			6.05714e+06	0	0	0	0	0	6.05714e+06	0	6.05714e+06	100	0	0	0	0	0	100	0	100
PooledQC_02			6.31388e+06	0	0	0	0	0	6.31388e+06	0	6.31388e+06	100	0	0	0	0	0	100	0	100
PooledQC_03			6.50932e+06	0	0	0	0	0	6.50932e+06	0	6.50932e+06	100	0	0	0	0	0	100	0	100
PooledQC_04_03			6.14616e+06	0	0	0	0	0	6.14616e+06	0	6.14616e+06	100	0	0	0	0	0	100	0	100
PooledQC_05			6.98928e+06	0	0	0	0	0	6.98928e+06	0	6.98928e+06	100	0	0	0	0	0	100	0	100
PooledQC_06			7.31625e+06	0	0	0	0	0	7.31625e+06	0	7.31625e+06	100	0	0	0	0	0	100	0	100
PooledQC_07			7.77829e+06	0	0	0	0	0	7.77829e+06	0	7.77829e+06	100	0	0	0	0	0	100	0	100
PooledQC_08			6.4315e+06	0	0	0	0	0	6.4315e+06	0	6.4315e+06	100	0	0	0	0	0	100	0	100

## Sheet: Fumarate
Fumarate
Formula	C4H4O4
			Natural abundance corrected Peak area					Summary statistics			Natural abundance corrected percentage					Summary statistics
File name	Sample ID	Group	M+0	M+1	M+2	M+3	M+4	Unlabeled	labeled	Total	M+0	M+1	M+2	M+3	M+4	Unlabled percentage	Labled percentage	Total
2_24h_unlabeled_D2			2.1063e+07	0	0	0	0	2.1063e+07	0	2.1063e+07	100	0	0	0	0	100	0	100
3_24h_unlabeled_D3			1.96996e+07	0	0	0	0	1.96996e+07	0	1.96996e+07	100	0	0	0	0	100	0	100
4_24h_unlabeled_D4			2.23914e+07	0	0	0	0	2.23914e+07	0	2.23914e+07	100	0	0	0	0	100	0	100
5_24h_ERG_unlabeled_D1			4.36363e+06	0	0	0	0	4.36363e+06	0	4.36363e+06	100	0	0	0	0	100	0	100
6_24h_ERG_unlabeled_D2			4.06957e+06	0	0	0	0	4.06957e+06	0	4.06957e+06	100	0	0	0	0	100	0	100
7_24h_ERG_unlabeled_D3			4.61277e+06	0	0	0	0	4.61277e+06	0	4.61277e+06	100	0	0	0	0	100	0	100
8_24h_ERG_unlabeled_D4			4.51789e+06	0	0	0	0	4.51789e+06	0	4.51789e+06	100	0	0	0	0	100	0	100
9_8h_D1			3.26806e+06	148232	59183.6	0	0	3.26806e+06	207415	3.47547e+06	94.032	4.26508	1.70289	0	0	94.032	5.96798	100
10_8h_D2			3.61805e+06	153364	76271.2	0	0	3.61805e+06	229635	3.84768e+06	94.0319	3.98588	1.98226	0	0	94.0319	5.96814	100
11_8h_D3			3.15164e+06	151243	85473	0	0	3.15164e+06	236716	3.38835e+06	93.0138	4.46361	2.52255	0	0	93.0138	6.98617	100
12_8h_D4			3.16318e+06	73443.4	88396.4	0	0	3.16318e+06	161840	3.32502e+06	95.1327	2.20881	2.65853	0	0	95.1327	4.86734	100
13_8h_ERG_D1			3.49568e+06	412149	138030	0	0	3.49568e+06	550179	4.04586e+06	86.4014	10.1869	3.41163	0	0	86.4014	13.5986	100
14_8h_ERG_D2			3.88746e+06	413732	177341	0	0	3.88746e+06	591073	4.47853e+06	86.8021	9.23811	3.95981	0	0	86.8021	13.1979	100
15_8h_ERG_D3			3.72231e+06	380530	136997	0	0	3.72231e+06	517527	4.23984e+06	87.7937	8.9751	3.23118	0	0	87.7937	12.2063	100
16_8h_ERG_D4			3.5682e+06	333903	144532	0	0	3.5682e+06	478435	4.04664e+06	88.177	8.25136	3.57165	0	0	88.177	11.823	100
17_24h_D1			7.53499e+06	185768	156515	0	0	7.53499e+06	342283	7.87727e+06	95.6548	2.35828	1.98692	0	0	95.6548	4.3452	100
18_24h_D2			7.61088e+06	238310	137843	0	0	7.61088e+06	376153	7.98704e+06	95.2905	2.98372	1.72583	0	0	95.2905	4.70955	100
19_24h_D3			7.89088e+06	246603	149406	0	0	7.89088e+06	396009	8.28688e+06	95.2213	2.97583	1.80292	0	0	95.2213	4.77875	100
20_24h_D4			7.29568e+06	196020	127321	0	0	7.29568e+06	323341	7.61903e+06	95.7561	2.57277	1.67109	0	0	95.7561	4.24386	100
21_24h_ERG_D1			2.52409e+06	136035	60304	0	0	2.52409e+06	196339	2.72043e+06	92.7828	5.0005	2.21671	0	0	92.7828	7.21721	100
22_24h_ERG_D2			2.14102e+06	127004	71226.3	0	0	2.14102e+06	198230	2.33925e+06	91.5259	5.42926	3.04484	0	0	91.5259	8.4741	100
23_24h_ERG_D3			2.46104e+06	122230	33216.3	0	0	2.46104e+06	155446	2.61648e+06	94.059	4.67154	1.2695	0	0	94.059	5.94104	100
24_24h_ERG_D4			2.27204e+06	76703.7	67867.2	0	0	2.27204e+06	144571	2.41661e+06	94.0176	3.17402	2.80837	0	0	94.0176	5.98239	100
25_48h_D1			1.13519e+07	361725	150342	0	0	1.13519e+07	512067	1.18639e+07	95.6838	3.04895	1.26722	0	0	95.6838	4.31616	100
26_48h_D2			1.08465e+07	318862	164687	0	0	1.08465e+07	483549	1.133e+07	95.7322	2.8143	1.45354	0	0	95.7322	4.26784	100
27_48h_D3			1.0407e+07	368025	138708	0	0	1.0407e+07	506733	1.09138e+07	95.3569	3.37212	1.27095	0	0	95.3569	4.64306	100
28_48h_D4			1.02308e+07	290844	166784	0	0	1.02308e+07	457628	1.06885e+07	95.7185	2.7211	1.56041	0	0	95.7185	4.28151	100
29_48h_ERG_D1			1.22365e+06	0	0	0	0	1.22365e+06	0	1.22365e+06	100	0	0	0	0	100	0	100
30_48h_ERG_D2			1.26779e+06	0	0	0	0	1.26779e+06	0	1.26779e+06	100	0	0	0	0	100	0	100
31_48h_ERG_D3			1.2199e+06	0	0	0	0	1.2199e+06	0	1.2199e+06	100	0	0	0	0	100	0	100
32_48h_ERG_D4			1.28261e+06	0	0	0	0	1.28261e+06	0	1.28261e+06	100	0	0	0	0	100	0	100
PooledQC_01			5.28843e+06	60954.5	40409.5	0	0	5.28843e+06	101364	5.38979e+06	98.1193	1.13092	0.749742	0	0	98.1193	1.88067	100
PooledQC_02			5.51015e+06	143631	39598.8	0	0	5.51015e+06	183230	5.69338e+06	96.7817	2.52277	0.695523	0	0	96.7817	3.21829	100
PooledQC_03			5.94433e+06	122880	40805.6	0	0	5.94433e+06	163685	6.10801e+06	97.3202	2.01178	0.668067	0	0	97.3202	2.67984	100
PooledQC_04_03			5.67087e+06	81808	58969	0	0	5.67087e+06	140777	5.81164e+06	97.5777	1.40766	1.01467	0	0	97.5777	2.42233	100
PooledQC_05			6.01925e+06	160537	33300.2	0	0	6.01925e+06	193837	6.21309e+06	96.8802	2.58385	0.535968	0	0	96.8802	3.11982	100
PooledQC_06			6.16445e+06	156154	68389.7	0	0	6.16445e+06	224544	6.389e+06	96.4855	2.44412	1.07043	0	0	96.4855	3.51455	100
PooledQC_07			6.51717e+06	151855	71956.6	0	0	6.51717e+06	223811	6.74098e+06	96.6798	2.25271	1.06745	0	0	96.6798	3.32016	100
PooledQC_08			5.39687e+06	145070	69371.9	0	0	5.39687e+06	214442	5.61131e+06	96.1784	2.58531	1.23629	0	0	96.1784	3.8216	100

## Sheet: Malate
Malate
Formula	C4H6O5
			Natural abundance corrected Peak area					Summary statistics			Natural abundance corrected percentage					Summary statistics
File name	Sample ID	Group	M+0	M+1	M+2	M+3	M+4	Unlabeled	labeled	Total	M+0	M+1	M+2	M+3	M+4	Unlabled percentage	Labled percentage	Total
2_24h_unlabeled_D2			2.89579e+08	0	0	0	0	2.89579e+08	0	2.89579e+08	100	0	0	0	0	100	0	100
3_24h_unlabeled_D3			2.70909e+08	49671.2	0	0	0	2.70909e+08	49671.2	2.70959e+08	99.9817	0.0183316	0	0	0	99.9817	0.0183316	100
4_24h_unlabeled_D4			3.11568e+08	120917	3375.17	0	0	3.11568e+08	124293	3.11692e+08	99.9601	0.0387939	0.00108285	0	0	99.9601	0.0398767	100
5_24h_ERG_unlabeled_D1			5.46154e+07	0	0	0	0	5.46154e+07	0	5.46154e+07	100	0	0	0	0	100	0	100
6_24h_ERG_unlabeled_D2			4.97173e+07	0	0	0	0	4.97173e+07	0	4.97173e+07	100	0	0	0	0	100	0	100
7_24h_ERG_unlabeled_D3			5.73676e+07	0	0	0	0	5.73676e+07	0	5.73676e+07	100	0	0	0	0	100	0	100
8_24h_ERG_unlabeled_D4			5.61052e+07	0	0	0	0	5.61052e+07	0	5.61052e+07	100	0	0	0	0	100	0	100
9_8h_D1			4.13389e+07	2.08291e+06	1.59733e+06	151505	0	4.13389e+07	3.83175e+06	4.51707e+07	91.5172	4.61119	3.53622	0.335406	0	91.5172	8.48281	100
10_8h_D2			4.66825e+07	2.58155e+06	1.65225e+06	171501	0	4.66825e+07	4.4053e+06	5.10878e+07	91.377	5.05316	3.23413	0.335698	0	91.377	8.62299	100
11_8h_D3			4.29069e+07	2.40828e+06	1.49277e+06	102924	0	4.29069e+07	4.00397e+06	4.69109e+07	91.4647	5.13373	3.18215	0.219402	0	91.4647	8.53528	100
12_8h_D4			3.85073e+07	2.09875e+06	1.51759e+06	115973	0	3.85073e+07	3.73231e+06	4.22396e+07	91.1639	4.96868	3.59282	0.274561	0	91.1639	8.83606	100
13_8h_ERG_D1			4.88024e+07	5.36772e+06	2.46701e+06	248890	0	4.88024e+07	8.08362e+06	5.6886e+07	85.7898	9.43593	4.33676	0.437525	0	85.7898	14.2102	100
14_8h_ERG_D2			5.24791e+07	5.8921e+06	2.75722e+06	377983	0	5.24791e+07	9.02731e+06	6.15064e+07	85.323	9.57965	4.48282	0.614542	0	85.323	14.677	100
15_8h_ERG_D3			4.81539e+07	5.25513e+06	2.5611e+06	344235	0	4.81539e+07	8.16047e+06	5.63144e+07	85.5091	9.33178	4.54786	0.611273	0	85.5091	14.4909	100
16_8h_ERG_D4			4.74468e+07	5.21627e+06	2.65509e+06	321366	0	4.74468e+07	8.19273e+06	5.56396e+07	85.2754	9.37511	4.77195	0.577585	0	85.2754	14.7246	100
17_24h_D1			1.08916e+08	3.89287e+06	2.57593e+06	102160	0	1.08916e+08	6.57096e+06	1.15487e+08	94.3102	3.37082	2.23049	0.0884599	0	94.3102	5.68977	100
18_24h_D2			1.09797e+08	4.25844e+06	2.80341e+06	100608	0	1.09797e+08	7.16246e+06	1.16959e+08	93.8761	3.64096	2.39692	0.0860198	0	93.8761	6.1239	100
19_24h_D3			1.13795e+08	4.21812e+06	2.65138e+06	199849	0	1.13795e+08	7.06935e+06	1.20865e+08	94.151	3.48995	2.19368	0.165349	0	94.151	5.84898	100
20_24h_D4			1.02109e+08	4.01348e+06	2.47066e+06	97769.8	0	1.02109e+08	6.58191e+06	1.08691e+08	93.9444	3.69256	2.27311	0.0899521	0	93.9444	6.05563	100
21_24h_ERG_D1			2.86608e+07	2.1201e+06	1.20693e+06	106904	0	2.86608e+07	3.43393e+06	3.20948e+07	89.3007	6.60575	3.76051	0.333087	0	89.3007	10.6993	100
22_24h_ERG_D2			2.73896e+07	2.22546e+06	1.116e+06	50110.1	0	2.73896e+07	3.39157e+06	3.07812e+07	88.9817	7.22993	3.6256	0.162795	0	88.9817	11.0183	100
23_24h_ERG_D3			2.76317e+07	1.93627e+06	1.06619e+06	50451.4	0	2.76317e+07	3.05292e+06	3.06847e+07	90.0507	6.31023	3.47468	0.164419	0	90.0507	9.94933	100
24_24h_ERG_D4			2.83341e+07	2.1762e+06	999450	75598.7	0	2.83341e+07	3.25125e+06	3.15854e+07	89.7065	6.8899	3.16428	0.239347	0	89.7065	10.2935	100
25_48h_D1			1.82771e+08	6.53738e+06	3.75956e+06	147161	0	1.82771e+08	1.04441e+07	1.93215e+08	94.5946	3.38347	1.94579	0.0761641	0	94.5946	5.40542	100
26_48h_D2			1.74318e+08	6.37316e+06	3.51704e+06	182210	0	1.74318e+08	1.00724e+07	1.84391e+08	94.5375	3.45634	1.90738	0.0988173	0	94.5375	5.46254	100
27_48h_D3			1.76705e+08	6.43184e+06	3.42131e+06	171859	0	1.76705e+08	1.0025e+07	1.8673e+08	94.6313	3.44445	1.83222	0.0920357	0	94.6313	5.36871	100
28_48h_D4			1.7264e+08	6.16699e+06	3.55769e+06	174693	0	1.7264e+08	9.89937e+06	1.8254e+08	94.5769	3.37844	1.949	0.0957013	0	94.5769	5.42314	100
29_48h_ERG_D1			1.56551e+07	1.05503e+06	481805	0	0	1.56551e+07	1.53684e+06	1.71919e+07	91.0607	6.13678	2.8025	0	0	91.0607	8.93929	100
30_48h_ERG_D2			1.75203e+07	784725	423142	0	0	1.75203e+07	1.20787e+06	1.87282e+07	93.5505	4.19007	2.25939	0	0	93.5505	6.44946	100
31_48h_ERG_D3			1.46124e+07	959625	426811	0	0	1.46124e+07	1.38644e+06	1.59988e+07	91.3341	5.99809	2.66776	0	0	91.3341	8.66585	100
32_48h_ERG_D4			1.66452e+07	993104	441573	0	0	1.66452e+07	1.43468e+06	1.80799e+07	92.0648	5.49285	2.44234	0	0	92.0648	7.93519	100
PooledQC_01			7.25483e+07	1.77993e+06	1.25231e+06	37386.7	0	7.25483e+07	3.06963e+06	7.56179e+07	95.9406	2.35385	1.6561	0.0494415	0	95.9406	4.05939	100
PooledQC_02			7.79233e+07	2.21404e+06	1.37652e+06	54405.7	0	7.79233e+07	3.64497e+06	8.15683e+07	95.5314	2.71434	1.68757	0.0666996	0	95.5314	4.46861	100
PooledQC_03			8.05104e+07	2.28837e+06	1.2713e+06	63676.6	0	8.05104e+07	3.62334e+06	8.41337e+07	95.6934	2.71992	1.51104	0.0756849	0	95.6934	4.30665	100
PooledQC_04_03			7.61763e+07	2.33438e+06	1.3186e+06	63506.3	9379.46	7.61763e+07	3.72587e+06	79902176	95.337	2.92154	1.65027	0.0794801	0.0117387	95.337	4.66304	100
PooledQC_05			7.90377e+07	2.41855e+06	1.27404e+06	79999.2	0	7.90377e+07	3.77259e+06	8.28103e+07	95.4443	2.92059	1.53851	0.0966055	0	95.4443	4.5557	100
PooledQC_06			8.641e+07	2.6878e+06	1.46123e+06	132705	0	8.641e+07	4.28173e+06	9.06917e+07	95.2788	2.96366	1.6112	0.146326	0	95.2788	4.72119	100
PooledQC_07			8.96617e+07	2.67921e+06	1.43746e+06	92177.6	0	8.96617e+07	4.20884e+06	9.38705e+07	95.5163	2.85415	1.53132	0.0981965	0	95.5163	4.48366	100
PooledQC_08			6.76396e+07	2.22003e+06	1.11995e+06	51982.1	0	6.76396e+07	3.39196e+06	7.10316e+07	95.2247	3.12541	1.57669	0.0731816	0	95.2247	4.77529	100

## Sheet: Succinate
Malate
Formula	C4H6O5
			Natural abundance corrected Peak area					Summary statistics			Natural abundance corrected percentage					Summary statistics
File name	Sample ID	Group	M+0	M+1	M+2	M+3	M+4	Unlabeled	labeled	Total	M+0	M+1	M+2	M+3	M+4	Unlabled percentage	Labled percentage	Total
2_24h_unlabeled_D2			2.41279e+08	535322	3487.73	0	0	2.41279e+08	538809	2.41818e+08	99.7772	0.221374	0.00144229	0	0	99.7772	0.222816	100
3_24h_unlabeled_D3			2.26856e+08	332058	2351.32	0	0	2.26856e+08	334409	2.2719e+08	99.8528	0.146159	0.00103496	0	0	99.8528	0.147194	100
4_24h_unlabeled_D4			2.60567e+08	414653	0	0	0	2.60567e+08	414653	2.60982e+08	99.8411	0.158882	0	0	0	99.8411	0.158882	100
5_24h_ERG_unlabeled_D1			9.31666e+07	46452.9	8068.21	0	0	9.31666e+07	54521.1	9.32211e+07	99.9415	0.0498309	0.00865491	0	0	99.9415	0.0584858	100
6_24h_ERG_unlabeled_D2			8.38428e+07	63341.8	16728.8	0	0	8.38428e+07	80070.6	8.39228e+07	99.9046	0.0754762	0.0199336	0	0	99.9046	0.0954098	100
7_24h_ERG_unlabeled_D3			9.71741e+07	123755	0	0	0	9.71741e+07	123755	9.72979e+07	99.8728	0.127192	0	0	0	99.8728	0.127192	100
8_24h_ERG_unlabeled_D4			9.33979e+07	49338.8	0	0	0	9.33979e+07	49338.8	9.34473e+07	99.9472	0.0527985	0	0	0	99.9472	0.0527985	100
9_8h_D1			2.93979e+07	1.59395e+06	1.1e+06	111294	0	2.93979e+07	2.80524e+06	3.22032e+07	91.2889	4.94965	3.4158	0.3456	0	91.2889	8.71105	100
10_8h_D2			3.54445e+07	1.9595e+06	1.26225e+06	121633	0	3.54445e+07	3.34338e+06	3.87878e+07	91.3803	5.05183	3.25424	0.313585	0	91.3803	8.61965	100
11_8h_D3			2.58676e+07	1.53434e+06	1.02872e+06	72122.4	0	2.58676e+07	2.63518e+06	2.85028e+07	90.7546	5.38313	3.60918	0.253036	0	90.7546	9.24535	100
12_8h_D4			2.68532e+07	1.41913e+06	956091	62538.5	0	2.68532e+07	2.43776e+06	2.9291e+07	91.6774	4.84493	3.26411	0.213508	0	91.6774	8.32255	100
13_8h_ERG_D1			7.98036e+06	609152	332252	0	0	7.98036e+06	941404	8.92176e+06	89.4482	6.82771	3.72406	0	0	89.4482	10.5518	100
14_8h_ERG_D2			8.65939e+06	751375	363825	0	0	8.65939e+06	1.1152e+06	9.77459e+06	88.5908	7.68702	3.72215	0	0	88.5908	11.4092	100
15_8h_ERG_D3			7.64691e+06	738820	313084	0	0	7.64691e+06	1.0519e+06	8.69881e+06	87.9075	8.49334	3.59916	0	0	87.9075	12.0925	100
16_8h_ERG_D4			7.95452e+06	726316	335446	0	0	7.95452e+06	1.06176e+06	9.01628e+06	88.2239	8.05561	3.72045	0	0	88.2239	11.7761	100
17_24h_D1			5.67659e+07	2.4888e+06	1.50877e+06	106437	0	5.67659e+07	4.104e+06	6.08699e+07	93.2578	4.08872	2.47867	0.174859	0	93.2578	6.74225	100
18_24h_D2			5.21679e+07	2.48338e+06	1.51643e+06	89353.2	0	5.21679e+07	4.08917e+06	5.62571e+07	92.7313	4.41435	2.69554	0.15883	0	92.7313	7.26873	100
19_24h_D3			5.74075e+07	2.52756e+06	1.61489e+06	146710	0	5.74075e+07	4.28916e+06	6.16966e+07	93.048	4.09675	2.61747	0.237793	0	93.048	6.95202	100
20_24h_D4			5.15233e+07	2.2456e+06	1.46781e+06	123760	0	5.15233e+07	3.83718e+06	5.53605e+07	93.0687	4.05633	2.65137	0.223553	0	93.0687	6.93126	100
21_24h_ERG_D1			7.77285e+06	409171	176194	0	0	7.77285e+06	585365	8.35821e+06	92.9965	4.89544	2.10803	0	0	92.9965	7.00347	100
22_24h_ERG_D2			7.41492e+06	355187	170203	0	0	7.41492e+06	525390	7.94031e+06	93.3833	4.47321	2.14353	0	0	93.3833	6.61674	100
23_24h_ERG_D3			7.11078e+06	305483	180903	0	0	7.11078e+06	486386	7.59717e+06	93.5978	4.02102	2.38119	0	0	93.5978	6.4022	100
24_24h_ERG_D4			6.50822e+06	386576	174343	0	0	6.50822e+06	560920	7.06914e+06	92.0652	5.46851	2.46626	0	0	92.0652	7.93477	100
25_48h_D1			1.16063e+08	5.00986e+06	3.05669e+06	173148	0	1.16063e+08	8.23969e+06	1.24303e+08	93.3713	4.03037	2.45907	0.139296	0	93.3713	6.62873	100
26_48h_D2			1.14608e+08	4.83805e+06	2.95386e+06	148135	0	1.14608e+08	7.94004e+06	1.22548e+08	93.5209	3.94788	2.41037	0.120879	0	93.5209	6.47913	100
27_48h_D3			1.10454e+08	4.74628e+06	2.80274e+06	155232	0	1.10454e+08	7.70425e+06	1.18158e+08	93.4797	4.01688	2.37203	0.131376	0	93.4797	6.52028	100
28_48h_D4			1.10632e+08	4.89797e+06	2.73617e+06	156687	0	1.10632e+08	7.79083e+06	1.18423e+08	93.4212	4.13601	2.31051	0.132312	0	93.4212	6.57883	100
29_48h_ERG_D1			4.50348e+06	130732	79859.2	0	0	4.50348e+06	210591	4.71407e+06	95.5327	2.77322	1.69406	0	0	95.5327	4.46728	100
30_48h_ERG_D2			3.92809e+06	149683	46475.6	0	0	3.92809e+06	196159	4.12425e+06	95.2438	3.62935	1.12689	0	0	95.2438	4.75624	100
31_48h_ERG_D3			4.25664e+06	210724	64393.3	0	0	4.25664e+06	275118	4.53176e+06	93.9291	4.64994	1.42093	0	0	93.9291	6.07088	100
32_48h_ERG_D4			4.60583e+06	190323	76146.1	0	0	4.60583e+06	266469	4.8723e+06	94.5309	3.90622	1.56284	0	0	94.5309	5.46906	100
PooledQC_01			5.4896e+07	1.0299e+06	608864	38664.8	0	5.4896e+07	1.67742e+06	5.65734e+07	97.035	1.82046	1.07624	0.0683445	0	97.035	2.96504	100
PooledQC_02			5.85061e+07	1.01702e+06	630624	10928.1	0	5.85061e+07	1.65857e+06	6.01647e+07	97.2433	1.6904	1.04816	0.0181637	0	97.2433	2.75672	100
PooledQC_03			5.77461e+07	1.21351e+06	589628	25811.7	0	5.77461e+07	1.82895e+06	5.95751e+07	96.93	2.03693	0.989723	0.0433264	0	96.93	3.06998	100
PooledQC_04_03			5.50017e+07	992066	624274	6573.61	0	5.50017e+07	1.62291e+06	5.66246e+07	97.1339	1.75201	1.10248	0.0116091	0	97.1339	2.86609	100
PooledQC_05			6.35585e+07	1.17609e+06	663719	58275.9	0	6.35585e+07	1.89809e+06	6.54566e+07	97.1002	1.79675	1.01398	0.0890298	0	97.1002	2.89976	100
PooledQC_06			6.54148e+07	1.38195e+06	667487	61247.3	0	6.54148e+07	2.11068e+06	6.75255e+07	96.8742	2.04656	0.988496	0.0907025	0	96.8742	3.12576	100
PooledQC_07			7.23352e+07	1.37518e+06	810042	39702.2	0	7.23352e+07	2.22493e+06	7.45601e+07	97.0159	1.84439	1.08643	0.0532485	0	97.0159	2.98407	100
PooledQC_08			6.30987e+07	1.16942e+06	685003	41442.1	0	6.30987e+07	1.89586e+06	6.49945e+07	97.083	1.79926	1.05394	0.0637625	0	97.083	2.91696	100
