# Supplementary material for: Multiomic analysis reveals a key BCAT1 role in mTOR activation by B cell receptor and TLR9
Source: J Clin Invest. 2025 Sep 9;135(22):e186258. doi: 10.1172/JCI186258 (PMC12618069; doi:10.1172/JCI186258)
Supplement: Supplemental table 5 [file jci-135-186258-s043.xlsx]

## Sheet: Sheet1
Sample Name	Unstim	Unstim	Unstim	Unstim	IgM+CpG	IgM+CpG	IgM+CpG	IgM+CpG	CD40L+IL4	CD40L+IL4	CD40L+IL4	CD40L+IL4	Unstim+ERG	Unstim+ERG	Unstim+ERG	Unstim+ERG	IgM+CpG+ERG	IgM+CpG+ERG	IgM+CpG+ERG	IgM+CpG+ERG	CD40L+IL4+ERG	CD40L+IL4+ERG	CD40L+IL4+ERG	CD40L+IL4+ERG
glyoxylate	11333.7	11527	29718.4	6142.17	36967	31117.7	44554.1	40222.8	49371.6	48369.5	55031	33227.5	17970	2874.42	13352.6	10258	23676.7	34512.1	45166.1	29479	38231.4	24367.3	36922.4	43941.2
glycolate	54755.4	90473.5	65210.3	51550.5	50713	31827.1	37197.1	45564.2	65268.6	37904.4	35051.9	38715.9	16341.8	37582.6	44923.6	18075.6	30613.5	44742.1	28217.5	67648.2	15371.8	46165.1	51900.8	29535.2
pyruvate	26211.1	26353.5	23261.4	23306.5	14796.9	30931.3	18962.8	37065.6	13097.7	30317.9	11714.7	46473.4	24491.4	11967.3	21561.6	19416.9	9224.73	17328.1	13674.6	23330.5	91582.4	16750.4	40994	12642.6
lactate	5.37223e+06	5.95001e+06	5.76783e+06	4.00483e+06	1.58363e+07	1.66811e+07	1.60952e+07	1.87327e+07	1.61325e+07	1.28208e+07	1.66434e+07	1.43514e+07	5.64252e+06	6.51366e+06	7.50706e+06	5.31202e+06	1.47183e+07	1.49009e+07	1.28825e+07	1.4612e+07	1.55014e+07	1.77568e+07	1.29297e+07	1.57153e+07
2-oxobutanoate	160399	247351	165864	331338	380513	646938	683163	598792	923722	642619	451871	579996	273380	337504	262918	243527	761967	428042	1.00513e+06	738549	811850	823144	912020	666509
acetoacetate	205653	166613	224064	183541	601765	830436	899972	522164	726761	751602	548826	634688	237877	263172	339184	193876	1.4502e+06	826752	734711	929092	898840	846857	637845	710686
glycerate	32174.5	83960.7	44184.9	55847.5	45506.5	64498.4	35074.5	48506.7	71277.6	74918.3	57798.9	83892.1	70326.3	54681.2	23051.7	88091.5	90888.2	54398.7	56518.4	48004.5	26819.7	80587.1	74435.8	68865.9
uracil	333361	133489	172638	228524	856620	1.64835e+06	996470	1.40635e+06	765181	826904	535010	913950	322571	318412	340115	290648	1.12282e+06	929822	1.30939e+06	1.55154e+06	683270	819047	575247	685324
fumarate	604212	605420	952238	969364	2.40852e+06	2.82831e+06	2.41124e+06	2.78262e+06	2.94527e+06	2.46175e+06	2.87248e+06	2.30115e+06	569439	583385	634896	768986	2.4602e+06	2.54518e+06	2.16521e+06	2.19912e+06	2.07836e+06	1.8762e+06	2.70131e+06	1.80269e+06
Maleic acid	642882	547707	727439	814436	3.15487e+06	3.18979e+06	2.74523e+06	2.71274e+06	1.93325e+06	2.01443e+06	2.46053e+06	2.16227e+06	758315	851802	581487	412589	1.98282e+06	1.84981e+06	1.7376e+06	2.3378e+06	2.05983e+06	2.03645e+06	1.68519e+06	2.17153e+06
2-keto-isovalerate	594159	558838	680653	619155	2.67492e+06	3.77497e+06	2.77922e+06	2.97816e+06	2.36315e+06	1.4929e+06	2.07641e+06	2.23253e+06	479322	425227	501491	588800	2.20682e+06	2.02128e+06	2.29253e+06	2.06311e+06	2.17252e+06	1.77923e+06	1.58122e+06	2.19273e+06
Guanidoacetic acid	162177	38278.2	147366	201554	226420	296402	396632	414096	422742	383013	243639	452429	200174	204822	254043	267453	409910	310422	530501	507416	659088	414366	308652	401787
succinate	2.69805e+06	2.13441e+06	1.71121e+06	2.45256e+06	6.87737e+06	4.94176e+06	5.62059e+06	3.88044e+06	8.1354e+06	3.64773e+06	2.9268e+06	4.09446e+06	2.14965e+06	1.54681e+06	2.20718e+06	2.38614e+06	2.4722e+06	3.3224e+06	3.63879e+06	3.96189e+06	3.35284e+06	2.94343e+06	2.77281e+06	5.40459e+06
Methylmalonic acid	3.72112e+06	4.20659e+06	3.07524e+06	3.7292e+06	5.86474e+06	7.20646e+06	5.54864e+06	5.81517e+06	8.79018e+06	4.71174e+06	7.03226e+06	4.80813e+06	3.0447e+06	2.91984e+06	3.67497e+06	3.41033e+06	3.7793e+06	7.44373e+06	4.34568e+06	6.04447e+06	5.60657e+06	3.90118e+06	3.64802e+06	2.82839e+06
3-S-methylthiopropionate	N/A	N/A	N/A	N/A	2539.53	2522.93	2421.49	2525.11	N/A	3364.08	4188.52	N/A	N/A	N/A	1684.43	4643.13	N/A	5045.01	1683.28	1683.28	3364.04	5077.52	4204.72	4204.48
nicotinate	11837.1	37039.1	12295	6710.06	5395.49	42488.8	15544	32994.2	32752.4	18118.2	26004.3	22753.5	7457.14	43927.7	37486.2	43951.5	18732.3	20450.7	10220.2	16911.8	4186	N/A	6297.66	4020.01
taurine	4.97408e+07	5.85199e+07	4.69046e+07	5.75389e+07	5.57435e+07	6.90242e+07	6.13048e+07	6.79136e+07	5.98225e+07	4.41956e+07	5.95713e+07	6.22733e+07	6.16023e+07	6.06691e+07	4.95248e+07	5.48149e+07	6.53142e+07	5.97827e+07	5.97025e+07	6.88603e+07	6.54065e+07	6.67787e+07	5.92615e+07	4.9809e+07
Pyroglutamic acid	435115	160300	267371	198719	551608	657566	737751	650321	377783	473895	708670	516536	153208	260922	171361	225813	607587	529699	647788	500561	557237	591251	1.01376e+06	518498
Citraconic acid	1.08801e+06	693870	855169	498398	3.75089e+06	3.30779e+06	2.87915e+06	3.5029e+06	3.00456e+06	3.02444e+06	3.46542e+06	2.54006e+06	983137	731061	914353	1.02169e+06	2.27508e+06	3.65353e+06	4.71413e+06	3.26594e+06	3.86266e+06	3.2206e+06	3.09797e+06	3.64019e+06
2-ketohaxanoic acid	18426.6	42432.8	38795.2	40527.9	25848.5	31101.5	24945.1	21362.8	28707.9	37270.3	19226.7	21989.4	31589.7	49466.2	29345.5	54747.4	29680	30067.8	18818.1	57478.5	38784.8	59770	35199.3	37600.1
N-Acetyl-L-alanine	493789	515113	526613	564223	381969	695988	414573	637846	643005	425170	684178	556969	646874	472524	586428	357809	452240	532169	545460	529049	717862	517296	638055	693655
oxaloacetate	623662	699384	495787	560924	321294	628858	531243	702910	735600	418892	569869	657275	508227	485940	675131	810871	346240	611300	730179	586632	729704	844471	562238	745400
Hydroxyisocaproic acid	34081.1	31158.4	10155.8	9742.83	13748.6	134949	28607.6	40878.9	65574	103144	15993.3	33332.9	29558	35689	38306.2	N/A	51642.8	59265.1	64176.2	104103	55309.9	67376.8	82608.3	82324.2
malate	3881236	3.4207e+06	3.4838e+06	2.912e+06	2.15041e+07	2.27369e+07	2.39338e+07	2.42122e+07	2.08757e+07	2.12337e+07	2.49058e+07	1.36497e+07	2.11124e+06	3.31035e+06	3.06607e+06	2.2002e+06	1.61015e+07	18974864	1.14687e+07	1.49686e+07	1.51472e+07	1.79668e+07	1.55547e+07	1.36948e+07
hypoxanthine	459705	807919	981895	646307	1.73165e+06	2.03293e+06	2.19277e+06	3.89859e+06	2.8859e+06	3.22588e+06	2.08787e+06	2.74728e+06	415514	474498	348909	495050	1.49353e+06	1.27752e+06	611868	1.4636e+06	1.44127e+06	1.53969e+06	1.89871e+06	1.74066e+06
anthranilate	22239.1	42388.3	40750.2	46092.1	14206.7	120109	43788.2	55435.6	133584	71407.8	46260.6	41709	38227.1	70948.2	50479.8	108685	68139.4	35843.4	27732.5	63710.2	63535.2	53412.5	60098	17930.4
p-aminobenzoate	480404	805954	574800	493781	348655	258027	381832	287110	512870	531070	540840	520734	271404	321561	264081	348015	312045	282004	272458	282919	486195	445872	401687	281151
p-hydroxybenzoate	119145	100766	230460	133611	207799	220461	234777	274763	199376	260054	122538	105574	241674	124963	209191	195030	181944	252481	240948	195477	138417	162510	176460	147433
acetylphosphate	232577	488270	1.32367e+06	299526	292787	394345	424756	606016	786539	561976	930646	927914	656353	868912	625534	488849	669848	998244	284308	473915	412113	1.03785e+06	453133	1.13891e+06
Carbamoyl phosphate	5.47333e+07	3.75551e+07	6.02134e+07	5.99826e+07	7.42856e+07	9.6693e+07	9.49691e+07	9.68191e+07	9.69689e+07	9.13792e+07	9.42149e+07	4.71357e+07	7.51217e+07	7.42057e+07	2.49466e+07	4.09366e+07	1.22013e+08	3.32338e+07	1.00796e+08	7.92684e+07	4.09108e+07	1.02492e+08	6.28168e+07	8.13543e+07
a-ketoglutarate	140760	175673	123841	194021	506188	417061	244698	273785	357780	513518	298777	438363	236375	175003	148048	62616	418896	255245	426217	213691	494470	365349	510233	405892
Phenylpropiolic acid	463128	407065	470793	704143	1.19999e+06	1.22849e+06	1.57172e+06	1.3854e+06	1.14688e+06	875312	983185	967937	538390	502107	460007	329301	756027	1.0868e+06	887115	869666	734369	751680	971575	867859
2-oxo-4-methylthiobutanoate	47493.8	60786.6	31555.7	39952	30326.2	49044.7	32981.3	32242.7	36947.2	45969.3	55401	46353.3	67338.4	56177	55249.9	87507.5	44155.4	39333.3	39427.8	44981.6	63177.5	42542.1	68137.9	83655.1
2-Hydroxy-2-methylbutanedioic acid	941805	753195	1.50504e+06	924638	835202	877531	1040061	982465	852490	823266	851976	733229	657129	1.24438e+06	829906	687586	973468	998834	970234	931576	1.08206e+06	780138	1.12014e+06	960189
3-methylphenylacetic acid	38131.1	42669.3	36035.5	10421.3	56179.4	17288.2	33261.9	41930.2	44273.4	41451.6	32872.1	34137.6	42474.3	44384.2	18347.8	33734.1	16077.7	22193.9	38909.4	23122.8	24234.8	29675.7	26639.3	15247.9
xanthine	191702	180817	210122	240862	108639	120259	148689	157564	487043	221765	187320	317834	350202	238888	223605	236316	109751	155853	252174	170788	247741	161948	240419	551960
Hydroxyphenylacetic acid	32932.1	66772.8	80729.3	89819.3	126569	121177	48264.8	37544.3	93895.8	35770.9	105249	125771	54057.8	91504.5	52902.9	57908.9	139442	69997.2	67320.3	104329	77469.6	55936	65228.5	91270.9
2,3-dihydroxybenzoic acid	323957	209492	285760	198147	367518	249095	78356.1	41193.9	77849.7	251023	89702	156281	168428	39005.8	176426	111597	217424	97643.7	194924	230060	196121	283687	286104	134187
orotate	66966.4	104121	74902.4	38738.9	314214	409050	256667	386449	349756	238789	238433	274289	77647	81768.2	109084	113870	289875	308334	321234	380854	256998	289262	373804	299318
dihydroorotate	430349	551144	621803	588672	453568	368266	498222	618136	399965	290663	670244	749009	687564	499951	425965	471350	602645	516207	345431	292332	490769	179766	783081	349041
allantoin	91168.3	69074.1	104998	112368	253341	222834	345490	160002	246463	117328	117232	125611	68389.1	94946.2	83251.5	107168	99256.3	153459	149280	165524	134442	124459	130429	89212.2
Aminoadipic acid	204292	208359	138787	207970	793208	751852	323920	872091	546662	417851	646210	394490	160852	238564	223388	154042	900943	697840	766472	673337	333630	497822	421052	629256
Indole-3-carboxylic acid	97121.7	111052	77576.6	84669.4	372459	444002	414404	537596	292427	265738	254618	339768	87571.7	186725	282152	211455	513394	494895	621193	415497	452775	431304	358211	109141
phenylpyruvate	5030.86	6695.72	1646.86	N/A	2501.9	4218.18	10046.2	5042.91	1683.28	5047.1	1742.11	5063.17	5064.53	5885.41	3230.09	4574.56	3380.58	7658.07	2511.47	10927.6	5945.14	1683.72	4168.32	3236.27
Atrolactic acid	3374.88	6603.47	7053.07	4181.27	15107.6	11568.6	9254.34	18851.5	15957.6	24405.9	30164.6	27460.2	9242.13	3336.75	7164.07	5049.75	12556.2	4370.96	30671.4	13672.8	18507.6	13852.3	15093.5	22801.3
Phenyllactic acid	11577.8	11778.6	30282.1	11775.7	24222.3	15087.2	21040	10935.7	9252.41	26921.3	26063.9	5885.38	15963.7	10930.9	15151.1	15151.5	22608.6	22713.2	22723.6	20180.1	17668.4	25235.5	23429.6	7571.54
quinolinate	970560	906387	1.44584e+06	1.1419e+06	3.59624e+06	2.81168e+06	2.50106e+06	2.856e+06	1.74673e+06	1.64962e+06	1.86046e+06	1.46792e+06	691933	503135	455457	861011	2.11359e+06	1.49225e+06	1.87597e+06	1.62185e+06	1.30591e+06	905639	1.38328e+06	1.16818e+06
phosphoenolpyruvate	351311	144846	256357	408492	654104	666938	573631	555425	1.06128e+06	897275	809442	1.39973e+06	453812	272946	476158	539253	574952	392275	835389	581334	803933	954135	780352	902953
Uric acid	11330.2	14548.1	12229.4	21663.9	21790.3	24145.2	16847.1	12714.3	34484	15131.8	18754.2	10176.9	11936.4	14661.5	2353.37	12160.9	46435.9	8107.41	3202.26	24226.2	17184.1	11592.4	12215.8	13403.9
dihydroxy-acetone-phosphate	369226	690000	512336	489025	943278	1.17402e+06	1.15359e+06	1.19727e+06	854513	926963	892084	1.05465e+06	267364	415980	707031	626331	1.27291e+06	1.14421e+06	1.28994e+06	1.07916e+06	1.12405e+06	1.08267e+06	971010	1.23864e+06
D-glyceraldehdye-3-phosphate	111691	276813	324937	232026	406366	302371	283779	247097	327006	263335	248685	300187	293451	319364	269717	350162	334527	270278	265910	246249	472581	382973	455586	462302
sn-glycerol-3-phosphate	3.22809e+06	5.26631e+06	3.68865e+06	4.87402e+06	8.10503e+06	7.79134e+06	8.03351e+06	7.79478e+06	3.11675e+06	3.11456e+06	3.21966e+06	3.44846e+06	3.97319e+06	2.95307e+06	3.42382e+06	3.94164e+06	4.8296e+06	6.18669e+06	4.74949e+06	4.9929e+06	2.0137e+06	1.92727e+06	2.10674e+06	2.27608e+06
shikimate	N/A	N/A	N/A	N/A	N/A	N/A	N/A	N/A	N/A	N/A	N/A	N/A	N/A	N/A	N/A	N/A	N/A	N/A	N/A	N/A	N/A	N/A	N/A	N/A
aconitate	458345	867623	596356	393134	2.61848e+06	3.00222e+06	3.33482e+06	3.07798e+06	2.76693e+06	3.15999e+06	3.47857e+06	2.55644e+06	786889	1.33801e+06	850654	717911	3.58903e+06	4.21827e+06	3.40455e+06	4.00674e+06	1.85613e+06	4.17121e+06	3.48924e+06	3.98679e+06
allantoate	27733.6	14376.1	23394.9	14297.5	408823	519544	451669	425580	138572	146268	195182	187610	71469.1	25172.8	19356.6	33734	262103	700758	391268	473091	97382.4	190104	201891	193103
Ascorbic acid	174339	231605	198795	114102	145960	98450.4	170603	156993	216754	190636	233429	226655	109502	124091	104181	219557	86773.7	232128	84497.6	151438	239449	197396	216859	189541
2-Isopropylmalic acid	1.04298e+06	1.2362e+06	752024	1.00088e+06	1.10084e+06	1.62337e+06	1.12603e+06	1.00125e+06	772311	1.31118e+06	940545	637923	753200	989574	1.05421e+06	995529	793600	440115	907967	1.36335e+06	976759	725236	846944	782344
N-carbamoyl-L-aspartate-nega	27794.1	23809.2	25160.8	26021.3	366774	401236	337232	371847	185800	161307	148040	185812	27714.1	29541.2	21865.8	47955.5	315856	558358	528609	460997	157321	148071	178348	179284
Pyrophosphate	1.99958e+07	1.75986e+07	2.00715e+07	1.79355e+07	2.66599e+07	2.64366e+07	2.62318e+07	2.67521e+07	2.28427e+07	2.89903e+07	2.28974e+07	2.82612e+07	1.86089e+07	1.9003e+07	1.84925e+07	2.20159e+07	2.87727e+07	2.14091e+07	2.13569e+07	1.18845e+07	1.65837e+07	2.01166e+07	1.55693e+07	2.12249e+07
glucono-?-lactone	40027.3	2691.87	16813	19462.8	5047.76	7933.54	7703.17	1699.88	7568.01	5065.91	3478.99	10475.4	6852.22	12565.6	28605.7	5868.83	2523.84	13459	19963.3	6373.68	5803.02	8413.95	11757.2	8445.72
myo-inositol	4.15832e+06	5.16606e+06	1.94806e+06	4.08268e+06	4.96845e+06	4.55913e+06	2.43357e+06	2.52975e+06	1.4467e+07	8.35313e+06	6.00415e+06	6.01659e+06	6.13049e+06	4.05867e+06	3.5316e+06	4.94437e+06	5.66223e+06	4.5769e+06	4.68806e+06	3.73132e+06	8.65414e+06	3.81007e+06	6.27103e+06	5.57288e+06
hydroxyphenylpyruvate	5888.03	3380.59	1684	2523.75	2657.21	5046.76	8429	N/A	2521.96	N/A	1683.28	4155.52	2654.94	N/A	N/A	1703.49	N/A	N/A	2523.77	6691.41	N/A	N/A	6018.27	N/A
homocysteic acid	98091.3	90759	165757	135457	36943	67965.3	36002.4	30059.7	58885.1	26159.8	22661.6	48542.7	87121	80079.4	88498.5	71345.7	48620.7	49876	46267.4	53833.9	39421	44207.5	39517.8	20412.6
4-Pyridoxic acid	191017	155871	124825	121087	109451	123900	90984.6	150561	72216.7	84780.5	144097	57927	117632	115079	66587.7	105403	130793	126993	112564	108137	55108.3	39479.6	66806	102282
3-phosphoglycerate	156218	261987	335688	359701	684851	818780	731561	386331	974071	1.1125e+06	1.1327e+06	1.42588e+06	130252	259390	321358	394640	851573	774626	701607	506285	875603	1.09435e+06	815437	1.03067e+06
Indoleacrylic acid	53164.3	45306.7	59274.3	82916.7	258506	120729	154495	163115	99358.7	119328	96820.7	200997	34076.7	46494.3	55930.7	38530.2	150087	95518.6	147600	137824	105328	139882	130212	155075
Kynurenic acid	129936	116339	162296	164941	339495	290010	300426	312381	225462	212108	187874	253060	162655	205734	199187	189402	326656	304906	319344	353619	267568	179988	260390	192155
citrate-isocitrate	6.00525e+06	5.06924e+06	6.40668e+06	6.97272e+06	5.04474e+07	8.71838e+07	7.24732e+07	6.39652e+07	5.76708e+07	6.73374e+07	5.38282e+07	4.64718e+07	8.45828e+06	6.2872e+06	1.43582e+07	5.33714e+06	7.14849e+07	7.0698e+07	7.83925e+07	7.13462e+07	6.47512e+07	5.34945e+07	5.76086e+07	5.94044e+07
isocitrate	153236	118804	132858	78641.7	871043	672243	885752	703952	636715	515159	557689	423379	188245	113414	90916.1	224317	784182	665216	887748	710722	692380	627342	629882	889218
citrate	1.92921e+06	2.02108e+06	2.35642e+06	6.04377e+06	2.50661e+07	3.09106e+07	2.80081e+07	2.97323e+07	2.72542e+07	2.03327e+07	2.15463e+07	2.44216e+07	3.16435e+06	3.36342e+06	3.87339e+06	2.92911e+06	2.96998e+07	2.93311e+07	2.93345e+07	3.18116e+07	2.52711e+07	2.52078e+07	2.75682e+07	3.23967e+07
2-dehydro-D-gluconate	11791	10095.5	11787.7	8243.98	16172.5	15081.3	16403	20190.5	14761.3	15875.1	23547.1	6697.66	11756.3	15947	10958.6	16825.8	13458.8	13454.5	25055.8	18459	23522.6	28028.7	24390.4	26926.8
D-gluconate	41305.4	48196.6	42094.7	40210	62246.3	52158.5	43741.1	60572.2	46236.9	48795.1	44607.9	48754.1	29445.3	27758.8	33655.9	17666.3	53837.3	42905.1	42649.9	29550.3	68099.1	64112.7	49379.7	62099.3
D-erythrose-4-phosphate	125036	73360.8	157265	103817	116244	87270.1	157739	140313	112811	94030.3	81537.4	116623	88733.4	152186	53542.2	61694.6	144482	120835	145950	143200	123819	95772.5	111814	109457
Xanthurenic acid	31683.6	121379	112521	102433	121261	144348	240044	95766.3	127237	159949	177699	168328	152665	135048	167795	112322	169866	206945	119566	246019	76460.4	177033	149380	142270
lipoate	N/A	N/A	N/A	N/A	4206.1	N/A	N/A	1683.4	N/A	N/A	N/A	2523.72	N/A	N/A	N/A	N/A	N/A	N/A	2527.07	N/A	N/A	N/A	N/A	2523.78
D-glucarate	27839.6	18009.7	43008	21412.1	52538.1	43587.7	23605.6	57688.2	41247.5	30206	42970.2	47393.2	32581	31718.8	39514.1	46826.3	62295.5	48933.3	28304.6	41221.3	35224.4	46112.1	21859.4	33691.3
deoxyribose-phosphate	278236	75395.3	163588	99507.5	485238	529401	486839	360195	245276	231249	303551	305628	156713	239220	117628	216528	381664	355276	379909	360892	407413	212506	327402	253455
pantothenate	1.39378e+06	1.40075e+06	1.6601e+06	1.86007e+06	1.43614e+07	1.92697e+07	1.95066e+07	1.62462e+07	4.66802e+06	5.20949e+06	4.59355e+06	4.61774e+06	862649	662928	1.38399e+06	747865	4.63182e+06	4.10219e+06	5.65874e+06	5.97098e+06	2.09313e+06	2.56803e+06	1.65305e+06	1.9088e+06
prephenate	N/A	1683.32	N/A	N/A	N/A	2523.72	N/A	N/A	N/A	N/A	N/A	N/A	N/A	N/A	1683.4	N/A	N/A	N/A	1683.28	N/A	N/A	N/A	N/A	3364.01
deoxyuridine	5888.42	4210.86	2524.05	5060.42	4306.22	N/A	3275.81	5054.51	5048.21	1683.62	1662.36	N/A	16829	16831.2	10106.2	2441.09	2515.75	8415.23	4207.67	6644.56	N/A	4883.73	8422.81	N/A
ribose-phosphate	526341	903673	876478	767227	1.40185e+06	1.24177e+06	1.55892e+06	1.51292e+06	1.29238e+06	1.11854e+06	1.03168e+06	887264	579182	671504	418999	516769	919492	955524	830176	763944	1.33623e+06	849762	799167	780683
thymidine	N/A	4223.51	2523.72	2623.22	N/A	1682.66	5807.46	10925	1666.65	7568.46	N/A	1683.28	N/A	1683.28	1683.28	N/A	N/A	N/A	N/A	2507.81	3364.97	N/A	2489.15	4123.81
uridine	62178.6	53783.7	48755.8	45987.7	377363	328219	391745	444004	92711.4	149758	181542	159670	34989.9	36099.2	42026	36502.7	148842	130453	117514	120371	32735.5	53917.7	54059.1	37086.8
deoxyinosine	1651.49	2540.39	7450.44	42888	20196.8	5017.79	15417.6	7593.34	13322.1	13458.5	8362.52	7485.64	11358.7	5100.34	10079.4	19342.3	25237.2	5883.81	9995.71	2624.12	2439.07	6724.34	3395.87	10142.3
shikimate-3-phosphate	N/A	N/A	N/A	N/A	N/A	N/A	N/A	N/A	N/A	N/A	N/A	N/A	N/A	N/A	N/A	N/A	N/A	N/A	N/A	N/A	N/A	N/A	N/A	N/A
D-glucono-?-lactone-6-phosphate	13287.4	9792.85	17792.2	61539.3	67434.7	27082.5	36349.7	22212.4	21123.9	39241.1	47922.1	40824.1	12532	12964.5	11379	50604.4	28820.4	40985.3	N/A	43699.2	28339.4	74602.5	44335.3	34004.3
hexose-phosphate	1.44795e+06	1.51093e+06	1.34173e+06	2.3638e+06	3.4425e+06	3.55085e+06	2.47822e+06	2.6316e+06	3.21597e+06	2.94269e+06	3.06319e+06	3.17323e+06	757536	1.06855e+06	1.77467e+06	2.28697e+06	2.81838e+06	2.79241e+06	2.51539e+06	3.24223e+06	2.19956e+06	1.93482e+06	3.06261e+06	3.57366e+06
glucose-1-phosphate	229716	84437.1	98214.1	65082.8	646127	410415	437428	505140	591469	295373	324032	426305	311707	79282.9	200031	266573	345741	459003	356540	431273	106680	208574	126980	166097
glucose-6-phosphate	56563.9	33418.9	136127	83557.1	133523	63286	101796	90176.8	113361	109377	94102.8	74179.9	67006.6	64532.4	96398	127831	41415.5	39656.8	64779.2	63076.4	127300	107472	103707	93165
fructose-6-phosphate	50417.3	39567.7	53189.6	43926.9	133060	117774	105126	143773	178498	272784	159409	160765	71265.8	36909	36163.8	71408	91453.2	122819	75695.8	104269	156469	105961	187925	129837
1,3-diphopshateglycerate	83532.6	112586	51971	N/A	425751	481012	522812	1.11106e+06	922727	583111	733743	N/A	95332.9	14846.8	70509.2	48688.4	310381	243265	297357	252323	451270	344197	416072	446892
2,3-Diphosphoglyceric acid	27911.7	28474.4	58057.8	61421.1	528361	315844	606935	195861	500131	514982	794178	1.13877e+06	68336.3	56180.5	62583.6	N/A	247076	291775	162510	284552	205834	869316	857382	199914
S-ribosyl-L-homocysteine-nega	8625.84	9055.71	3304.7	21736.9	21999.6	32591.4	24549.1	33586.4	39288.1	34248.7	24267.2	27741.1	N/A	4703.19	25261.8	11502.2	44789.6	37714.3	53540.2	35173.6	25185.6	30367	33814.7	17604.7
inosine	5.48607e+06	4.49493e+06	7.47844e+06	5.58925e+06	7.46747e+06	7.68305e+06	7.12827e+06	9.37191e+06	1.38237e+07	1.22053e+07	8.85709e+06	1.11403e+07	8.45124e+06	9.69419e+06	4.01533e+06	5.17999e+06	5.8281e+06	7.01246e+06	4.72452e+06	7.03821e+06	7.43149e+06	6.05319e+06	7.07909e+06	7.17799e+06
6-phospho-D-gluconate	17802.4	N/A	N/A	9810	5056.94	10732.3	11663.4	18504.8	1788.39	25322.4	6616.51	2518.93	4187.3	16948.5	6233.19	13785.6	7551.43	15109	7914.85	9863.41	6139.32	20177.3	15613.8	8657.14
xanthosine	27115.1	32688.7	32558.5	24483.2	75852.1	195907	152277	174711	150374	78799.2	111411	194544	22622.2	29014.6	24022.8	28363.3	154898	66533.5	99800.1	153943	111701	98801.6	109958	95363.1
D-sedoheptulose-1-7-phosphate	93931.6	108564	70046.6	188030	1.45298e+06	1.59857e+06	1.72182e+06	1.31893e+06	2.2185e+06	1.60712e+06	1.62686e+06	1.48491e+06	244564	214320	240506	279969	1.01577e+06	1.24729e+06	1.16504e+06	1.10196e+06	1.59619e+06	2.0916e+06	1.55487e+06	1.41248e+06
N-acetyl-glucosamine-1-phosphate	403462	491550	557638	442660	961110	667695	884846	522240	487983	644947	1.00816e+06	881413	159357	381399	165067	148935	405935	786580	537218	1.08947e+06	483303	829137	574275	581766
glutathione-nega	316239	368488	347164	439505	1.52938e+06	2.45695e+06	2.1234e+06	1.79428e+06	905227	901802	1.10241e+06	704263	270358	296817	281675	120364	629263	1.29127e+06	1.63586e+06	1.10761e+06	737579	649255	631463	557963
dUMP-nega	18508.8	12742.1	15143.1	14299.4	61411.6	63177.6	30830.1	57940.1	33648.5	39947.7	19346.9	19753	16868.8	21789.6	14912.1	14422.7	39533.3	47159	68690.3	25961.5	13195.1	25927.7	34491.4	13165.2
Geranyl-PP	151237	111787	65232.8	39252.8	223096	76195	244300	71276.7	137160	32728.2	161502	186903	50634.4	130512	58445	126963	80229.6	105682	231034	197798	153086	132298	95678.7	49498
O8P-O1P	25991.7	79826	52938.3	168369	1.05914e+06	670599	801845	582560	795426	659815	507504	502978	71875.9	69345	69315.8	41488.6	504521	417633	533449	574955	584986	529785	791314	472699
dTMP-nega	20110.4	15983.9	31126.2	10935	20192.2	17463.8	21429.4	16823.9	2514.08	9251.74	5047.67	8402.07	57098	57115.4	42917.7	60560.2	15907	34478.7	13467	3757.78	3373.23	4207.08	N/A	1673.82
cyclic-AMP	46272.7	40386.3	52163.2	63026	99282.3	120194	116966	71400.1	88343	68986.7	76553.8	59757.2	71479.6	59776.9	75715.9	49634.8	83188.4	78267.1	68085.9	106022	63931.1	100954	93396.3	70623.5
fructose-1,6-bisphosphate	389752	273822	440692	466196	374331	533124	475270	629264	812083	560681	961905	1.18341e+06	512739	444904	430580	419899	471056	784513	750736	468102	674991	975982	484924	688594
trehalose-sucrose	2465.66	4168.74	3734	10075.1	10098	10379.9	11017	3238.38	10921.5	5827.06	7463.76	7536.87	9166	3363.82	4835.57	N/A	9098.68	7531.22	15084.5	3447.98	72306.8	5835.7	11316.8	15609
Cellobiose	2522.07	1683.41	1699.07	2555.4	N/A	N/A	N/A	3367.32	N/A	N/A	1683.31	N/A	3363.65	N/A	1683.3	N/A	3364.18	N/A	N/A	N/A	N/A	N/A	N/A	N/A
orotidine-5-phosphate	15080.4	4900.75	23853.1	10981.7	14540.8	14827.7	35863.5	14096.5	24057.1	23262.7	23334.8	36337.4	12119.8	10647.3	14883.5	11556	12346.2	22646.3	25769.3	21022.3	13242.2	8649.96	17336.3	6795.24
SBP	9397.79	46432.1	21172.3	51419.7	182839	280902	343544	334903	231790	198640	185066	N/A	17682	16096.3	40311.3	15745.6	209736	171050	226940	113487	100708	137339	225565	113913
trans, trans-farnesyl diphosphate	16471.3	12116.6	5028.97	12590.9	26604.9	13590.3	22055.6	33310.5	17664.2	11513.3	15011.8	4398.41	47783.2	3354.62	4125.39	N/A	16382.5	30683.1	26033	20876.4	21851.1	18916.1	5712.34	21661.3
S-adenosyl-L-homocysteine-nega	45428.8	22715.5	38698	42011.6	2.00722e+06	1.03011e+06	953528	949601	232062	241462	191798	303650	14215.4	46680.1	80752.3	55632	904044	935216	1.21736e+06	439259	176656	139739	176308	218815
dCDP-nega	18694.4	17669	12498.8	5887.17	30069.1	23465.5	23599	33932.9	35599.8	28313.5	23672.4	30953.7	11799.1	10129.2	6155.3	21397.7	30294.4	30117.5	8987.25	13202.4	42060	26041.8	24073.8	31105.5
5-phosphoribosyl-1-pyrophosphate	50484.1	46600.9	64758.8	105104	166915	127914	125460	92972	78829.4	74432.7	146816	136519	95199.1	63800.4	77641.8	70205.4	81141.6	110720	93257	54445.2	47388.3	118154	143010	165033
Deoxycholic acid	N/A	N/A	N/A	N/A	2523.1	N/A	N/A	2523.66	N/A	N/A	N/A	1683.48	N/A	N/A	N/A	N/A	N/A	N/A	N/A	N/A	N/A	N/A	N/A	N/A
OBP	11330.3	19237.7	8843.69	13858.1	35267.1	24214.3	29315.4	25908.8	27566.6	23821.9	32458.7	53550.3	87048.7	6984.99	1677.65	29335.2	22623.5	25061.7	87894.5	73003.4	7603.76	47534.5	31934.7	29095
dTDP-nega	134347	83694.3	187370	112434	112234	75830.2	99049.3	81381.9	98438.5	86830	176285	81779.9	105172	75450.6	175481	52088.3	68986.2	82252.9	84796.7	74008.8	114314	116867	251584	83318
CDP-nega	83366.5	118705	101729	101149	504630	575333	460415	522228	309011	330386	245667	282399	158176	74726.3	89400.8	131901	361811	340243	304269	367256	284907	276363	157869	204003
UDP-nega	1.15533e+06	1.10334e+06	926957	1.25429e+06	8.1821e+06	1.06182e+07	7.21619e+06	1.12499e+07	5.92143e+06	5.19266e+06	5.26008e+06	6.48032e+06	1.23566e+06	825685	1.28621e+06	995753	5.06642e+06	4.68199e+06	5.77137e+06	5.70645e+06	4.79445e+06	5.0359e+06	6.53472e+06	4.95765e+06
Cholic acid	4187.25	6712.17	2523.02	1683.28	5044.46	1684.03	1782.39	2521.52	6728.02	N/A	7561.44	2523.84	6731.44	12620.9	N/A	3355.35	5028.84	N/A	2926.63	3346.87	8428.65	7570.63	5805.08	N/A
trehalose-6-Phosphate	63456.5	103491	112364	8097.17	195470	155873	69022.7	156590	32793	46280.2	56620.5	185044	32999	10608.4	40139.3	101934	61292.9	52235.8	80863.8	171948	136510	98713.1	116768	95526.7
Thiamine pyrophosphate	82584.6	67768.4	102125	59908.8	418544	486608	636608	608829	252318	270653	292336	298627	120239	79660.7	56668.4	74831.5	645701	554065	421593	467253	358074	294990	312999	287040
adenosine 5-phosphosulfate	19408.6	73883.9	28020.8	64282.3	252084	237054	184711	207073	150476	224833	168120	139203	101603	69341	103478	60050.3	133995	156458	149123	159569	148053	120358	144644	137086
ADP-nega	8.00657e+06	9.22874e+06	7.11307e+06	7.98794e+06	2.3442e+07	2.2249e+07	2.4615e+07	1.90335e+07	1.55051e+07	1.43664e+07	1.6005e+07	1.45872e+07	9.15251e+06	9.59087e+06	7.84427e+06	6.95071e+06	1.75833e+07	2.09501e+07	2.03868e+07	1.63802e+07	1.9857e+07	1.72093e+07	1.68021e+07	1.44763e+07
dGDP-nega	7.25098e+06	6.62809e+06	7.241e+06	6.65678e+06	2.45682e+07	1.91063e+07	2.31494e+07	2.42484e+07	1.87948e+07	1.47004e+07	1.73673e+07	1.6215e+07	7.13241e+06	7.60033e+06	8.16159e+06	8.38117e+06	1.63065e+07	1.74751e+07	1.79031e+07	1.31435e+07	1.63956e+07	12755554	1.6971e+07	1.57983e+07
IDP-nega	931817	958516	957902	870931	2.93472e+06	2.38504e+06	1.81383e+06	3.28222e+06	2.16853e+06	2.91317e+06	1.98211e+06	2.17973e+06	1.09748e+06	1.01114e+06	1.05245e+06	480392	1.95719e+06	2.33203e+06	2.77882e+06	2.04414e+06	2.11052e+06	1.98213e+06	2.01891e+06	1.70832e+06
GDP-nega	163364	167370	269278	185521	788511	866145	918899	806618	417428	384628	487886	459439	132967	166008	148712	223734	443685	505503	512896	485835	511989	416239	403122	405041
CDP-ethanolamine	102634	116083	112743	106128	174146	158996	276779	160674	190021	130245	153932	245640	63901.5	44710.7	75726.6	100126	155627	153904	154784	129547	144695	199397	124507	130389
FMN	N/A	2523.88	N/A	1683.43	3363.47	1683.27	2504.46	3375.98	N/A	4204.59	3364.11	2523.73	1683.28	4207.31	N/A	N/A	3364.01	3366.63	N/A	1683.28	N/A	1683.65	2523.81	2523.99
cholesteryl sulfate	1.96119e+06	2.21951e+06	1.72381e+06	1.93772e+06	6.08507e+06	5.29304e+06	4.56029e+06	6.02441e+06	3.69712e+06	3.46342e+06	2.73061e+06	2.42779e+06	1.71859e+06	2.13232e+06	1.75598e+06	2.09129e+06	3.35428e+06	4.59823e+06	3.4326e+06	4.7242e+06	3.75431e+06	1.80386e+06	2.72524e+06	2.88684e+06
dCTP-nega	29095.5	35331.4	17682.1	6091.86	56438.6	57914.1	58866.6	53327.1	71505.1	52169.7	71517.9	48710.1	26059.2	29483.7	45965.5	18484.5	73187.2	112727	50477.6	65851.1	81162.2	42060.2	45175.7	71469.1
dUTP-nega	1736.51	11768.3	10800.5	10077.4	23556.5	8551	21851.7	16889.4	17698.9	11015.1	10043.2	12304.4	7133.05	9252.64	15985.4	10096	23116.2	18423.2	15985.7	18490.6	17778.1	7620.63	18869.7	5713.71
dTTP-nega	478495	315256	378214	251462	1.1636e+06	540724	1.01634e+06	1.06382e+06	833547	541146	693439	900969	239158	315052	421183	341806	1.02299e+06	607489	781256	625902	1.0459e+06	731273	1.13203e+06	664002
CTP-nega	367777	306831	363900	322608	2.06789e+06	1.92128e+06	1.62889e+06	1.71917e+06	1.04812e+06	956569	959846	1.02331e+06	407160	311943	281337	260797	1.16677e+06	1.0801e+06	1.22136e+06	1.38962e+06	1.04857e+06	813053	646348	933527
UTP-nega	4.34663e+06	1.21002e+06	4.71161e+06	5.06436e+06	3.57531e+07	2.9016e+07	2.90173e+07	3.337e+07	2.06476e+07	2.31123e+07	1.79471e+07	2.28828e+07	4.29081e+06	5.76631e+06	4.03191e+06	4.35646e+06	2.04167e+07	2.82424e+07	1.63901e+07	2.37239e+07	1.33374e+07	2.02659e+07	2.10232e+07	1.69474e+07
CDP-choline	22713.9	28603	21873.7	10932.5	380255	354168	276780	322186	182546	111041	116088	126191	24395	5047.32	16820.3	17665.8	74871.1	74868.7	75709.7	82452	33650.3	35333.1	26921.6	36164.6
dATP-nega	19348	22700.7	3415.5	10533.7	33650.6	25989.2	36188.2	36881.8	8327.95	5064.73	11741.3	7703.2	12369.1	27758.5	29473.9	19378.7	32924.1	36154.1	5931.87	9798.61	12634.4	12302.7	19350.1	15106.6
Taurodeoxycholic acid	15142.2	8259.43	10935.1	14142.6	9822.97	5044.73	5891.17	12636.8	6730.14	5656.08	7572	11778.1	9252.04	10902.6	8424.26	6728.21	5032.07	5044.91	3364.02	9253.02	3263.16	5041.72	10092.7	5047.72
ATP-nega	3.12028e+07	2.82262e+07	3.12881e+07	2.89805e+07	7.27985e+07	7.71716e+07	8.07335e+07	8.3868e+07	7.23937e+07	7.26788e+07	7.36683e+07	6.07165e+07	3.45899e+07	3.49512e+07	2.86209e+07	3.3695e+07	7.65552e+07	6.58047e+07	7.13476e+07	6.67367e+07	6.00742e+07	6.2796e+07	6.59254e+07	5.5791e+07
dGTP	3.68749e+07	2.76341e+07	3.07935e+07	3.13303e+07	8.19621e+07	7.61733e+07	7.392e+07	8.86606e+07	7.6442e+07	7.73663e+07	6.54818e+07	6.87259e+07	3.19134e+07	3.04563e+07	3.67297e+07	3.34924e+07	8.50576e+07	6.84084e+07	8.01743e+07	7.18487e+07	6.00904e+07	6.18623e+07	6.44928e+07	6.15553e+07
GTP-nega	1.0051e+06	745389	1.40668e+06	1.03047e+06	3.50685e+06	3.56046e+06	3.75711e+06	3.42756e+06	2.61716e+06	3.33364e+06	2.57046e+06	2.44658e+06	1.05899e+06	867347	945681	948376	2.75281e+06	3.00581e+06	2.50212e+06	2.62826e+06	1.88557e+06	1.80558e+06	2.08304e+06	1.99258e+06
UDP-D-glucose	423475	336481	498023	597265	5.42222e+06	4.39206e+06	3.78544e+06	3.97589e+06	2.92686e+06	2.42331e+06	2.21118e+06	1.7741e+06	634299	499703	562987	590576	3.01206e+06	3.65775e+06	3.1719e+06	2.52204e+06	2.31502e+06	1.99539e+06	2.49047e+06	2.19203e+06
UDP-D-glucuronate	10097.6	15143.5	14301.1	20189.2	317961	240599	261602	225465	122821	105156	148882	111895	21870.8	17666.5	11781.3	9250.12	175792	163198	181705	207806	98026.7	116087	147214	112666
ADP-D-glucose	3364.22	4207.13	3749.82	5047.33	19349.1	30285.2	21897.8	42904.5	23553.6	6728.34	5049.87	9237.7	N/A	3364.1	16826.5	5047.5	10937.5	24394.1	26077.3	11778.3	6730.58	6730.78	13459.5	14299.6
guanosine 5-diphosphate,3-diphosphate	147055	155687	144885	181818	279701	398619	418050	246252	315003	291119	157944	371706	127844	150607	162385	145640	256403	275967	311980	233280	243146	286048	233894	168166
UDP-N-acetyl-glucosamine	148109	164047	159787	153102	1.60852e+06	874870	1.11883e+06	1.16184e+06	735234	707482	699044	599849	196005	190931	146420	159844	975815	918621	927998	926211	609040	759620	619138	593131
glutathione disulfide-nega	1.41754e+06	1.23924e+06	1.5319e+06	1.27771e+06	7.42232e+06	7.73203e+06	6.1313e+06	6.88585e+06	1.75991e+06	1.63756e+06	1.69347e+06	1.0614e+06	556471	473941	1.72517e+06	1.84038e+06	2.1138e+06	4.83409e+06	2.29153e+06	4.41563e+06	833718	966479	405435	404834
NAD+_nega	1.74017e+06	875627	1.6938e+06	1.04644e+06	9.11758e+06	8.45654e+06	8.97449e+06	8.9118e+06	3.1608e+06	3.09807e+06	3.52761e+06	3.38799e+06	1.9061e+06	1.84124e+06	1.91814e+06	1.69853e+06	8.47974e+06	8.38847e+06	7.84955e+06	8.7962e+06	3.85172e+06	4.32513e+06	4.10183e+06	3.8806e+06
NADH-nega	1683.4	4207.17	N/A	2520.4	23557.2	13441.1	20171.2	15981.6	9251.84	9251.87	N/A	7570.98	5067.17	N/A	5888.17	N/A	21027.9	18506.4	33648.5	27761	2523.7	3364.22	4207.25	4207.04
dephospho-CoA-nega	N/A	4207.28	5047.44	N/A	8411.66	19330.2	3380.63	5047.5	4008.53	2523.71	4237.84	2523.86	N/A	3364.16	1684.3	N/A	8695.32	13461.5	5047.49	N/A	10092.3	1683.28	4608.37	10937.8
cyclic bis(3->5) dimeric GMP	N/A	N/A	N/A	N/A	2523.65	N/A	N/A	N/A	1683.43	N/A	N/A	N/A	N/A	N/A	N/A	N/A	N/A	N/A	N/A	N/A	2523.72	N/A	N/A	N/A
NADP+_nega	105669	176606	151903	167260	918544	925600	1.01727e+06	917986	367237	380960	415686	381969	182441	172147	213784	154844	704199	698125	948538	836665	368100	431757	445127	487454
NADPH-nega	N/A	N/A	2524.11	N/A	5884.81	5049.77	10937	5048.33	10936.3	N/A	4207.6	5045.93	N/A	2524.02	2524.06	4207.76	9252.47	5887.11	7159.96	5888.6	N/A	1687.55	N/A	3364.62
2-hydroxygluterate	628089	677568	753580	695609	3.70263e+06	5.61361e+06	4.23691e+06	4.15237e+06	3.43471e+06	3.34708e+06	2.36684e+06	1.91705e+06	845462	1.3132e+06	636837	792214	3.52263e+06	4.25586e+06	3.43298e+06	3.01719e+06	2.20223e+06	2.50134e+06	3.38333e+06	2.01203e+06
2-deoxyglucose-6-phosphate	17182.6	17879.2	8238.75	10865.7	43098.2	11173.1	36609.4	26650.4	20278.2	9695.98	15051.1	19747.8	21921.1	17699.7	9033.09	26124	33726.7	39182.8	29668.7	22225.8	17795.5	13629.9	14500	11646.8
4-phosphopantothenate	12600.1	9067.5	4321.82	35474	22673.8	29560.6	21544.6	48192.7	12607.6	8271.65	11908.7	17570.8	9044.1	19447.9	1730.04	5860.52	6757.06	23094.8	7170.61	3374.42	15007.5	20553.6	17913.5	18413.7
dehydroascorbic acid	395804	495435	531668	624108	335908	373605	308912	407884	810896	973384	783206	779179	739425	610847	618444	737771	502199	385303	513610	569946	750256	584764	680452	686303
3-hydroxybuterate	122663	130578	134298	69216.7	99720.2	91232.1	97785.2	71970.3	70603.4	111317	101873	117622	138602	79093.2	82678.7	91211.8	136648	112973	112159	83969.1	132431	110946	128598	94336.1
itaconic acid	367137	443035	343415	247857	1.20844e+06	1.42924e+06	1.56192e+06	1.44574e+06	1.50864e+06	1.12972e+06	1.13516e+06	1.04789e+06	453170	420953	426356	342086	1.62938e+06	1.62458e+06	1.53754e+06	1.41798e+06	1.51356e+06	1.09348e+06	1.50935e+06	1.82498e+06
glycerol 3-phosphate	8.27606e+06	8.03229e+06	5.34489e+06	5.6957e+06	1.3085e+07	1.26155e+07	1.56702e+07	1.08953e+07	6.61488e+06	6.2657e+06	4.23048e+06	4.29769e+06	6.80925e+06	5.66356e+06	2.94876e+06	4.46365e+06	9.71968e+06	8.88074e+06	8.81829e+06	8.25279e+06	3.6367e+06	3.19825e+06	3.4296e+06	2.90781e+06
UDP-xylose	13460.8	10096.5	19353.1	8414.77	121149	196877	156483	142199	53004	69829.7	68988.8	43752.8	19351.8	21035.4	10102.3	8415.7	99285.5	79084.1	127881	91703.7	100955	43747.3	77402	37863.1
gluterate	9255.87	8417.73	8412.49	22931.5	63234.3	183248	102612	77505.2	142148	55543	37790.4	43715.7	23558.7	10966.9	8412.09	5821.62	37856.9	33628.7	40351.6	73151	39712.3	38713.6	43747.4	83245.1
sorbitol	92632.3	90009.5	105994	52965.4	180026	149110	143834	149697	158995	222089	139657	240603	88326.3	74859.2	97486.8	106001	103488	187597	161386	148908	111036	140488	174121	224602
Urea	22869.8	N/A	17893.7	N/A	N/A	N/A	20558.3	N/A	N/A	N/A	65883.1	N/A	N/A	37972.4	N/A	28567.4	68298	N/A	N/A	36122	N/A	N/A	N/A	73364.7
ethanolamine	42488.3	16629.5	25752.8	23418.8	96497.6	20254.4	16844.4	32003.7	81581.3	9186.01	32876.1	52141.5	18916.8	84592	31389.7	53433.4	37082.9	27924.7	16816.1	42923.8	58085.7	26565.6	28094.5	19089.7
glycine	N/A	N/A	N/A	N/A	N/A	1683.28	N/A	5890.41	N/A	1684.28	N/A	N/A	N/A	1683.28	N/A	N/A	N/A	1683.28	5907.22	N/A	1683.39	N/A	1683.33	N/A
alanine	575630	516039	528110	467101	2.42167e+06	2.91979e+06	2.7778e+06	2.78991e+06	1.30159e+06	1.80312e+06	1.93314e+06	1.64431e+06	646211	531846	655020	532060	2.03213e+06	1.72096e+06	1.7449e+06	1.55764e+06	1.40183e+06	1.38531e+06	1.38814e+06	1.01663e+06
betaine aldehyde	53187.3	60132.8	48940.3	79126.6	30962.5	73788	51488.1	49945.2	73505.7	83844.7	81478	61434.9	48659.7	50279.7	63507.9	52930.1	51039.1	87044.1	78613.6	60334.2	68055.8	80129.8	68210.8	65640.2
choline	147131	150313	167353	122385	343043	414738	441367	309002	325938	246001	398761	210990	141378	156144	187082	163224	245378	185026	243704	239636	197046	95952.7	158128	179297
4-aminobutyrate	39538.5	42916.5	37854.3	63093.4	77393.5	88333.3	74908.5	100127	87509.1	44619.5	48766.7	46070.3	36932.1	36162.7	51315.7	32807.6	87489.8	77393.6	68983.2	100947	62251.2	60617.4	83287.5	55533.2
dimethylglycine	42549.9	96884.9	19158.1	29223.5	30961	44750.2	18503.8	40171.8	50244.8	75195.2	141847	58515	123891	17280.5	66888.3	64928	160529	30994.7	31114.6	93115.6	17008.7	24623	12501.7	33749.9
serine	683946	659496	640094	537331	2.42837e+06	3.10277e+06	2.40938e+06	2.74043e+06	2.33163e+06	2.41509e+06	2.54979e+06	2.48614e+06	552682	441685	540065	608185	2.17549e+06	2.09892e+06	2.29144e+06	1.71286e+06	2.29158e+06	1.51927e+06	2.28455e+06	1.8372e+06
cytosine	25287.3	5571.33	23374.5	23901.1	27028.1	23152.9	N/A	13103.5	11995.9	9773.85	13308.4	19454.3	19674.5	2755.52	8133.33	28571.6	47104.3	32370.7	45805.2	11400.1	8121.88	13423.2	15841.9	46132.2
Creatinine	80150.4	58544.9	91008.5	40391.9	78262.5	60984.2	66267.2	51912.6	50037	49200.4	74529.2	77439.5	55637.9	51175.6	59528	42576.3	68996.1	83110	57534.8	82023.7	40855.8	77867.5	99376.1	57606.4
proline	4.11844e+06	3.9661e+06	5.65597e+06	3.2232e+06	2.26707e+07	2.33505e+07	1.55297e+07	2.17006e+07	1.11477e+07	1.19696e+07	1.19573e+07	1.0292e+07	4.5348e+06	3.35812e+06	2.88572e+06	3.46034e+06	2.42579e+07	1.29802e+07	13692698	1.86272e+07	1.04327e+07	1.07843e+07	1.19754e+07	9.43128e+06
indole	N/A	2523.93	2622.48	1683.51	5147.16	3361.89	8421	2523.93	10288.4	N/A	7573.51	2524.07	8596.52	4207.3	1683.64	2523.57	2519.8	5884.72	2524.08	5053.47	3364.37	2528.13	3374.61	2532.13
betaine	2.08981e+07	2.12219e+07	1.92884e+07	2.07571e+07	2.48395e+07	2.86073e+07	2.54402e+07	2.26399e+07	3.59554e+07	4.15304e+07	4.60647e+07	3.65166e+07	2.22469e+07	1.69618e+07	2.57555e+07	1.98478e+07	2.7441e+07	3.02928e+07	2.08898e+07	2.82605e+07	5.16902e+07	4.65344e+07	4.30377e+07	4.88365e+07
valine	28600.7	40261.6	14303.4	38695.4	59729.6	47952.5	40381.1	34475.9	29441.5	33592.3	45417.9	32794.2	20190.8	49631.8	15124.7	10037.1	66456.4	35237.3	43745.3	41220.9	32242.9	39538	33666.7	44564.8
threonine	529910	485836	595993	647665	2.36943e+06	2.46223e+06	2.26113e+06	3.26377e+06	2.35004e+06	1.78161e+06	2.94342e+06	2.50752e+06	569415	675108	467759	690218	1.84848e+06	2.32638e+06	1.57521e+06	1.64434e+06	1.48365e+06	2.04433e+06	1.8091e+06	1.6241e+06
homoserine	4205.76	2524.49	1661.9	1834.01	10094.8	5083.15	2538.87	5906.1	N/A	2524.28	5890.34	5840.1	N/A	3364.15	N/A	N/A	1683.4	N/A	7571.19	1683.27	3396.34	5030.27	N/A	N/A
purine	1648.66	4060.63	4248.73	7402.9	2491.83	10312.1	1645.21	8184.06	N/A	2473.93	6729.92	6665.35	4991.12	7576.43	6239.59	3334.77	N/A	2258.33	N/A	N/A	N/A	5049.19	N/A	3351.92
cysteine	7656.87	N/A	4293.99	2532.17	N/A	N/A	1683.46	12620.2	N/A	1683.65	1683.57	7580.5	1683.65	3364.77	1679.36	4215.45	1683.67	2528.26	1683.65	N/A	2527.97	1675.43	N/A	2524.21
creatine	7.08041e+06	7.06172e+06	6.60869e+06	6.54287e+06	6.4841e+06	8.42137e+06	8.50756e+06	1.01283e+07	8532451	6.49967e+06	7.19668e+06	8.40124e+06	7.12087e+06	6.50862e+06	6.19028e+06	7.48636e+06	7.66559e+06	9.14181e+06	7.24177e+06	9.4259e+06	7.34029e+06	8.82212e+06	9.60576e+06	8.68586e+06
nicotinamide	2.04143e+06	1.10146e+06	2.45652e+06	1.25741e+06	3.28393e+06	6.02635e+06	6.25558e+06	2.82503e+06	8.1628e+06	8.27741e+06	6.06647e+06	6.22343e+06	1.92191e+06	2.06681e+06	1.80033e+06	2.211e+06	4.18202e+06	4.573e+06	5.30502e+06	4.23338e+06	3.85839e+06	1.81463e+06	3.42643e+06	1.3808e+06
Imidazoleacetic acid	60457.8	101759	112429	57970.4	67105.3	72420.8	80485.4	77884.6	115661	138881	128713	144563	166856	171477	132896	99452.5	146961	89684.3	112715	110125	216933	245667	304708	222355
thymine	56528.5	68349.4	52210.3	32879.1	41853	40292.3	48652.9	39921	36301	109109	47169.4	16240.9	111081	26080.4	44067.1	21394	55372.4	50245.3	31079.1	69198.4	21708.1	27455.7	38250.7	31578.3
DL-Pipecolic acid	6.93695e+06	5.76069e+06	5.85407e+06	5.88583e+06	1.14928e+07	1.24144e+07	1.06366e+07	9.08325e+06	1.84359e+07	1.98004e+07	1.99777e+07	1.9179e+07	6.03064e+06	4.91887e+06	9.60302e+06	6.55742e+06	1.04029e+07	9.58406e+06	9.48982e+06	7.8327e+06	1.94141e+07	2.05413e+07	1.99182e+07	1.89508e+07
N-Acetylputrescine	6412.24	11022.8	15663.3	29024.2	11168.4	7200.93	15456.7	10758.5	N/A	11744.7	2705.44	11236.6	15072.2	8627.67	27755.4	11673.9	30159.9	5410.69	19161.2	10434.3	8178.12	17853	N/A	22928.5
hydroxyproline	421434	672119	441800	525792	4.52324e+06	3.45709e+06	2.9736e+06	3.18845e+06	2.60322e+06	2.22025e+06	2.42175e+06	2.78092e+06	505602	416775	433277	372657	2.17193e+06	2.37804e+06	2.33193e+06	2.61352e+06	1.97859e+06	2.21745e+06	1.88763e+06	2.58141e+06
leucine-isoleucine	3.58537e+06	2.56433e+06	3.97963e+06	3.84919e+06	8.45731e+06	7.22388e+06	7.25301e+06	7.9061e+06	5.51344e+06	4.70375e+06	4.63878e+06	4.48846e+06	2.9616e+06	3.30138e+06	2.94689e+06	3.70315e+06	5.37018e+06	6.15523e+06	6.75719e+06	4.93161e+06	4.68231e+06	4.84249e+06	4698958	3.95307e+06
ornithine	41460.8	41514.9	30400.9	21411.3	45912.6	72974.1	58330.7	116690	52460.4	20986	68106.7	111208	74730.8	54871.2	29974.1	62031.2	20083.3	79387.6	61127.1	126111	71497.8	38118.5	100480	31072.2
asparagine	505632	627420	820942	851418	5.26029e+06	6.90382e+06	5.77398e+06	6.61354e+06	4.53028e+06	4.77617e+06	4.6122e+06	4.53756e+06	1.02464e+06	738545	962376	469151	3.65512e+06	4.77325e+06	4.15026e+06	4.75179e+06	4.13499e+06	3.40862e+06	4.17942e+06	4.58224e+06
aspartate	2.42349e+06	1.81112e+06	2.14364e+06	2.02861e+06	5.67889e+06	5.97768e+06	4.70421e+06	5.45367e+06	4.67989e+06	4.45933e+06	4.06948e+06	4.58806e+06	2.00672e+06	1.87753e+06	2.17964e+06	2.07405e+06	4.98236e+06	4.92417e+06	5.41597e+06	5.18055e+06	4.09734e+06	4.1997e+06	4.63555e+06	4.10118e+06
adenine	70218.6	85846.7	238530	228945	97360.7	154772	284560	210535	78336.5	81017.9	263114	37714	97755.8	226648	83685.2	156109	95114	71109.1	54904.2	33505.9	131626	103992	249846	N/A
Methylcysteine	128474	75328	135130	98635.8	160912	127514	134305	146701	128785	138036	151470	110676	85643.9	48975.3	85051.9	70870.5	81987.8	138776	103224	105812	77365.4	160421	125354	98669
homocysteine	9256.31	17663.3	12618.2	16826.2	30286.4	12568.5	24835.5	36960.4	17876.1	18510	14318.9	22121.5	10006.2	12616.3	12600.6	4206.98	14271.3	26920.2	16823.3	24396.5	13374.1	12619.7	17666.8	11779.1
methylnicotinamide	48674.5	51899.7	58690.3	50572.7	241140	164349	173852	230816	303536	217513	259575	207193	26866.4	41551	41091.2	48168.3	136884	130675	112335	124776	158198	118990	131492	124868
histidinol	N/A	N/A	N/A	2524.1	2524.21	N/A	1683.46	N/A	N/A	N/A	4207.85	N/A	N/A	N/A	N/A	N/A	N/A	N/A	1683.65	2524.21	N/A	3367.11	N/A	N/A
lysine	34017.4	69151.1	54878.6	52884	15564.8	23543.8	38509.4	24091	31891.3	41480.5	48050.2	46184	42477.4	47712.3	29593.6	32258.6	40839.7	32629.9	30254.3	55527.3	43174.8	38128.8	32728.3	16055.2
glutamine	4.15128e+06	3.9736e+06	3.46323e+06	4.85835e+06	9.87136e+06	1.19524e+07	6.13989e+06	8.28376e+06	1.37626e+07	1.4044e+07	1.30986e+07	1.17821e+07	5.1499e+06	4.68153e+06	4.39857e+06	3.03227e+06	7.99832e+06	5.96507e+06	7.12382e+06	5.926e+06	1.17855e+07	1.39617e+07	1.76545e+07	1.63859e+07
O-acetyl-L-serine	2539.03	N/A	N/A	1683.27	2523.84	2523.75	N/A	2523.66	3366.68	N/A	1683.38	N/A	3354.7	1700.63	N/A	2523.39	5855.89	N/A	N/A	N/A	1683.39	N/A	N/A	1648.34
glutamate	2.87464e+07	3.10585e+07	35094890	3.6021e+07	8.03293e+07	8.50702e+07	8.36488e+07	6.66845e+07	6.66437e+07	7.42717e+07	6.36135e+07	6.97258e+07	3.89297e+07	3.62808e+07	4.06248e+07	3.84467e+07	7.72765e+07	7.53672e+07	7.44645e+07	7.23806e+07	5.53125e+07	6.77219e+07	7.41157e+07	6.21769e+07
methionine	251351	253269	239830	252479	453202	474357	498823	524294	405512	430022	426978	540019	254834	233766	204351	185839	416847	508831	464623	459250	508019	344037	445983	406300
guanine	19217.9	60554.7	40890.6	49013.8	61827.4	51380.9	116630	146570	117076	69555.8	93216.5	100116	34230.8	15565.2	63028	87039	65436	92118.5	89171.5	96917.9	20534	41369.1	43387.9	72217.7
histidine	231669	131305	359886	180208	311112	284253	294568	410820	396564	576638	323882	389747	327472	169064	159190	95990.7	1.03869e+06	297041	128065	603105	446648	347540	292341	449849
2-Aminooctanoic acid	611515	580258	567914	693263	651008	812022	711408	711757	695805	566908	892980	700848	610824	751397	748633	436292	687814	536860	603342	546714	912846	582100	634081	977389
carnitine	3.21097e+07	2.83781e+07	2.49391e+07	3.69183e+07	3.71909e+07	3.74934e+07	3.13992e+07	3.36981e+07	3.64743e+07	3.43336e+07	4.00756e+07	3.85229e+07	3.19586e+07	3.16113e+07	2.62111e+07	2.9145e+07	3.14839e+07	3.67103e+07	3.33125e+07	3.85305e+07	4.02699e+07	3.8532e+07	4.2015e+07	3.61047e+07
Methionine sulfoxide	33669.5	45426.1	68983.4	86635.7	95883.1	79077.8	62230.4	74937.6	144692	84966.6	94221.4	98426.6	66459.3	44590.2	30285.6	37891	97587	65617.4	78208.6	79924.1	71503.8	94267.1	43744.6	71509.7
phenylalanine	303674	396844	457642	477885	863019	810997	1.23838e+06	908407	846314	777313	578881	667919	353360	380285	374850	364975	878510	1.22729e+06	708229	1.05923e+06	616909	565441	458473	580014
Pyridoxamine	3363.46	1675.09	7150.97	5889.58	3361.33	5048.96	2506.33	N/A	5721.15	2933.13	2507.91	5890.2	4204.39	3355.49	4151.87	7469.45	1691.23	1671.48	1667.92	1683.15	5872.81	4655.87	2523.66	4204.05
pyridoxine	137163	157165	136284	132884	439204	522762	355028	484829	265600	324716	151219	261398	186285	138716	164442	130748	440643	391212	363320	491187	389167	216487	247247	239722
1-Methyl-Histidine	40432.8	51598.3	9357.07	20487.7	131146	192439	141982	13692	95092.8	36054.9	167077	23617.6	30373.6	57168.2	18595	3003.02	6014.41	9648.29	58948	148314	154361	122216	25593.5	22164.4
N-acetyl-L-ornithine	8255	3738.58	8734.91	13369.8	11890.4	4204.55	10056.7	8476.5	2755.4	8494.82	4193.59	6719.74	5009.05	8864.39	N/A	5004.74	3838.39	2413.48	5526.16	7176.42	10641.4	3366.55	5372.44	N/A
arginine	9.95254e+06	8.18896e+06	9.8759e+06	7.6534e+06	1.19879e+07	9.35519e+06	1.25355e+07	1.42297e+07	1.1599e+07	1.23012e+07	1.06722e+07	1.36657e+07	9.361e+06	7.3515e+06	7.80296e+06	7.64492e+06	1.07613e+07	8.82823e+06	1.11377e+07	1.00219e+07	1.06825e+07	7.71025e+06	8.88509e+06	1.09994e+07
citrulline	150366	183455	212691	235553	243259	244837	250237	318933	276687	335982	262314	340109	156138	192062	215764	210669	250372	217346	233209	253490	214767	258235	282552	235357
N-carbamoyl-L-aspartate	10072.3	22713.1	14298.9	11776	31127.3	64775.9	45425.2	80759.8	31122.8	36162.1	34506.2	46267.8	16823.8	4207.12	3367.05	5047.29	63941	37015.1	62254	36119	42076.7	31964.8	42904.4	50477.1
glucosamine	2853.89	30005.9	9886.02	25896.2	45911.5	25373	20729.1	40958	22687	9202.8	33563.9	24961.6	12667.7	38947.3	29348	23422.7	27729.5	14826.3	19864.7	51579.9	45790.1	24067	8388	N/A
tyrosine	108466	114376	112787	121160	295995	223735	286031	323862	302945	207915	227148	267557	95064.5	104293	89186.6	112977	210307	286014	290996	254164	145443	209474	227989	220602
Phosphorylcholine	1.31482e+07	1.19765e+07	1.59134e+07	1.56126e+07	8.1654e+07	1.41895e+08	1.55214e+08	9.93836e+07	5.2946e+07	3.69909e+07	5.14135e+07	4.92768e+07	1.32065e+07	1.52326e+07	1.71347e+07	1.57237e+07	8.42613e+07	1.25727e+08	1.17354e+08	1.10047e+08	5.02131e+07	2.22994e+07	3.20377e+07	3.32317e+07
3-phospho-serine	8428.93	1684	4209.36	8399.11	129862	151918	155966	139748	401327	364139	255115	378304	4937.75	2524.41	8414.3	5048.73	73818.3	108367	81930.1	89266	188413	196187	292131	208274
N6-Acetyl-L-lysine	169208	208700	176168	171068	389321	408643	414327	328334	186741	207874	206866	263299	168773	165820	189371	206779	181753	456079	337567	304135	110126	183212	195333	183223
Acetyllysine	189234	190385	180883	210558	318523	293054	350951	414946	182885	171004	160618	205404	193934	153181	194049	116188	213183	264928	312385	268151	155935	56521.4	141805	172134
N-acetyl-glutamine	25692.9	19671	29065.3	55957.5	29350.2	61820.8	147643	180132	65299.1	53038.6	301792	93573.4	23039.7	16159.7	83596.5	23890.4	177693	59771.5	23666.3	77649.5	32688.9	21334.9	36644.1	47880.6
N-acetyl-glutamate	24396.8	19347.8	20871	13455.6	76827.1	58977.6	47105.3	53759.1	31961.7	46351	57170.2	33623.4	40375.8	10095	34534.4	19913.8	73900.7	49576.5	81599	117541	29493	60618.3	34392	34456.8
Ng,NG-dimethyl-L-arginine	353624	456450	389494	421832	646907	707490	917801	791603	458478	567841	533172	513208	371874	376034	374685	492967	789576	581281	575596	570593	362082	467930	462687	519887
Acetylcarnitine DL	6.18823e+07	5.51571e+07	6.94183e+07	5.67107e+07	5.54529e+07	5.8837e+07	5.50254e+07	4.26323e+07	4.61334e+07	4.74296e+07	5.42451e+07	5.44983e+07	6.41338e+07	7.43957e+07	7.72635e+07	6.38564e+07	6.2488e+07	4.25896e+07	6.04996e+07	5.7871e+07	4.3363e+07	5.25237e+07	4.00248e+07	5.46723e+07
tryptophan	45465.2	56268.7	58958	65597.7	128813	111708	99434.4	158599	115593	107461	80514.5	165588	94731	76494.6	42576.1	76463.5	159917	187332	126268	180196	103514	95601.3	136551	152063
Kynurenine	2506.56	5878.38	3350.74	2522.24	2523.79	N/A	4137.92	4995.54	1650.19	2523.72	N/A	2523.66	1683.4	N/A	N/A	1683.4	1683.42	1683.39	4206.92	2539.86	5083.04	5047.41	N/A	4208.37
N-acetyl-glucosamine	1664.45	11776	3364.42	2524.8	10092.4	5890.39	10084.4	5752.98	11794.1	12609.1	4204.39	15145.1	8408.52	7571.17	5849.55	3366.79	7582.81	11778.1	8411.45	5888.24	10937.6	11775.4	5028.58	N/A
Flavone	11660.8	7550.54	7636.18	4914.13	12734.6	6604.12	12427.8	11181	2278.8	8110.45	21821.7	5912.09	5204.07	13849.7	7464.78	1676.96	13407.4	5092.12	17881.3	10790.4	19635.9	8394.11	12427.7	6512.54
cystathionine	N/A	N/A	N/A	N/A	18489.7	25528.8	10243.7	21064.1	5885.54	N/A	8413.08	4189.83	N/A	N/A	N/A	1683.4	16406.5	12668.7	11741.8	5870.08	2523.75	N/A	N/A	1683.22
5-methoxytryptophan	2533.04	1683.28	5868.94	4942.67	3249.51	2523.64	4204.55	N/A	3364.09	N/A	2113.61	4207.07	N/A	7564.68	4237.24	2521.98	N/A	N/A	2523.84	4204.41	N/A	5909.29	8431.55	15142.4
Cystine	2520.07	5048.03	1683.6	3364.46	2523.9	N/A	7572.22	N/A	N/A	N/A	1769.73	2523.43	1682.65	4207.8	2524.2	2524.02	5048.05	N/A	2524.02	1683.74	N/A	N/A	N/A	1683.46
cytidine	100951	116931	119460	168224	1.01463e+06	1.07675e+06	1.0532e+06	957316	215364	208641	305376	201908	99159.4	95061.1	146397	116092	302008	265829	169089	263307	106835	74869.8	85810.5	74027
biotin	83247.8	98279.8	39528	85822.3	250799	285432	308225	201211	109439	91912.9	119025	159402	40931.4	42580.1	54907	36232.7	110745	147580	138362	147545	60282	86097.1	115996	81622.3
deoxyadenosine	6816.54	N/A	1686.25	1683.46	N/A	4214.05	N/A	2531.3	N/A	1687.07	2528.89	7583.28	5895.31	3372.2	1685.99	N/A	4215.01	1686.27	2527.81	2528.14	1686.16	1687.28	2522.63	3369.57
Glycerophosphocholine	3.70378e+07	2.97739e+07	3.69142e+07	3.70085e+07	6.89053e+07	7.32516e+07	6.48889e+07	6.86996e+07	6.16081e+07	5.48767e+07	5.75718e+07	5.23913e+07	3.44043e+07	3.70143e+07	3.38498e+07	3.38228e+07	5.12e+07	5.60955e+07	4.96419e+07	2.86623e+07	4.50889e+07	4.10718e+07	4.75752e+07	3.37372e+07
acadesine	N/A	N/A	N/A	N/A	4171.84	N/A	3329.81	1666.11	N/A	2538.87	N/A	N/A	N/A	N/A	N/A	N/A	N/A	1683.28	3366.79	1682.67	1684.43	1683.28	1683.48	N/A
D-glucosamine-6-phosphate	1666	2523.94	N/A	N/A	1681.82	1681.82	N/A	3364.01	2491.43	5890.75	N/A	1683.28	1699.03	1783.73	N/A	2523.64	N/A	1683.4	1683.32	1682.74	1683.27	2523.7	1683.42	N/A
D-glucosamine-1-phosphate	N/A	N/A	N/A	1683.46	5891.22	N/A	N/A	N/A	1683.46	2523.68	1683.46	N/A	2524.11	3364.47	4205.1	N/A	N/A	N/A	6724.98	5050.57	1683.46	5892.49	N/A	N/A
thiamine	3362.55	9087.5	N/A	N/A	N/A	N/A	N/A	N/A	N/A	N/A	N/A	N/A	N/A	N/A	N/A	N/A	N/A	7452.88	N/A	N/A	3362.06	N/A	N/A	N/A
S-ribosyl-L-homocysteine-posi	4174.1	N/A	N/A	N/A	N/A	1650.33	N/A	1684.12	N/A	2523.8	5047.59	N/A	N/A	1683.28	N/A	N/A	N/A	N/A	1683.4	1683.42	N/A	3366.67	N/A	N/A
deoxyguanosine	10092.2	1779.54	5047.76	2502.72	5036.02	5050.06	N/A	5888.17	N/A	5047.65	4207.04	4099.22	N/A	N/A	5142.72	2523.81	2927.48	1688.71	N/A	1683.27	1692.85	N/A	4207.35	4188.45
adenosine	845477	1.37072e+06	1.02232e+06	1.10564e+06	369527	415553	411420	530290	2.3408e+06	2.48748e+06	1.59074e+06	952297	1.14543e+06	933789	987172	680219	97190.2	188397	214987	215567	214907	107573	182627	150043
1-Methyladenosine	N/A	N/A	5046.68	2538.87	1710.15	10937.9	3364.29	N/A	1645.72	3362.09	2523.66	1651.72	N/A	6733.45	N/A	4173.63	3362.81	3364.1	2521.42	N/A	2539.55	7995.47	4222.85	N/A
guanosine	34488.6	28601.8	38706.8	34477.9	22711.8	21857.7	37012	27652.8	46267.4	25237.7	36143.6	10937.7	24394	22706.3	37019	25238.5	19349.1	26081.8	25236.8	26097.7	19031.3	26935.5	26090.1	13456.7
L-arginino-succinate	48651	24865.2	19749.9	26531.1	217881	162062	165685	172265	151424	193738	287713	252409	48792.4	29750.8	38992.3	52955	227978	90251.9	152002	125957	185478	162549	142906	233862
S-methyl-5-thioadenosine	247844	112372	160527	44755.9	742643	661280	909306	515365	298910	303733	374664	433253	93754.2	77234.8	104493	100962	743737	648214	732050	621930	344594	308796	263149	248232
7-methylguanosine	26096.6	26080.9	15130.4	10092.1	19347.1	21872.9	26077.2	21873.7	47115.3	37015.4	33658.9	30997.2	13306.3	23567	24400.4	27425.1	20181.8	21030.5	15109.6	26080.6	26917.7	31969.5	36175.3	44587.9
dCMP	35292.9	16814.2	27759.4	20191	47954.8	42062.9	44581.5	36174.3	9254.61	30289.2	42061.4	16826.7	43662.5	51318.2	23539.5	33511.4	41222.8	47104.6	42902.1	41207.9	15142.7	35332.4	35237	23555.8
glutathione	194276	308324	265623	236815	1.48636e+06	2.00521e+06	1.29882e+06	1.82116e+06	653704	646007	1.09078e+06	974693	232644	165093	178289	137062	1.68247e+06	1.45011e+06	1.61984e+06	1.41809e+06	479508	592283	505190	494494
dTMP	4206.92	6730.64	6680.51	2542.88	N/A	N/A	1692.48	2504.32	N/A	3335.62	1683.35	1664.88	13459.1	5047.53	9895.77	7591.79	3385.39	3366.55	4216.7	1683.28	2523.8	N/A	6828.89	2523.73
CMP	667082	760727	673931	611655	1.65944e+06	2.31163e+06	1.57779e+06	1.58463e+06	1.09698e+06	1.00868e+06	890507	852121	570353	496212	498916	594472	1.23966e+06	1.0955e+06	1.22031e+06	970053	1.01465e+06	764621	1.03731e+06	783802
UMP	60432.3	55891.7	35353.1	49632.3	526280	458273	504735	535958	239684	273165	265667	282664	66461.5	55918.9	61360.2	66441.1	304236	320638	332628	316711	282908	265270	258621	180653
dAMP	267143	256578	279287	222935	80958.9	100846	86649.1	118616	32807.7	31935.5	42904.8	40494.3	415800	420426	344169	273974	76538.2	53856.5	81598.5	69817.4	44582.8	22711.8	53001.1	38699.3
Nicotinamide ribotide	13845	14389.7	16621.7	19462.6	67573.9	25496.6	20849.7	42504.5	21972	11956.8	20400.6	15753.6	5580.42	13473.1	18631.4	8549.97	21751.9	22205.4	46372.3	32266.1	11499.7	19366.4	45586.6	27007
aminoimidazole carboxamide ribonucleotide	15143	15985.2	22714.1	19344.8	54685.1	74884.4	67299.2	46270.7	30281.9	29445.7	28603.5	10938	16826.2	10039.4	14299.9	15982.9	31128.4	30290.1	43745.9	31970	13340.6	10937.7	14303.7	21872.3
thiamine-phosphate	N/A	2522.2	6726.79	1666.13	19321.7	12765.8	14987.8	21819.7	7767.17	3345.43	19254.6	10046.9	3364.26	3364.28	7573.64	2523.68	16294.7	21085.1	30458.2	12382.8	5907.62	8544.62	11802.6	9238.65
dGMP	1651	1666.74	1683.28	N/A	5890.32	1699.08	5889.65	5095.34	1666.04	5047.6	2120.3	1683.41	2540.31	N/A	4207.19	N/A	1650.36	1716.42	N/A	10935.4	3381.35	3366.59	5874.88	N/A
AMP	6.02925e+06	6.57537e+06	7.51579e+06	5.96217e+06	3.06985e+07	2.67203e+07	2.98731e+07	2.73142e+07	1.56306e+07	1.6236e+07	1.71316e+07	1.41408e+07	7.30559e+06	8.93007e+06	8.48506e+06	8.26907e+06	2.01303e+07	1.99145e+07	2.17467e+07	1.75369e+07	1.50552e+07	9.52961e+06	1.5959e+07	1.61006e+07
IMP	548161	362448	437548	429562	4.27798e+06	4.90357e+06	5.56029e+06	3.80748e+06	3.30727e+06	2.32202e+06	2.76397e+06	2.55529e+06	637818	668343	644033	770636	2.79617e+06	3.50979e+06	2.79834e+06	2.79422e+06	1.79124e+06	1.19835e+06	1.51746e+06	1.8067e+06
S-adenosyl-L-methioninamine	N/A	N/A	N/A	N/A	N/A	2523.66	N/A	N/A	N/A	N/A	N/A	N/A	N/A	N/A	N/A	N/A	N/A	N/A	N/A	N/A	N/A	N/A	N/A	N/A
GMP	314645	320888	364759	334760	1.83993e+06	2.34654e+06	2.35586e+06	2.1537e+06	1.34508e+06	1.41733e+06	1.48215e+06	1.05431e+06	365317	608756	468069	426819	1.43512e+06	1.37291e+06	1.35188e+06	1.22337e+06	915107	959971	690240	878617
xanthosine-5-phosphate	N/A	N/A	N/A	N/A	25918.5	21726.3	15306.5	31964.6	9270.54	13468.5	11812.9	12619	N/A	1683.4	N/A	1683.28	48790.7	28598.8	23478.9	33650	11778	5047.34	N/A	1683.4
riboflavin	3364.01	7568.45	11674.6	15119.4	5064.71	4203.75	12617.3	5889.42	12651.8	14299.5	5030.65	12619	11775.6	19374.9	18506.1	5046.61	22714.2	17680.7	13462.8	10025.7	6728.37	15982.9	8410.42	5887.67
S-adenosyl-L-homoCysteine-posi	24396.8	12615.7	21032.5	20191	804995	606601	786359	697726	125323	235273	146994	93379.7	31968.1	28601.5	42075.5	26917.8	389166	480354	339906	420764	114430	116951	90014.9	118648
S-adenosyl-L-methionine	6797.44	4851.06	12619.5	6292.42	235151	181540	241687	116517	30603.2	35684.2	64336.6	33764.5	12618.6	4175.15	12617.6	9860.87	157305	149243	49886.8	103504	49555	52511.3	23242.8	32023
folate	N/A	9251.84	1683.4	6731.09	2523.86	5890.92	2523.86	10095	N/A	5047.32	3364.28	1683.42	1666.11	5890.57	10098.9	8414.05	3366.7	4204.66	3364.22	N/A	N/A	N/A	4206.95	8411.79
7,8-dihydrofolate	N/A	N/A	N/A	N/A	N/A	1683.4	N/A	3364.04	1683.28	N/A	N/A	N/A	1683.28	N/A	N/A	N/A	N/A	N/A	N/A	N/A	N/A	N/A	N/A	N/A
5-methyl-THF	9322.24	14250.6	17264.3	30835.1	14280.1	17112.8	20187.2	22696.6	13690.9	1783.74	15810.2	7370.97	38683.2	8474.95	32959.7	7273.27	18173	9203.14	14057.4	9407.74	14395.2	23453.9	4326.58	16873.1
Diiodothyronine	2523.86	N/A	N/A	2523.66	N/A	1683.4	N/A	N/A	N/A	N/A	N/A	N/A	N/A	N/A	1684.5	N/A	N/A	1683.4	1683.4	N/A	N/A	N/A	N/A	N/A
glutathione disulfide-posi	193537	134820	281727	218677	787553	1.08743e+06	1.08262e+06	1.30359e+06	295271	295600	326394	353837	197776	183637	235866	280927	1.01934e+06	952829	806664	970591	189883	243819	245488	114201
NAD+_posi	1.34026e+06	1.36408e+06	1.6703e+06	1.50104e+06	9.3435e+06	1.15512e+07	8.25774e+06	6.17689e+06	3.76946e+06	2.92389e+06	2.63651e+06	3.45429e+06	1.37102e+06	1.69814e+06	1.37436e+06	1.57635e+06	8.10096e+06	6.17127e+06	7.24699e+06	6.65842e+06	3.4023e+06	3.45239e+06	4.22868e+06	3.62837e+06
NADH	N/A	N/A	N/A	N/A	11775.4	3364.05	7571.19	19347.6	1683.28	2521.2	9231.59	2523.86	N/A	N/A	4208.77	N/A	33646.7	8411.84	10095	7568.43	N/A	N/A	N/A	N/A
dephospho-CoA-posi	N/A	N/A	N/A	N/A	1683.42	2523.64	N/A	2523.69	N/A	N/A	1683.4	3366.7	N/A	N/A	N/A	N/A	N/A	1683.28	N/A	N/A	N/A	2523.7	N/A	N/A
NADP+_posi	259673	239293	213918	282403	1.41298e+06	1.43359e+06	1.59746e+06	1.55903e+06	671044	541789	614616	570318	255887	387352	278039	258146	1.39672e+06	1.28311e+06	1.23936e+06	1.24634e+06	577313	723108	761603	604150
NADPH	N/A	N/A	N/A	N/A	4204.68	N/A	N/A	4206.91	2523.64	N/A	N/A	N/A	N/A	N/A	N/A	N/A	N/A	N/A	N/A	N/A	2523.67	N/A	1683.28	N/A
coenzyme A-posi	2526.08	1665.27	6728.2	1663.01	20838	57491.1	66203.5	58537.7	28193.7	32873.9	29577.8	34848.8	N/A	3357.89	10107.1	2523.65	45633.6	22370.2	21916.9	60671.6	26835.7	32128.4	32516.2	13274.8
FAD	21870.4	44583.3	26079.6	36174.4	113567	103470	88333.1	98431.9	72346.9	62248.9	63090.5	56365.2	23550.8	26077.4	36214.5	43745	40380.4	85810.4	48790.9	74029.1	52999.1	81603.9	56363.9	49633.5
acetyl-CoA-posi	39117.7	8852.92	12000.9	26247.2	81356.1	78015	56303	85391.9	85793	42906.7	85000.4	74674.7	41163.4	13611	49876.9	13784.8	69404.7	46472.2	94276.3	62592.3	94526	50109.2	31294.2	35159
propionyl-CoA-posi	7601.2	9245.09	N/A	7330.45	36947.9	24159.3	11786.2	15890.5	83916.5	21778	27676.1	36670.8	13367.4	16547.8	N/A	20187.1	22644.8	21127.7	13774.7	21523.1	56787	59654.9	50029.3	38202.8
acetoacetyl-CoA-posi	N/A	N/A	N/A	N/A	N/A	5887.27	N/A	3365.78	N/A	2523.66	5046.2	2523.64	2523.79	N/A	N/A	2523.84	6699.16	4239.7	4188.68	2490.82	3364.9	N/A	5063.17	5030.96
malonyl-CoA-posi	N/A	N/A	N/A	N/A	2523.7	2523.65	N/A	4188.01	1683.28	N/A	N/A	N/A	N/A	N/A	N/A	N/A	3364.11	N/A	N/A	1683.27	1683.32	1684	3363.57	N/A
succinyl-CoA-posi	26078.1	4222.69	9249.57	3363.41	53856.7	59689.9	32921.2	30275.1	28350.4	38664.9	35773.1	42455	5888.12	6730.97	11782.6	11777.5	26921	26062.6	39536.6	47109.7	32612.9	28165.3	27775.3	16808.4
sarcosine	477893	529755	494465	546919	2.07798e+06	2.3329e+06	2.53947e+06	2.33787e+06	1.85746e+06	1.61258e+06	1.39479e+06	1.63064e+06	537173	505074	541705	541715	1.57242e+06	1.90391e+06	1.47803e+06	1.32646e+06	1.27051e+06	1.45958e+06	1.24014e+06	1.13395e+06
putrescine	59005.4	30100.7	38428.4	57226.2	67359.6	69024.6	40395	31913.5	11350.5	43550	21258.4	16279	28828.5	27826.1	29540.2	41477.2	53868.9	59270.6	105489	171141	48759.1	100371	101685	71974.9
spermidine	193487	234707	298646	266666	201895	184242	192160	213678	269558	239753	275085	185072	193137	304551	200315	168674	206446	199664	221898	200079	214517	165732	227133	210327
spermine	110099	138976	124901	133495	105687	68346.7	125358	143033	101802	30839	120314	66139.1	102709	183074	100090	93089.7	72975.1	73997.6	91831	64891.8	58345	155992	120486	46743.6
N-acetyl spermine	336957	290859	164219	142860	205807	134456	140552	145388	195207	227754	204449	297834	381719	271447	333313	290022	278485	289423	296918	342853	277846	268115	324459	270070
N-acetyl spermidine	205236	103513	89527.5	155245	21647.9	122871	148476	89811.9	36603.9	79647.8	191999	117874	260193	133444	77235.8	214284	123539	188535	179199	146770	110067	182963	263508	223577
Nicotinamide Riboside	15679.9	8998.73	6269.72	10628.1	9252.03	6786.15	6239.04	5161.76	11540.1	3682.54	8123.86	8460.27	4573.09	7825.4	8170.02	1571.1	1853.22	5545.43	7512.83	14874.3	2098.9	5370.63	4702.54	7541.64
Adenylosuccinate	42902.3	98434.2	66456.5	50474.1	105152	62255.5	70666.4	267508	77393.1	77393.2	48790.3	61409.5	92537.9	63091	129549	150590	74027.3	113566	115248	81604.9	84965.8	105160	86647.5	129547
cholesterol	1.77341e+06	1.8771e+06	1.67737e+06	1.80112e+06	2.34116e+06	2.25791e+06	2.25045e+06	2.73467e+06	1.97699e+06	2.01172e+06	1.72196e+06	1.78764e+06	1.39982e+06	1.44949e+06	1.47389e+06	1.36366e+06	1.49068e+06	1.70186e+06	1.48229e+06	1.78596e+06	1.65386e+06	1.57398e+06	1.7119e+06	1.74446e+06
arginosuccinic acid	36944.3	21034.3	27079.7	25237.4	137124	195173	136303	137957	215350	192671	239754	153949	38714	17567.8	17678.6	17183.2	132069	156075	142573	182551	172083	171616	205258	174129
phosphocreatine	9199.28	25557.3	15966.2	30908.8	17317.8	48294.9	54346.7	35894.2	69368.2	29366.1	44966	27752	9740.72	29599.5	29375.8	22627.3	36790.4	36363.2	40789.6	36116.4	37280.2	35479	30681.1	23651.1
retinoic acid	N/A	N/A	N/A	N/A	10094.7	10938	23553.7	14299	8414	2523.68	9415.6	12534.1	N/A	3382.43	1699.09	N/A	1650.4	12618.8	5887.88	5887.96	3363.77	2523.64	1683.42	N/A
N-acetyl-L-alanine1	5.88129e+06	5.35261e+06	5.63828e+06	5.55768e+06	6.45063e+06	7.77929e+06	6.3054e+06	5.64131e+06	6.90757e+06	6.24685e+06	5.76704e+06	6.47212e+06	6.13718e+06	6.4911e+06	7.80998e+06	6.27895e+06	8.29429e+06	5.58031e+06	7.31816e+06	5.64078e+06	5.65249e+06	6.29791e+06	6.60635e+06	6.70359e+06
HMG-CoA_pos	N/A	N/A	N/A	3364.03	8412.15	5046.92	N/A	3364.14	N/A	2523.89	3356.57	1692.48	N/A	N/A	N/A	N/A	1673.83	9254.23	5075.5	4005.67	2523.72	N/A	N/A	8364.08
cysteine sulfinate	N/A	N/A	N/A	N/A	N/A	N/A	N/A	N/A	N/A	N/A	N/A	2523.7	N/A	N/A	N/A	N/A	N/A	N/A	N/A	N/A	N/A	N/A	N/A	N/A
N-acetylaspartylglutamic acid	80757.4	70662.7	66457.3	60570.7	199371	151421	157310	192623	97588.3	104315	120303	142181	86646.1	47106.5	63959.2	92533.4	120306	116935	102633	137961	88331.5	84124.1	131233	92537.2
N-acetyl-L-aspartic acid	13461.2	14301.6	24438.3	13458.7	31118.1	47159.9	77393.6	60571.3	31123.8	9254.86	31965.9	31124.9	18508.8	6731.09	15154	14301.7	56365.2	72349.8	33652.3	39535.5	40382.1	29442.2	26918.2	23558.5
