# Supplementary material for: Multiomic analysis reveals a key BCAT1 role in mTOR activation by B cell receptor and TLR9
Source: J Clin Invest. 2025 Sep 9;135(22):e186258. doi: 10.1172/JCI186258 (PMC12618069; doi:10.1172/JCI186258)
Supplement: Supplemental table 6 [file jci-135-186258-s044.xlsx]

## Sheet: Sheet1
	Raw data							Median normalized data (Raw - Median)
Gene Symbol	R. uns 1	R. uns 2	R. uns 3	R-igM 1	R-igM 2	R-igM 3	Gene Symbol	R. uns 1	R. uns 2	R. uns 3	R-igM 1	R-igM 2	R-igM 3
IGKV3D-20	1.06977	1.56922	1.32682	2.19937	2.00442	2.87662	IGKV3D-20	-1.76366	-2.07594	-1.71304	-3.05639	-3.22889	-3.23783
UBA6	3.15358	3.74147	3.22762	5.45344	5.53031	6.66006	UBA6	0.320145	0.09631	0.18776	0.197685	0.297	0.54561
ESYT2	4.64882	6.44876	5.99135	4.86592	5.82341	7.19878	ESYT2	1.81539	2.8036	2.95149	-0.389835	0.5901	1.08433
VWA8	1.78238	2.15964	1.9316	3.22714	3.24215	4.30317	VWA8	-1.05105	-1.48552	-1.10826	-2.02862	-1.99116	-1.81128
GTPBP10	3.05372	5.23222	2.70556	3.99647	5.30194	6.04338	GTPBP10	0.220285	1.58706	-0.3343	-1.25929	0.06863	-0.07107
CNOT1	3.7573	4.18771	3.42188	6.16583	6.04192	7.43697	CNOT1	0.923865	0.54255	0.38202	0.910075	0.80861	1.32252
BDP1	3.80403	3.53596	2.73934	5.31842	5.41092	6.22063	BDP1	0.970595	-0.1092	-0.30052	0.062665	0.17761	0.10618
MAP1LC3B2	2.83301	2.81713	2.93359	5.52792	5.30711	5.4702	MAP1LC3B2	-0.000425	-0.82803	-0.10627	0.272165	0.0738	-0.64425
PGP	2.78703	3.83652	3.0539	5.35459	5.22684	6.75778	PGP	-0.046405	0.19136	0.01404	0.098835	-0.00647	0.64333
C5orf51	4.0577	4.00936	2.20082	5.34714	4.7764	4.13826	C5orf51	1.22426	0.3642	-0.83904	0.091385	-0.45691	-1.97619
SMCHD1	3.4052	3.80978	3.69309	5.58983	6.15942	6.73917	SMCHD1	0.571765	0.16462	0.65323	0.334075	0.92611	0.62472
NCF1B	4.72178	6.14927	5.43053	9.89769	10.1194	11.6394	NCF1B	1.88835	2.50411	2.39067	4.64194	4.88609	5.52495
PHF20L1	3.6884	5.90307	3.74992	3.99637	4.6445	7.60685	PHF20L1	0.854965	2.25791	0.71006	-1.25939	-0.58881	1.4924
SNRPGP15	3.16895	3.66309	3.02711	5.18092	5.25873	6.09422	SNRPGP15	0.335515	0.01793	-0.01275	-0.074835	0.02542	-0.02023
MYO1G	4.9566	5.82939	5.71103	8.89518	8.61434	8.83428	MYO1G	2.12317	2.18423	2.67117	3.63942	3.38103	2.71983
EIF3CL	2.75862	3.63309	3.07704	5.51253	5.61701	6.45187	EIF3CL	-0.074815	-0.01207	0.03718	0.256775	0.3837	0.33742
MCRIP1	2.93945	4.56841	2.36731	3.29277	5.90015	8.00497	MCRIP1	0.106015	0.92325	-0.67255	-1.96299	0.66684	1.89052
NACA	2.89127	3.65778	3.02011	5.69951	5.55035	6.24914	NACA	0.057835	0.01262	-0.01975	0.443755	0.31704	0.13469
C11orf98	4.67794	5.8503	5.33418	6.15368	6.14947	7.51644	C11orf98	1.84451	2.20514	2.29432	0.897925	0.91616	1.40199
DNASE2	1.77582	2.25961	1.87198	3.54242	3.43795	4.16779	DNASE2	-1.05761	-1.38555	-1.16788	-1.71334	-1.79536	-1.94666
AGPS	2.48008	3.21377	2.6509	4.46565	4.26465	5.3598	AGPS	-0.353355	-0.43139	-0.38896	-0.790105	-0.96866	-0.75465
KIF2A	4.62688	4.83593	4.49652	8.02644	7.5158	9.42086	KIF2A	1.79345	1.19077	1.45666	2.77068	2.28249	3.30641
DDX39A	3.78478	4.39647	3.14026	6.68651	6.88351	7.74167	DDX39A	0.951345	0.75131	0.1004	1.43075	1.6502	1.62722
PDLIM1	2.61161	3.32233	2.82257	5.07639	4.75347	5.68783	PDLIM1	-0.221825	-0.32283	-0.21729	-0.179365	-0.47984	-0.42662
ACOT7	3.14731	3.85151	3.24205	5.84764	5.63313	6.59659	ACOT7	0.313875	0.20635	0.20219	0.591885	0.39982	0.48214
SNAP23	2.90906	3.93153	3.6094	5.6309	6.22463	7.90683	SNAP23	0.075625	0.28637	0.56954	0.375145	0.99132	1.79238
AIP	3.30433	4.13338	3.47503	5.77627	5.77213	7.12143	AIP	0.470895	0.48822	0.43517	0.520515	0.53882	1.00698
GTPBP1	2.68787	3.34854	2.80062	4.53508	4.58586	5.55449	GTPBP1	-0.145565	-0.29662	-0.23924	-0.720675	-0.64745	-0.55996
STXBP3	2.60005	3.01076	2.58193	3.997	4.02276	4.6302	STXBP3	-0.233385	-0.6344	-0.45793	-1.25876	-1.21055	-1.48425
SMAP	3.3997	4.15295	3.38336	5.74052	5.88574	6.4121	SMAP	0.566265	0.50779	0.3435	0.484765	0.65243	0.29765
AP3B1	2.2853	3.32669	2.84059	4.63102	5.00881	5.79508	AP3B1	-0.548135	-0.31847	-0.19927	-0.624735	-0.2245	-0.31937
NDUFS8	2.06416	2.36054	2.00328	3.39313	3.4896	3.91202	NDUFS8	-0.769275	-1.28462	-1.03658	-1.86263	-1.74371	-2.20243
NFKBIE	3.22594	4.4289	3.47402	6.86928	5.63781	8.45931	NFKBIE	0.392505	0.78374	0.43416	1.61352	0.4045	2.34486
PSMD11	3.09157	3.89855	3.32069	6.09243	6.00912	7.06135	PSMD11	0.258135	0.25339	0.28083	0.836675	0.77581	0.9469
PSMD12	3.2951	3.9431	3.17252	6.00955	6.21146	7.44655	PSMD12	0.461665	0.29794	0.13266	0.753795	0.97815	1.3321
PGRMC1	1.6015	1.90457	1.88135	3.16647	2.95279	3.54768	PGRMC1	-1.23193	-1.74059	-1.15851	-2.08929	-2.28052	-2.56677
SUPT5H	2.61747	3.09916	2.68535	4.84688	4.82615	5.99518	SUPT5H	-0.215965	-0.546	-0.35451	-0.408875	-0.40716	-0.11927
TAF4	3.28258	4.36279	3.50964	5.73195	6.42203	6.29405	TAF4	0.449145	0.71763	0.46978	0.476195	1.18872	0.1796
DFFA	2.54388	3.20129	2.79966	5.09723	5.17653	6.30782	DFFA	-0.289555	-0.44387	-0.2402	-0.158525	-0.05678	0.19337
CLIC1	4.3347	5.37653	4.44865	7.49574	7.20672	8.54094	CLIC1	1.50127	1.73137	1.40879	2.23998	1.97341	2.42649
EIF3F	3.05412	3.94752	3.49804	5.93307	6.01918	6.94989	EIF3F	0.220685	0.30236	0.45818	0.677315	0.78587	0.83544
PDHX	2.55756	3.67604	2.93318	5.29382	4.82195	6.39404	PDHX	-0.275875	0.03088	-0.10668	0.038065	-0.41136	0.27959
IPO5	3.58838	4.52889	3.74668	7.30859	7.38848	8.32549	IPO5	0.754945	0.88373	0.70682	2.05283	2.15517	2.21104
SAP18	2.62131	3.23349	2.90448	5.51657	5.35392	6.20097	SAP18	-0.212125	-0.41167	-0.13538	0.260815	0.12061	0.08652
IGF2BP3	3.12595	3.72992	3.02727	6.03128	5.76137	7.06632	IGF2BP3	0.292515	0.08476	-0.01259	0.775525	0.52806	0.95187
DNM1L	3.38262	4.66809	3.65271	6.77228	6.54619	7.63966	DNM1L	0.549185	1.02293	0.61285	1.51652	1.31288	1.52521
RTCA	1.83983	3.4115	2.59337	4.64551	5.3962	5.68081	RTCA	-0.993605	-0.23366	-0.44649	-0.610245	0.16289	-0.43364
MANBA	2.49163	3.04191	2.54191	4.843	4.79969	5.60758	MANBA	-0.341805	-0.60325	-0.49795	-0.412755	-0.43362	-0.50687
PLOD2	1.11424	1.41471	1.27455	2.37561	2.25607	2.63159	PLOD2	-1.71919	-2.23045	-1.76531	-2.88015	-2.97724	-3.48286
EXOC5	3.20733	4.52213	3.36331	5.79019	5.53515	6.92076	EXOC5	0.373895	0.87697	0.32345	0.534435	0.30184	0.80631
NDUFA4	2.2926	3.16845	2.57619	4.26975	4.33806	6.23868	NDUFA4	-0.540835	-0.47671	-0.46367	-0.986005	-0.89525	0.12423
PSMD14	3.15376	3.72865	3.52995	5.81697	5.90799	5.66462	PSMD14	0.320325	0.08349	0.49009	0.561215	0.67468	-0.44983
ZNF593	3.32381	4.49833	3.03925	5.04622	5.90116	5.99643	ZNF593	0.490375	0.85317	-0.00061	-0.209535	0.66785	-0.11802
KPNA3	2.17703	2.86102	2.24617	4.01026	4.31727	4.96499	KPNA3	-0.656405	-0.78414	-0.79369	-1.2455	-0.91604	-1.14946
PES1	4.0255	5.01161	3.86766	6.02653	5.93753	7.66734	PES1	1.19207	1.36645	0.8278	0.770775	0.70422	1.55289
SDCBP	1.81911	3.28497	2.581	4.39634	4.72956	4.96495	SDCBP	-1.01432	-0.36019	-0.45886	-0.859415	-0.50375	-1.1495
MPHOSPH10	2.63322	4.24356	3.41768	4.38206	5.50111	4.80047	MPHOSPH10	-0.200215	0.5984	0.37782	-0.873695	0.2678	-1.31398
NOP56	2.47335	3.23253	2.7862	5.01002	5.14957	5.84122	NOP56	-0.360085	-0.41263	-0.25366	-0.245735	-0.08374	-0.27323
DDX3X	3.09813	3.87716	3.19878	5.42441	5.34167	6.19914	DDX3X	0.264695	0.232	0.15892	0.168655	0.10836	0.08469
RNASET2	1.21104	1.60996	1.35139	2.32849	2.29314	2.58695	RNASET2	-1.62239	-2.0352	-1.68847	-2.92727	-2.94017	-3.5275
PIR	0.680931	0.575701	0.658015	1.21359	1.28687	1.357	PIR	-2.1525	-3.06946	-2.38185	-4.04217	-3.94644	-4.75745
KPNA4	2.81849	3.54463	3.11489	5.24109	5.39563	6.23522	KPNA4	-0.014945	-0.10053	0.07503	-0.014665	0.16232	0.12077
PPP6C	3.56601	4.36425	3.61384	6.38401	5.81423	8.21058	PPP6C	0.732575	0.71909	0.57398	1.12825	0.58092	2.09613
NME4	2.8714	3.89065	3.17156	5.26977	5.6734	5.48438	NME4	0.037965	0.24549	0.1317	0.014015	0.44009	-0.63007
MAN2B1	2.45687	3.16665	2.6112	5.38212	5.26397	6.26463	MAN2B1	-0.376565	-0.47851	-0.42866	0.126365	0.03066	0.15018
UBE2C	3.75856	4.05813	4.26507	5.08206	5.49148	5.90307	UBE2C	0.925125	0.41297	1.22521	-0.173695	0.25817	-0.21138
PDXK	3.22035	2.84742	2.45765	5.0415	5.69887	6.31164	PDXK	0.386915	-0.79774	-0.58221	-0.214255	0.46556	0.19719
SCD	1.43218	3.06467	2.96109	4.1159	4.88353	6.94164	SCD	-1.40125	-0.58049	-0.07877	-1.13986	-0.34978	0.82719
TXNDC9	4.4516	5.0155	4.22415	7.58866	7.19344	9.28453	TXNDC9	1.61817	1.37034	1.18429	2.3329	1.96013	3.17008
COX7A2L	3.05295	3.72257	3.50917	4.60261	5.13338	5.44829	COX7A2L	0.219515	0.07741	0.46931	-0.653145	-0.09993	-0.66616
COPE	2.78322	3.64842	3.21682	4.93257	5.10504	5.78228	COPE	-0.050215	0.00326	0.17696	-0.323185	-0.12827	-0.33217
EIF1AY	3.39014	4.32224	3.27706	5.50407	5.32692	6.51138	EIF1AY	0.556705	0.67708	0.2372	0.248315	0.09361	0.39693
AP3D1	2.46546	3.46783	1.81472	3.994	3.95797	5.69268	AP3D1	-0.367975	-0.17733	-1.22514	-1.26176	-1.27534	-0.42177
CCS	2.54036	3.77538	2.67886	4.95647	4.67695	6.4099	CCS	-0.293075	0.13022	-0.361	-0.299285	-0.55636	0.29545
IRS4	2.09242	2.16327	1.65888	4.09325	3.89814	4.67613	IRS4	-0.741015	-1.48189	-1.38098	-1.16251	-1.33517	-1.43832
TOR1A	1.75055	2.51418	2.96833	4.24043	4.33973	6.28017	TOR1A	-1.08288	-1.13098	-0.07153	-1.01533	-0.89358	0.16572
STX16	2.83474	3.72348	2.43484	4.58514	5.38886	5.84586	STX16	0.001305	0.07832	-0.60502	-0.670615	0.15555	-0.26859
ITGB1BP1	2.38321	4.91216	5.02198	7.89407	4.752	5.76487	ITGB1BP1	-0.450225	1.267	1.98212	2.63831	-0.48131	-0.34958
MAP2K7	3.55533	4.63357	3.27085	6.01758	6.38349	8.91847	MAP2K7	0.721895	0.98841	0.23099	0.761825	1.15018	2.80402
ACOT8	3.04394	3.41854	2.4604	3.88753	5.17194	5.14692	ACOT8	0.210505	-0.22662	-0.57946	-1.36823	-0.06137	-0.96753
PDCD5	2.56493	3.70037	2.90695	5.11864	4.55594	4.92557	PDCD5	-0.268505	0.05521	-0.13291	-0.137115	-0.67737	-1.18888
PRMT5	3.08919	3.90131	3.43613	5.30591	5.29423	6.17881	PRMT5	0.255755	0.25615	0.39627	0.050155	0.06092	0.06436
SLC9A3R1	4.42748	6.09468	4.78002	8.17425	7.68525	9.41128	SLC9A3R1	1.59405	2.44952	1.74016	2.9185	2.45194	3.29683
CHEK1	4.61408	5.67246	4.52385	7.17667	7.01222	9.25491	CHEK1	1.78065	2.0273	1.48399	1.92091	1.77891	3.14046
TPP1	2.49984	3.06052	2.76554	4.52853	4.61105	5.03026	TPP1	-0.333595	-0.58464	-0.27432	-0.727225	-0.62226	-1.08419
TCERG1	2.97138	3.65527	3.21256	6.08203	5.9046	7.28764	TCERG1	0.137945	0.01011	0.1727	0.826275	0.67129	1.17319
TNPO2	2.90851	4.35138	3.14093	6.23535	4.57458	6.23169	TNPO2	0.075075	0.70622	0.10107	0.979595	-0.65873	0.11724
PSMA7	3.1253	4.03359	3.28218	5.77068	5.6761	6.38523	PSMA7	0.291865	0.38843	0.24232	0.514925	0.44279	0.27078
SCAMP3	1.99269	2.64606	1.90356	4.02859	3.88555	4.85635	SCAMP3	-0.840745	-0.9991	-1.1363	-1.22717	-1.34776	-1.2581
BCKDK	1.12281	2.45941	1.64594	3.49229	2.81459	3.94905	BCKDK	-1.71062	-1.18575	-1.39392	-1.76347	-2.41872	-2.1654
HAT1	3.30985	4.13886	3.45089	5.62546	5.74275	6.49465	HAT1	0.476415	0.4937	0.41103	0.369705	0.50944	0.3802
UBE2L6	3.71763	4.65942	3.93181	8.85209	8.63279	10.6871	UBE2L6	0.884195	1.01426	0.89195	3.59633	3.39948	4.57265
CASK	3.29266	2.7027	2.51607	5.28276	5.00854	5.32421	CASK	0.459225	-0.94246	-0.52379	0.027005	-0.22477	-0.79024
UQCRQ	2.07067	2.41798	2.09562	3.06535	3.11522	3.35934	UQCRQ	-0.762765	-1.22718	-0.94424	-2.19041	-2.11809	-2.75511
MYL12B	3.39553	4.32452	3.66226	5.98285	6.06374	6.89628	MYL12B	0.562095	0.67936	0.6224	0.727095	0.83043	0.78183
UQCR11	1.54508	2.674	2.37025	2.9841	3.51714	3.5607	UQCR11	-1.28835	-0.97116	-0.66961	-2.27166	-1.71617	-2.55375
HGS	3.37145	3.70841	3.1553	5.49772	5.09087	6.10328	HGS	0.538015	0.06325	0.11544	0.241965	-0.14244	-0.01117
VPS26C	2.49446	2.41514	1.57085	3.12153	3.78542	4.90244	VPS26C	-0.338975	-1.23002	-1.46901	-2.13423	-1.44789	-1.21201
PPP1R12A	2.2388	2.69475	2.60638	4.80786	4.37635	5.03525	PPP1R12A	-0.594635	-0.95041	-0.43348	-0.447895	-0.85696	-1.0792
GAK	4.70268	4.71269	3.73198	5.22012	3.51434	7.68621	GAK	1.86925	1.06753	0.69212	-0.035635	-1.71897	1.57176
HNRNPDL	2.78648	3.52922	2.83603	5.05302	5.13786	6.21568	HNRNPDL	-0.046955	-0.11594	-0.20383	-0.202735	-0.09545	0.10123
XPO1	2.7682	3.36811	2.75195	5.41398	5.52905	6.57092	XPO1	-0.065235	-0.27705	-0.28791	0.158225	0.29574	0.45647
SPTBN2	2.02644	2.88054	2.33795	3.78569	3.92825	3.62869	SPTBN2	-0.806995	-0.76462	-0.70191	-1.47007	-1.30506	-2.48576
U2SURP	2.87652	3.56628	3.1924	5.76125	5.52419	6.70837	U2SURP	0.043085	-0.07888	0.15254	0.505495	0.29088	0.59392
PFAS	3.37878	4.21508	3.62908	6.40909	6.38261	7.33509	PFAS	0.545345	0.56992	0.58922	1.15333	1.1493	1.22064
CEP290	3.41645	4.7697	3.29354	5.4676	5.0345	7.65773	CEP290	0.583015	1.12454	0.25368	0.211845	-0.19881	1.54328
PRORP	1.62405	2.57827	2.48047	2.78218	2.78804	4.27118	PRORP	-1.20938	-1.06689	-0.55939	-2.47358	-2.44527	-1.84327
NPC1	2.37883	3.3353	2.63027	5.96865	5.5742	5.90449	NPC1	-0.454605	-0.30986	-0.40959	0.712895	0.34089	-0.20996
SCAMP1	2.95863	3.18154	3.0872	5.11543	5.22365	5.57087	SCAMP1	0.125195	-0.46362	0.04734	-0.140325	-0.00966	-0.54358
SCAMP2	3.01902	2.82003	2.55359	5.62064	4.89053	4.78575	SCAMP2	0.185585	-0.82513	-0.48627	0.364885	-0.34278	-1.3287
ARPC1B	3.51855	4.35625	3.70362	5.93396	5.86859	6.97447	ARPC1B	0.685115	0.71109	0.66376	0.678205	0.63528	0.86002
ARPC2	3.07855	3.99512	3.28459	5.34648	5.26223	6.19155	ARPC2	0.245115	0.34996	0.24473	0.090725	0.02892	0.0771
ARPC3	3.28066	3.9447	3.32434	5.36134	5.52013	5.98479	ARPC3	0.447225	0.29954	0.28448	0.105585	0.28682	-0.12966
POLR1C	2.87601	3.23055	3.06667	5.66029	5.32435	6.3396	POLR1C	0.042575	-0.41461	0.02681	0.404535	0.09104	0.22515
CETN3	3.88293	4.92091	3.70164	5.49251	5.51771	6.41948	CETN3	1.0495	1.27575	0.66178	0.236755	0.2844	0.30503
PFDN6	2.68573	3.74266	2.89234	5.76935	4.84612	5.32277	PFDN6	-0.147705	0.0975	-0.14752	0.513595	-0.38719	-0.79168
GNPAT	1.30823	1.89606	1.31259	2.18922	2.48685	2.51718	GNPAT	-1.5252	-1.7491	-1.72727	-3.06654	-2.74646	-3.59727
ACOX3	2.34722	4.01994	4.38815	5.69085	7.19814	4.61641	ACOX3	-0.486215	0.37478	1.34829	0.435095	1.96483	-1.49804
PMM2	2.5392	4.1339	3.00783	4.98678	4.76986	6.47088	PMM2	-0.294235	0.48874	-0.03203	-0.268975	-0.46345	0.35643
HMGB3	2.28883	2.59351	2.16368	3.69244	3.20651	3.72785	HMGB3	-0.544605	-1.05165	-0.87618	-1.56332	-2.0268	-2.3866
PPM1G	3.49363	4.38517	3.76001	6.91917	6.71908	7.81756	PPM1G	0.660195	0.74001	0.72015	1.66341	1.48577	1.70311
INPPL1	3.05044	3.24086	3.06285	5.44745	5.55542	5.62275	INPPL1	0.217005	-0.4043	0.02299	0.191695	0.32211	-0.4917
EIF3D	3.04675	3.88129	3.23042	5.69312	5.8925	6.6071	EIF3D	0.213315	0.23613	0.19056	0.437365	0.65919	0.49265
EIF3H	3.08112	3.93882	3.19476	5.47291	5.47389	6.55044	EIF3H	0.247685	0.29366	0.1549	0.217155	0.24058	0.43599
BCAT2	2.94755	3.68194	3.22161	5.38677	5.3642	6.53849	BCAT2	0.114115	0.03678	0.18175	0.131015	0.13089	0.42404
STX7	3.37705	4.3634	3.65671	6.33798	6.41337	7.18272	STX7	0.543615	0.71824	0.61685	1.08222	1.18006	1.06827
CD3EAP	2.52968	4.05868	3.83116	5.00279	5.83812	5.72247	CD3EAP	-0.303755	0.41352	0.7913	-0.252965	0.60481	-0.39198
P4HA2	0.696515	0.646373	0.619643	1.06566	0.919619	1.70016	P4HA2	-2.13692	-2.99879	-2.42022	-4.1901	-4.31369	-4.41429
YKT6	2.57419	3.45078	2.76102	6.22932	5.54179	5.7171	YKT6	-0.259245	-0.19438	-0.27884	0.973565	0.30848	-0.39735
ARPC5	2.91519	3.73553	3.09779	5.32557	5.15597	6.24698	ARPC5	0.081755	0.09037	0.05793	0.069815	-0.07734	0.13253
DHX15	3.25343	4.35787	3.45964	6.2121	6.37223	7.74686	DHX15	0.419995	0.71271	0.41978	0.956345	1.13892	1.63241
RNMT	3.20283	4.47937	3.69446	5.77946	5.93736	6.95615	RNMT	0.369395	0.83421	0.6546	0.523705	0.70405	0.8417
CYB5B	3.31133	3.54494	3.10236	6.02146	5.65239	6.30931	CYB5B	0.477895	-0.10022	0.0625	0.765705	0.41908	0.19486
PRPF4	2.63804	3.83333	3.13688	5.79332	5.93765	6.28808	PRPF4	-0.195395	0.18817	0.09702	0.537565	0.70434	0.17363
PHGDH	1.83904	2.30839	1.86801	3.59923	3.4982	4.05764	PHGDH	-0.994395	-1.33677	-1.17185	-1.65653	-1.73511	-2.05681
NDUFS4	2.53986	2.87006	2.48877	4.46733	3.95619	4.11913	NDUFS4	-0.293575	-0.7751	-0.55109	-0.788425	-1.27712	-1.99532
PSMD3	3.05502	3.85381	3.16263	6.09993	5.88139	6.89761	PSMD3	0.221585	0.20865	0.12277	0.844175	0.64808	0.78316
PAPSS1	2.84786	3.69635	2.89365	5.01929	5.18859	5.70884	PAPSS1	0.014425	0.05119	-0.14621	-0.236465	-0.04472	-0.40561
ZW10	3.20271	3.45639	2.77056	5.71849	5.21998	7.83438	ZW10	0.369275	-0.18877	-0.2693	0.462735	-0.01333	1.71993
SART1	2.83247	3.5178	3.17923	5.72169	5.60931	6.05463	SART1	-0.000965	-0.12736	0.13937	0.465935	0.376	-0.05982
EEF1E1	3.27099	4.18335	3.4645	5.84149	5.81289	7.14193	EEF1E1	0.437555	0.53819	0.42464	0.585735	0.57958	1.02748
RIPK2	2.5746	2.95657	3.61613	5.12549	5.5502	6.34263	RIPK2	-0.258835	-0.68859	0.57627	-0.130265	0.31689	0.22818
HNRNPR	3.01232	3.76218	3.086	5.2993	5.3294	6.46474	HNRNPR	0.178885	0.11702	0.04614	0.043545	0.09609	0.35029
PRPF3	3.01902	3.72848	3.29709	5.27941	5.37217	6.18945	PRPF3	0.185585	0.08332	0.25723	0.023655	0.13886	0.075
TXNL1	2.69544	3.78872	3.0728	5.07316	5.32873	5.99474	TXNL1	-0.137995	0.14356	0.03294	-0.182595	0.09542	-0.11971
TPD52L2	2.90452	3.70597	3.12466	5.35022	5.11875	6.18167	TPD52L2	0.071085	0.06081	0.0848	0.094465	-0.11456	0.06722
ERI3	2.27456	4.49642	2.72565	3.88243	4.96767	5.50847	ERI3	-0.558875	0.85126	-0.31421	-1.37333	-0.26564	-0.60598
EIF4G3	3.31105	3.91394	2.7212	5.39062	4.94249	7.00236	EIF4G3	0.477615	0.26878	-0.31866	0.134865	-0.29082	0.88791
PPIH	2.68793	3.62494	2.88198	4.9867	5.03234	6.17116	PPIH	-0.145505	-0.02022	-0.15788	-0.269055	-0.20097	0.05671
AKR7A2	2.70376	3.35949	2.96259	4.8213	4.96259	5.61557	AKR7A2	-0.129675	-0.28567	-0.07727	-0.434455	-0.27072	-0.49888
EPB41L2	2.10537	2.7714	2.38659	3.69683	3.81989	4.29399	EPB41L2	-0.728065	-0.87376	-0.65327	-1.55893	-1.41342	-1.82046
TGOLN2	3.61162	3.47182	2.56786	6.19698	7.33107	5.1797	TGOLN2	0.778185	-0.17334	-0.472	0.941225	2.09776	-0.93475
LAMTOR5	2.18726	2.96133	2.43212	4.06105	4.22581	4.40322	LAMTOR5	-0.646175	-0.68383	-0.60774	-1.19471	-1.0075	-1.71123
RNF13	1.90484	3.07855	2.27508	3.76118	4.53702	5.0737	RNF13	-0.928595	-0.56661	-0.76478	-1.49458	-0.69629	-1.04075
DENR	3.04898	3.76542	3.16832	5.62302	5.72832	7.25501	DENR	0.215545	0.12026	0.12846	0.367265	0.49501	1.14056
DNPH1	2.69165	3.58698	2.82928	5.10118	4.87943	5.53181	DNPH1	-0.141785	-0.05818	-0.21058	-0.154575	-0.35388	-0.58264
TIMM44	2.70926	3.28202	2.58594	4.62822	4.77916	5.78061	TIMM44	-0.124175	-0.36314	-0.45392	-0.627535	-0.45415	-0.33384
TRAPPC3	2.76321	4.05501	3.16943	5.4831	4.54671	6.58596	TRAPPC3	-0.070225	0.40985	0.12957	0.227345	-0.6866	0.47151
CHMP2A	3.26664	3.95021	3.50823	5.02851	5.34456	7.62855	CHMP2A	0.433205	0.30505	0.46837	-0.227245	0.11125	1.5141
PLRG1	2.96484	3.66684	2.99593	6.24604	5.44024	6.88104	PLRG1	0.131405	0.02168	-0.04393	0.990285	0.20693	0.76659
PRC1	3.13198	3.69907	3.17702	5.86321	5.3034	6.87992	PRC1	0.298545	0.05391	0.13716	0.607455	0.07009	0.76547
RGS10	3.60716	4.02163	2.22301	6.31717	6.36598	5.73542	RGS10	0.773725	0.37647	-0.81685	1.06141	1.13267	-0.37903
ZNF207	3.5592	4.32344	3.53799	6.45681	5.993	7.13811	ZNF207	0.725765	0.67828	0.49813	1.20105	0.75969	1.02366
NDUFB5	2.94148	3.37418	3.08369	4.0306	4.30695	5.17884	NDUFB5	0.108045	-0.27098	0.04383	-1.22516	-0.92636	-0.93561
NDUFC1	2.05128	2.77677	1.99534	3.55252	3.17573	4.39182	NDUFC1	-0.782155	-0.86839	-1.04452	-1.70324	-2.05758	-1.72263
NDUFA2	2.00382	2.7461	2.27184	3.46899	3.44609	4.00789	NDUFA2	-0.829615	-0.89906	-0.76802	-1.78677	-1.78722	-2.10656
ASNA1	2.46804	3.02645	2.59948	4.67146	4.72093	5.76462	ASNA1	-0.365395	-0.61871	-0.44038	-0.584295	-0.51238	-0.34983
BUB1	3.24877	3.94904	3.59057	6.42895	6.03951	6.5773	BUB1	0.415335	0.30388	0.55071	1.17319	0.8062	0.46285
BUB3	3.7304	4.75367	3.88063	6.80889	6.75805	7.90075	BUB3	0.896965	1.10851	0.84077	1.55313	1.52474	1.7863
ACTN4	2.89214	3.66108	3.16195	4.94251	4.96399	5.73628	ACTN4	0.058705	0.01592	0.12209	-0.313245	-0.26932	-0.37817
GSTZ1	3.28826	2.655	2.5316	4.15672	5.49173	5.99125	GSTZ1	0.454825	-0.99016	-0.50826	-1.09904	0.25842	-0.1232
BUD23	3.96212	4.60121	4.21858	7.34511	7.27716	7.62862	BUD23	1.12869	0.95605	1.17872	2.08935	2.04385	1.51417
HTATSF1	1.6072	2.36862	2.73472	4.28341	4.76046	4.91415	HTATSF1	-1.22623	-1.27654	-0.30514	-0.972345	-0.47285	-1.2003
AP1G1	2.70245	3.08936	2.88601	5.35833	4.92068	6.15529	AP1G1	-0.130985	-0.5558	-0.15385	0.102575	-0.31263	0.04084
SYNGR1	3.46996	5.66402	0	7.57296	7.17059	7.37924	SYNGR1	0.636525	2.01886	-3.03986	2.3172	1.93728	1.26479
SYNGR2	2.94729	3.33271	2.75038	7.56372	8.2199	9.6183	SYNGR2	0.113855	-0.31245	-0.28948	2.30796	2.98659	3.50385
SGTA	3.19893	3.95269	3.34184	5.76976	6.05448	6.85487	SGTA	0.365495	0.30753	0.30198	0.514005	0.82117	0.74042
ENSA	2.2024	3.22254	2.65269	4.2509	4.35443	5.11533	ENSA	-0.631035	-0.42262	-0.38717	-1.00486	-0.87888	-0.99912
NARS1	3.0073	3.91187	3.27907	5.73947	5.86787	6.75536	NARS1	0.173865	0.26671	0.23921	0.483715	0.63456	0.64091
NUDT21	3.556	4.24651	3.59029	6.07455	6.18612	7.08998	NUDT21	0.722565	0.60135	0.55043	0.818795	0.95281	0.97553
LANCL1	3.84761	4.5438	4.11681	6.31771	6.44089	6.98975	LANCL1	1.01418	0.89864	1.07695	1.06195	1.20758	0.8753
RRP9	1.43652	2.85474	1.69226	3.91848	2.98185	4.55985	RRP9	-1.39691	-0.79042	-1.3476	-1.33728	-2.25146	-1.5546
SCO2	2.56255	2.74066	3.01294	4.47443	5.24355	5.82678	SCO2	-0.270885	-0.9045	-0.02692	-0.781325	0.01024	-0.28767
AKAP8	1.93884	5.56148	2.63939	6.62637	6.06615	6.91647	AKAP8	-0.894595	1.91632	-0.40047	1.37061	0.83284	0.80202
IDH3B	2.58978	3.27309	2.92404	4.70904	4.80045	5.41685	IDH3B	-0.243655	-0.37207	-0.11582	-0.546715	-0.43286	-0.6976
NRDC	2.38163	3.49514	3.79254	5.33633	6.85131	6.91061	NRDC	-0.451805	-0.15002	0.75268	0.080575	1.618	0.79616
CALU	2.25469	2.82053	2.33039	3.95004	4.00865	4.75806	CALU	-0.578745	-0.82463	-0.70947	-1.30572	-1.22466	-1.35639
AHCYL1	2.86952	3.87585	3.05221	6.05254	5.75017	8.03995	AHCYL1	0.036085	0.23069	0.01235	0.796785	0.51686	1.9255
NDUFS5	1.978	2.74809	2.40038	4.03824	3.71619	5.11682	NDUFS5	-0.855435	-0.89707	-0.63948	-1.21752	-1.51712	-0.99763
PDE6D	2.19248	4.11564	2.58301	4.95473	5.34934	6.64832	PDE6D	-0.640955	0.47048	-0.45685	-0.301025	0.11603	0.53387
ORC4	2.10383	2.71265	2.78024	5.78586	6.34724	5.34449	ORC4	-0.729605	-0.93251	-0.25962	0.530105	1.11393	-0.76996
RAD21	3.83147	4.99556	3.24684	6.72658	6.16609	7.62262	RAD21	0.998035	1.3504	0.20698	1.47082	0.93278	1.50817
TIMM8A	2.38333	2.94686	2.11313	4.73904	4.1526	5.73125	TIMM8A	-0.450105	-0.6983	-0.92673	-0.516715	-1.08071	-0.3832
DHX16	2.91015	4.31444	3.03237	5.6213	6.21933	6.06517	DHX16	0.076715	0.66928	-0.00749	0.365545	0.98602	-0.04928
ZNRD2	2.18026	2.96234	2.40299	4.14109	4.49324	4.57097	ZNRD2	-0.653175	-0.68282	-0.63687	-1.11467	-0.74007	-1.54348
GMFG	5.29543	6.65149	5.4515	8.11085	8.00335	9.10543	GMFG	2.46199	3.00633	2.41164	2.85509	2.77004	2.99098
PRPSAP2	3.02969	3.68282	2.83166	5.81932	6.15447	7.55982	PRPSAP2	0.196255	0.03766	-0.2082	0.563565	0.92116	1.44537
SMARCA5	3.26896	3.85522	2.93916	5.36003	5.81766	6.3824	SMARCA5	0.435525	0.21006	-0.1007	0.104275	0.58435	0.26795
SPAG9	2.59594	3.27029	3.06085	5.02181	5.34396	5.45332	SPAG9	-0.237495	-0.37487	0.02099	-0.233945	0.11065	-0.66113
OPA1	2.63202	3.41255	2.60456	4.84076	4.99787	5.95254	OPA1	-0.201415	-0.23261	-0.4353	-0.414995	-0.23544	-0.16191
KDM1A	3.05793	4.18445	3.45889	5.88723	5.51969	6.34048	KDM1A	0.224495	0.53929	0.41903	0.631475	0.28638	0.22603
NME2P1	2.5625	3.52977	2.83061	4.90552	5.17547	6.6718	NME2P1	-0.270935	-0.11539	-0.20925	-0.350235	-0.05784	0.55735
ACSL4	3.01816	3.86587	3.096	5.21935	5.04428	6.36972	ACSL4	0.184725	0.22071	0.05614	-0.036405	-0.18903	0.25527
SNX3	4.01887	5.19847	4.25329	6.58531	6.67884	7.91567	SNX3	1.18544	1.55331	1.21343	1.32955	1.44553	1.80122
OGA	3.00259	3.36682	3.05968	5.68436	5.25046	6.28115	OGA	0.169155	-0.27834	0.01982	0.428605	0.01715	0.1667
SYNCRIP	3.57489	4.46061	3.71491	6.22167	6.39939	7.62429	SYNCRIP	0.741455	0.81545	0.67505	0.965915	1.16608	1.50984
SYNCRIP	2.75766	3.72159	3.07175	5.50623	5.50004	6.25013	SYNCRIP	-0.075775	0.07643	0.03189	0.250475	0.26673	0.13568
CDC40	3.86274	4.78523	3.83513	5.00992	5.8646	6.57584	CDC40	1.02931	1.14007	0.79527	-0.245835	0.63129	0.46139
PLOD3	1.64359	2.08392	1.8425	3.65261	2.73233	3.61998	PLOD3	-1.18984	-1.56124	-1.19736	-1.60315	-2.50098	-2.49447
EIF4E2	3.52577	4.16093	3.58399	5.86224	5.53249	6.04266	EIF4E2	0.692335	0.51577	0.54413	0.606485	0.29918	-0.07179
DIAPH1	2.38624	3.24039	2.83558	5.02823	5.3304	6.30539	DIAPH1	-0.447195	-0.40477	-0.20428	-0.227525	0.09709	0.19094
SELENOF	1.49653	2.42033	2.23987	3.78419	3.96581	4.41194	SELENOF	-1.3369	-1.22483	-0.79999	-1.47157	-1.2675	-1.70251
PLIN3	4.18043	5.12386	4.3868	7.17213	7.29141	8.60382	PLIN3	1.347	1.4787	1.34694	1.91637	2.0581	2.48937
PRMT3	2.9761	3.88282	3.66118	5.83659	6.241	6.79837	PRMT3	0.142665	0.23766	0.62132	0.580835	1.00769	0.68392
UGDH	2.60047	3.20436	2.75684	4.99782	4.75054	4.70206	UGDH	-0.232965	-0.4408	-0.28302	-0.257935	-0.48277	-1.41239
LPXN	4.9171	5.5363	4.96424	11.7954	12.3209	14.2115	LPXN	2.08366	1.89114	1.92438	6.53965	7.08759	8.09705
CTNND1	2.78836	3.17245	2.76144	4.2879	4.21647	4.10905	CTNND1	-0.045075	-0.47271	-0.27842	-0.967855	-1.01684	-2.0054
SNX2	3.33778	4.15646	3.59903	6.06991	5.96758	7.41103	SNX2	0.504345	0.5113	0.55917	0.814155	0.73427	1.29658
DPM1	2.05073	2.92495	2.50409	4.06684	4.13094	4.32775	DPM1	-0.782705	-0.72021	-0.53577	-1.18892	-1.10237	-1.7867
USO1	2.30168	2.76806	2.49827	4.72177	4.59746	5.6046	USO1	-0.531755	-0.8771	-0.54159	-0.533985	-0.63585	-0.50985
MRPS14	2.02514	2.43664	2.94561	3.77814	2.40542	1.80545	MRPS14	-0.808295	-1.20852	-0.09425	-1.47762	-2.82789	-4.309
TOM1	1.9827	2.34955	2.05853	4.11581	3.71726	4.16137	TOM1	-0.850735	-1.29561	-0.98133	-1.13995	-1.51605	-1.95308
CCDC22	2.93906	4.67522	2.58503	4.87203	5.72833	5.62219	CCDC22	0.105625	1.03006	-0.45483	-0.383725	0.49502	-0.49226
PQBP1	2.85002	3.9575	3.06315	5.06599	5.26971	6.34371	PQBP1	0.016585	0.31234	0.02329	-0.189765	0.0364	0.22926
TIMM17B	2.38902	3.87826	2.77245	5.17748	5.55511	5.42417	TIMM17B	-0.444415	0.2331	-0.26741	-0.078275	0.3218	-0.69028
DKC1	2.74956	3.47564	2.95422	5.46788	5.25059	6.31019	DKC1	-0.083875	-0.16952	-0.08564	0.212125	0.01728	0.19574
EIF5B	2.83022	3.47025	3.14575	5.17982	5.85573	5.89407	EIF5B	-0.003215	-0.17491	0.10589	-0.075935	0.62242	-0.22038
EDF1	2.47611	3.50058	2.7997	4.79946	4.02542	5.46056	EDF1	-0.357325	-0.14458	-0.24016	-0.456295	-1.20789	-0.65389
KIN	2.32379	3.763	4.69163	3.78605	4.64394	6.036	KIN	-0.509645	0.11784	1.65177	-1.46971	-0.58937	-0.07845
DIAPH2	1.94946	4.27217	4.00557	3.87632	6.05713	5.20181	DIAPH2	-0.883975	0.62701	0.96571	-1.37944	0.82382	-0.91264
DNAJA2	2.90312	3.63931	3.15133	5.22387	4.95284	5.87166	DNAJA2	0.069685	-0.00585	0.11147	-0.031885	-0.28047	-0.24279
BRD4	2.42852	2.74597	3.11739	4.79811	5.86005	4.76602	BRD4	-0.404915	-0.89919	0.07753	-0.457645	0.62674	-1.34843
CUTA	2.70688	3.64604	3.08684	5.65435	5.66802	6.51494	CUTA	-0.126555	0.00088	0.04698	0.398595	0.43471	0.40049
PFDN1	3.5613	4.2491	3.1167	5.54666	4.87354	6.70217	PFDN1	0.727865	0.60394	0.07684	0.290905	-0.35977	0.58772
RNASEH1	2.01867	3.88394	3.21533	4.93772	4.24674	5.88307	RNASEH1	-0.814765	0.23878	0.17547	-0.318035	-0.98657	-0.23138
RNGTT	3.50462	4.87467	3.52517	6.93127	6.0945	7.28271	RNGTT	0.671185	1.22951	0.48531	1.67551	0.86119	1.16826
SRGAP2	1.71273	3.18871	1.7951	3.79282	6.01345	4.90171	SRGAP2	-1.1207	-0.45645	-1.24476	-1.46294	0.78014	-1.21274
WDR1	3.95592	4.99625	4.12636	7.10516	6.89508	8.21099	WDR1	1.12249	1.35109	1.0865	1.8494	1.66177	2.09654
CLASP2	2.91303	3.81431	3.19244	5.66652	5.3694	5.9459	CLASP2	0.079595	0.16915	0.15258	0.410765	0.13609	-0.16855
CPNE3	1.81492	2.0642	1.88017	3.23216	2.78246	3.16792	CPNE3	-1.01851	-1.58096	-1.15969	-2.0236	-2.45085	-2.94653
RNF40	2.26541	4.06685	3.04186	4.84994	5.35761	5.04833	RNF40	-0.568025	0.42169	0.002	-0.405815	0.1243	-1.06612
ZC3H11A	3.04723	2.82787	1.75551	3.91118	4.22493	5.29347	ZC3H11A	0.213795	-0.81729	-1.28435	-1.34458	-1.00838	-0.82098
CLUH	2.91697	3.88862	3.30484	5.36056	5.61675	6.17419	CLUH	0.083535	0.24346	0.26498	0.104805	0.38344	0.05974
DNAJC13	2.56082	3.51324	3.27373	5.77444	5.86028	6.68666	DNAJC13	-0.272615	-0.13192	0.23387	0.518685	0.62697	0.57221
CNOT3	2.66692	4.22043	3.81745	4.61038	5.66335	6.14532	CNOT3	-0.166515	0.57527	0.77759	-0.645375	0.43004	0.03087
DNAJB6	2.28388	3.77006	2.70266	4.21793	4.71457	4.62222	DNAJB6	-0.549555	0.1249	-0.3372	-1.03783	-0.51874	-1.49223
COQ9	2.07984	2.30414	2.33199	4.50782	4.07029	5.24128	COQ9	-0.753595	-1.34102	-0.70787	-0.747935	-1.16302	-0.87317
GGCT	2.86853	3.69389	3.25959	4.76566	4.95578	6.17574	GGCT	0.035095	0.04873	0.21973	-0.490095	-0.27753	0.06129
NDUFS7	2.18838	2.78824	2.39278	4.07206	3.95837	4.80252	NDUFS7	-0.645055	-0.85692	-0.64708	-1.1837	-1.27494	-1.31193
NDUFS2	2.23428	2.94344	2.08523	3.77491	3.6797	4.31252	NDUFS2	-0.599155	-0.70172	-0.95463	-1.48085	-1.55361	-1.80193
ZPR1	3.13672	4.09203	3.49068	6.05171	6.01503	7.79219	ZPR1	0.303285	0.44687	0.45082	0.795955	0.78172	1.67774
USP12	3.8397	3.68704	2.04723	4.41946	5.35621	4.94615	USP12	1.00627	0.04188	-0.99263	-0.836295	0.1229	-1.1683
DUSP11	3.5655	4.14164	3.89563	6.33256	5.73888	6.67364	DUSP11	0.732065	0.49648	0.85577	1.0768	0.50557	0.55919
NIPSNAP2	1.73334	2.21907	2.01258	3.78923	3.53984	4.01415	NIPSNAP2	-1.10009	-1.42609	-1.02728	-1.46653	-1.69347	-2.1003
HMMR	3.56593	4.12101	3.53505	5.90509	6.28616	6.66074	HMMR	0.732495	0.47585	0.49519	0.649335	1.05285	0.54629
PDCD6	3.49932	4.60612	3.73787	6.06442	6.19391	7.28514	PDCD6	0.665885	0.96096	0.69801	0.808665	0.9606	1.17069
TBCA	2.75307	3.55441	2.83698	5.13425	4.42382	5.55303	TBCA	-0.080365	-0.09075	-0.20288	-0.121505	-0.80949	-0.56142
ATP6V1G1	1.58035	2.19131	1.68836	3.61429	3.36017	3.65482	ATP6V1G1	-1.25308	-1.45385	-1.3515	-1.64147	-1.87314	-2.45963
VPS4B	3.17555	3.96811	3.47217	5.61567	5.46981	6.47626	VPS4B	0.342115	0.32295	0.43231	0.359915	0.2365	0.36181
AVIL	6.45143	8.27014	6.81553	8.24272	8.47647	9.91886	AVIL	3.618	4.62498	3.77567	2.98696	3.24316	3.80441
H2AFY	2.73138	4.04144	1.90262	4.67554	4.99066	4.3289	H2AFY	-0.102055	0.39628	-1.13724	-0.580215	-0.24265	-1.78555
SH3BGRL	3.09154	4.19696	3.36517	6.06572	5.52339	6.49817	SH3BGRL	0.258105	0.5518	0.32531	0.809965	0.29008	0.38372
FLNB	2.13458	2.4957	2.36077	3.90579	3.72957	4.4684	FLNB	-0.698855	-1.14946	-0.67909	-1.34997	-1.50374	-1.64605
PEX14	2.2668	3.02453	3.10937	4.75812	4.66017	5.40903	PEX14	-0.566635	-0.62063	0.06951	-0.497635	-0.57314	-0.70542
CS	2.66924	3.2589	2.76195	4.94679	4.87821	5.57767	CS	-0.164195	-0.38626	-0.27791	-0.308965	-0.3551	-0.53678
MRPL33	2.18555	3.12735	3.23417	4.63659	4.99708	5.21895	MRPL33	-0.647885	-0.51781	0.19431	-0.619165	-0.23623	-0.8955
SEC22B	2.4401	3.01127	2.41807	4.37758	4.35174	5.61763	SEC22B	-0.393335	-0.63389	-0.62179	-0.878175	-0.88157	-0.49682
PRPF40A	2.9154	3.87295	3.22234	6.03375	6.06375	7.27351	PRPF40A	0.081965	0.22779	0.18248	0.777995	0.83044	1.15906
MTX2	1.97542	1.90503	2.5928	4.91571	3.92722	4.6777	MTX2	-0.858015	-1.74013	-0.44706	-0.340045	-1.30609	-1.43675
VPS26A	2.80044	3.33538	2.4292	4.34668	4.74805	5.60429	VPS26A	-0.032995	-0.30978	-0.61066	-0.909075	-0.48526	-0.51016
NDUFB1	2.16286	3.07197	2.6337	3.9435	4.2855	4.54768	NDUFB1	-0.670575	-0.57319	-0.40616	-1.31226	-0.94781	-1.56677
PMPCB	2.68881	3.71795	2.90458	5.24467	5.28515	6.10235	PMPCB	-0.144625	0.07279	-0.13528	-0.011085	0.05184	-0.0121
PSIP1	3.56695	4.64079	3.79877	6.15273	6.10244	7.34384	PSIP1	0.733515	0.99563	0.75891	0.896975	0.86913	1.22939
ERLIN1	2.08092	2.49875	2.71442	4.03791	4.7705	4.42155	ERLIN1	-0.752515	-1.14641	-0.32544	-1.21785	-0.46281	-1.6929
NDUFS3	2.26393	2.83837	2.25814	4.04578	3.74289	4.42933	NDUFS3	-0.569505	-0.80679	-0.78172	-1.20998	-1.49042	-1.68512
SRSF10	2.89761	3.31262	2.99544	5.42086	5.20554	6.80243	SRSF10	0.064175	-0.33254	-0.04442	0.165105	-0.02777	0.68798
CLN5	1.94196	2.6667	2.26713	3.6581	3.75185	4.61056	CLN5	-0.891475	-0.97846	-0.77273	-1.59766	-1.48146	-1.50389
HSBP1	2.66383	3.66217	2.33656	4.59275	4.70863	6.04376	HSBP1	-0.169605	0.01701	-0.7033	-0.663005	-0.52468	-0.07069
ECI2	2.27299	3.00934	2.33216	4.35767	4.4419	4.66247	ECI2	-0.560445	-0.63582	-0.7077	-0.898085	-0.79141	-1.45198
BANF1	2.55122	3.34926	2.66289	4.64008	4.58029	5.94517	BANF1	-0.282215	-0.2959	-0.37697	-0.615675	-0.65302	-0.16928
SF3B1	2.80992	3.37794	2.95311	5.52558	5.49642	6.5817	SF3B1	-0.023515	-0.26722	-0.08675	0.269825	0.26311	0.46725
CSDE1	3.23874	4.2528	3.45856	5.42944	5.55552	6.57504	CSDE1	0.405305	0.60764	0.4187	0.173685	0.32221	0.46059
PRKRA	3.10977	3.75814	3.0805	5.61803	5.32125	6.47911	PRKRA	0.276335	0.11298	0.04064	0.362275	0.08794	0.36466
GCAT	2.53494	1.82139	2.02114	3.7298	5.27639	5.84615	GCAT	-0.298495	-1.82377	-1.01872	-1.52596	0.04308	-0.2683
LYPLA1	3.24435	3.98617	3.27091	5.9996	6.10332	7.2749	LYPLA1	0.410915	0.34101	0.23105	0.743845	0.87001	1.16045
CREG1	3.67447	4.47781	3.95484	7.02377	7.05189	7.27143	CREG1	0.841035	0.83265	0.91498	1.76801	1.81858	1.15698
SNRNP200	2.79195	3.62807	2.99473	5.5385	5.67704	6.53775	SNRNP200	-0.041485	-0.01709	-0.04513	0.282745	0.44373	0.4233
TIPRL	2.65829	3.53183	2.92507	5.29253	5.29506	5.53626	TIPRL	-0.175145	-0.11333	-0.11479	0.036775	0.06175	-0.57819
PPM1B	2.94177	3.59666	3.88233	6.45334	5.56603	7.55971	PPM1B	0.108335	-0.0485	0.84247	1.19758	0.33272	1.44526
NUP155	2.24241	2.04143	2.10572	4.80134	4.32065	5.69767	NUP155	-0.591025	-1.60373	-0.93414	-0.454415	-0.91266	-0.41678
WDHD1	2.7026	3.73212	3.10832	6.60823	6.14503	7.31712	WDHD1	-0.130835	0.08696	0.06846	1.35247	0.91172	1.20267
CRTAP	2.42446	2.27204	2.4713	3.65782	3.06214	4.07304	CRTAP	-0.408975	-1.37312	-0.56856	-1.59794	-2.17117	-2.04141
SLC25A12	2.78226	2.81936	2.31529	4.22792	3.94163	5.46539	SLC25A12	-0.051175	-0.8258	-0.72457	-1.02784	-1.29168	-0.64906
RNASEH2A	3.18114	4.01251	3.39722	5.37951	5.81667	6.50044	RNASEH2A	0.347705	0.36735	0.35736	0.123755	0.58336	0.38599
CDC123	2.98918	3.52289	3.3159	4.84678	4.23206	6.96531	CDC123	0.155745	-0.12227	0.27604	-0.408975	-1.00125	0.85086
EIF3G	2.92629	3.66688	3.00816	5.35517	5.1781	6.22243	EIF3G	0.092855	0.02172	-0.0317	0.099415	-0.05521	0.10798
EIF3J	3.47479	4.22256	3.56886	6.44616	6.2765	7.6377	EIF3J	0.641355	0.5774	0.529	1.1904	1.04319	1.52325
PSMD10	2.49093	3.05804	2.4121	4.45583	4.28518	5.70701	PSMD10	-0.342505	-0.58712	-0.62776	-0.799925	-0.94813	-0.40744
ZMPSTE24	2.43749	3.02032	2.49923	4.90513	4.51637	5.37415	ZMPSTE24	-0.395945	-0.62484	-0.54063	-0.350625	-0.71694	-0.7403
IDH1	2.95951	3.74075	2.96994	5.409	5.12853	6.1124	IDH1	0.126075	0.09559	-0.06992	0.153245	-0.10478	-0.00205
SCO1	2.94182	3.76623	3.13112	5.62873	5.50722	6.26037	SCO1	0.108385	0.12107	0.09126	0.372975	0.27391	0.14592
BCAS2	2.70616	3.34249	3.39078	4.90171	4.85197	5.80295	BCAS2	-0.127275	-0.30267	0.35092	-0.354045	-0.38134	-0.3115
DCTN3	2.49019	3.20707	2.74649	4.63032	4.78966	5.62874	DCTN3	-0.343245	-0.43809	-0.29337	-0.625435	-0.44365	-0.48571
DNAJC8	2.81616	3.67361	3.01567	5.11315	4.80459	5.94357	DNAJC8	-0.017275	0.02845	-0.02419	-0.142605	-0.42872	-0.17088
SMNDC1	3.17987	4.5324	3.14569	5.21677	5.59792	6.47342	SMNDC1	0.346435	0.88724	0.10583	-0.038985	0.36461	0.35897
ATP5PD	2.35156	3.34945	2.70105	4.42196	4.46993	5.22462	ATP5PD	-0.481875	-0.29571	-0.33881	-0.833795	-0.76338	-0.88983
FLOT1	2.26803	2.87275	2.32147	4.24	4.04961	4.81687	FLOT1	-0.565405	-0.77241	-0.71839	-1.01576	-1.1837	-1.29758
ATP5MG	2.59874	3.23727	2.74366	4.79278	4.66271	5.49906	ATP5MG	-0.234695	-0.40789	-0.2962	-0.462975	-0.5706	-0.61539
CPD	2.16846	2.60086	2.68197	4.88571	4.66487	4.82265	CPD	-0.664975	-1.0443	-0.35789	-0.370045	-0.56844	-1.2918
SASH3	3.42664	5.63242	5.01113	6.81747	7.26091	8.79752	SASH3	0.593205	1.98726	1.97127	1.56171	2.0276	2.68307
GLRX3	2.98324	3.8752	3.09877	5.28653	5.37285	6.44828	GLRX3	0.149805	0.23004	0.05891	0.030775	0.13954	0.33383
RSL1D1	2.84791	3.71206	3.30593	4.85896	4.69622	5.41249	RSL1D1	0.014475	0.0669	0.26607	-0.396795	-0.53709	-0.70196
CLPX	2.64775	3.4274	2.73501	5.1704	4.55301	6.38897	CLPX	-0.185685	-0.21776	-0.30485	-0.085355	-0.6803	0.27452
SRP72	2.91042	3.70335	3.00141	5.31101	5.16215	6.10991	SRP72	0.076985	0.05819	-0.03845	0.055255	-0.07116	-0.00454
DDAH1	1.80624	2.35858	1.91882	3.17942	3.39486	3.3373	DDAH1	-1.02719	-1.28658	-1.12104	-2.07634	-1.83845	-2.77715
MTA2	3.06346	3.97145	3.37075	5.82188	5.61678	6.65529	MTA2	0.230025	0.32629	0.33089	0.566125	0.38347	0.54084
PRKD3	3.54844	4.16216	2.41425	4.59324	5.11938	4.24421	PRKD3	0.715005	0.517	-0.62561	-0.662515	-0.11393	-1.87024
TOMM70	2.44571	3.14105	2.62185	4.5421	4.30117	5.25351	TOMM70	-0.387725	-0.50411	-0.41801	-0.713655	-0.93214	-0.86094
SEC24D	2.75138	3.64877	3.025	4.46332	4.60121	5.14384	SEC24D	-0.082055	0.00361	-0.01486	-0.792435	-0.6321	-0.97061
UFL1	2.23227	2.91884	2.77799	4.76337	5.8894	5.42028	UFL1	-0.601165	-0.72632	-0.26187	-0.492385	0.65609	-0.69417
UBXN7	2.87203	4.34676	3.33165	5.87546	5.84162	6.20274	UBXN7	0.038595	0.7016	0.29179	0.619705	0.60831	0.08829
PRPF6	2.96012	3.71702	2.71443	5.48268	5.67377	5.92832	PRPF6	0.126685	0.07186	-0.32543	0.226925	0.44046	-0.18613
GLS	2.52184	3.05609	2.51273	4.71254	4.62512	6.06902	GLS	-0.311595	-0.58907	-0.52713	-0.543215	-0.60819	-0.04543
AP2A2	2.61241	3.68645	2.61251	5.10512	4.99298	4.77799	AP2A2	-0.221025	0.04129	-0.42735	-0.150635	-0.24033	-1.33646
SEC31A	2.74212	3.35474	2.90165	5.20996	5.10991	6.38801	SEC31A	-0.091315	-0.29042	-0.13821	-0.045795	-0.1234	0.27356
UBR5	2.33922	3.36107	1.94217	5.39869	5.1542	4.94911	UBR5	-0.494215	-0.28409	-1.09769	0.142935	-0.07911	-1.16534
SCAF4	3.09144	3.94303	2.53082	4.707	7.47786	6.53367	SCAF4	0.258005	0.29787	-0.50904	-0.548755	2.24455	0.41922
NDUFB6	1.41963	3.7724	2.97147	3.83715	3.9744	5.10588	NDUFB6	-1.4138	0.12724	-0.06839	-1.41861	-1.25891	-1.00857
ZFPL1	1.6569	2.18733	1.60018	3.63899	2.99189	3.93712	ZFPL1	-1.17653	-1.45783	-1.43968	-1.61677	-2.24142	-2.17733
ELP1	2.70861	3.56791	3.46012	5.43798	6.33026	5.54341	ELP1	-0.124825	-0.07725	0.42026	0.182225	1.09695	-0.57104
NDUFA3	2.75157	3.43363	2.97998	4.75648	4.9495	4.95926	NDUFA3	-0.081865	-0.21153	-0.05988	-0.499275	-0.28381	-1.15519
NDUFB4	3.20415	2.3503	2.48344	4.61168	5.04085	3.88904	NDUFB4	0.370715	-1.29486	-0.55642	-0.644075	-0.19246	-2.22541
NDUFA7	2.75705	3.3641	2.88956	3.88891	4.1444	5.68986	NDUFA7	-0.076385	-0.28106	-0.1503	-1.36685	-1.08891	-0.42459
RTN3	3.05254	3.15215	2.60578	5.36057	5.52113	6.66587	RTN3	0.219105	-0.49301	-0.43408	0.104815	0.28782	0.55142
LETM1	2.31538	3.10055	2.5238	4.717	4.54716	4.98207	LETM1	-0.518055	-0.54461	-0.51606	-0.538755	-0.68615	-1.13238
ZRANB2	3.0132	3.95388	2.53644	4.33085	4.79369	7.05964	ZRANB2	0.179765	0.30872	-0.50342	-0.924905	-0.43962	0.94519
LUC7L3	2.30176	3.22323	2.23884	4.63874	4.60407	4.80895	LUC7L3	-0.531675	-0.42193	-0.80102	-0.617015	-0.62924	-1.3055
KIF4A	3.26961	4.97527	3.75178	7.80281	8.28462	7.117	KIF4A	0.436175	1.33011	0.71192	2.54705	3.05131	1.00255
GOSR1	2.97647	3.92835	3.25668	5.91144	5.72635	6.25155	GOSR1	0.143035	0.28319	0.21682	0.655685	0.49304	0.1371
SNAPIN	2.90579	3.58442	2.76425	5.08155	5.16384	5.4163	SNAPIN	0.072355	-0.06074	-0.27561	-0.174205	-0.06947	-0.69815
NDUFC2	2.48927	3.01114	2.35905	4.25633	4.04091	5.07851	NDUFC2	-0.344165	-0.63402	-0.68081	-0.999425	-1.1924	-1.03594
NDUFA10	2.29134	2.75205	2.52308	3.65163	3.72882	4.68937	NDUFA10	-0.542095	-0.89311	-0.51678	-1.60413	-1.50449	-1.42508
PGLS	3.39022	3.8814	3.53171	6.07393	6.1335	7.41535	PGLS	0.556785	0.23624	0.49185	0.818175	0.90019	1.3009
SMC2	3.5309	4.39634	3.55028	6.23883	6.04067	7.39933	SMC2	0.697465	0.75118	0.51042	0.983075	0.80736	1.28488
ATG7	2.63468	2.16555	2.18936	4.04235	3.24903	4.18594	ATG7	-0.198755	-1.47961	-0.8505	-1.21341	-1.98428	-1.92851
LYPLA2	2.32799	3.75554	1.11644	6.13319	3.62706	5.55866	LYPLA2	-0.505445	0.11038	-1.92342	0.877435	-1.60625	-0.55579
IPO7	2.64073	3.46865	2.92135	5.55615	5.41593	6.63271	IPO7	-0.192705	-0.17651	-0.11851	0.300395	0.18262	0.51826
TNFAIP8	3.87871	5.05973	2.59052	6.58134	6.82117	9.12636	TNFAIP8	1.04528	1.41457	-0.44934	1.32558	1.58786	3.01191
PGM3	2.79661	3.62456	2.66362	5.61812	4.74563	6.0312	PGM3	-0.036825	-0.0206	-0.37624	0.362365	-0.48768	-0.08325
CD2BP2	3.09357	3.80189	3.67388	4.67201	5.12967	5.67679	CD2BP2	0.260135	0.15673	0.63402	-0.583745	-0.10364	-0.43766
AHSA1	3.54159	4.3501	3.61032	6.14325	6.14005	7.32239	AHSA1	0.708155	0.70494	0.57046	0.887495	0.90674	1.20794
PARN	3.36721	4.59255	3.50136	7.35814	6.62267	6.44656	PARN	0.533775	0.94739	0.4615	2.10238	1.38936	0.33211
PSMG1	3.69896	3.84756	3.21543	5.87152	5.29465	7.3442	PSMG1	0.865525	0.2024	0.17557	0.615765	0.06134	1.22975
FMNL1	2.37086	3.19631	2.38201	6.93602	5.38526	6.53133	FMNL1	-0.462575	-0.44885	-0.65785	1.68026	0.15195	0.41688
NSA2	3.38848	3.58246	3.41929	5.37969	5.46024	7.30665	NSA2	0.555045	-0.0627	0.37943	0.123935	0.22693	1.1922
SEC24A	1.63928	2.56842	2.12031	5.79093	5.54567	7.56335	SEC24A	-1.19415	-1.07674	-0.91955	0.535175	0.31236	1.4489
SEC24B	3.2169	2.85662	5.33449	2.81767	3.88941	6.26926	SEC24B	0.383465	-0.78854	2.29463	-2.43809	-1.3439	0.15481
TDP2	3.1356	4.03025	3.55289	5.82092	6.19514	6.80374	TDP2	0.302165	0.38509	0.51303	0.565165	0.96183	0.68929
ACSL3	2.4215	2.90651	2.08759	4.71465	4.27272	5.42434	ACSL3	-0.411935	-0.73865	-0.95227	-0.541105	-0.96059	-0.69011
POLR1A	3.07011	3.78958	3.19316	5.33418	5.40877	4.89499	POLR1A	0.236675	0.14442	0.1533	0.078425	0.17546	-1.21946
STAMBP	3.53173	4.64747	2.8228	5.85511	6.09595	5.79521	STAMBP	0.698295	1.00231	-0.21706	0.599355	0.86264	-0.31924
ASMTL	3.2761	3.96788	3.51872	5.76243	5.80196	7.10641	ASMTL	0.442665	0.32272	0.47886	0.506675	0.56865	0.99196
POP4	4.93559	4.16574	4.20545	3.56856	5.16231	9.48917	POP4	2.10216	0.52058	1.16559	-1.6872	-0.071	3.37472
SNAP29	2.56993	2.8192	2.39328	4.45577	4.41344	5.38487	SNAP29	-0.263505	-0.82596	-0.64658	-0.799985	-0.81987	-0.72958
OXSR1	3.0684	3.83477	3.01611	5.53929	5.13296	6.15129	OXSR1	0.234965	0.18961	-0.02375	0.283535	-0.10035	0.03684
HSPA4L	1.82656	2.42812	1.92468	3.10988	3.04248	3.86547	HSPA4L	-1.00687	-1.21704	-1.11518	-2.14588	-2.19083	-2.24898
LSM8	3.26607	3.77019	2.87118	5.69453	5.15564	6.48025	LSM8	0.432635	0.12503	-0.16868	0.438775	-0.07767	0.3658
STAU1	3.51908	4.40512	3.87005	6.26808	5.91205	7.75874	STAU1	0.685645	0.75996	0.83019	1.01232	0.67874	1.64429
TTC4	2.40267	2.92896	2.56615	4.78794	4.66863	5.51078	TTC4	-0.430765	-0.7162	-0.47371	-0.467815	-0.56468	-0.60367
BAG2	2.68621	3.26766	3.04149	4.48731	4.75447	5.06988	BAG2	-0.147225	-0.3775	0.00163	-0.768445	-0.47884	-1.04457
CRYZL1	3.65856	4.53348	4.25938	5.29573	5.52299	6.55092	CRYZL1	0.825125	0.88832	1.21952	0.039975	0.28968	0.43647
AIFM1	2.29289	3.00003	2.57054	4.15784	4.21537	4.88612	AIFM1	-0.540545	-0.64513	-0.46932	-1.09792	-1.01794	-1.22833
BPNT1	3.34759	4.36868	3.57365	6.27206	6.32782	7.15301	BPNT1	0.514155	0.72352	0.53379	1.0163	1.09451	1.03856
TXNDC12	2.64031	3.28173	2.78672	4.76304	4.70035	5.15112	TXNDC12	-0.193125	-0.36343	-0.25314	-0.492715	-0.53296	-0.96333
MBD3	3.95863	4.55154	3.65615	6.44841	6.25619	8.25825	MBD3	1.1252	0.90638	0.61629	1.19265	1.02288	2.1438
NDUFB10	2.4227	2.80985	2.53447	4.02273	3.98589	4.59473	NDUFB10	-0.410735	-0.83531	-0.50539	-1.23303	-1.24742	-1.51972
TOMM40	2.65731	3.19904	3.16911	4.76297	4.92367	6.01427	TOMM40	-0.176125	-0.44612	0.12925	-0.492785	-0.30964	-0.10018
PEX11B	2.95264	3.02216	2.89888	5.50616	5.7066	6.04332	PEX11B	0.119205	-0.623	-0.14098	0.250405	0.47329	-0.07113
ACTL6A	2.81892	3.8798	2.98714	5.35268	5.38599	6.57404	ACTL6A	-0.014515	0.23464	-0.05272	0.096925	0.15268	0.45959
CYB5A	2.68569	3.36903	3.08491	4.67389	5.53804	5.34763	CYB5A	-0.147745	-0.27613	0.04505	-0.581865	0.30473	-0.76682
LDHA	3.38138	4.29677	3.56142	6.14197	6.08438	6.9322	LDHA	0.547945	0.65161	0.52156	0.886215	0.85107	0.81775
GLUD1	2.26588	2.88443	2.43082	4.22008	4.12943	4.85842	GLUD1	-0.567555	-0.76073	-0.60904	-1.03568	-1.10388	-1.25603
DHFR	2.97604	3.75728	3.02265	5.22696	5.18804	6.39551	DHFR	0.142605	0.11212	-0.01721	-0.028795	-0.04527	0.28106
CYB5R3	2.20329	2.67431	2.21284	3.91309	3.78124	4.35647	CYB5R3	-0.630145	-0.97085	-0.82702	-1.34267	-1.45207	-1.75798
GSR	3.49982	4.35427	3.59372	5.95706	6.3065	6.56299	GSR	0.666385	0.70911	0.55386	0.701305	1.07319	0.44854
MT-CO2	2.28359	2.6032	1.83257	3.85502	3.91823	5.10748	MT-CO2	-0.549845	-1.04196	-1.20729	-1.40074	-1.31508	-1.00697
SOD1	2.4947	3.47044	2.6777	4.81798	4.37166	5.51714	SOD1	-0.338735	-0.17472	-0.36216	-0.437775	-0.86165	-0.59731
PNP	3.30185	4.02183	3.44379	5.92808	5.93793	6.73594	PNP	0.468415	0.37667	0.40393	0.672325	0.70462	0.62149
HPRT1	2.64847	3.4503	2.85135	4.79328	4.89937	5.57914	HPRT1	-0.184965	-0.19486	-0.18851	-0.462475	-0.33394	-0.53531
GOT2	2.54495	3.22195	2.6382	4.8686	4.86785	5.62011	GOT2	-0.288485	-0.42321	-0.40166	-0.387155	-0.36546	-0.49434
PGK1	2.60742	3.24638	2.70285	4.76752	4.81952	5.50617	PGK1	-0.226015	-0.39878	-0.33701	-0.488235	-0.41379	-0.60828
	4.06286	5.7394	4.01937	5.63038	6.52427	6.48299		1.22942	2.09424	0.97951	0.374625	1.29096	0.36854
ADA	4.55193	5.60246	4.70528	7.20382	7.37148	9.00178	ADA	1.71849	1.9573	1.66542	1.94806	2.13817	2.88733
MT-ATP6	2.49133	3.52051	2.87708	4.65007	5.15221	4.98801	MT-ATP6	-0.342105	-0.12465	-0.16278	-0.605685	-0.0811	-1.12644
CA2	1.26958	1.73348	1.49754	2.71693	2.54612	2.91161	CA2	-1.56385	-1.91168	-1.54232	-2.53883	-2.68719	-3.20284
SERPINC1	1.64558	2.36155	1.79181	2.55683	3.12119	3.00433	SERPINC1	-1.18785	-1.28361	-1.24805	-2.69893	-2.11212	-3.11012
CSTA	2.87265	5.08339	3.05328	4.76009	4.20207	5.70058	CSTA	0.039215	1.43823	0.01342	-0.495665	-1.03124	-0.41387
NRAS	2.90529	3.56111	3.31325	5.10344	5.04639	5.12317	NRAS	0.071855	-0.08405	0.27339	-0.152315	-0.18692	-0.99128
LDLR	1.44535	5.20339	2.69295	5.16107	4.24439	6.39201	LDLR	-1.38808	1.55823	-0.34691	-0.094685	-0.98892	0.27756
IGKV2D-40	3.31098	4.17613	3.76453	3.71264	3.57683	4.57456	IGKV2D-40	0.477545	0.53097	0.72467	-1.54312	-1.65648	-1.53989
IGKC	1.56274	1.7951	1.3269	2.30838	2.49139	2.87919	IGKC	-1.27069	-1.85006	-1.71296	-2.94738	-2.74192	-3.23526
IGHM	1.67099	2.1306	1.77242	3.08143	3.06235	3.59713	IGHM	-1.16244	-1.51456	-1.26744	-2.17433	-2.17096	-2.51732
HLA-DQA2	1.53547	2.10446	1.80254	3.16846	3.46172	3.59513	HLA-DQA2	-1.29796	-1.5407	-1.23732	-2.0873	-1.77159	-2.51932
HBD	2.3053	3.33426	2.77276	4.74607	4.42659	5.42924	HBD	-0.528135	-0.3109	-0.2671	-0.509685	-0.80672	-0.68521
KRT14	1.98792	4.30427	2.76532	3.00352	12.729	3.65626	KRT14	-0.845515	0.65911	-0.27454	-2.25224	7.49569	-2.45819
KRT6A	2.2801	3.41325	2.52524	5.27327	10.331	5.22362	KRT6A	-0.553335	-0.23191	-0.51462	0.017515	5.09769	-0.89083
ALB	2.67942	3.62023	2.50635	4.52208	3.81046	4.89648	ALB	-0.154015	-0.02493	-0.53351	-0.733675	-1.42285	-1.21797
TFRC	2.45288	3.33161	2.68785	4.78061	4.61549	5.44144	TFRC	-0.380555	-0.31355	-0.35201	-0.475145	-0.61782	-0.67301
FTL	2.85323	3.66772	3.13818	5.3165	5.17663	5.68786	FTL	0.019795	0.02256	0.09832	0.060745	-0.05668	-0.42659
FTH1	2.56221	3.25206	2.64985	6.43955	6.49746	8.14214	FTH1	-0.271225	-0.3931	-0.39001	1.18379	1.26415	2.02769
ESR1	7.58873	8.92741	7.63007	17.3219	13.2174	19.7078	ESR1	4.7553	5.28225	4.59021	12.0661	7.98409	13.5933
VTN	2.34624	2.90074	2.51191	4.4727	4.16026	5.05739	VTN	-0.487195	-0.74442	-0.52795	-0.783055	-1.07305	-1.05706
CAT	3.49568	4.4901	3.77876	6.50752	6.39906	7.51706	CAT	0.662245	0.84494	0.7389	1.25176	1.16575	1.40261
GBA	1.51185	1.86349	1.64786	2.89096	2.75147	3.31524	GBA	-1.32158	-1.78167	-1.392	-2.3648	-2.48184	-2.79921
FUCA1	1.71725	2.1834	1.76951	3.24684	3.22037	3.66771	FUCA1	-1.11618	-1.46176	-1.27035	-2.00892	-2.01294	-2.44674
ALDOA	2.82706	3.53613	2.94495	4.71337	4.8045	5.5326	ALDOA	-0.006375	-0.10903	-0.09491	-0.542385	-0.42881	-0.58185
CSTB	2.61328	3.61234	2.96141	5.67558	5.31555	6.26553	CSTB	-0.220155	-0.03282	-0.07845	0.419825	0.08224	0.15108
SOD2	2.31593	2.84936	2.52122	4.40575	4.33554	5.13616	SOD2	-0.517505	-0.7958	-0.51864	-0.850005	-0.89777	-0.97829
OAT	1.62899	2.15886	1.64916	3.12435	2.97221	3.54108	OAT	-1.20444	-1.4863	-1.3907	-2.13141	-2.2611	-2.57337
TK1	4.23229	5.70076	4.40735	6.6139	6.82016	7.93804	TK1	1.39886	2.0556	1.36749	1.35814	1.58685	1.82359
CD74	4.00562	4.65043	3.92245	5.91993	5.90166	6.93367	CD74	1.17219	1.00527	0.88259	0.664175	0.66835	0.81922
KRT6B	1.69755	3.61609	2.6868	3.34088	13.3222	3.81659	KRT6B	-1.13588	-0.02907	-0.35306	-1.91488	8.08889	-2.29786
KRT1	2.15681	5.25419	2.64	3.30904	9.21391	3.58673	KRT1	-0.676625	1.60903	-0.39986	-1.94672	3.9806	-2.52772
GAPDH	2.97189	3.72627	3.07848	4.99854	4.9287	5.52543	GAPDH	0.138455	0.08111	0.03862	-0.257215	-0.30461	-0.58902
GAPDH	2.55129	3.03608	2.92499	4.62925	4.71327	5.42872	GAPDH	-0.282145	-0.60908	-0.11487	-0.626505	-0.52004	-0.68573
HLA-A	3.32602	4.57343	3.21893	6.96781	6.7167	9.3992	HLA-A	0.492585	0.92827	0.17907	1.71205	1.48339	3.28475
CAPNS1	2.28779	3.06809	2.48032	4.58931	4.45716	5.24846	CAPNS1	-0.545645	-0.57707	-0.55954	-0.666445	-0.77615	-0.86599
TP53	1.97201	2.44107	2.19809	4.61456	4.29405	4.99124	TP53	-0.861425	-1.20409	-0.84177	-0.641195	-0.93926	-1.12321
HSPB1	2.33575	2.54241	2.20575	3.5033	3.80155	3.95107	HSPB1	-0.497685	-1.10275	-0.83411	-1.75246	-1.43176	-2.16338
TYMS	3.47955	4.89326	4.27	6.39818	6.30264	7.66755	TYMS	0.646115	1.2481	1.23014	1.14242	1.06933	1.5531
RPN1	2.47384	3.12564	2.73157	4.81677	4.65782	5.59497	RPN1	-0.359595	-0.51952	-0.30829	-0.438985	-0.57549	-0.51948
RPN2	2.78175	3.29398	2.95083	4.91686	5.08821	5.96862	RPN2	-0.051685	-0.35118	-0.08903	-0.338895	-0.1451	-0.14583
ATP1A1	2.45529	3.44222	2.76708	4.58674	4.5976	5.56217	ATP1A1	-0.378145	-0.20294	-0.27278	-0.669015	-0.63571	-0.55228
ALDH2	0.849753	1.23006	1.00519	1.95699	1.46244	2.09204	ALDH2	-1.98368	-2.4151	-2.03467	-3.29877	-3.77087	-4.02241
HMGN1	3.28441	4.71527	3.72196	5.17047	4.71363	5.36668	HMGN1	0.450975	1.07011	0.6821	-0.085285	-0.51968	-0.74777
SLC25A5	2.41677	3.00315	2.31792	4.12237	3.9374	5.00838	SLC25A5	-0.416665	-0.64201	-0.72194	-1.13339	-1.29591	-1.10607
PCCA	5.30675	8.19492	5.75333	6.00873	8.5869	8.17589	PCCA	2.47332	4.54976	2.71347	0.752975	3.35359	2.06144
EIF2S1	3.2416	4.11165	3.52503	6.03994	6.08216	6.90754	EIF2S1	0.408165	0.46649	0.48517	0.784185	0.84885	0.79309
HMGN2	3.36187	4.66342	3.61543	5.67272	5.30371	6.637	HMGN2	0.528435	1.01826	0.57557	0.416965	0.0704	0.52255
RPLP1	2.59682	3.32662	2.65013	5.63125	5.56252	6.58979	RPLP1	-0.236615	-0.31854	-0.38973	0.375495	0.32921	0.47534
RPLP2	2.82821	3.34154	2.78261	4.77778	4.75236	5.10507	RPLP2	-0.005225	-0.30362	-0.25725	-0.477975	-0.48095	-1.00938
RPLP0	2.75022	3.32044	2.86262	5.64376	5.67838	6.28407	RPLP0	-0.083215	-0.32472	-0.17724	0.388005	0.44507	0.16962
POLR3D	1.9067	3.26922	3.15378	5.60576	5.27645	5.38675	POLR3D	-0.926735	-0.37594	0.11392	0.350005	0.04314	-0.7277
SSB	3.23283	4.12853	3.46702	6.06812	6.12113	7.27063	SSB	0.399395	0.48337	0.42716	0.812365	0.88782	1.15618
ITGB1	3.35309	5.81599	3.47585	4.25025	5.40244	8.50737	ITGB1	0.519655	2.17083	0.43599	-1.00551	0.16913	2.39292
KRT18	1.84855	2.2158	2.44814	3.55005	3.56382	3.61829	KRT18	-0.984885	-1.42936	-0.59172	-1.70571	-1.66949	-2.49616
KRT8	0.771552	0.994975	0.901048	1.57589	1.51851	1.63088	KRT8	-2.06188	-2.65018	-2.13881	-3.67987	-3.7148	-4.48357
UROD	2.52118	3.22932	2.83658	4.92286	4.5148	4.69346	UROD	-0.312255	-0.41584	-0.20328	-0.332895	-0.71851	-1.42099
GLA	1.77239	2.18071	1.86047	3.16408	3.18626	3.70778	GLA	-1.06104	-1.46445	-1.17939	-2.09168	-2.04705	-2.40667
IGKV4-1	3.28838	3.79811	2.65872	4.89608	4.53219	5.47263	IGKV4-1	0.454945	0.15295	-0.38114	-0.359675	-0.70112	-0.64182
GSN	2.3657	3.19584	2.36719	4.39307	3.98248	4.65124	GSN	-0.467735	-0.44932	-0.67267	-0.862685	-1.25083	-1.46321
RB1	3.5839	4.80322	3.95648	6.75908	7.06297	7.6949	RB1	0.750465	1.15806	0.91662	1.50332	1.82966	1.58045
PTMA	3.60509	4.89791	3.71001	7.10168	7.03212	8.4226	PTMA	0.771655	1.25275	0.67015	1.84592	1.79881	2.30815
CDK1	3.21942	4.11908	3.40002	5.54654	5.56837	6.47119	CDK1	0.385985	0.47392	0.36016	0.290785	0.33506	0.35674
ATP5F1B	2.6611	3.29963	2.8089	4.56925	4.5572	5.40175	ATP5F1B	-0.172335	-0.34553	-0.23096	-0.686505	-0.67611	-0.7127
EIF4E	3.22196	3.96136	3.25698	5.58193	5.57095	6.54103	EIF4E	0.388525	0.3162	0.21712	0.326175	0.33764	0.42658
ENO1	2.78739	3.56548	2.96972	4.9149	4.97054	5.7176	ENO1	-0.046045	-0.07968	-0.07014	-0.340855	-0.26277	-0.39685
PYGL	1.83651	2.34813	2.03633	3.43535	3.37257	3.97738	PYGL	-0.996925	-1.29703	-1.00353	-1.82041	-1.86074	-2.13707
GPI	3.37349	4.26318	3.5388	5.82519	5.87793	6.74043	GPI	0.540055	0.61802	0.49894	0.569435	0.64462	0.62598
POLB	1.96243	3.56138	2.61912	6.2554	4.6981	8.26296	POLB	-0.871005	-0.08378	-0.42074	0.999645	-0.53521	2.14851
NPM1	2.77377	3.49208	2.87982	4.93731	4.8985	5.74635	NPM1	-0.059665	-0.15308	-0.16004	-0.318445	-0.33481	-0.3681
TPM3	2.48308	3.29805	2.57337	4.55043	4.02999	4.80725	TPM3	-0.350355	-0.34711	-0.46649	-0.705325	-1.20332	-1.3072
HEXA	1.27918	1.64353	1.35437	2.36366	2.26365	2.71955	HEXA	-1.55425	-2.00163	-1.68549	-2.8921	-2.96966	-3.3949
DBI	3.48749	4.82775	3.65646	6.31665	5.90435	7.2376	DBI	0.654055	1.18259	0.6166	1.06089	0.67104	1.12315
LDHB	3.30209	3.96962	3.43947	5.67048	5.83496	6.52619	LDHB	0.468655	0.32446	0.39961	0.414725	0.60165	0.41174
GPX1	2.28126	2.94328	2.58465	4.15974	3.80908	4.9704	GPX1	-0.552175	-0.70188	-0.45521	-1.09602	-1.42423	-1.14405
P4HB	2.20182	2.77718	2.30596	3.84637	3.79394	4.49562	P4HB	-0.631615	-0.86798	-0.7339	-1.40939	-1.43937	-1.61883
H1-0	1.32966	1.72352	1.34973	2.50036	3.01549	2.97762	H1-0	-1.50377	-1.92164	-1.69013	-2.7554	-2.21782	-3.13683
ACYP1	3.16112	3.84616	3.59936	6.21449	5.58485	6.57849	ACYP1	0.327685	0.201	0.5595	0.958735	0.35154	0.46404
CTSD	1.87178	2.33273	1.96603	3.23227	3.21063	3.72042	CTSD	-0.961655	-1.31243	-1.07383	-2.02349	-2.02268	-2.39403
ANXA2	1.6297	2.0919	1.73979	3.0997	3.17731	3.67435	ANXA2	-1.20373	-1.55326	-1.30007	-2.15606	-2.056	-2.4401
CAPN1	3.30897	3.47886	3.34334	5.80043	5.07615	6.53869	CAPN1	0.475535	-0.1663	0.30348	0.544675	-0.15716	0.42424
TUBB	3.33371	4.34597	3.8828	6.3318	6.30576	7.33219	TUBB	0.500275	0.70081	0.84294	1.07604	1.07245	1.21774
PRSS1	4.42368	4.71674	3.79466	5.85576	6.31511	5.66025	PRSS1	1.59025	1.07158	0.7548	0.600005	1.0818	-0.4542
PSAP	3.87293	2.56372	3.18095	4.29317	5.69764	4.22941	PSAP	1.0395	-1.08144	0.14109	-0.962585	0.46433	-1.88504
HEXB	0.962491	1.24197	1.05544	1.84605	1.7287	2.06785	HEXB	-1.87094	-2.40319	-1.98442	-3.40971	-3.50461	-4.0466
PFN1	4.14495	5.06449	4.16449	7.86029	7.80912	8.98625	PFN1	1.31151	1.41933	1.12463	2.60453	2.57581	2.8718
APRT	2.45692	3.03541	2.58749	4.80437	4.65156	5.6311	APRT	-0.376515	-0.60975	-0.45237	-0.451385	-0.58175	-0.48335
EPRS	2.98904	3.792	3.19119	5.94117	5.87746	6.9289	EPRS	0.155605	0.14684	0.15133	0.685415	0.64415	0.81445
CTSB	0.866368	1.04841	0.889217	1.69008	1.51405	1.86643	CTSB	-1.96707	-2.59675	-2.15064	-3.56568	-3.71926	-4.24802
HSP90AA1	3.12044	3.89599	3.27146	5.8836	5.90697	6.72285	HSP90AA1	0.287005	0.25083	0.2316	0.627845	0.67366	0.6084
HNRNPC	2.33637	2.99742	2.57515	4.74154	4.59333	5.71449	HNRNPC	-0.497065	-0.64774	-0.46471	-0.514215	-0.63998	-0.39996
TPM2	2.40106	3.29532	2.58942	4.3212	3.83908	4.45725	TPM2	-0.432375	-0.34984	-0.45044	-0.934555	-1.39423	-1.6572
FH	2.3955	3.07314	2.5526	4.62033	4.53991	5.47135	FH	-0.437935	-0.57202	-0.48726	-0.635425	-0.6934	-0.6431
ERCC1	1.47434	2.45838	2.98617	3.91533	3.05534	7.00909	ERCC1	-1.35909	-1.18678	-0.05369	-1.34043	-2.17797	0.89464
ANXA6	1.62793	2.09252	1.85597	3.18776	3.05616	3.61122	ANXA6	-1.2055	-1.55264	-1.18389	-2.068	-2.17715	-2.50323
RHOC	4.7144	5.9462	4.40199	7.01529	6.93655	8.92466	RHOC	1.88097	2.30104	1.36213	1.75953	1.70324	2.81021
SLC3A2	2.91279	3.65546	2.90699	5.30333	5.5657	6.17165	SLC3A2	0.079355	0.0103	-0.13287	0.047575	0.33239	0.0572
GUSB	1.99323	2.6089	2.12457	3.88615	3.93459	4.44182	GUSB	-0.840205	-1.03626	-0.91529	-1.36961	-1.29872	-1.67263
PFKM	3.51002	4.51875	3.80141	6.34385	6.27091	7.58885	PFKM	0.676585	0.87359	0.76155	1.08809	1.0376	1.4744
HSP90AB1	2.82712	3.52429	3.00836	5.30158	5.34993	6.17644	HSP90AB1	-0.006315	-0.12087	-0.0315	0.045825	0.11662	0.06199
SRPRA	3.14684	3.86633	3.47492	5.79939	5.6686	6.81047	SRPRA	0.313405	0.22117	0.43506	0.543635	0.43529	0.69602
ASNS	2.81463	3.56949	2.96218	5.6317	5.58425	6.85579	ASNS	-0.018805	-0.07567	-0.07768	0.375945	0.35094	0.74134
HMBS	3.11018	3.8624	3.36856	5.88968	5.9442	6.77439	HMBS	0.276745	0.21724	0.3287	0.633925	0.71089	0.65994
PDHA1	2.14552	2.80652	2.35751	4.18397	4.06464	4.79722	PDHA1	-0.687915	-0.83864	-0.68235	-1.07179	-1.16867	-1.31723
PLEK	1.61501	2.20466	2.11158	4.80687	4.42822	5.51562	PLEK	-1.21842	-1.4405	-0.92828	-0.448885	-0.80509	-0.59883
CYC1	2.22746	2.88925	2.52917	4.54166	4.67128	4.96122	CYC1	-0.605975	-0.75591	-0.51069	-0.714095	-0.56203	-1.15323
PTPRC	5.70978	7.35146	5.71573	7.73731	8.15611	10.2856	PTPRC	2.87635	3.7063	2.67587	2.48155	2.9228	4.17115
SNRPB2	2.97494	3.78234	3.05635	5.18979	5.15297	6.06779	SNRPB2	0.141505	0.13718	0.01649	-0.065965	-0.08034	-0.04666
SNRNP70	2.93958	3.66249	3.14855	5.87286	5.60249	7.08055	SNRNP70	0.106145	0.01733	0.10869	0.617105	0.36918	0.9661
VIM	1.21539	1.51459	1.3232	2.32741	2.18947	2.55473	VIM	-1.61804	-2.13057	-1.71666	-2.92835	-3.04384	-3.55972
SERPINF2	1.46542	2.93307	2.06344	3.55953	3.36213	3.80422	SERPINF2	-1.36801	-0.71209	-0.97642	-1.69623	-1.87118	-2.31023
RPS17	2.8751	3.74954	3.19916	5.31237	5.38815	6.46402	RPS17	0.041665	0.10438	0.1593	0.056615	0.15484	0.34957
GNAI3	2.86841	3.86815	3.42998	5.18845	5.56234	5.42674	GNAI3	0.034975	0.22299	0.39012	-0.067305	0.32903	-0.68771
ANXA5	1.5952	2.0159	1.68177	3.022	3.01837	3.44733	ANXA5	-1.23823	-1.62926	-1.35809	-2.23376	-2.21494	-2.66712
KRT16	1.87127	3.53141	2.79774	3.28455	15.1853	4.01354	KRT16	-0.962165	-0.11375	-0.24212	-1.97121	9.95199	-2.10091
RPSA	2.8417	3.64342	3.07298	5.59596	5.60403	6.62221	RPSA	0.008265	-0.00174	0.03312	0.340205	0.37072	0.50776
MRPL3	2.01608	2.50838	2.20192	3.92816	3.47175	4.42538	MRPL3	-0.817355	-1.13678	-0.83794	-1.3276	-1.76156	-1.68907
SNRPA	2.98198	3.81058	3.06537	5.45011	5.51684	6.96038	SNRPA	0.148545	0.16542	0.02551	0.194355	0.28353	0.84593
ENO2	1.80376	2.26514	1.8952	3.11282	3.16353	3.79915	ENO2	-1.02967	-1.38002	-1.14466	-2.14294	-2.06978	-2.3153
ACAA1	2.13575	2.73494	2.3089	4.41534	4.00993	4.52853	ACAA1	-0.697685	-0.91022	-0.73096	-0.840415	-1.22338	-1.58592
SRP19	2.77638	3.48323	2.77566	5.42574	5.96172	6.70877	SRP19	-0.057055	-0.16193	-0.2642	0.169985	0.72841	0.59432
GSTP1	4.57624	5.81461	4.74813	8.41066	8.52478	10.3191	GSTP1	1.74281	2.16945	1.70827	3.1549	3.29147	4.20465
SNRPC	2.67479	3.62287	2.80081	4.60028	4.84482	5.70253	SNRPC	-0.158645	-0.02229	-0.23905	-0.655475	-0.38849	-0.41192
LGALS1	1.35991	1.65146	1.56429	2.26485	2.62798	2.94355	LGALS1	-1.47352	-1.9937	-1.47557	-2.99091	-2.60533	-3.1709
HMGB1	3.84653	4.9879	4.11755	6.62069	6.34328	7.23328	HMGB1	1.0131	1.34274	1.07769	1.36493	1.10997	1.11883
CLTA	3.24421	4.22403	3.0147	5.57465	5.13366	6.77389	CLTA	0.410775	0.57887	-0.02516	0.318895	-0.09965	0.65944
CLTB	1.60134	2.3931	2.169	3.45251	3.26091	4.05178	CLTB	-1.23209	-1.25206	-0.87086	-1.80325	-1.9724	-2.06267
CNP	2.84249	4.00982	3.21729	4.33724	4.3549	5.29208	CNP	0.009055	0.36466	0.17743	-0.918515	-0.87841	-0.82237
DLD	2.40728	2.96662	2.53547	4.68441	4.51062	5.24472	DLD	-0.426155	-0.67854	-0.50439	-0.571345	-0.72269	-0.86973
HNRNPA1	2.46621	3.20926	2.7522	4.78357	4.67023	5.15793	HNRNPA1	-0.367225	-0.4359	-0.28766	-0.472185	-0.56308	-0.95652
HNRNPA1	1.81428	1.6196	1.52199	3.2102	3.22551	5.19506	HNRNPA1	-1.01915	-2.02556	-1.51787	-2.04556	-2.0078	-0.91939
SNRPA1	2.94561	3.65485	2.88566	5.34069	5.59082	6.6586	SNRPA1	0.112175	0.00969	-0.1542	0.084935	0.35751	0.54415
CTSH	1.43676	1.87641	1.69796	2.90228	2.9127	3.39169	CTSH	-1.39667	-1.76875	-1.3419	-2.35348	-2.32061	-2.72276
COX6C	2.1567	2.84077	2.42563	3.50665	3.62135	4.1514	COX6C	-0.676735	-0.80439	-0.61423	-1.74911	-1.61196	-1.96305
PARP1	2.7719	3.51448	2.91527	5.27711	5.24594	6.24178	PARP1	-0.061535	-0.13068	-0.12459	0.021355	0.01263	0.12733
UCHL1	1.25787	1.6493	1.33892	2.40792	2.38423	2.8099	UCHL1	-1.57556	-1.99586	-1.70094	-2.84784	-2.84908	-3.30455
LTA4H	2.95694	3.74117	2.95389	5.4837	5.31645	6.57963	LTA4H	0.123505	0.09601	-0.08597	0.227945	0.08314	0.46518
ALDOC	4.09851	4.99432	4.08116	8.199	7.99011	9.44509	ALDOC	1.26508	1.34916	1.0413	2.94324	2.7568	3.33064
H2AZ1	3.0907	3.71345	3.22957	5.02124	4.64247	6.15126	H2AZ1	0.257265	0.06829	0.18971	-0.234515	-0.59084	0.03681
POTEI	3.55781	4.53679	3.74441	6.79742	6.58257	7.7764	POTEI	0.724375	0.89163	0.70455	1.54166	1.34926	1.66195
UBC	2.44806	3.2855	2.61388	4.19043	4.35159	4.90598	UBC	-0.385375	-0.35966	-0.42598	-1.06533	-0.88172	-1.20847
CT45A5	1.44163	1.75627	1.59761	2.42709	2.46231	3.04506	CT45A5	-1.3918	-1.88889	-1.44225	-2.82867	-2.771	-3.06939
HSPA1A	1.02928	1.30831	1.15625	1.95975	1.80802	2.05897	HSPA1A	-1.80415	-2.33685	-1.88361	-3.29601	-3.42529	-4.05548
CALM2	2.47091	3.65398	2.82345	4.62751	4.56222	4.56788	CALM2	-0.362525	0.00882	-0.21641	-0.628245	-0.67109	-1.54657
GATD3A	2.61061	3.28143	2.75308	4.67048	4.84164	5.12653	GATD3A	-0.222825	-0.36373	-0.28678	-0.585275	-0.39167	-0.98792
FDX1	2.1522	4.125	1.63925	6.37206	4.17881	4.39556	FDX1	-0.681235	0.47984	-1.40061	1.1163	-1.0545	-1.71889
RO60	2.80699	3.48814	2.97707	5.49719	5.42744	6.57651	RO60	-0.026445	-0.15702	-0.06279	0.241435	0.19413	0.46206
GAA	1.58144	1.95172	1.66309	2.88917	2.88141	3.31229	GAA	-1.25199	-1.69344	-1.37677	-2.36659	-2.3519	-2.80216
H1-4	2.94767	3.9726	3.04937	4.23993	4.1967	4.8448	H1-4	0.114235	0.32744	0.00951	-1.01583	-1.03661	-1.26965
DLAT	2.88631	3.70279	3.01398	5.18025	5.17757	6.25612	DLAT	0.052875	0.05763	-0.02588	-0.075505	-0.05574	0.14167
PTPRF	2.57468	3.2359	2.84323	4.64821	4.61832	4.60565	PTPRF	-0.258755	-0.40926	-0.19663	-0.607545	-0.61499	-1.5088
TXN	1.56876	2.24937	1.65087	3.28822	2.81983	3.10271	TXN	-1.26467	-1.39579	-1.38899	-1.96754	-2.41348	-3.01174
COX5B	2.15132	2.67412	2.08627	3.72227	3.53291	4.3706	COX5B	-0.682115	-0.97104	-0.95359	-1.53349	-1.7004	-1.74385
CTSA	1.49352	1.7657	1.70748	2.75129	2.78241	3.19025	CTSA	-1.33991	-1.87946	-1.33238	-2.50447	-2.4509	-2.9242
ESD	2.15986	2.66067	2.21852	4.22233	3.89898	4.702	ESD	-0.673575	-0.98449	-0.82134	-1.03343	-1.33433	-1.41245
HSPD1	2.07265	2.64211	2.19289	4.00855	4.01575	4.65717	HSPD1	-0.760785	-1.00305	-0.84697	-1.24721	-1.21756	-1.45728
HSPA5	2.06715	2.62083	2.23673	3.64357	3.62215	4.25133	HSPA5	-0.766285	-1.02433	-0.80313	-1.61219	-1.61116	-1.86312
CD37	5.03801	6.22804	4.59701	8.13649	7.87248	10.4278	CD37	2.20458	2.58288	1.55715	2.88073	2.63917	4.31335
ACP2	2.54684	3.443	2.72009	4.66488	5.13739	5.09998	ACP2	-0.286595	-0.20216	-0.31977	-0.590875	-0.09592	-1.01447
HSPA8	2.9684	3.72517	3.13181	5.23251	5.29186	6.01011	HSPA8	0.134965	0.08001	0.09195	-0.023245	0.05855	-0.10434
SLC2A1	3.53494	4.59303	3.91835	6.67155	6.22437	7.76715	SLC2A1	0.701505	0.94787	0.87849	1.41579	0.99106	1.6527
EPB41	2.3082	3.04494	2.55925	4.3239	4.18396	5.18706	EPB41	-0.525235	-0.60022	-0.48061	-0.931855	-1.04935	-0.92739
UMPS	3.26784	4.09303	3.18781	5.84218	5.58977	6.9848	UMPS	0.434405	0.44787	0.14795	0.586425	0.35646	0.87035
PDHB	2.28832	2.95315	2.50961	4.4237	4.26641	5.07553	PDHB	-0.545115	-0.69201	-0.53025	-0.832055	-0.9669	-1.03892
DBT	2.11894	2.82063	2.77031	4.89059	4.54717	4.6598	DBT	-0.714495	-0.82453	-0.26955	-0.365165	-0.68614	-1.45465
PYGB	3.63791	4.52291	3.47131	6.7145	5.94715	8.07327	PYGB	0.804475	0.87775	0.43145	1.45874	0.71384	1.95882
RALA	2.72083	3.37349	2.6482	5.21057	4.41116	5.44848	RALA	-0.112605	-0.27167	-0.39166	-0.045185	-0.82215	-0.66597
LAMP1	3.33988	4.18411	3.44296	4.13965	5.72614	8.42758	LAMP1	0.506445	0.53895	0.4031	-1.11611	0.49283	2.31313
ACADM	2.0928	2.70612	2.23224	3.76326	3.71674	4.45206	ACADM	-0.740635	-0.93904	-0.80762	-1.4925	-1.51657	-1.66239
TOP1	4.17313	5.39634	4.37932	5.9832	6.04375	7.33318	TOP1	1.33969	1.75118	1.33946	0.727445	0.81044	1.21873
TOP2A	4.03169	4.90389	4.14053	6.70323	6.9001	7.57677	TOP2A	1.19826	1.25873	1.10067	1.44747	1.66679	1.46232
G6PD	2.82412	3.57605	2.77578	5.18716	5.07499	6.41136	G6PD	-0.009315	-0.06911	-0.26408	-0.068595	-0.15832	0.29691
UBL4A	3.0763	3.74203	3.05509	4.33149	4.35523	5.13317	UBL4A	0.242865	0.09687	0.01523	-0.924265	-0.87808	-0.98128
MTHFD1	2.9189	3.63027	3.10584	5.4365	5.41196	6.18854	MTHFD1	0.085465	-0.01489	0.06598	0.180745	0.17865	0.07409
IGF2R	2.17713	2.56709	2.17139	4.00908	3.83594	4.86301	IGF2R	-0.656305	-1.07807	-0.86847	-1.24668	-1.39737	-1.25144
ADH5	2.75425	3.47356	2.91032	5.3137	5.08803	5.93459	ADH5	-0.079185	-0.1716	-0.12954	0.057945	-0.14528	-0.17986
CDK4	3.60379	2.98218	3.72753	5.6756	4.62616	4.50013	CDK4	0.770355	-0.66298	0.68767	0.419845	-0.60715	-1.61432
MS4A1	4.48731	5.23462	4.5083	8.65543	8.04371	10.3503	MS4A1	1.65388	1.58946	1.46844	3.39968	2.8104	4.23585
PRPS2	2.86139	3.7548	3.21393	4.81517	5.03642	5.65412	PRPS2	0.027955	0.10964	0.17407	-0.440585	-0.19689	-0.46033
PABPC1	3.13938	3.86184	3.34246	5.33637	5.23207	6.12806	PABPC1	0.305945	0.21668	0.3026	0.080615	-0.00124	0.01361
PCNA	3.97674	5.09131	4.31519	5.82229	6.31875	7.38631	PCNA	1.14331	1.44615	1.27533	0.566535	1.08544	1.27186
COX6A1	1.8786	2.67875	2.21135	3.98089	4.54192	3.85273	COX6A1	-0.954835	-0.96641	-0.82851	-1.27487	-0.69139	-2.26172
HARS	2.98911	3.82236	3.18876	5.64631	5.52399	6.49351	HARS	0.155675	0.1772	0.1489	0.390555	0.29068	0.37906
SLC25A4	2.86222	3.68695	2.8457	5.38208	5.10821	6.55692	SLC25A4	0.028785	0.04179	-0.19416	0.126325	-0.1251	0.44247
SLC25A6	2.27581	2.95356	2.42536	4.28802	4.20934	5.09147	SLC25A6	-0.557625	-0.6916	-0.6145	-0.967735	-1.02397	-1.02298
F5	3.05304	3.89968	3.18101	5.71785	5.62415	6.75886	F5	0.219605	0.25452	0.14115	0.462095	0.39084	0.64441
IMPDH2	2.70871	3.41839	2.78309	5.6344	5.5218	6.39347	IMPDH2	-0.124725	-0.22677	-0.25677	0.378645	0.28849	0.27902
TPR	2.57807	3.37352	2.68556	4.94882	5.33978	6.1146	TPR	-0.255365	-0.27164	-0.3543	-0.306935	0.10647	0.00015
CKB	1.25748	1.57655	1.44081	2.40373	2.30716	2.68864	CKB	-1.57595	-2.06861	-1.59905	-2.85203	-2.92615	-3.42581
CKMT1A	1.51484	1.98271	1.62272	2.64605	2.51118	3.20291	CKMT1A	-1.31859	-1.66245	-1.41714	-2.60971	-2.72213	-2.91154
BCKDHA	2.1527	3.37162	3.10863	5.0794	4.75036	5.86218	BCKDHA	-0.680735	-0.27354	0.06877	-0.176355	-0.48295	-0.25227
AHSG	2.43757	3.2511	2.54671	4.48087	4.963	4.32651	AHSG	-0.395865	-0.39406	-0.49315	-0.774885	-0.27031	-1.78794
ACTN1	2.68686	3.43722	2.80793	4.57944	4.56199	5.34532	ACTN1	-0.146575	-0.20794	-0.23193	-0.676315	-0.67132	-0.76913
XRCC6	3.01495	3.77616	3.17856	5.9129	5.86555	6.98369	XRCC6	0.181515	0.131	0.1387	0.657145	0.63224	0.86924
XRCC5	2.8808	3.7211	3.11973	5.92188	5.94003	6.84352	XRCC5	0.047365	0.07594	0.07987	0.666125	0.70672	0.72907
COX4I1	2.58225	3.25965	2.4335	4.31728	4.46465	4.84179	COX4I1	-0.251185	-0.38551	-0.60636	-0.938475	-0.76866	-1.27266
IFI30	2.73921	3.73949	3.08993	5.03191	5.00501	6.52331	IFI30	-0.094225	0.09433	0.05007	-0.223845	-0.2283	0.40886
LAMP2	2.45124	2.88691	2.75791	3.30114	3.86663	4.87936	LAMP2	-0.382195	-0.75825	-0.28195	-1.95462	-1.36668	-1.23509
RNH1	3.58598	4.38175	3.67017	6.63853	6.87622	8.22744	RNH1	0.752545	0.73659	0.63031	1.38277	1.64291	2.11299
EEF2	2.84668	3.69874	3.00555	5.57096	5.52224	6.47919	EEF2	0.013245	0.05358	-0.03431	0.315205	0.28893	0.36474
KRT10	5.52081	3.67951	3.8429	4.47237	6.53199	4.75989	KRT10	2.68738	0.03435	0.80304	-0.783385	1.29868	-1.35456
KRT5	2.44749	4.50435	2.95594	4.00661	10.3853	4.65164	KRT5	-0.385945	0.85919	-0.08392	-1.24915	5.15199	-1.46281
PDIA4	2.22784	2.84942	2.41344	3.91314	3.88855	4.52206	PDIA4	-0.605595	-0.79574	-0.62642	-1.34262	-1.34476	-1.59239
P4HA1	1.84868	2.45474	2.12369	3.4828	3.35543	3.89826	P4HA1	-0.984755	-1.19042	-0.91617	-1.77296	-1.87788	-2.21619
TPT1	3.16161	3.7272	3.12504	5.98483	6.10652	7.29327	TPT1	0.328175	0.08204	0.08518	0.729075	0.87321	1.17882
LCP1	4.16245	5.11201	4.37063	7.37259	7.63776	8.54741	LCP1	1.32902	1.46685	1.33077	2.11683	2.40445	2.43296
PLS3	2.08665	2.65342	2.22616	3.8267	3.82682	4.51361	PLS3	-0.746785	-0.99174	-0.8137	-1.42906	-1.40649	-1.60084
APEH	3.17979	4.11406	3.25625	6.0337	5.67046	7.22284	APEH	0.346355	0.4689	0.21639	0.777945	0.43715	1.10839
ETFA	2.44565	3.23113	2.53826	4.64336	4.53215	5.33996	ETFA	-0.387785	-0.41403	-0.5016	-0.612395	-0.70116	-0.77449
GYS1	2.44129	3.32753	2.66242	5.24729	5.13666	5.56624	GYS1	-0.392145	-0.31763	-0.37744	-0.008465	-0.09665	-0.54821
PRKAR2A	2.24811	2.94739	2.30926	4.30991	4.52616	4.63714	PRKAR2A	-0.585325	-0.69777	-0.7306	-0.945845	-0.70715	-1.47731
ENO3	2.82751	3.56366	3.27484	4.52118	4.73731	4.79945	ENO3	-0.005925	-0.0815	0.23498	-0.734575	-0.496	-1.315
GTF2F2	3.23853	4.286	3.48008	6.05129	5.98298	7.09182	GTF2F2	0.405095	0.64084	0.44022	0.795535	0.74967	0.97737
MTHFD2	2.41867	3.0754	2.62304	4.65084	4.50984	5.4813	MTHFD2	-0.414765	-0.56976	-0.41682	-0.604915	-0.72347	-0.63315
MIF	3.0029	4.28166	4.13679	5.35024	5.71394	6.20644	MIF	0.169465	0.6365	1.09693	0.094485	0.48063	0.09199
HCLS1	3.47146	4.44502	3.81041	5.54016	5.3817	6.52076	HCLS1	0.638025	0.79986	0.77055	0.284405	0.14839	0.40631
FDPS	3.24444	3.95102	3.5005	6.72474	6.77959	8.08579	FDPS	0.411005	0.30586	0.46064	1.46898	1.54628	1.97134
COX7A2	2.36813	2.84779	2.41054	4.43012	4.28502	4.41121	COX7A2	-0.465305	-0.79737	-0.62932	-0.825635	-0.94829	-1.70324
AKR1A1	2.83657	3.51218	3.08432	5.60396	5.61541	6.48885	AKR1A1	0.003135	-0.13298	0.04446	0.348205	0.3821	0.3744
PKM	2.85281	3.55889	2.96416	5.14414	5.03645	5.93096	PKM	0.019375	-0.08627	-0.0757	-0.111615	-0.19686	-0.18349
PKM	3.12882	4.10168	3.671	5.49592	5.8797	5.53918	PKM	0.295385	0.45652	0.63114	0.240165	0.64639	-0.57527
HSP90B1	1.66987	2.12391	1.78157	3.0622	2.98041	3.4781	HSP90B1	-1.16356	-1.52125	-1.25829	-2.19356	-2.2529	-2.63635
CCNB1	3.31853	4.28092	3.30384	5.69556	5.99917	6.59028	CCNB1	0.485095	0.63576	0.26398	0.439805	0.76586	0.47583
MYL6B	2.80427	3.72604	3.24239	5.52921	5.7016	6.52598	MYL6B	-0.029165	0.08088	0.20253	0.273455	0.46829	0.41153
SNRPB	2.96176	3.59894	2.9873	5.4837	5.33911	6.58307	SNRPB	0.128325	-0.04622	-0.05256	0.227945	0.1058	0.46862
IDE	2.76941	3.5271	2.76607	5.30364	5.19773	5.48386	IDE	-0.064025	-0.11806	-0.27379	0.047885	-0.03558	-0.63059
COX6B1	2.68422	3.36288	2.60549	4.51706	4.76438	5.40633	COX6B1	-0.149215	-0.28228	-0.43437	-0.738695	-0.46893	-0.70812
POU2F1	2.94888	3.10346	2.67496	6.00687	5.97753	9.16278	POU2F1	0.115445	-0.5417	-0.3649	0.751115	0.74422	3.04833
HNRNPL	2.8186	3.59249	3.01598	5.39788	5.39317	6.12431	HNRNPL	-0.014835	-0.05267	-0.02388	0.142125	0.15986	0.00986
DARS	3.25073	4.17564	3.5107	6.06192	6.01601	7.20623	DARS	0.417295	0.53048	0.47084	0.806165	0.7827	1.09178
JUP	1.87128	3.00643	1.92815	3.35953	5.55177	4.16615	JUP	-0.962155	-0.63873	-1.11171	-1.89623	0.31846	-1.9483
UQCRB	2.14301	2.80219	2.30212	3.76168	3.74558	4.28727	UQCRB	-0.690425	-0.84297	-0.73774	-1.49408	-1.48773	-1.82718
AKR1B1	2.74613	3.45224	3.04247	5.1945	5.31048	6.03841	AKR1B1	-0.087305	-0.19292	0.00261	-0.061255	0.07717	-0.07604
RAC2	3.73344	4.36694	3.82541	6.72547	6.20064	7.12457	RAC2	0.900005	0.72178	0.78555	1.46971	0.96733	1.01012
GSPT1	3.3922	4.33007	3.63917	6.01861	6.16313	7.03722	GSPT1	0.558765	0.68491	0.59931	0.762855	0.92982	0.92277
ARSA	2.53848	3.21095	2.16691	4.2191	4.15401	5.19455	ARSA	-0.294955	-0.43421	-0.87295	-1.03666	-1.0793	-0.9199
ACPP	3.01008	3.37883	2.89759	5.43195	5.29681	6.06142	ACPP	0.176645	-0.26633	-0.14227	0.176195	0.0635	-0.05303
EZR	4.49318	5.53278	4.65128	7.58171	7.58574	8.73396	EZR	1.65975	1.88762	1.61142	2.32595	2.35243	2.61951
UCHL3	3.37586	4.38867	3.51075	6.4219	6.21223	7.51566	UCHL3	0.542425	0.74351	0.47089	1.16614	0.97892	1.40121
VAV1	5.41943	6.36846	4.1399	9.19634	8.38348	11.7026	VAV1	2.586	2.7233	1.10004	3.94058	3.15017	5.58815
NME1	2.46832	3.34059	3.23443	4.71985	6.10328	6.05061	NME1	-0.365115	-0.30457	0.19457	-0.535905	0.86997	-0.06384
GNS	1.8318	2.28653	1.94631	3.54463	3.55314	4.1816	GNS	-1.00163	-1.35863	-1.09355	-1.71113	-1.68017	-1.93285
ARSB	2.02051	3.02458	2.01971	3.88965	4.69702	4.17131	ARSB	-0.812925	-0.62058	-1.02015	-1.36611	-0.53629	-1.94314
RPS2	2.98213	3.70454	3.18685	5.45012	5.31409	6.36476	RPS2	0.148695	0.05938	0.14699	0.194365	0.08078	0.25031
ST6GAL1	1.88039	2.81187	2.47156	3.95835	4.37008	4.7483	ST6GAL1	-0.953045	-0.83329	-0.5683	-1.29741	-0.86323	-1.36615
DSP	3.26325	3.70486	2.38377	4.42973	5.02097	5.54423	DSP	0.429815	0.0597	-0.65609	-0.826025	-0.21234	-0.57022
RPA2	3.25075	3.94878	3.22622	5.75607	5.98373	7.10145	RPA2	0.417315	0.30362	0.18636	0.500315	0.75042	0.987
COX7C	1.91996	2.57806	2.13881	4.1463	3.74067	5.38477	COX7C	-0.913475	-1.0671	-0.90105	-1.10946	-1.49264	-0.72968
H2AFX	3.07888	3.88141	3.32402	4.77028	4.85509	5.82487	H2AFX	0.245445	0.23625	0.28416	-0.485475	-0.37822	-0.28958
CBR1	1.56568	2.37766	1.92342	3.31886	3.22421	3.58547	CBR1	-1.26775	-1.2675	-1.11644	-1.9369	-2.0091	-2.52898
GLB1	1.81818	2.33174	1.94411	3.5409	3.40903	4.11958	GLB1	-1.01525	-1.31342	-1.09575	-1.71486	-1.82428	-1.99487
GCFC2	2.97278	3.41928	3.12472	5.27944	5.26088	5.70485	GCFC2	0.139345	-0.22588	0.08486	0.023685	0.02757	-0.4096
H1-5	5.21935	6.98073	5.38214	7.08256	6.84388	8.05538	H1-5	2.38592	3.33557	2.34228	1.8268	1.61057	1.94093
H1-2	3.2938	4.51705	3.6923	5.19038	4.6679	5.81131	H1-2	0.460365	0.87189	0.65244	-0.065375	-0.56541	-0.30314
MGMT	3.75825	4.68913	3.59587	5.83044	5.66778	7.38861	MGMT	0.924815	1.04397	0.55601	0.574685	0.43447	1.27416
FER	3.28228	5.45823	3.63454	6.48757	8.00123	9.33424	FER	0.448845	1.81307	0.59468	1.23181	2.76792	3.21979
PLCG2	3.09497	3.99076	3.27185	5.90212	6.127	6.9488	PLCG2	0.261535	0.3456	0.23199	0.646365	0.89369	0.83435
FAH	1.60528	2.16592	2.41977	2.28266	3.02931	3.08674	FAH	-1.22815	-1.47924	-0.62009	-2.9731	-2.204	-3.02771
STMN1	3.52576	5.05618	3.40268	5.81428	5.14767	6.00824	STMN1	0.692325	1.41102	0.36282	0.558525	-0.08564	-0.10621
YBX3	2.57686	3.44895	2.92198	4.69094	4.36605	5.21616	YBX3	-0.256575	-0.19621	-0.11788	-0.564815	-0.86726	-0.89829
ZNF24	2.14357	3.92947	3.1148	4.44664	5.10485	4.33891	ZNF24	-0.689865	0.28431	0.07494	-0.809115	-0.12846	-1.77554
NAGA	2.35035	3.411	3.27295	4.50855	4.57493	5.61732	NAGA	-0.483085	-0.23416	0.23309	-0.747205	-0.65838	-0.49713
HSPA6	0.734118	1.03282	0.851536	1.49765	1.44517	1.5822	HSPA6	-2.09932	-2.61234	-2.18832	-3.75811	-3.78814	-4.53225
HMGA1	4.17666	6.09739	4.70671	6.65106	5.97046	7.59721	HMGA1	1.34323	2.45223	1.66685	1.3953	0.73715	1.48276
HMGA1	4.87643	6.53115	5.08841	7.24718	6.96666	7.89172	HMGA1	2.043	2.88599	2.04855	1.99142	1.73335	1.77727
GOT1	2.87737	3.51135	3.09953	5.9227	5.78029	6.68743	GOT1	0.043935	-0.13381	0.05967	0.666945	0.54698	0.57298
PRKCA	2.46198	3.62581	2.61706	5.34017	4.2679	4.73047	PRKCA	-0.371455	-0.01935	-0.4228	0.084415	-0.96541	-1.38398
UBTF	3.85184	4.54676	4.26953	7.59331	5.52221	7.60998	UBTF	1.01841	0.9016	1.22967	2.33755	0.2889	1.49553
PRKACA	2.13275	2.86414	2.60698	4.78063	4.38233	5.37595	PRKACA	-0.700685	-0.78102	-0.43288	-0.475125	-0.85098	-0.7385
CAPN2	2.48265	2.95932	2.24621	4.30062	4.41268	5.32491	CAPN2	-0.350785	-0.68584	-0.79365	-0.955135	-0.82063	-0.78954
CTPS1	2.70269	3.30978	2.84933	5.09468	4.88927	5.83058	CTPS1	-0.130745	-0.33538	-0.19053	-0.161075	-0.34404	-0.28387
DDX5	2.83224	3.65645	2.98797	5.35606	5.42938	6.19646	DDX5	-0.001195	0.01129	-0.05189	0.100305	0.19607	0.08201
PFKL	3.49484	4.4182	3.56436	6.05722	6.08689	7.06693	PFKL	0.661405	0.77304	0.5245	0.801465	0.85358	0.95248
GM2A	2.26094	2.8937	2.45856	3.65556	3.58509	4.66447	GM2A	-0.572495	-0.75146	-0.5813	-1.6002	-1.64822	-1.44998
SPI1	6.49751	8.36878	6.95178	8.88006	9.14406	10.9644	SPI1	3.66408	4.72362	3.91192	3.6243	3.91075	4.84995
PSMC3	2.84146	3.54883	3.09374	5.52897	5.46309	6.44486	PSMC3	0.008025	-0.09633	0.05388	0.273215	0.22978	0.33041
TCP1	3.24066	4.11788	3.50364	5.61196	5.71186	6.5327	TCP1	0.407225	0.47272	0.46378	0.356205	0.47855	0.41825
PTPN1	2.16046	2.64437	2.13906	3.51039	3.51506	4.17845	PTPN1	-0.672975	-1.00079	-0.9008	-1.74537	-1.71825	-1.936
RPL35A	2.9469	3.6785	3.11501	5.0099	4.92329	5.9145	RPL35A	0.113465	0.03334	0.07515	-0.245855	-0.31002	-0.19995
ARF4	2.25986	3.12828	2.50108	4.44123	4.53771	5.33154	ARF4	-0.573575	-0.51688	-0.53878	-0.814525	-0.6956	-0.78291
RPL7	2.64091	3.2785	2.78599	5.47499	5.41315	6.31698	RPL7	-0.192525	-0.36666	-0.25387	0.219235	0.17984	0.20253
VCL	2.14507	2.8604	2.45603	3.94673	3.81666	4.81736	VCL	-0.688365	-0.78476	-0.58383	-1.30903	-1.41665	-1.29709
SON	2.9457	3.84802	3.13705	5.01158	5.22637	6.09207	SON	0.112265	0.20286	0.09719	-0.244175	-0.00694	-0.02238
RPL17	3.9601	5.06562	4.26909	5.4312	5.31034	6.28913	RPL17	1.12667	1.42046	1.22923	0.175445	0.07703	0.17468
PGAM1	2.83741	3.59829	3.07287	5.27999	5.28655	5.92172	PGAM1	0.003975	-0.04687	0.03301	0.024235	0.05324	-0.19273
RCC1	2.68207	3.2877	2.95923	4.96939	5.04889	5.88066	RCC1	-0.151365	-0.35746	-0.08063	-0.286365	-0.18442	-0.23379
LIG1	3.62728	4.49709	4.02763	6.89228	6.60927	8.02173	LIG1	0.793845	0.85193	0.98777	1.63652	1.37596	1.90728
ATP5PF	2.23778	3.18169	2.37693	3.93891	3.80911	4.93332	ATP5PF	-0.595655	-0.46347	-0.66293	-1.31685	-1.4242	-1.18113
XRCC1	2.44015	3.28404	2.83149	5.71053	4.97599	6.50617	XRCC1	-0.393285	-0.36112	-0.20837	0.454775	-0.25732	0.39172
CDH2	1.93323	2.64807	2.74733	3.94179	4.50089	5.18449	CDH2	-0.900205	-0.99709	-0.29253	-1.31397	-0.73242	-0.92996
PLCG1	3.70307	4.68259	3.84906	6.28909	4.63426	6.12766	PLCG1	0.869635	1.03743	0.8092	1.03333	-0.59905	0.01321
NCL	2.76918	3.51327	2.9479	5.29601	5.34558	6.31403	NCL	-0.064255	-0.13189	-0.09196	0.040255	0.11227	0.19958
HK1	2.42233	3.29419	2.90437	4.33757	4.55711	5.21092	HK1	-0.411105	-0.35097	-0.13549	-0.918185	-0.6762	-0.90353
POLR2C	2.5922	3.57021	4.18036	6.0787	5.20879	5.12165	POLR2C	-0.241235	-0.07495	1.1405	0.822945	-0.02452	-0.9928
POLR2E	2.67118	4.13533	3.18553	5.5915	5.52111	6.79801	POLR2E	-0.162255	0.49017	0.14567	0.335745	0.2878	0.68356
NDUFV2	2.53321	3.08208	2.57038	4.35362	4.0905	5.1678	NDUFV2	-0.300225	-0.56308	-0.46948	-0.902135	-1.14281	-0.94665
ERCC3	4.66198	4.29385	4.67331	8.79401	6.49755	9.70384	ERCC3	1.82855	0.64869	1.63345	3.53825	1.26424	3.58939
TRIM21	1.88706	2.23215	1.9936	3.671	3.54901	4.37361	TRIM21	-0.946375	-1.41301	-1.04626	-1.58476	-1.6843	-1.74084
EIF2AK2	3.03889	3.80213	3.23416	5.3173	5.30172	6.48351	EIF2AK2	0.205455	0.15697	0.1943	0.061545	0.06841	0.36906
SRM	3.00417	3.8229	3.19963	5.54935	5.54518	6.35817	SRM	0.170735	0.17774	0.15977	0.293595	0.31187	0.24372
CSNK2A2	3.08236	3.54624	3.14002	5.29083	5.5738	6.02504	CSNK2A2	0.248925	-0.09892	0.10016	0.035075	0.34049	-0.08941
NFKB1	2.85327	2.6918	2.11717	7.78576	7.66447	8.45539	NFKB1	0.019835	-0.95336	-0.92269	2.53	2.43116	2.34094
EIF2S2	3.23842	4.1137	3.44568	5.91221	5.84307	6.87518	EIF2S2	0.404985	0.46854	0.40582	0.656455	0.60976	0.76073
ANXA7	2.53793	3.2749	2.73161	5.5707	5.77699	6.91082	ANXA7	-0.295505	-0.37026	-0.30825	0.314945	0.54368	0.79637
BTF3	3.12419	3.83284	3.2564	5.57714	5.46322	6.40439	BTF3	0.290755	0.18768	0.21654	0.321385	0.22991	0.28994
ALOX5AP	2.98737	3.73833	1.94102	5.9613	4.8555	5.94432	ALOX5AP	0.153935	0.09317	-1.09884	0.705545	-0.37781	-0.17013
RAB6A	2.83212	3.6701	3.07079	6.00088	6.21371	7.24309	RAB6A	-0.001315	0.02494	0.03093	0.745125	0.9804	1.12864
MSH3	2.95933	4.55983	3.07989	5.62813	6.65824	9.08486	MSH3	0.125895	0.91467	0.04003	0.372375	1.42493	2.97041
PSMB1	3.03679	4.0403	3.25352	5.57231	5.60083	6.51669	PSMB1	0.203355	0.39514	0.21366	0.316555	0.36752	0.40224
M6PR	2.54928	2.95853	2.92756	4.92101	4.96866	6.52062	M6PR	-0.284155	-0.68663	-0.1123	-0.334745	-0.26465	0.40617
COX5A	2.03977	2.76445	2.15696	3.87947	3.62959	4.22655	COX5A	-0.793665	-0.88071	-0.8829	-1.37629	-1.60372	-1.8879
LMNB1	2.56555	3.35052	2.72005	4.40034	4.35238	5.30434	LMNB1	-0.267885	-0.29464	-0.31981	-0.855415	-0.88093	-0.81011
CAST	1.7746	2.22312	2.48826	3.39352	3.98815	4.61718	CAST	-1.05883	-1.42204	-0.5516	-1.86224	-1.24516	-1.49727
IMPDH1	2.84034	3.54442	2.95009	5.68712	5.66564	6.68436	IMPDH1	0.006905	-0.10074	-0.08977	0.431365	0.43233	0.56991
AGA	1.88366	2.256	2.43207	3.92869	5.12441	4.46653	AGA	-0.949775	-1.38916	-0.60779	-1.32707	-0.1089	-1.64792
PTMS	2.36008	3.14728	2.69713	4.33637	4.2056	4.87262	PTMS	-0.473355	-0.49788	-0.34273	-0.919385	-1.02771	-1.24183
CDK11B	2.84614	4.01034	2.60513	5.88885	5.26203	6.13022	CDK11B	0.012705	0.36518	-0.43473	0.633095	0.02872	0.01577
GSTM3	2.07817	2.827	2.47298	3.36554	3.61036	3.11914	GSTM3	-0.755265	-0.81816	-0.56688	-1.89022	-1.62295	-2.99531
ATP6V1B2	2.53115	3.32433	2.68211	5.05283	4.93047	5.65082	ATP6V1B2	-0.302285	-0.32083	-0.35775	-0.202925	-0.30284	-0.46363
ATP6V1C1	2.55505	3.38238	2.83602	4.99875	5.10889	5.74763	ATP6V1C1	-0.278385	-0.26278	-0.20384	-0.257005	-0.12442	-0.36682
FLNA	2.15701	2.72215	2.73366	3.83937	3.63912	4.1179	FLNA	-0.676425	-0.92301	-0.3062	-1.41639	-1.59419	-1.99655
ACO1	2.05132	2.35459	1.83108	3.93046	3.54327	4.42859	ACO1	-0.782115	-1.29057	-1.20878	-1.3253	-1.69004	-1.68586
VDAC1	2.69542	3.44359	2.79843	4.86005	4.87201	5.58587	VDAC1	-0.138015	-0.20157	-0.24143	-0.395705	-0.3613	-0.52858
RYR1	11.6799	8.57903	8.7964	5.46097	8.76463	6.3837	RYR1	8.84647	4.93387	5.75654	0.205215	3.53132	0.26925
SDHB	2.72179	3.4307	2.9037	4.73929	4.75706	5.43352	SDHB	-0.111645	-0.21446	-0.13616	-0.516465	-0.47625	-0.68093
COMT	2.31206	2.92985	2.80266	5.25447	5.49894	5.22467	COMT	-0.521375	-0.71531	-0.2372	-0.001285	0.26563	-0.88978
MMUT	1.8236	3.64247	2.32391	4.2122	4.20724	6.53171	MMUT	-1.00983	-0.00269	-0.71595	-1.04356	-1.02607	0.41726
OSBP	3.0372	3.79111	3.15998	5.64307	5.71021	6.91764	OSBP	0.203765	0.14595	0.12012	0.387315	0.4769	0.80319
PCMT1	3.57568	4.40246	3.71351	6.14488	6.37264	7.27084	PCMT1	0.742245	0.7573	0.67365	0.889125	1.13933	1.15639
FBL	2.97941	3.61189	3.1892	5.27857	5.08193	6.0973	FBL	0.145975	-0.03327	0.14934	0.022815	-0.15138	-0.01715
RPS4Y1	5.26478	5.85707	4.98571	8.30062	7.76905	9.5973	RPS4Y1	2.43135	2.21191	1.94585	3.04486	2.53574	3.48285
GART	2.94038	3.75445	3.17669	5.30012	5.25841	6.03733	GART	0.106945	0.10929	0.13683	0.044365	0.0251	-0.07712
PAICS	3.50139	4.42951	3.66909	6.23003	6.20439	7.30322	PAICS	0.667955	0.78435	0.62923	0.974275	0.97108	1.18877
SCP2	2.44985	3.00244	2.6149	4.40243	4.37582	5.10107	SCP2	-0.383585	-0.64272	-0.42496	-0.853325	-0.85749	-1.01338
UBA1	2.58135	3.28112	2.7307	4.75774	4.7738	5.53795	UBA1	-0.252085	-0.36404	-0.30916	-0.498015	-0.45951	-0.5765
NME2	2.71052	3.48545	2.82307	5.081	5.25831	5.96498	NME2	-0.122915	-0.15971	-0.21679	-0.174755	0.025	-0.14947
HNRNPA2B1	2.9856	3.87241	3.1739	5.68401	5.59698	6.68599	HNRNPA2B1	0.152165	0.22725	0.13404	0.428255	0.36367	0.57154
	5.17341	6.98299	3.70937	6.03396	6.26091	8.05319		2.33997	3.33783	0.66951	0.778205	1.0276	1.93874
UQCRC2	2.23034	2.87161	2.28152	3.77948	3.61936	4.514	UQCRC2	-0.603095	-0.77355	-0.75834	-1.47628	-1.61395	-1.60045
SLC2A5	4.56609	5.74305	5.18563	7.5963	8.21411	8.61059	SLC2A5	1.73266	2.09789	2.14577	2.34054	2.9808	2.49614
FECH	2.3139	2.63989	2.16748	3.84649	4.36959	4.88774	FECH	-0.519535	-1.00527	-0.87238	-1.40927	-0.86372	-1.22671
TCEA1	4.29548	5.3619	4.34002	8.00778	8.15306	9.44275	TCEA1	1.46205	1.71674	1.30016	2.75202	2.91975	3.3283
SFPQ	2.92757	3.68603	3.12539	5.3993	5.37022	6.52071	SFPQ	0.094135	0.04087	0.08553	0.143545	0.13691	0.40626
TUBG1	3.20429	3.82536	3.4779	5.80552	5.70817	6.68506	TUBG1	0.370855	0.1802	0.43804	0.549765	0.47486	0.57061
PPIB	1.62249	2.06814	1.77034	2.98232	2.9777	3.45285	PPIB	-1.21094	-1.57702	-1.26952	-2.27344	-2.25561	-2.6616
ME2	2.83172	3.71839	2.98234	5.49739	5.23973	6.52508	ME2	-0.001715	0.07323	-0.05752	0.241635	0.00642	0.41063
GLDC	3.46645	3.38153	2.15546	3.98742	4.23669	2.17716	GLDC	0.633015	-0.26363	-0.8844	-1.26834	-0.99662	-3.93729
WARS	2.98427	4.00131	3.39201	7.2564	7.16046	8.00889	WARS	0.150835	0.35615	0.35215	2.00064	1.92715	1.89444
RPS3	2.93085	3.63093	3.02422	5.2874	5.28465	6.03768	RPS3	0.097415	-0.01423	-0.01564	0.031645	0.05134	-0.07677
GCSH	1.99183	2.60956	2.52372	3.94741	3.4813	5.01963	GCSH	-0.841605	-1.0356	-0.51614	-1.30835	-1.75201	-1.09482
RPS6KB1	3.38821	3.98749	3.60484	5.80564	5.21108	7.43245	RPS6KB1	0.554775	0.34233	0.56498	0.549885	-0.02223	1.318
SP100	2.38809	4.82868	3.4481	5.66989	5.74564	6.80338	SP100	-0.445345	1.18352	0.40824	0.414135	0.51233	0.68893
NFYA	3.17077	3.76772	4.2057	7.45022	7.17493	7.16243	NFYA	0.337335	0.12256	1.16584	2.19446	1.94162	1.04798
AHCY	3.28928	4.02577	3.43666	6.2768	6.1186	7.30165	AHCY	0.455845	0.38061	0.3968	1.02104	0.88529	1.1872
CFL1	3.55458	4.76148	3.75874	6.06161	5.96821	7.01785	CFL1	0.721145	1.11632	0.71888	0.805855	0.7349	0.9034
EIF4B	3.8406	4.46524	4.89118	6.11838	6.13311	7.5824	EIF4B	1.00717	0.82008	1.85132	0.862625	0.8998	1.46795
CPT2	2.6924	3.48746	2.86519	4.67807	4.70814	5.34309	CPT2	-0.141035	-0.1577	-0.17467	-0.577685	-0.52517	-0.77136
DTYMK	2.75426	3.4807	3.04557	5.21288	5.25636	6.29591	DTYMK	-0.079175	-0.16446	0.00571	-0.042875	0.02305	0.18146
RRM1	4.20673	5.23188	4.35588	6.18329	6.15754	7.07924	RRM1	1.3733	1.58672	1.31602	0.927535	0.92423	0.96479
COX7B	2.05861	2.39358	2.71742	4.16106	4.26414	3.76874	COX7B	-0.774825	-1.25158	-0.32244	-1.0947	-0.96917	-2.34571
EEF1B2	3.03698	3.89909	3.13466	6.08146	5.91937	6.98818	EEF1B2	0.203545	0.25393	0.0948	0.825705	0.68606	0.87373
ATP5PB	2.71199	3.34741	2.9227	4.39133	4.61568	5.3672	ATP5PB	-0.121445	-0.29775	-0.11716	-0.864425	-0.61763	-0.74725
ACP1	2.31739	2.54414	2.25103	3.94432	3.94045	4.75514	ACP1	-0.516045	-1.10102	-0.78883	-1.31144	-1.29286	-1.35931
ACAT1	2.68531	3.36832	2.71448	5.03879	4.97411	5.8194	ACAT1	-0.148125	-0.27684	-0.32538	-0.216965	-0.2592	-0.29505
CDK2	2.70486	3.56609	2.96321	4.65922	4.64964	5.46178	CDK2	-0.128575	-0.07907	-0.07665	-0.596535	-0.58367	-0.65267
GRK2	4.36763	5.48206	4.72625	6.47217	7.22724	6.91943	GRK2	1.5342	1.8369	1.68639	1.21641	1.99393	0.80498
MCM3	2.58562	3.26556	2.73259	5.12329	5.08827	5.71404	MCM3	-0.247815	-0.3796	-0.30727	-0.132465	-0.14504	-0.40041
MPST	2.71161	3.23476	2.67537	3.72771	4.71574	4.05137	MPST	-0.121825	-0.4104	-0.36449	-1.52805	-0.51757	-2.06308
RPS12	2.6147	3.53595	2.70269	4.91525	4.75475	5.94497	RPS12	-0.218735	-0.10921	-0.33717	-0.340505	-0.47856	-0.16948
BRD2	2.52856	3.89079	3.17501	5.20904	4.49804	3.99327	BRD2	-0.304875	0.24563	0.13515	-0.046715	-0.73527	-2.12118
YY1	3.63489	4.91887	2.32383	7.18295	6.28037	10.4028	YY1	0.801455	1.27371	-0.71603	1.92719	1.04706	4.28835
DNAJB1	2.96788	3.72245	3.20189	5.33105	5.44356	6.10348	DNAJB1	0.134445	0.07729	0.16203	0.075295	0.21025	-0.01097
ATP5F1A	2.7449	3.42546	2.89018	4.68403	4.59904	5.4861	ATP5F1A	-0.088535	-0.2197	-0.14968	-0.571725	-0.63427	-0.62835
CTSS	3.06871	4.03314	3.18006	6.42577	6.02122	7.1593	CTSS	0.235275	0.38798	0.1402	1.17001	0.78791	1.04485
PSMA1	3.32674	4.01616	3.23263	6.0467	6.04408	7.12078	PSMA1	0.493305	0.371	0.19277	0.790945	0.81077	1.00633
PSMA2	3.08941	4.03204	3.46532	6.03225	5.91739	6.87667	PSMA2	0.255975	0.38688	0.42546	0.776495	0.68408	0.76222
PSMA3	3.08747	3.8082	3.24712	5.76828	5.67796	6.98468	PSMA3	0.254035	0.16304	0.20726	0.512525	0.44465	0.87023
PSMA4	3.19304	4.03985	3.31039	5.69229	5.68142	6.66834	PSMA4	0.359605	0.39469	0.27053	0.436535	0.44811	0.55389
MSN	4.45402	5.67129	4.69621	6.89265	7.04336	8.22473	MSN	1.62059	2.02613	1.65635	1.63689	1.81005	2.11028
DDX6	3.39312	4.37837	3.57611	6.06056	6.10802	6.57383	DDX6	0.559685	0.73321	0.53625	0.804805	0.87471	0.45938
DNMT1	4.29485	5.46051	4.51769	7.92064	7.73652	9.13205	DNMT1	1.46142	1.81535	1.47783	2.66488	2.50321	3.0176
U2AF2	2.77093	3.67888	3.0027	5.49103	5.69577	6.59773	U2AF2	-0.062505	0.03372	-0.03716	0.235275	0.46246	0.48328
RPL13	3.03567	3.9256	3.38886	4.96527	4.89385	5.98344	RPL13	0.202235	0.28044	0.349	-0.290485	-0.33946	-0.13101
IVD	1.37828	3.58338	3.38246	3.30183	6.54151	8.12533	IVD	-1.45515	-0.06178	0.3426	-1.95393	1.3082	2.01088
HMGB2	3.48338	4.50303	3.73059	6.20105	5.77516	7.03374	HMGB2	0.649945	0.85787	0.69073	0.945295	0.54185	0.91929
PTBP1	2.64281	3.3835	2.88705	4.97338	4.95402	5.67442	PTBP1	-0.190625	-0.26166	-0.15281	-0.282375	-0.27929	-0.44003
TARS1	2.45784	3.09739	2.52267	4.8838	4.57038	5.64872	TARS1	-0.375595	-0.54777	-0.51719	-0.371955	-0.66293	-0.46573
VARS	3.172	3.73491	3.28012	5.51437	5.59997	6.66281	VARS	0.338565	0.08975	0.24026	0.258615	0.36666	0.54836
EEF1G	3.27328	4.06974	3.40992	5.93537	6.03324	6.93623	EEF1G	0.439845	0.42458	0.37006	0.679615	0.79993	0.82178
FKBP2	2.41004	3.2657	3.09268	5.35072	4.32193	5.62686	FKBP2	-0.423395	-0.37946	0.05282	0.094965	-0.91138	-0.48759
STOM	3.80557	4.33367	3.14509	5.90707	6.25295	6.65736	STOM	0.972135	0.68851	0.10523	0.651315	1.01964	0.54291
AK4	2.1872	2.78796	2.33087	4.02646	3.91597	4.69012	AK4	-0.646235	-0.8572	-0.70899	-1.2293	-1.31734	-1.42433
YWHAQ	2.9532	3.77404	3.39661	5.48874	5.51981	6.52938	YWHAQ	0.119765	0.12888	0.35675	0.232985	0.2865	0.41493
MAPK3	2.4981	3.46263	2.88035	4.79616	5.12715	5.73784	MAPK3	-0.335335	-0.18253	-0.15951	-0.459595	-0.10616	-0.37661
MARK3	2.63264	3.66434	3.21167	5.49848	4.46238	6.06601	MARK3	-0.200795	0.01918	0.17181	0.242725	-0.77093	-0.04844
RPA1	3.70337	4.59163	3.74985	6.86618	6.78035	8.43759	RPA1	0.869935	0.94647	0.70999	1.61042	1.54704	2.32314
APEX1	3.56513	4.56254	3.67056	6.7903	6.55514	7.9984	APEX1	0.731695	0.91738	0.6307	1.53454	1.32183	1.88395
DCK	5.77573	7.36317	5.36192	10.0785	9.76409	11.9776	DCK	2.9423	3.71801	2.32206	4.82274	4.53078	5.86315
CAD	3.16139	3.97426	3.28786	5.90083	5.59502	6.67012	CAD	0.327955	0.3291	0.248	0.645075	0.36171	0.55567
CALR	2.45707	3.19658	2.6018	4.2256	4.14561	5.10739	CALR	-0.376365	-0.44858	-0.43806	-1.03016	-1.0877	-1.00706
MAP4	2.63848	3.31575	2.80427	5.09937	5.07884	5.94172	MAP4	-0.194955	-0.32941	-0.23559	-0.156385	-0.15447	-0.17273
CANX	1.99499	2.50699	2.14363	3.77664	3.78806	4.61789	CANX	-0.838445	-1.13817	-0.89623	-1.47912	-1.44525	-1.49656
AOAH	1.5716	5.50049	1.81569	2.75058	10.8303	3.22798	AOAH	-1.26183	1.85533	-1.22417	-2.50518	5.59699	-2.88647
PSMB8	4.90603	5.35821	5.22923	8.79694	7.68278	9.10187	PSMB8	2.0726	1.71305	2.18937	3.54118	2.44947	2.98742
PSMB9	3.0278	5.50643	4.86002	7.57847	6.24171	8.15015	PSMB9	0.194365	1.86127	1.82016	2.32271	1.0084	2.0357
PSMA5	2.92602	3.66291	3.11631	5.66247	5.55019	6.52119	PSMA5	0.092585	0.01775	0.07645	0.406715	0.31688	0.40674
PSMB4	3.73897	4.51	3.53493	6.72114	6.57341	7.93274	PSMB4	0.905535	0.86484	0.49507	1.46538	1.3401	1.81829
PSMB6	3.10398	3.97767	3.32916	5.84221	5.94339	6.95157	PSMB6	0.270545	0.33251	0.2893	0.586455	0.71008	0.83712
PSMB5	2.43323	3.20382	2.75136	5.12258	4.70408	5.7193	PSMB5	-0.400205	-0.44134	-0.2885	-0.133175	-0.52923	-0.39515
GSTM2	1.61053	2.27302	2.14213	3.74867	3.48552	3.75594	GSTM2	-1.2229	-1.37214	-0.89773	-1.50709	-1.74779	-2.35851
ABCD3	1.90219	2.98948	2.35027	3.59133	3.92136	5.06586	ABCD3	-0.931245	-0.65568	-0.68959	-1.66443	-1.31195	-1.04859
NDUFS1	2.24701	2.96335	2.33958	4.04592	3.97829	4.63954	NDUFS1	-0.586425	-0.68181	-0.70028	-1.20984	-1.25502	-1.47491
POLD1	2.93921	3.72752	3.34017	5.93823	5.86229	6.96562	POLD1	0.105775	0.08236	0.30031	0.682475	0.62898	0.85117
MAPK1	2.77791	3.12364	2.54278	4.81478	4.94337	5.94928	MAPK1	-0.055525	-0.52152	-0.49708	-0.440975	-0.28994	-0.16517
GCA	0.721215	0.952674	0.78442	1.05433	1.13718	1.57581	GCA	-2.11222	-2.69249	-2.25544	-4.20143	-4.09613	-4.53864
LAP3	3.03462	4.03348	3.21547	5.65133	5.61551	6.43737	LAP3	0.201185	0.38832	0.17561	0.395575	0.3822	0.32292
GTF2E1	3.83104	2.69139	3.05459	4.06829	4.06051	5.36151	GTF2E1	0.997605	-0.95377	0.01473	-1.18747	-1.1728	-0.75294
GTF2E2	2.67864	3.74425	3.49236	4.9181	4.28398	6.39496	GTF2E2	-0.154795	0.09909	0.4525	-0.337655	-0.94933	0.28051
TPP2	4.08838	5.13122	4.37631	7.21413	7.14143	8.33448	TPP2	1.25495	1.48606	1.33645	1.95837	1.90812	2.22003
IMPA1	2.80437	3.67374	2.97977	5.26249	5.09418	6.1703	IMPA1	-0.029065	0.02858	-0.06009	0.006735	-0.13913	0.05585
PTPN6	3.5745	3.76774	3.29715	5.50332	5.58888	6.02034	PTPN6	0.741065	0.12258	0.25729	0.247565	0.35557	-0.09411
MPG	2.91033	4.35403	3.30881	4.76132	4.60699	5.68678	MPG	0.076895	0.70887	0.26895	-0.494435	-0.62632	-0.42767
CRABP2	1.68306	2.03939	1.85689	3.1005	2.8547	3.46712	CRABP2	-1.15037	-1.60577	-1.18297	-2.15526	-2.37861	-2.64733
TKT	3.06611	3.90566	3.20336	5.9438	5.93328	6.99939	TKT	0.232675	0.2605	0.1635	0.688045	0.69997	0.88494
PML	3.35461	3.76266	3.72511	5.98991	5.61427	7.44669	PML	0.521175	0.1175	0.68525	0.734155	0.38096	1.33224
EEF1D	2.8796	3.79005	3.19048	5.53464	5.89945	6.23724	EEF1D	0.046165	0.14489	0.15062	0.278885	0.66614	0.12279
EEF1D	2.99875	5.17788	4.33964	5.34202	5.75249	6.70578	EEF1D	0.165315	1.53272	1.29978	0.086265	0.51918	0.59133
MARCKS	0.94361	1.23073	1.04504	3.25456	3.10686	3.63192	MARCKS	-1.88982	-2.41443	-1.99482	-2.0012	-2.12645	-2.48253
ERP29	2.41978	3.18741	2.59939	4.48628	4.34856	5.18235	ERP29	-0.413655	-0.45775	-0.44047	-0.769475	-0.88475	-0.9321
PRDX6	2.46399	3.04459	2.58677	4.6023	4.56125	5.22396	PRDX6	-0.369445	-0.60057	-0.45309	-0.653455	-0.67206	-0.89049
BLVRB	3.02411	3.80878	3.21597	5.77524	5.57959	6.25885	BLVRB	0.190675	0.16362	0.17611	0.519485	0.34628	0.1444
PRDX5	3.53961	4.50526	3.60184	7.09848	7.22394	8.30513	PRDX5	0.706175	0.8601	0.56198	1.84272	1.99063	2.19068
DDT	2.6533	3.0041	2.53697	4.71281	5.02237	4.85785	DDT	-0.180135	-0.64106	-0.50289	-0.542945	-0.21094	-1.2566
GCHFR	2.85933	5.067	4.19396	7.78371	8.19558	8.25063	GCHFR	0.025895	1.42184	1.1541	2.52795	2.96227	2.13618
PRDX3	2.18094	2.72848	2.31332	3.71789	3.85377	4.62258	PRDX3	-0.652495	-0.91668	-0.72654	-1.53787	-1.37954	-1.49187
ATP5F1D	2.46564	3.19214	2.58623	4.34506	4.27138	4.60498	ATP5F1D	-0.367795	-0.45302	-0.45363	-0.910695	-0.96193	-1.50947
RPL12	2.7386	3.66142	3.15491	5.14939	5.12257	6.05717	RPL12	-0.094835	0.01626	0.11505	-0.106365	-0.11074	-0.05728
ECHS1	2.34501	2.94003	2.39994	4.1753	4.12953	4.88403	ECHS1	-0.488425	-0.70513	-0.63992	-1.08046	-1.10378	-1.23042
CMPK1	3.16297	3.94062	3.49973	6.05758	6.00931	7.36607	CMPK1	0.329535	0.29546	0.45987	0.801825	0.776	1.25162
PEBP1	3.20864	4.09414	3.37062	5.78264	5.73849	7.00142	PEBP1	0.375205	0.44898	0.33076	0.526885	0.50518	0.88697
PDIA3	2.92093	3.72844	3.19209	4.87019	4.82606	5.70152	PDIA3	0.087495	0.08328	0.15223	-0.385565	-0.40725	-0.41293
PPP2R1A	3.20958	3.91617	3.31861	5.66453	5.49656	6.55085	PPP2R1A	0.376145	0.27101	0.27875	0.408775	0.26325	0.4364
PPP2R1B	2.82254	3.96614	3.77053	5.77158	5.87849	6.40703	PPP2R1B	-0.010895	0.32098	0.73067	0.515825	0.64518	0.29258
CDC27	2.98744	3.99842	3.31064	5.62193	5.76891	7.04423	CDC27	0.154005	0.35326	0.27078	0.366175	0.5356	0.92978
PPIF	2.63607	3.29641	2.68208	4.75577	4.68383	5.73404	PPIF	-0.197365	-0.34875	-0.35778	-0.499985	-0.54948	-0.38041
NMT1	2.76246	3.37296	2.70524	5.05994	4.90137	5.85718	NMT1	-0.070975	-0.2722	-0.33462	-0.195815	-0.33194	-0.25727
HMOX2	2.51541	2.94728	2.42179	4.69782	4.00598	5.45398	HMOX2	-0.318025	-0.69788	-0.61807	-0.557935	-1.22733	-0.66047
ADSS2	3.00361	3.60261	2.92596	4.87481	4.82655	5.95603	ADSS2	0.170175	-0.04255	-0.1139	-0.380945	-0.40676	-0.15842
LRPAP1	3.46018	4.08324	4.13242	5.37388	4.90818	5.66379	LRPAP1	0.626745	0.43808	1.09256	0.118125	-0.32513	-0.45066
ADSL	2.24486	2.6742	2.43125	4.2466	4.29015	5.29279	ADSL	-0.588575	-0.97096	-0.60861	-1.00916	-0.94316	-0.82166
SRI	2.34766	3.0495	2.66062	4.60467	4.35182	5.19502	SRI	-0.485775	-0.59566	-0.37924	-0.651085	-0.88149	-0.91943
SERPINB1	4.41716	5.91567	4.78485	8.37687	8.09586	8.96367	SERPINB1	1.58373	2.27051	1.74499	3.12111	2.86255	2.84922
SLC7A1	2.73399	3.59016	3.13824	4.96962	5.40442	5.94153	SLC7A1	-0.099445	-0.055	0.09838	-0.286135	0.17111	-0.17292
ALDH1B1	1.66631	1.93039	1.65379	2.98594	2.74494	3.19927	ALDH1B1	-1.16712	-1.71477	-1.38607	-2.26982	-2.48837	-2.91518
SDHA	2.86977	3.46202	3.26659	5.03423	4.94221	5.5231	SDHA	0.036335	-0.18314	0.22673	-0.221525	-0.2911	-0.59135
CORO1A	4.81373	6.01039	5.07517	7.58845	7.34767	9.10749	CORO1A	1.98029	2.36523	2.03531	2.33269	2.11436	2.99304
GDI1	2.95776	3.8035	3.21235	5.27788	5.16495	6.16005	GDI1	0.124325	0.15834	0.17249	0.022125	-0.06836	0.0456
S100A7	2.75735	4.56976	3.94728	5.23543	5.15296	5.8493	S100A7	-0.076085	0.9246	0.90742	-0.020325	-0.08035	-0.26515
MAPK4	2.74098	3.48655	2.70725	4.28258	4.18762	4.9441	MAPK4	-0.092455	-0.15861	-0.33261	-0.973175	-1.04569	-1.17035
MAT2A	3.27066	4.16265	3.33688	6.11492	5.89483	7.42932	MAT2A	0.437225	0.51749	0.29702	0.859165	0.66152	1.31487
PRKAR2B	3.41565	4.68135	3.06697	4.97307	5.03531	6.36743	PRKAR2B	0.582215	1.03619	0.02711	-0.282685	-0.198	0.25298
RRM2	3.10953	4.03684	3.40228	5.46206	5.20412	6.29956	RRM2	0.276095	0.39168	0.36242	0.206305	-0.02919	0.18511
TIA1	3.2281	4.33086	3.10292	5.25666	6.07429	5.67477	TIA1	0.394665	0.6857	0.06306	0.000905	0.84098	-0.43968
DNAJA1	3.05897	3.85662	3.15971	5.43779	5.36403	6.20285	DNAJA1	0.225535	0.21146	0.11985	0.182035	0.13072	0.0884
UQCRC1	2.12847	2.76636	2.32672	3.75789	3.68756	4.32489	UQCRC1	-0.704965	-0.8788	-0.71314	-1.49787	-1.54575	-1.78956
HIBADH	2.85064	3.03945	2.91115	4.52818	4.76609	4.82672	HIBADH	0.017205	-0.60571	-0.12871	-0.727575	-0.46722	-1.28773
ATIC	3.35367	4.32986	3.6471	6.18641	6.10542	7.02912	ATIC	0.520235	0.6847	0.60724	0.930655	0.87211	0.91467
HNRNPH3	2.82137	3.8935	3.14273	5.41888	5.67	6.52343	HNRNPH3	-0.012065	0.24834	0.10287	0.163125	0.43669	0.40898
HNRNPH1	3.02034	3.65968	3.10789	6.00973	5.73822	6.10852	HNRNPH1	0.186905	0.01452	0.06803	0.753975	0.50491	-0.00593
YWHAB	3.30555	4.20151	3.56554	5.70465	5.72	6.75172	YWHAB	0.472115	0.55635	0.52568	0.448895	0.48669	0.63727
STIP1	3.0439	4.04805	3.30883	5.67345	5.17014	6.50854	STIP1	0.210465	0.40289	0.26897	0.417695	-0.06317	0.39409
PRDX2	0.868169	1.09448	0.909497	1.66	1.55201	1.83059	PRDX2	-1.96527	-2.55068	-2.13036	-3.59576	-3.6813	-4.28386
DCTD	2.98966	2.8608	3.3047	4.93897	3.79314	4.67406	DCTD	0.156225	-0.78436	0.26484	-0.316785	-1.44017	-1.44039
PYCR1	2.41598	2.99396	2.41043	4.40129	4.41403	4.94842	PYCR1	-0.417455	-0.6512	-0.62943	-0.854465	-0.81928	-1.16603
CTH	2.19028	2.96914	1.93096	4.04346	3.88228	4.43832	CTH	-0.643155	-0.67602	-1.1089	-1.2123	-1.35103	-1.67613
RPL9	3.56106	4.40604	3.61563	5.74388	5.70139	6.71023	RPL9	0.727625	0.76088	0.57577	0.488125	0.46808	0.59578
ACSL1	2.35578	3.53479	3.25601	8.17716	7.04761	8.99868	ACSL1	-0.477655	-0.11037	0.21615	2.92141	1.8143	2.88423
KIF5B	2.80406	3.27139	2.99636	5.58307	5.26654	5.89443	KIF5B	-0.029375	-0.37377	-0.0435	0.327315	0.03323	-0.22002
CSTF2	1.6472	2.764	2.62779	3.66049	4.54753	5.08532	CSTF2	-1.18623	-0.88116	-0.41207	-1.59527	-0.68578	-1.02913
LSP1	3.63844	5.10099	3.68017	5.70719	5.02287	6.24235	LSP1	0.805005	1.45583	0.64031	0.451435	-0.21044	0.1279
DUT	3.79547	5.05577	4.15989	7.28682	6.87951	7.86288	DUT	0.962035	1.41061	1.12003	2.03106	1.6462	1.74843
MCM4	2.34492	3.26638	2.76187	4.49148	4.62164	5.48487	MCM4	-0.488515	-0.37878	-0.27799	-0.764275	-0.61167	-0.62958
MCM5	2.6121	3.36596	2.78278	4.81981	4.90532	5.62629	MCM5	-0.221335	-0.2792	-0.25708	-0.435945	-0.32799	-0.48816
MCM7	2.63507	3.39576	2.90984	5.12422	4.82466	6.03431	MCM7	-0.198365	-0.2494	-0.13002	-0.131535	-0.40865	-0.08014
GALNS	2.22873	2.70975	2.29775	4.27616	3.8409	4.53527	GALNS	-0.604705	-0.93541	-0.74211	-0.979595	-1.39241	-1.57918
SHMT1	3.98442	4.118	3.9897	7.27364	8.3129	7.04507	SHMT1	1.15099	0.47284	0.94984	2.01788	3.07959	0.93062
SHMT2	2.50961	3.23081	2.71952	5.13192	5.05549	5.81883	SHMT2	-0.323825	-0.41435	-0.32034	-0.123835	-0.17782	-0.29562
HSPA4	3.04757	3.86366	3.22121	5.58047	5.63663	6.60867	HSPA4	0.214135	0.2185	0.18135	0.324715	0.40332	0.49422
MPI	2.09405	3.21179	2.67713	4.51368	4.15773	4.77738	MPI	-0.739385	-0.43337	-0.36273	-0.742075	-1.07558	-1.33707
PFN2	1.88038	2.07133	1.61396	3.93649	3.35936	3.80464	PFN2	-0.953055	-1.57383	-1.4259	-1.31927	-1.87395	-2.30981
CTNNA1	2.33012	2.87243	2.44113	4.14518	4.08184	4.82245	CTNNA1	-0.503315	-0.77273	-0.59873	-1.11058	-1.15147	-1.292
CTNNB1	1.67988	2.89127	1.34567	3.29972	2.65753	3.64587	CTNNB1	-1.15355	-0.75389	-1.69419	-1.95604	-2.57578	-2.46858
PHB	2.29593	2.85005	2.39322	4.21344	4.09538	4.83782	PHB	-0.537505	-0.79511	-0.64664	-1.04232	-1.13793	-1.27663
SERPINB6	1.53895	2.47641	1.44956	2.97252	3.48095	3.54409	SERPINB6	-1.29448	-1.16875	-1.5903	-2.28324	-1.75236	-2.57036
NF2	4.42842	2.87727	4.22359	3.206	3.75834	3.12393	NF2	1.59499	-0.76789	1.18373	-2.04976	-1.47497	-2.99052
RDX	3.97257	4.90104	4.17214	6.63658	6.56499	7.64672	RDX	1.13914	1.25588	1.13228	1.38082	1.33168	1.53227
RPA3	2.97711	3.77831	3.2824	5.73454	5.88859	6.87943	RPA3	0.143675	0.13315	0.24254	0.478785	0.65528	0.76498
RFC4	3.60008	4.4687	3.61585	5.93961	5.87309	7.52525	RFC4	0.766645	0.82354	0.57599	0.683855	0.63978	1.4108
RFC2	3.0437	3.49054	3.44897	5.7081	5.63959	6.07864	RFC2	0.210265	-0.15462	0.40911	0.452345	0.40628	-0.03581
RFC1	3.57092	3.16439	3.62584	5.56093	5.95601	6.4184	RFC1	0.737485	-0.48077	0.58598	0.305175	0.7227	0.30395
RPL22	3.02469	3.80523	3.16095	5.06043	5.20582	5.91441	RPL22	0.191255	0.16007	0.12109	-0.195325	-0.02749	-0.20004
GTF2F1	2.1849	4.10255	3.08136	5.79951	6.0387	8.02104	GTF2F1	-0.648535	0.45739	0.0415	0.543755	0.80539	1.90659
CBS	1.69502	2.16185	1.87182	3.43747	3.29131	3.98397	CBS	-1.13841	-1.48331	-1.16804	-1.81829	-1.942	-2.13048
KRT9	2.1702	5.24092	2.38824	3.29542	9.6339	3.79053	KRT9	-0.663235	1.59576	-0.65162	-1.96034	4.40059	-2.32392
MYH9	3.49484	4.49985	3.7913	7.02622	7.17475	8.44757	MYH9	0.661405	0.85469	0.75144	1.77046	1.94144	2.33312
MYH10	2.95983	3.8431	3.35845	6.10673	6.04068	7.03661	MYH10	0.126395	0.19794	0.31859	0.850975	0.80737	0.92216
COPB2	2.67359	3.41963	2.91177	5.38462	5.34009	6.07738	COPB2	-0.159845	-0.22553	-0.12809	0.128865	0.10678	-0.03707
ADD1	2.98662	3.70221	3.03211	5.22191	4.85724	6.49701	ADD1	0.153185	0.05705	-0.00775	-0.033845	-0.37607	0.38256
ADD2	0	4.55316	2.42636	5.58875	3.94467	3.58583	ADD2	-2.83343	0.908	-0.6135	0.332995	-1.28864	-2.52862
BSG	2.46127	2.95369	2.78344	4.83211	4.55586	4.89476	BSG	-0.372165	-0.69147	-0.25642	-0.423645	-0.67745	-1.21969
FUS	2.7951	3.52168	2.92325	5.09205	5.04459	5.99691	FUS	-0.038335	-0.12348	-0.11661	-0.163705	-0.18872	-0.11754
NUP214	2.49591	3.84303	2.63572	4.86489	5.34308	5.17104	NUP214	-0.337525	0.19787	-0.40414	-0.390865	0.10977	-0.94341
DEK	3.41818	4.54171	3.72606	6.27973	6.2225	7.80686	DEK	0.584745	0.89655	0.6862	1.02397	0.98919	1.69241
GLRX	3.90451	5.68612	4.91988	5.1898	5.65456	6.84385	GLRX	1.07108	2.04096	1.88002	-0.065955	0.42125	0.7294
KRT2	1.98751	4.04735	2.93508	3.59102	8.38672	3.82242	KRT2	-0.845925	0.40219	-0.10478	-1.66474	3.15341	-2.29203
HMGCL	2.09784	2.29958	2.21961	3.90697	3.41109	4.45396	HMGCL	-0.735595	-1.34558	-0.82025	-1.34879	-1.82222	-1.66049
PSMC2	2.79884	3.68452	2.88917	5.70449	5.67187	6.69183	PSMC2	-0.034595	0.03936	-0.15069	0.448735	0.43856	0.57738
ARL2	3.14542	4.33718	2.93205	5.25348	5.45827	7.32325	ARL2	0.311985	0.69202	-0.10781	-0.002275	0.22496	1.2088
ARL3	2.84613	3.98421	3.6032	5.84965	5.66828	6.41043	ARL3	0.012695	0.33905	0.56334	0.593895	0.43497	0.29598
MAP2K2	3.77028	4.47038	3.82749	6.10726	5.78823	6.85736	MAP2K2	0.936845	0.82522	0.78763	0.851505	0.55492	0.74291
ATP5F1C	2.85931	3.45383	2.92717	4.47709	4.3441	5.48836	ATP5F1C	0.025875	-0.19133	-0.11269	-0.778665	-0.88921	-0.62609
ATP6V1E1	2.47097	3.11513	2.50556	4.58241	4.49507	5.67522	ATP6V1E1	-0.362465	-0.53003	-0.5343	-0.673345	-0.73824	-0.43923
CPOX	2.10524	2.56087	1.99733	3.97003	4.0158	4.56747	CPOX	-0.728195	-1.08429	-1.04253	-1.28573	-1.21751	-1.54698
RPL4	2.73602	3.37947	2.85813	5.46541	5.46054	6.55413	RPL4	-0.097415	-0.26569	-0.18173	0.209655	0.22723	0.43968
NUDT1	2.84222	3.91788	3.23994	5.4513	4.74143	6.05907	NUDT1	0.008785	0.27272	0.20008	0.195545	-0.49188	-0.05538
LONP1	2.69596	3.53842	2.99427	5.68621	5.65171	6.48498	LONP1	-0.137475	-0.10674	-0.04559	0.430455	0.4184	0.37053
PGM1	2.80163	3.49309	2.91877	5.21854	5.15295	6.18337	PGM1	-0.031805	-0.15207	-0.12109	-0.037215	-0.08036	0.06892
PPP1CC	2.90094	3.70398	2.89374	4.85355	5.30275	6.11403	PPP1CC	0.067505	0.05882	-0.14612	-0.402205	0.06944	-0.00042
DLST	1.93426	2.54841	2.22085	3.88596	3.9262	4.62858	DLST	-0.899175	-1.09675	-0.81901	-1.3698	-1.30711	-1.48587
SRP14	4.01318	5.2356	4.38347	6.08377	6.01604	7.0264	SRP14	1.17975	1.59044	1.34361	0.828015	0.78273	0.91195
NUP62	2.89923	3.18522	2.8095	5.50604	5.61869	5.36341	NUP62	0.065795	-0.45994	-0.23036	0.250285	0.38538	-0.75104
FDFT1	3.51768	3.92286	3.66001	6.1627	5.30451	7.41507	FDFT1	0.684245	0.2777	0.62015	0.906945	0.0712	1.30062
TAGLN2	2.79998	3.54725	2.87394	4.75052	4.80604	5.74012	TAGLN2	-0.033455	-0.09791	-0.16592	-0.505235	-0.42727	-0.37433
TALDO1	3.74171	4.75375	3.81978	7.06746	7.1417	8.47112	TALDO1	0.908275	1.10859	0.77992	1.8117	1.90839	2.35667
ETFB	2.19343	2.8173	2.30052	4.17998	4.25116	5.04324	ETFB	-0.640005	-0.82786	-0.73934	-1.07578	-0.98215	-1.07121
RBMX	2.45517	2.99996	2.6951	4.5109	4.38152	5.11596	RBMX	-0.378265	-0.6452	-0.34476	-0.744855	-0.85179	-0.99849
BRCA1	2.16708	4.24287	3.12734	4.3838	6.4939	4.65807	BRCA1	-0.666355	0.59771	0.08748	-0.871955	1.26059	-1.45638
COIL	3.52974	2.76159	3.21646	5.65933	5.64539	5.23562	COIL	0.696305	-0.88357	0.1766	0.403575	0.41208	-0.87883
LIPA	2.37143	2.99798	2.57079	3.9099	3.84767	5.11414	LIPA	-0.462005	-0.64718	-0.46907	-1.34586	-1.38564	-1.00031
ATP6V1A	2.58936	3.31161	2.81236	5.07508	4.95261	5.96809	ATP6V1A	-0.244075	-0.33355	-0.2275	-0.180675	-0.2807	-0.14636
HSPA9	2.46509	3.15602	2.62374	4.67149	4.88622	5.63233	HSPA9	-0.368345	-0.48914	-0.41612	-0.584265	-0.34709	-0.48212
EIF4A3	2.87573	3.80664	3.06328	5.53446	5.52133	6.5894	EIF4A3	0.042295	0.16148	0.02342	0.278705	0.28802	0.47495
RPS19	2.98284	3.70175	3.13309	5.17158	5.10751	6.06852	RPS19	0.149405	0.05659	0.09323	-0.084175	-0.1258	-0.04593
RPL3	2.87945	3.68709	3.04874	5.44081	5.47695	6.59128	RPL3	0.046015	0.04193	0.00888	0.185055	0.24364	0.47683
DDOST	2.62074	3.24389	2.60203	4.77876	4.62015	5.49021	DDOST	-0.212695	-0.40127	-0.43783	-0.476995	-0.61316	-0.62424
ANP32A	3.02141	3.70752	3.28186	6.62456	6.57625	7.92956	ANP32A	0.187975	0.06236	0.242	1.3688	1.34294	1.81511
FEN1	3.89636	4.99418	4.14961	6.79529	6.83687	8.16387	FEN1	1.06293	1.34902	1.10975	1.53953	1.60356	2.04942
TXLNA	2.85972	3.88128	2.82787	5.25175	5.17332	6.05888	TXLNA	0.026285	0.23612	-0.21199	-0.004005	-0.05999	-0.05557
CCT6A	3.30338	4.08745	3.41079	6.06995	5.94805	7.00981	CCT6A	0.469945	0.44229	0.37093	0.814195	0.71474	0.89536
RPL13A	2.95609	3.77779	3.03257	5.2797	5.14607	6.22753	RPL13A	0.122655	0.13263	-0.00729	0.023945	-0.08724	0.11308
ARL1	2.9679	3.68407	2.54961	4.91795	4.6119	6.21576	ARL1	0.134465	0.03891	-0.49025	-0.337805	-0.62141	0.10131
STAT3	2.02773	3.16969	2.77664	3.78354	3.98956	4.32599	STAT3	-0.805705	-0.47547	-0.26322	-1.47222	-1.24375	-1.78846
USP8	3.82564	4.95429	3.6238	7.37438	5.8148	8.44336	USP8	0.992205	1.30913	0.58394	2.11862	0.58149	2.32891
PEX19	2.83287	3.14545	2.82149	4.42857	4.95775	6.18944	PEX19	-0.000565	-0.49971	-0.21837	-0.827185	-0.27556	0.07499
MDH1	2.83785	3.58191	2.95945	5.27526	5.10936	5.83891	MDH1	0.004415	-0.06325	-0.08041	0.019505	-0.12395	-0.27554
MDH2	2.32704	2.95792	2.4687	4.3353	4.29608	5.01023	MDH2	-0.506395	-0.68724	-0.57116	-0.920455	-0.93723	-1.10422
RFC5	3.0616	4.02162	3.54881	5.80026	5.6883	6.48837	RFC5	0.228165	0.37646	0.50895	0.544505	0.45499	0.37392
RFC3	3.72938	4.16775	3.22507	5.86985	6.14881	7.26774	RFC3	0.895945	0.52259	0.18521	0.614095	0.9155	1.15329
HADHA	1.41456	1.87199	1.5891	2.6852	2.67961	3.20459	HADHA	-1.41887	-1.77317	-1.45076	-2.57056	-2.5537	-2.90986
EIF2S3	3.28796	4.02321	3.56924	6.05218	5.83564	6.60751	EIF2S3	0.454525	0.37805	0.52938	0.796425	0.60233	0.49306
CETN2	0	4.38621	2.91833	4.11122	4.49382	4.83069	CETN2	-2.83343	0.74105	-0.12153	-1.14454	-0.73949	-1.28376
EIF2D	2.79641	3.7642	3.16053	5.05661	5.56791	5.54256	EIF2D	-0.037025	0.11904	0.12067	-0.199145	0.3346	-0.57189
BUD31	3.27134	4.27282	3.75333	6.64495	6.39144	7.27954	BUD31	0.437905	0.62766	0.71347	1.38919	1.15813	1.16509
NAA10	2.97169	3.84384	3.20586	5.1086	5.05643	5.74712	NAA10	0.138255	0.19868	0.166	-0.147155	-0.17688	-0.36733
CSK	3.32893	4.07377	3.37369	5.95408	6.03193	6.96131	CSK	0.495495	0.42861	0.33383	0.698325	0.79862	0.84686
GARS1	3.16834	4.08697	3.43181	6.51655	6.51744	7.60325	GARS1	0.334905	0.44181	0.39195	1.26079	1.28413	1.4888
IARS	2.71244	3.45255	2.84121	5.4234	5.38963	6.44299	IARS	-0.120995	-0.19261	-0.19865	0.167645	0.15632	0.32854
ACTR1B	1.99377	3.79314	3.4755	6.78952	5.21374	6.31125	ACTR1B	-0.839665	0.14798	0.43564	1.53376	-0.01957	0.1968
ECI1	2.34425	3.11477	2.55421	4.7394	4.52564	4.81785	ECI1	-0.489185	-0.53039	-0.48565	-0.516355	-0.70767	-1.2966
TMPO	2.77696	3.42315	2.82805	4.79614	5.01466	5.86184	TMPO	-0.056475	-0.22201	-0.21181	-0.459615	-0.21865	-0.25261
TMPO	3.70017	4.49074	3.43798	5.63844	5.66425	6.53551	TMPO	0.866735	0.84558	0.39812	0.382685	0.43094	0.42106
STAT1	2.28342	2.97693	3.1949	4.83981	4.67936	5.98165	STAT1	-0.550015	-0.66823	0.15504	-0.415945	-0.55395	-0.1328
STAT6	2.97408	4.34536	3.46795	5.69219	6.41042	6.68665	STAT6	0.140645	0.7002	0.42809	0.436435	1.17711	0.5722
MTREX	3.01772	3.68791	2.92559	5.69348	5.40636	7.22396	MTREX	0.184285	0.04275	-0.11427	0.437725	0.17305	1.10951
ARHGAP25	1.57533	1.98755	1.81914	4.92163	4.04437	5.01618	ARHGAP25	-1.2581	-1.65761	-1.22072	-0.334125	-1.18894	-1.09827
MTOR	2.00463	4.16959	3.16573	4.52114	4.64984	4.2885	MTOR	-0.828805	0.52443	0.12587	-0.734615	-0.58347	-1.82595
EPS15	3.09189	4.16176	3.16701	5.84894	6.39691	6.98471	EPS15	0.258455	0.5166	0.12715	0.593185	1.1636	0.87026
CASP3	1.5638	3.63055	3.42506	3.90712	3.85437	7.22566	CASP3	-1.26963	-0.01461	0.3852	-1.34864	-1.37894	1.11121
RPS27	2.92226	3.69466	3.29998	5.45428	5.20165	5.09806	RPS27	0.088825	0.0495	0.26012	0.198525	-0.03166	-1.01639
LRPPRC	2.50397	3.19557	2.73946	4.54856	4.45201	5.15518	LRPPRC	-0.329465	-0.44959	-0.3004	-0.707195	-0.7813	-0.95927
ACAA2	2.97961	4.00053	3.15969	5.39342	5.55359	6.24453	ACAA2	0.146175	0.35537	0.11983	0.137665	0.32028	0.13008
RPL35	4.39839	5.87375	4.66955	5.36999	5.28074	6.44135	RPL35	1.56496	2.22859	1.62969	0.114235	0.04743	0.3269
WAS	4.20388	5.46695	4.54949	7.32411	7.3499	7.37641	WAS	1.37045	1.82179	1.50963	2.06835	2.11659	1.26196
CDKN2A	2.01038	3.43135	2.60375	4.39975	4.5611	5.09039	CDKN2A	-0.823055	-0.21381	-0.43611	-0.856005	-0.67221	-1.02406
PRCP	3.08373	3.83407	3.26291	5.81259	5.98242	6.98718	PRCP	0.250295	0.18891	0.22305	0.556835	0.74911	0.87273
ECE1	2.18358	2.65926	2.08006	5.74356	6.13148	6.61776	ECE1	-0.649855	-0.9859	-0.9598	0.487805	0.89817	0.50331
SLC1A4	2.94598	4.05938	4.03572	6.24438	6.22232	6.45123	SLC1A4	0.112545	0.41422	0.99586	0.988625	0.98901	0.33678
PAFAH1B1	2.7801	3.43131	2.89366	4.87429	4.86228	5.65288	PAFAH1B1	-0.053335	-0.21385	-0.1462	-0.381465	-0.37103	-0.46157
CRAT	0.841833	1.52632	1.03727	4.48794	3.65137	3.34644	CRAT	-1.9916	-2.11884	-2.00259	-0.767815	-1.58194	-2.76801
MATR3	2.87627	3.73012	3.11103	4.95823	4.85873	5.65963	MATR3	0.042835	0.08496	0.07117	-0.297525	-0.37458	-0.45482
MSH2	3.46881	4.22968	3.50557	6.31975	6.03392	7.3288	MSH2	0.635375	0.58452	0.46571	1.06399	0.80061	1.21435
GPD2	1.56981	2.00154	0.924527	2.89998	3.70815	2.87576	GPD2	-1.26362	-1.64362	-2.11533	-2.35578	-1.52516	-3.23869
SSR1	2.25347	3.02613	2.35727	4.07149	4.15156	5.09101	SSR1	-0.579965	-0.61903	-0.68259	-1.18427	-1.08175	-1.02344
MAGEA9	1.65472	2.0471	1.87358	2.68534	2.81194	3.20897	MAGEA9	-1.17871	-1.59806	-1.16628	-2.57042	-2.42137	-2.90548
MAGEB1	1.02783	1.72914	1.51129	2.52404	2.68635	2.9969	MAGEB1	-1.8056	-1.91602	-1.52857	-2.73172	-2.54696	-3.11755
SYK	3.80008	4.11743	2.98117	6.25532	6.19095	7.51634	SYK	0.966645	0.47227	-0.05869	0.999565	0.95764	1.40189
RANBP1	2.98323	3.73009	3.13175	5.08267	4.62381	6.08858	RANBP1	0.149795	0.08493	0.09189	-0.173085	-0.6095	-0.02587
NAMPT	2.81866	3.37922	2.82561	5.41069	5.29583	6.23599	NAMPT	-0.014775	-0.26594	-0.21425	0.154935	0.06252	0.12154
PSMC4	2.88616	3.65507	3.00311	5.79213	5.77763	6.57714	PSMC4	0.052725	0.00991	-0.03675	0.536375	0.54432	0.46269
TSFM	3.03409	3.87542	3.31985	5.60202	5.38178	6.61649	TSFM	0.200655	0.23026	0.27999	0.346265	0.14847	0.50204
VDAC2	2.37123	2.97829	2.47331	4.53521	4.57976	5.36151	VDAC2	-0.462205	-0.66687	-0.56655	-0.720545	-0.65355	-0.75294
ACADSB	2.35333	2.78325	2.3301	4.46526	4.32427	4.67826	ACADSB	-0.480105	-0.86191	-0.70976	-0.790495	-0.90904	-1.43619
CBX5	3.51642	4.61185	4.3972	6.76069	6.66528	7.77878	CBX5	0.682985	0.96669	1.35734	1.50493	1.43197	1.66433
USP5	3.03464	3.73376	3.11626	5.36928	5.43007	6.75245	USP5	0.201205	0.0886	0.0764	0.113525	0.19676	0.638
MAP2K4	1.99763	2.81352	2.19491	5.41269	5.75445	5.95929	MAP2K4	-0.835805	-0.83164	-0.84495	0.156935	0.52114	-0.15516
MKI67	2.99973	3.91318	3.2431	5.22265	5.34546	6.21371	MKI67	0.166295	0.26802	0.20324	-0.033105	0.11215	0.09926
RANGAP1	2.65755	3.41129	3.01269	4.55572	4.66459	5.39605	RANGAP1	-0.175885	-0.23387	-0.02717	-0.700035	-0.56872	-0.7184
RECQL	3.00355	3.56357	3.23194	6.02399	5.82051	6.8416	RECQL	0.170115	-0.08159	0.19208	0.768235	0.5872	0.72715
NOP2	2.62932	3.11284	2.77347	5.20483	4.57975	5.71351	NOP2	-0.204115	-0.53232	-0.26639	-0.050925	-0.65356	-0.40094
CRK	2.95503	4.28576	3.62245	4.84356	6.10165	7.32834	CRK	0.121595	0.6406	0.58259	-0.412195	0.86834	1.21389
CRKL	2.73083	3.3918	2.91515	5.16959	5.0241	5.62428	CRKL	-0.102605	-0.25336	-0.12471	-0.086165	-0.20921	-0.49017
BAG6	3.20337	3.58982	3.34406	5.95661	5.59007	6.41047	BAG6	0.369935	-0.05534	0.3042	0.700855	0.35676	0.29602
NSF	3.15356	3.97782	3.32173	5.95791	5.79277	6.9516	NSF	0.320125	0.33266	0.28187	0.702155	0.55946	0.83715
BRCC3	2.44884	4.01435	3.40784	5.02646	4.67356	5.59827	BRCC3	-0.384595	0.36919	0.36798	-0.229295	-0.55975	-0.51618
RPL27A	3.30911	4.23494	3.5959	5.1902	5.2054	6.00233	RPL27A	0.475675	0.58978	0.55604	-0.065555	-0.02791	-0.11212
RPL5	2.98579	3.67593	3.09506	5.33052	5.3497	6.24168	RPL5	0.152355	0.03077	0.0552	0.074765	0.11639	0.12723
RPL21	3.10178	4.09811	3.36783	5.27536	5.3207	6.1475	RPL21	0.268345	0.45295	0.32797	0.019605	0.08739	0.03305
RPL28	3.15871	4.08122	3.40619	5.19793	5.07439	6.16747	RPL28	0.325275	0.43606	0.36633	-0.057825	-0.15892	0.05302
RPS9	3.66253	4.58777	3.70693	5.65358	5.51381	6.73326	RPS9	0.829095	0.94261	0.66707	0.397825	0.2805	0.61881
RPS5	3.02466	3.88467	3.3154	5.35572	5.62675	6.01395	RPS5	0.191225	0.23951	0.27554	0.099965	0.39344	-0.1005
RPS10	3.11535	4.0715	3.35523	5.37916	5.30192	6.23127	RPS10	0.281915	0.42634	0.31537	0.123405	0.06861	0.11682
MAP1B	2.54201	2.67219	1.7794	4.51575	4.29246	5.34518	MAP1B	-0.291425	-0.97297	-1.26046	-0.740005	-0.94085	-0.76927
GNPDA1	2.11257	2.868	2.27496	4.04457	3.47845	4.76392	GNPDA1	-0.720865	-0.77716	-0.7649	-1.21119	-1.75486	-1.35053
UTRN	2.62829	2.38359	2.60756	5.92016	5.83897	5.83731	UTRN	-0.205145	-1.26157	-0.4323	0.664405	0.60566	-0.27714
IQGAP1	2.8166	3.56297	2.97368	4.86802	4.83563	5.80807	IQGAP1	-0.016835	-0.08219	-0.06618	-0.387735	-0.39768	-0.30638
GYG1	1.6648	1.81934	1.59212	3.10817	3.78058	4.06364	GYG1	-1.16863	-1.82582	-1.44774	-2.14759	-1.45273	-2.05081
STT3A	2.95552	3.53987	3.17752	5.40998	5.42068	6.20941	STT3A	0.122085	-0.10529	0.13766	0.154225	0.18737	0.09496
CAPZA2	2.91912	3.69353	3.15979	5.42194	5.47046	6.46295	CAPZA2	0.085685	0.04837	0.11993	0.166185	0.23715	0.3485
CAPZB	3.19861	4.0657	3.47989	5.65786	5.66207	6.72612	CAPZB	0.365175	0.42054	0.44003	0.402105	0.42876	0.61167
QARS	2.66805	3.55337	3.02138	5.22965	5.134	6.29161	QARS	-0.165385	-0.09179	-0.01848	-0.026105	-0.09931	0.17716
RPL29	3.26302	4.59846	4.23907	4.89717	4.7409	5.18452	RPL29	0.429585	0.9533	1.19921	-0.358585	-0.49241	-0.92993
UQCRFS1	2.23919	2.91427	2.371	4.27921	4.01819	4.45189	UQCRFS1	-0.594245	-0.73089	-0.66886	-0.976545	-1.21512	-1.66256
ATP5PO	2.77551	3.52233	2.86862	4.65267	4.59068	5.38376	ATP5PO	-0.057925	-0.12283	-0.17124	-0.603085	-0.64263	-0.73069
PREP	2.6812	3.59693	2.92121	4.97953	4.56253	6.56703	PREP	-0.152235	-0.04823	-0.11865	-0.276225	-0.67078	0.45258
IREB2	2.74028	3.58325	2.94019	4.35691	4.41709	5.36135	IREB2	-0.093155	-0.06191	-0.09967	-0.898845	-0.81622	-0.7531
PIP4K2A	3.28874	4.12704	3.21676	4.59253	4.95512	6.99124	PIP4K2A	0.455305	0.48188	0.1769	-0.663225	-0.27819	0.87679
ARCN1	3.32345	4.14507	3.52866	5.87446	5.97573	6.92924	ARCN1	0.490015	0.49991	0.4888	0.618705	0.74242	0.81479
LSS	2.30516	2.81426	2.21327	5.02244	4.71982	5.99189	LSS	-0.528275	-0.8309	-0.82659	-0.233315	-0.51349	-0.12256
PPP3CC	4.70443	5.32315	4.47223	5.69974	7.04236	10.2693	PPP3CC	1.871	1.67799	1.43237	0.443985	1.80905	4.15485
GCLC	2.52812	4.19663	2.49468	5.64159	5.91569	6.50425	GCLC	-0.305315	0.55147	-0.54518	0.385835	0.68238	0.3898
PSMD8	2.77826	3.32518	2.78791	5.31626	5.24942	6.15055	PSMD8	-0.055175	-0.31998	-0.25195	0.060505	0.01611	0.0361
PRRC2A	2.5166	3.18955	2.93959	5.03507	4.83828	5.15506	PRRC2A	-0.316835	-0.45561	-0.10027	-0.220685	-0.39503	-0.95939
GSS	3.20885	4.27747	3.28482	6.01134	5.9182	7.3076	GSS	0.375415	0.63231	0.24496	0.755585	0.68489	1.19315
CCT5	3.26958	4.09137	3.47884	5.73711	5.69946	6.64586	CCT5	0.436145	0.44621	0.43898	0.481355	0.46615	0.53141
HSPA13	2.88582	3.20625	1.16162	3.52139	3.8145	5.17101	HSPA13	0.052385	-0.43891	-1.87824	-1.73437	-1.41881	-0.94344
IDH2	2.04346	2.51395	2.08822	3.63901	3.54708	4.1069	IDH2	-0.789975	-1.13121	-0.95164	-1.61675	-1.68623	-2.00755
PITPNB	2.00621	3.09007	2.29209	4.28628	4.19968	5.45119	PITPNB	-0.827225	-0.55509	-0.74777	-0.969475	-1.03363	-0.66326
POLD2	1.96689	2.80659	2.28345	3.94578	5.06697	4.33457	POLD2	-0.866545	-0.83857	-0.75641	-1.30998	-0.16634	-1.77988
MARCKSL1	2.7194	3.59832	2.91661	4.16623	4.01413	4.98442	MARCKSL1	-0.114035	-0.04684	-0.12325	-1.08953	-1.21918	-1.13003
MAPKAPK2	2.67466	3.67169	2.78961	5.60817	5.34792	5.91014	MAPKAPK2	-0.158775	0.02653	-0.25025	0.352415	0.11461	-0.20431
ALDH9A1	2.50957	3.23783	2.69375	4.75353	4.65797	5.62871	ALDH9A1	-0.323865	-0.40733	-0.34611	-0.502225	-0.57534	-0.48574
RPL34	3.07295	4.01211	3.21666	5.21357	5.03607	6.18142	RPL34	0.239515	0.36695	0.1768	-0.042185	-0.19724	0.06697
RPIA	3.65132	4.63909	3.85615	6.45069	6.39189	7.74159	RPIA	0.817885	0.99393	0.81629	1.19493	1.15858	1.62714
LMAN1	2.22004	2.55975	2.44956	4.26794	4.18075	5.04012	LMAN1	-0.613395	-1.08541	-0.5903	-0.987815	-1.05256	-1.07433
NASP	2.83286	3.59864	2.9527	4.84211	4.88103	6.35515	NASP	-0.000575	-0.04652	-0.08716	-0.413645	-0.35228	0.2407
FASN	2.78275	3.49461	2.91264	5.26577	5.28867	6.22176	FASN	-0.050685	-0.15055	-0.12722	0.010015	0.05536	0.10731
FNTA	1.70086	2.92112	2.58375	5.06719	4.98398	4.43174	FNTA	-1.13257	-0.72404	-0.45611	-0.188565	-0.24933	-1.68271
CCT3	3.24392	4.10484	3.47803	5.81681	5.8093	6.71168	CCT3	0.410485	0.45968	0.43817	0.561055	0.57599	0.59723
MRPL19	1.88735	1.68	2.24968	4.88983	3.98906	4.36986	MRPL19	-0.946085	-1.96516	-0.79018	-0.365925	-1.24425	-1.74459
TUFM	2.44409	3.21341	2.59632	4.5739	4.61323	5.44265	TUFM	-0.389345	-0.43175	-0.44354	-0.681855	-0.62008	-0.6718
ALDH7A1	1.37302	2.02156	1.49296	2.55574	2.67747	2.89237	ALDH7A1	-1.46041	-1.6236	-1.5469	-2.70002	-2.55584	-3.22208
SRP9	3.68706	5.23049	4.19822	6.05004	5.89257	7.77855	SRP9	0.853625	1.58533	1.15836	0.794285	0.65926	1.6641
UBE2A	2.84087	3.90187	3.62884	5.23971	6.22699	5.13161	UBE2A	0.007435	0.25671	0.58898	-0.016045	0.99368	-0.98284
AARS	3.18877	3.86651	3.30657	6.52515	6.52282	7.72513	AARS	0.355335	0.22135	0.26671	1.26939	1.28951	1.61068
CARS	2.7317	3.53602	3.05809	6.0418	5.7725	6.56663	CARS	-0.101735	-0.10914	0.01823	0.786045	0.53919	0.45218
HARS2	2.91861	3.41267	2.99145	5.22719	5.37259	6.37896	HARS2	0.085175	-0.23249	-0.04841	-0.028565	0.13928	0.26451
SARS	2.58749	3.45354	2.85383	5.4946	5.9375	6.50567	SARS	-0.245945	-0.19162	-0.18603	0.238845	0.70419	0.39122
PPM1F	2.38002	2.30786	2.82986	4.87217	4.59292	4.03014	PPM1F	-0.453415	-1.3373	-0.21	-0.383585	-0.64039	-2.08431
PRIM1	2.32218	4.27679	3.14272	4.53382	4.70223	6.00626	PRIM1	-0.511255	0.63163	0.10286	-0.721935	-0.53108	-0.10819
PSMB3	3.42927	4.04863	3.40587	6.40158	6.79868	8.32247	PSMB3	0.595835	0.40347	0.36601	1.14582	1.56537	2.20802
PSMB2	3.31104	4.09769	3.50555	6.20034	6.32013	7.0204	PSMB2	0.477605	0.45253	0.46569	0.944585	1.08682	0.90595
MCM2	2.39481	3.11766	2.56963	4.64269	4.64182	5.38203	MCM2	-0.438625	-0.5275	-0.47023	-0.613065	-0.59149	-0.73242
ACADVL	2.82086	3.76387	2.82964	5.62684	5.61263	7.14896	ACADVL	-0.012575	0.11871	-0.21022	0.371085	0.37932	1.03451
YLPM1	3.71614	4.96488	3.97382	4.93014	4.74382	6.30043	YLPM1	0.882705	1.31972	0.93396	-0.325615	-0.48949	0.18598
ACOT2	1.78613	2.61456	2.08115	3.58457	3.55902	5.14152	ACOT2	-1.0473	-1.0306	-0.95871	-1.67119	-1.67429	-0.97293
TMED10	2.43022	3.04858	2.60469	4.7245	4.80159	5.58481	TMED10	-0.403215	-0.59658	-0.43517	-0.531255	-0.43172	-0.52964
RBM25	3.03428	3.96548	2.99329	5.93073	5.61339	7.19109	RBM25	0.200845	0.32032	-0.04657	0.674975	0.38008	1.07664
EIF2B2	3.7953	4.25656	4.56463	5.22648	6.05142	6.7344	EIF2B2	0.961865	0.6114	1.52477	-0.029275	0.81811	0.61995
HINT1	2.73292	3.22311	2.548	5.28447	4.83079	6.30202	HINT1	-0.100515	-0.42205	-0.49186	0.028715	-0.40252	0.18757
NUP153	1.47362	3.02639	2.34338	3.19696	4.70767	4.73114	NUP153	-1.35981	-0.61877	-0.69648	-2.0588	-0.52564	-1.38331
RANBP2	3.92363	4.57247	4.46766	5.58218	5.83129	6.56987	RANBP2	1.0902	0.92731	1.4278	0.326425	0.59798	0.45542
NDUFV1	2.35443	3.19085	2.52742	4.44009	4.12566	5.33016	NDUFV1	-0.479005	-0.45431	-0.51244	-0.815665	-1.10765	-0.78429
GSK3A	3.74452	2.93825	1.93507	5.17437	6.20746	7.36753	GSK3A	0.911085	-0.70691	-1.10479	-0.081385	0.97415	1.25308
NT5C2	3.79448	4.23333	3.71473	5.78789	5.9117	7.31407	NT5C2	0.961045	0.58817	0.67487	0.532135	0.67839	1.19962
SEPHS1	2.8513	3.74247	3.14311	5.78464	5.67538	6.85087	SEPHS1	0.017865	0.09731	0.10325	0.528885	0.44207	0.73642
GMPS	3.34051	4.27399	3.56924	6.07901	6.17078	7.11575	GMPS	0.507075	0.62883	0.52938	0.823255	0.93747	1.0013
LIG3	3.2321	4.01198	4.03681	7.07804	5.73779	7.59233	LIG3	0.398665	0.36682	0.99695	1.82228	0.50448	1.47788
LIG4	4.34979	4.63119	3.45198	7.20659	6.92247	8.35834	LIG4	1.51635	0.98603	0.41212	1.95083	1.68916	2.24389
MRE11	3.39531	4.22927	3.33446	6.01054	6.16547	7.416	MRE11	0.561875	0.58411	0.2946	0.754785	0.93216	1.30155
IDH3A	2.27738	3.10789	2.54534	4.49747	4.41911	5.26381	IDH3A	-0.556055	-0.53727	-0.49452	-0.758285	-0.8142	-0.85064
PPOX	1.65468	2.07738	2.0383	3.59317	3.11295	4.11392	PPOX	-1.17875	-1.56778	-1.00156	-1.66259	-2.12036	-2.00053
GDI2	3.7318	4.56964	3.94494	6.27099	6.39481	7.25463	GDI2	0.898365	0.92448	0.90508	1.01523	1.1615	1.14018
GATM	1.60682	2.22377	1.79669	3.12453	3.03421	3.56088	GATM	-1.22661	-1.42139	-1.24317	-2.13123	-2.1991	-2.55357
SERPINB9	5.56288	6.81934	5.81006	9.3355	9.15069	11.1525	SERPINB9	2.72945	3.17418	2.7702	4.07974	3.91738	5.03805
SERPINH1	1.45546	1.84851	1.63348	2.81969	2.61943	3.22547	SERPINH1	-1.37797	-1.79665	-1.40638	-2.43607	-2.61388	-2.88898
ST13	2.59731	3.20241	2.66788	4.58774	4.61031	5.58268	ST13	-0.236125	-0.44275	-0.37198	-0.668015	-0.623	-0.53177
VASP	3.39377	4.34024	3.59613	6.24255	6.36686	7.30889	VASP	0.560335	0.69508	0.55627	0.986795	1.13355	1.19444
DNM2	2.86716	3.50333	3.08	5.64987	5.40705	5.85234	DNM2	0.033725	-0.14183	0.04014	0.394115	0.17374	-0.26211
METAP2	4.74569	5.76575	4.71967	7.86895	7.98197	8.45338	METAP2	1.91226	2.12059	1.67981	2.61319	2.74866	2.33893
NUDT2	2.29602	3.31203	3.20298	5.57609	4.2493	6.04508	NUDT2	-0.537415	-0.33313	0.16312	0.320335	-0.98401	-0.06937
CDK7	2.98012	4.01591	3.68294	7.07004	6.12496	8.17048	CDK7	0.146685	0.37075	0.64308	1.81428	0.89165	2.05603
KNTC1	2.04719	3.54356	3.77535	3.43169	6.56318	5.38988	KNTC1	-0.786245	-0.1016	0.73549	-1.82407	1.32987	-0.72457
CDK9	2.90241	4.7039	2.53779	4.0125	2.49283	6.13246	CDK9	0.068975	1.05874	-0.50207	-1.24326	-2.74048	0.01801
LRBA	3.30516	3.82565	3.66267	5.86286	6.18155	7.245	LRBA	0.471725	0.18049	0.62281	0.607105	0.94824	1.13055
PPT1	2.05685	2.58459	2.16348	3.40223	3.57378	3.77279	PPT1	-0.776585	-1.06057	-0.87638	-1.85353	-1.65953	-2.34166
RPL14	3.73092	5.00509	4.0749	6.65786	6.53252	7.72765	RPL14	0.897485	1.35993	1.03504	1.4021	1.29921	1.6132
CCT8	3.2918	4.08513	3.40916	5.46582	5.40634	6.34166	CCT8	0.458365	0.43997	0.3693	0.210065	0.17303	0.22721
CCT4	3.33739	4.25165	3.51637	5.71368	5.81811	6.79064	CCT4	0.503955	0.60649	0.47651	0.457925	0.5848	0.67619
ANXA11	2.9526	3.55516	3.36528	5.10081	5.29263	6.00962	ANXA11	0.119165	-0.09	0.32542	-0.154945	0.05932	-0.10483
PAPOLA	2.99817	3.63572	3.19509	5.34698	5.41517	6.53676	PAPOLA	0.164735	-0.00944	0.15523	0.091225	0.18186	0.42231
FXR1	2.90119	3.75204	2.90287	6.50947	5.54804	7.93994	FXR1	0.067755	0.10688	-0.13699	1.25371	0.31473	1.82549
FXR2	2.93442	3.7584	3.24848	5.4308	5.68814	6.29642	FXR2	0.100985	0.11324	0.20862	0.175045	0.45483	0.18197
RAB5C	2.82774	3.30872	3.13885	5.15254	5.1552	5.91284	RAB5C	-0.005695	-0.33644	0.09899	-0.103215	-0.07811	-0.20161
RAB7A	2.44323	3.22682	2.63957	5.03755	5.13233	5.9142	RAB7A	-0.390205	-0.41834	-0.40029	-0.218205	-0.10098	-0.20025
RAB9A	1.89591	2.79572	3.20723	4.54518	5.4863	5.91012	RAB9A	-0.937525	-0.84944	0.16737	-0.710575	0.25299	-0.20433
DAP	2.4731	3.67381	2.90871	5.75835	3.68507	6.68403	DAP	-0.360335	0.02865	-0.13115	0.502595	-1.54824	0.56958
DAP3	2.6734	2.62961	2.33295	3.64947	3.61967	4.39481	DAP3	-0.160035	-1.01555	-0.70691	-1.60629	-1.61364	-1.71964
DUSP3	2.09713	2.94849	2.68767	4.84373	4.42222	4.81057	DUSP3	-0.736305	-0.69667	-0.35219	-0.412025	-0.81109	-1.30388
SMARCA4	2.64811	3.48005	3.14718	5.47651	5.57824	6.17048	SMARCA4	-0.185325	-0.16511	0.10732	0.220755	0.34493	0.05603
IDH3G	1.75028	2.28048	1.71558	4.16626	4.18812	3.72128	IDH3G	-1.08315	-1.36468	-1.32428	-1.0895	-1.04519	-2.39317
GALK1	3.59894	4.3722	3.62015	6.61395	6.79554	7.88609	GALK1	0.765505	0.72704	0.58029	1.35819	1.56223	1.77164
SSR4	2.31996	2.61183	2.93012	2.80746	3.17546	3.6394	SSR4	-0.513475	-1.03333	-0.10974	-2.4483	-2.05785	-2.47505
BCAP31	2.12439	2.77404	2.09685	3.6605	3.95395	4.65893	BCAP31	-0.709045	-0.87112	-0.94301	-1.59526	-1.27936	-1.45552
TPMT	3.20197	3.71915	3.15632	6.1453	6.11813	5.72851	TPMT	0.368535	0.07399	0.11646	0.889545	0.88482	-0.38594
HCFC1	3.06239	3.79088	3.20517	5.49254	5.57723	6.56685	HCFC1	0.228955	0.14572	0.16531	0.236785	0.34392	0.4524
ALDH3A2	3.08681	4.80773	2.9551	5.61322	5.01967	6.85769	ALDH3A2	0.253375	1.16257	-0.08476	0.357465	-0.21364	0.74324
ALDH5A1	2.33014	3.20883	2.90178	4.44223	4.35809	5.51966	ALDH5A1	-0.503295	-0.43633	-0.13808	-0.813525	-0.87522	-0.59479
HSD17B4	2.03472	2.6188	2.30143	3.59353	3.64302	4.19011	HSD17B4	-0.798715	-1.02636	-0.73843	-1.66223	-1.59029	-1.92434
PSMD7	3.03147	3.7974	3.00173	5.64722	5.28903	6.54789	PSMD7	0.198035	0.15224	-0.03813	0.391465	0.05572	0.43344
SGSH	2.22006	3.08591	2.59303	3.95809	3.80126	4.08978	SGSH	-0.613375	-0.55925	-0.44683	-1.29767	-1.43205	-2.02467
USP11	4.22721	4.51933	4.31699	7.19784	6.77958	7.49769	USP11	1.39378	0.87417	1.27713	1.94208	1.54627	1.38324
CLCN3	1.52258	2.56454	0.996067	4.95601	7.65496	7.956	CLCN3	-1.31085	-1.08062	-2.04379	-0.299745	2.42165	1.84155
CLCN7	3.27522	3.83736	3.1404	6.06405	6.53987	8.47381	CLCN7	0.441785	0.1922	0.10054	0.808295	1.30656	2.35936
VAMP7	2.36386	3.20873	2.61347	5.14337	4.60408	6.09807	VAMP7	-0.469575	-0.43643	-0.42639	-0.112385	-0.62923	-0.01638
RPS6KA3	2.05723	2.6718	2.24068	4.53766	4.3399	4.54487	RPS6KA3	-0.776205	-0.97336	-0.79918	-0.718095	-0.89341	-1.56958
HDGF	2.75381	3.68062	3.00688	5.00196	4.69815	5.9808	HDGF	-0.079625	0.03546	-0.03298	-0.253795	-0.53516	-0.13365
MNAT1	3.02557	3.90022	3.29114	6.26491	5.65988	6.32478	MNAT1	0.192135	0.25506	0.25128	1.00915	0.42657	0.21033
UBE2E1	3.04195	3.89535	3.22078	5.20411	5.50387	6.13685	UBE2E1	0.208515	0.25019	0.18092	-0.051645	0.27056	0.0224
NDUFA8	2.44308	3.09449	2.43036	4.0444	3.79401	5.20482	NDUFA8	-0.390355	-0.55067	-0.6095	-1.21136	-1.4393	-0.90963
HNRNPA3	2.97022	3.72204	3.0546	5.35222	5.2314	6.27185	HNRNPA3	0.136785	0.07688	0.01474	0.096465	-0.00191	0.1574
PGD	2.92313	3.6137	3.09371	5.76677	5.73807	6.75772	PGD	0.089695	-0.03146	0.05385	0.511015	0.50476	0.64327
HNRNPM	2.88037	3.60809	2.93294	4.77946	4.85649	5.69324	HNRNPM	0.046935	-0.03707	-0.10692	-0.476295	-0.37682	-0.42121
KPNA2	2.92409	3.51268	3.02096	4.82704	4.96509	6.04502	KPNA2	0.090655	-0.13248	-0.0189	-0.428715	-0.26822	-0.06943
KPNA1	2.56516	2.7972	3.02033	4.8598	4.85811	4.95392	KPNA1	-0.268275	-0.84796	-0.01953	-0.395955	-0.3752	-1.16053
NCBP2	2.8846	3.84755	3.98551	6.08028	4.90101	6.45172	NCBP2	0.051165	0.20239	0.94565	0.824525	-0.3323	0.33727
RAP1GDS1	2.81846	3.13826	3.53107	4.723	5.15542	5.21715	RAP1GDS1	-0.014975	-0.5069	0.49121	-0.532755	-0.07789	-0.8973
POLR2H	2.71603	3.51316	3.22805	5.73267	5.03432	5.50586	POLR2H	-0.117405	-0.132	0.18819	0.476915	-0.19899	-0.60859
ARHGDIA	2.70701	3.46676	2.83755	5.05228	5.26497	5.78982	ARHGDIA	-0.126425	-0.1784	-0.20231	-0.203475	0.03166	-0.32463
ARHGDIB	5.08005	6.63039	5.53816	8.98369	9.03422	10.345	ARHGDIB	2.24662	2.98523	2.4983	3.72793	3.80091	4.23055
AGFG1	1.59241	2.43313	2.39932	5.77386	5.02166	4.77724	AGFG1	-1.24102	-1.21203	-0.64054	0.518105	-0.21165	-1.33721
HNRNPF	3.34999	3.9895	3.54378	6.57977	6.42096	8.00175	HNRNPF	0.516555	0.34434	0.50392	1.32401	1.18765	1.8873
MSH6	3.20501	4.03211	3.28581	6.19437	5.98983	7.35637	MSH6	0.371575	0.38695	0.24595	0.938615	0.75652	1.24192
KIF11	3.56259	4.71216	3.73796	5.96586	6.04782	7.88793	KIF11	0.729155	1.067	0.6981	0.710105	0.81451	1.77348
RIDA	2.74127	3.62864	3.4157	6.05469	5.53656	6.17055	RIDA	-0.092165	-0.01652	0.37584	0.798935	0.30325	0.0561
SMS	2.99335	4.01565	3.25207	5.39384	5.81399	6.60625	SMS	0.159915	0.37049	0.21221	0.138085	0.58068	0.4918
HK2	2.37458	3.37953	2.6533	4.69594	5.06319	5.52879	HK2	-0.458855	-0.26563	-0.38656	-0.559815	-0.17012	-0.58566
MRPL12	2.06092	2.7103	2.36709	4.09823	3.79277	4.46754	MRPL12	-0.772515	-0.93486	-0.67277	-1.15753	-1.44054	-1.64691
THOP1	3.03917	3.68538	3.23191	5.78408	6.19518	6.19008	THOP1	0.205735	0.04022	0.19205	0.528325	0.96187	0.07563
CAPZA1	3.09894	4.16069	3.46677	5.63482	5.76233	6.72374	CAPZA1	0.265505	0.51553	0.42691	0.379065	0.52902	0.60929
HMGA2	0.56914	0.899877	0.752227	1.25803	1.28784	1.39884	HMGA2	-2.26429	-2.74528	-2.28763	-3.99773	-3.94547	-4.71561
NUP98	6.45285	8.17111	7.57328	7.17351	5.71048	7.23985	NUP98	3.61942	4.52595	4.53342	1.91775	0.47717	1.1254
BLVRA	1.27414	1.63271	1.21564	2.25284	2.22046	2.7513	BLVRA	-1.55929	-2.01245	-1.82422	-3.00292	-3.01285	-3.36315
SLC25A1	2.54968	3.42361	2.83497	4.94086	4.75462	5.49706	SLC25A1	-0.283755	-0.22155	-0.20489	-0.314895	-0.47869	-0.61739
PPP5C	2.43793	3.03389	2.85885	5.03132	5.19034	5.93085	PPP5C	-0.395505	-0.61127	-0.18101	-0.224435	-0.04297	-0.1836
ARFIP2	2.14619	2.51411	2.2891	4.03949	4.06976	5.10792	ARFIP2	-0.687245	-1.13105	-0.75076	-1.21627	-1.16355	-1.00653
ARFIP1	2.64699	3.69454	2.66764	4.93434	4.81886	5.82026	ARFIP1	-0.186445	0.04938	-0.37222	-0.321415	-0.41445	-0.29419
NUBP1	3.31062	3.77127	3.37605	5.84682	6.18105	6.93903	NUBP1	0.477185	0.12611	0.33619	0.591065	0.94774	0.82458
ACLY	3.1528	4.0007	3.37135	6.18516	6.17112	7.11082	ACLY	0.319365	0.35554	0.33149	0.929405	0.93781	0.99637
METAP1	2.6807	3.49478	2.9458	4.98245	4.98799	5.30586	METAP1	-0.152735	-0.15038	-0.09406	-0.273305	-0.24532	-0.80859
SUCLG1	2.36105	3.01497	2.34141	4.37164	4.19702	5.2	SUCLG1	-0.472385	-0.63019	-0.69845	-0.884115	-1.03629	-0.91445
MVD	3.33121	4.9418	3.8442	7.60249	7.44816	9.72513	MVD	0.497775	1.29664	0.80434	2.34673	2.21485	3.61068
COPB1	2.94181	3.74907	3.24649	5.76497	5.75969	6.56641	COPB1	0.108375	0.10391	0.20663	0.509215	0.52638	0.45196
COPA	2.57272	3.34349	2.61563	4.91422	4.67585	5.85233	COPA	-0.260715	-0.30167	-0.42423	-0.341535	-0.55746	-0.26212
CTSC	1.5961	2.14211	1.73908	3.14663	3.05707	3.81983	CTSC	-1.23733	-1.50305	-1.30078	-2.10913	-2.17624	-2.29462
AP2S1	2.62212	3.38718	2.94046	4.9173	4.75839	6.15341	AP2S1	-0.211315	-0.25798	-0.0994	-0.338455	-0.47492	0.03896
HCCS	2.21715	2.82339	2.26054	4.0607	3.74739	4.76328	HCCS	-0.616285	-0.82177	-0.77932	-1.19506	-1.48592	-1.35117
SLC16A1	1.79881	2.07766	2.40506	3.79835	3.86257	3.86624	SLC16A1	-1.03462	-1.5675	-0.6348	-1.45741	-1.37074	-2.24821
IST1	2.6079	3.15046	2.4601	4.5723	4.7758	5.59035	IST1	-0.225535	-0.4947	-0.57976	-0.683455	-0.45751	-0.5241
SEC24C	3.53941	4.67687	3.50798	5.61957	5.9312	6.3218	SEC24C	0.705975	1.03171	0.46812	0.363815	0.69789	0.20735
SUB1	2.31255	3.05475	2.46061	4.482	4.30348	5.15385	SUB1	-0.520885	-0.59041	-0.57925	-0.773755	-0.92983	-0.9606
CLNS1A	2.9065	3.83444	3.31252	5.45794	5.11799	6.1268	CLNS1A	0.073065	0.18928	0.27266	0.202185	-0.11532	0.01235
RARS	2.66732	3.31102	2.69701	4.99573	4.83163	5.71258	RARS	-0.166115	-0.33414	-0.34285	-0.260025	-0.40168	-0.40187
YARS	2.84882	3.61549	2.97689	5.46991	5.42314	6.48755	YARS	0.015385	-0.02967	-0.06297	0.214155	0.18983	0.3731
USP14	3.24467	4.00244	3.4634	5.88365	5.66173	6.65532	USP14	0.411235	0.35728	0.42354	0.627895	0.42842	0.54087
PRKAG1	2.23757	3.32991	2.77858	4.7237	5.38038	5.22987	PRKAG1	-0.595865	-0.31525	-0.26128	-0.532055	0.14707	-0.88458
HSPA2	4.7752	4.80384	5.02367	7.66585	6.09331	9.01307	HSPA2	1.94177	1.15868	1.98381	2.41009	0.86	2.89862
BCAT1	4.67824	5.81513	4.7389	8.81681	8.44025	9.9449	BCAT1	1.84481	2.16997	1.69904	3.56105	3.20694	3.83045
ATP1B3	3.08361	3.89702	3.13746	5.031	4.89333	6.0058	ATP1B3	0.250175	0.25186	0.0976	-0.224755	-0.33998	-0.10865
RAD23A	3.25997	3.95023	3.34083	5.51807	5.4562	7.05528	RAD23A	0.426535	0.30507	0.30097	0.262315	0.22289	0.94083
RAD23B	2.99236	4.02064	3.21344	5.50294	5.29823	6.80013	RAD23B	0.158925	0.37548	0.17358	0.247185	0.06492	0.68568
NAGLU	1.90894	2.3574	2.04772	4.27676	4.13672	4.44371	NAGLU	-0.924495	-1.28776	-0.99214	-0.978995	-1.09659	-1.67074
GALC	3.3545	4.14692	3.90162	5.98437	5.67993	6.67869	GALC	0.521065	0.50176	0.86176	0.728615	0.44662	0.56424
AK2	2.59677	3.25806	2.69931	4.82718	4.90399	5.72309	AK2	-0.236665	-0.3871	-0.34055	-0.428575	-0.32932	-0.39136
ALDH18A1	2.15583	2.88008	2.34033	4.21375	4.20357	4.77639	ALDH18A1	-0.677605	-0.76508	-0.69953	-1.04201	-1.02974	-1.33806
NAPA	2.78426	3.57782	2.97535	4.92527	5.04643	5.78121	NAPA	-0.049175	-0.06734	-0.06451	-0.330485	-0.18688	-0.33324
EIF5	2.91148	3.55449	3.18908	5.75236	5.6976	6.47424	EIF5	0.078045	-0.09067	0.14922	0.496605	0.46429	0.35979
PSMD4	3.07085	3.6461	3.22261	5.9312	5.492	6.8388	PSMD4	0.237415	0.00094	0.18275	0.675445	0.25869	0.72435
DRG2	3.3192	3.86573	3.43967	5.06829	5.72065	6.54738	DRG2	0.485765	0.22057	0.39981	-0.187465	0.48734	0.43293
CSE1L	2.9668	3.702	3.04906	5.76228	5.69669	6.7293	CSE1L	0.133365	0.05684	0.0092	0.506525	0.46338	0.61485
VCP	2.73538	3.43688	2.8333	5.43433	5.54277	6.28219	VCP	-0.098055	-0.20828	-0.20656	0.178575	0.30946	0.16774
MFAP1	3.17451	3.78017	2.72796	4.61217	5.40484	6.1723	MFAP1	0.341075	0.13501	-0.3119	-0.643585	0.17153	0.05785
HADHB	1.82451	2.20961	1.80552	3.18964	3.16386	3.7379	HADHB	-1.00892	-1.43555	-1.23434	-2.06612	-2.06945	-2.37655
MANF	2.21504	3.08305	2.47796	3.91475	3.63867	4.99038	MANF	-0.618395	-0.56211	-0.5619	-1.34101	-1.59464	-1.12407
AFDN	2.6975	3.15401	2.51592	4.70901	4.73035	4.66605	AFDN	-0.135935	-0.49115	-0.52394	-0.546745	-0.50296	-1.4484
NAP1L1	3.34565	4.32886	3.52356	6.61431	6.38784	7.77078	NAP1L1	0.512215	0.6837	0.4837	1.35855	1.15453	1.65633
NAP1L1	2.66393	4.12127	2.56449	5.42029	5.41016	5.72316	NAP1L1	-0.169505	0.47611	-0.47537	0.164535	0.17685	-0.39129
CASP7	2.31956	0	2.56538	4.31156	3.67745	4.19329	CASP7	-0.513875	-3.64516	-0.47448	-0.944195	-1.55586	-1.92116
ADK	2.46868	3.10928	2.52936	4.93305	4.58913	5.96244	ADK	-0.364755	-0.53588	-0.5105	-0.322705	-0.64418	-0.15201
ADAR	2.64272	3.59133	2.68402	4.77505	4.62264	5.23982	ADAR	-0.190715	-0.05383	-0.35584	-0.480705	-0.61067	-0.87463
TPD52	3.16118	4.37051	3.29186	6.35173	6.28859	7.7506	TPD52	0.327745	0.72535	0.252	1.09597	1.05528	1.63615
SEC13	2.65765	3.37879	2.61003	4.91758	4.38498	5.80081	SEC13	-0.175785	-0.26637	-0.42983	-0.338175	-0.84833	-0.31364
NPEPPS	3.02615	3.78685	3.24994	5.45	5.51924	6.30801	NPEPPS	0.192715	0.14169	0.21008	0.194245	0.28593	0.19356
HNRNPH2	2.90357	3.52111	3.1415	5.54314	5.68832	6.33706	HNRNPH2	0.070135	-0.12405	0.10164	0.287385	0.45501	0.22261
OXCT1	2.20211	2.96798	2.24018	3.98366	3.87836	4.66434	OXCT1	-0.631325	-0.67718	-0.79968	-1.2721	-1.35495	-1.45011
EIF3B	3.12033	3.87074	3.27412	5.84138	5.61736	6.96436	EIF3B	0.286895	0.22558	0.23426	0.585625	0.38405	0.84991
BID	2.81251	3.48028	2.93984	4.80708	5.03906	5.79366	BID	-0.020925	-0.16488	-0.10002	-0.448675	-0.19425	-0.32079
NDUFV3	2.74573	3.35366	2.24624	4.61374	4.7448	4.7186	NDUFV3	-0.087705	-0.2915	-0.79362	-0.642015	-0.48851	-1.39585
RRP1	3.09509	4.16381	4.21265	6.50044	5.76002	7.10576	RRP1	0.261655	0.51865	1.17279	1.24468	0.52671	0.99131
MARS	3.22381	4.09861	3.56297	6.36307	6.46484	7.29264	MARS	0.390375	0.45345	0.52311	1.10731	1.23153	1.17819
ARPP19	3.24075	4.45745	3.33541	5.52121	5.60604	6.34218	ARPP19	0.407315	0.81229	0.29555	0.265455	0.37273	0.22773
TCL1A	6.54628	7.83395	6.48031	10.7026	10.9079	12.6132	TCL1A	3.71285	4.18879	3.44045	5.44684	5.67459	6.49875
ATP5MPL	2.32167	2.8597	2.34186	4.08112	4.4498	5.13179	ATP5MPL	-0.511765	-0.78546	-0.698	-1.17464	-0.78351	-0.98266
ATP5F1E	2.48532	3.35969	2.58904	4.64839	4.66019	4.42164	ATP5F1E	-0.348115	-0.28547	-0.45082	-0.607365	-0.57312	-1.69281
ATP5ME	2.61337	3.58272	3.0037	5.29224	4.35532	5.7206	ATP5ME	-0.220065	-0.06244	-0.03616	0.036485	-0.87799	-0.39385
EIF6	3.12855	3.80978	3.09008	6.3068	6.06954	7.91118	EIF6	0.295115	0.16462	0.05022	1.05104	0.83623	1.79673
CTBP2	3.24744	4.01852	3.65882	5.59902	5.52267	7.33015	CTBP2	0.414005	0.37336	0.61896	0.343265	0.28936	1.2157
NDUFA6	1.48375	1.88962	1.44813	2.63031	2.73492	3.1469	NDUFA6	-1.34968	-1.75554	-1.59173	-2.62545	-2.49839	-2.96755
PEX3	2.27295	2.71076	1.76629	4.35126	6.60952	4.16878	PEX3	-0.560485	-0.9344	-1.27357	-0.904495	1.37621	-1.94567
BCAR1	2.47933	4.04402	2.53084	4.07374	4.6805	4.82176	BCAR1	-0.354105	0.39886	-0.50902	-1.18202	-0.55281	-1.29269
STX17	2.93557	2.94324	1.51257	4.30449	5.18054	6.21169	STX17	0.102135	-0.70192	-1.52729	-0.951265	-0.05277	0.09724
CFAP298	3.02568	3.92098	3.11231	4.99992	5.53461	5.81841	CFAP298	0.192245	0.27582	0.07245	-0.255835	0.3013	-0.29604
WDR4	2.6189	3.68073	2.82267	5.89696	5.92229	7.03796	WDR4	-0.214535	0.03557	-0.21719	0.641205	0.68898	0.92351
TMEM33	2.47689	3.18993	2.99541	4.42741	4.76208	5.45364	TMEM33	-0.356545	-0.45523	-0.04445	-0.828345	-0.47123	-0.66081
GEMIN4	2.98109	3.7086	3.2618	5.84054	5.32275	7.51826	GEMIN4	0.147655	0.06344	0.22194	0.584785	0.08944	1.40381
PCBP4	3.16826	4.23195	3.5609	4.42129	5.12299	6.18034	PCBP4	0.334825	0.58679	0.52104	-0.834465	-0.11032	0.06589
CORO7	2.83214	3.84172	2.9488	5.16584	5.36487	5.94315	CORO7	-0.001295	0.19656	-0.09106	-0.089915	0.13156	-0.1713
EPPK1	3.09159	4.19829	3.82443	5.76686	5.46509	6.58386	EPPK1	0.258155	0.55313	0.78457	0.511105	0.23178	0.46941
MTPN	2.8246	3.97613	2.97961	5.34921	5.06317	6.03244	MTPN	-0.008835	0.33097	-0.06025	0.093455	-0.17014	-0.08201
GNG2	1.93467	2.50192	2.17004	3.30013	3.10108	3.73889	GNG2	-0.898765	-1.14324	-0.86982	-1.95563	-2.13223	-2.37556
ARPC4	3.18553	4.00567	3.37805	5.4337	5.62124	6.7133	ARPC4	0.352095	0.36051	0.33819	0.177945	0.38793	0.59885
CD81	3.10813	3.71461	4.36111	5.38892	5.93216	5.69051	CD81	0.274695	0.06945	1.32125	0.133165	0.69885	-0.42394
TPI1	2.55955	3.26761	2.69156	4.78584	4.76758	5.37271	TPI1	-0.273885	-0.37755	-0.3483	-0.469915	-0.46573	-0.74174
EIF3E	2.91832	3.70507	2.99473	5.6924	5.52729	6.50043	EIF3E	0.084885	0.05991	-0.04513	0.436645	0.29398	0.38598
SEC61B	2.02637	2.55379	2.05366	4.05013	3.75157	4.75995	SEC61B	-0.807065	-1.09137	-0.9862	-1.20563	-1.48174	-1.3545
PPP4C	2.86384	3.97432	3.19286	5.38965	5.25822	6.12692	PPP4C	0.030405	0.32916	0.153	0.133895	0.02491	0.01247
GABARAPL2	3.00328	3.86445	2.91863	5.45812	5.134	6.1654	GABARAPL2	0.169845	0.21929	-0.12123	0.202365	-0.09931	0.05095
UBE2G2	2.07007	3.20035	2.46089	3.99879	3.66716	5.12323	UBE2G2	-0.763365	-0.44481	-0.57897	-1.25697	-1.56615	-0.99122
MYL6	3.00147	3.83437	3.31167	5.56513	5.61696	6.25983	MYL6	0.168035	0.18921	0.27181	0.309375	0.38365	0.14538
EIF4A1	3.06473	3.81776	3.24504	5.78358	5.81364	6.68887	EIF4A1	0.231295	0.1726	0.20518	0.527825	0.58033	0.57442
RPS20	2.70747	3.29955	3.08354	5.08625	5.12411	5.91774	RPS20	-0.125965	-0.34561	0.04368	-0.169505	-0.1092	-0.19671
PRPS1	2.60321	3.3873	2.85412	4.55955	4.63368	5.15632	PRPS1	-0.230225	-0.25786	-0.18574	-0.696205	-0.59963	-0.95813
PSMA6	3.00198	3.83201	3.31353	5.67596	5.66778	6.85531	PSMA6	0.168545	0.18685	0.27367	0.420205	0.43447	0.74086
CDC42	2.81611	3.89044	2.97961	5.03962	5.51569	5.9873	CDC42	-0.017325	0.24528	-0.06025	-0.216135	0.28238	-0.12715
DSTN	2.96036	4.26477	3.72692	6.21878	5.58267	5.9935	DSTN	0.126925	0.61961	0.68706	0.963025	0.34936	-0.12095
GMFB	4.02877	5.11146	4.13105	6.33722	6.40925	7.50647	GMFB	1.19534	1.4663	1.09119	1.08146	1.17594	1.39202
RAB8A	3.0669	3.86124	3.20037	5.30922	5.49017	6.41709	RAB8A	0.233465	0.21608	0.16051	0.053465	0.25686	0.30264
SPCS3	2.31304	2.35543	2.32888	3.81191	3.36071	4.5953	SPCS3	-0.520395	-1.28973	-0.71098	-1.44385	-1.8726	-1.51915
SRP54	2.82947	3.80336	3.23745	5.40046	5.45844	6.20124	SRP54	-0.003965	0.1582	0.19759	0.144705	0.22513	0.08679
RAB4B	2.83419	3.37971	2.96022	4.99507	5.40795	6.30999	RAB4B	0.000755	-0.26545	-0.07964	-0.260685	0.17464	0.19554
RAB2A	2.70499	3.44734	2.85742	4.85617	4.67516	5.84888	RAB2A	-0.128445	-0.19782	-0.18244	-0.399585	-0.55815	-0.26557
RAB10	2.44583	3.26035	2.72508	5.01422	5.2642	4.99287	RAB10	-0.387605	-0.38481	-0.31478	-0.241535	0.03089	-1.12158
UBE2D3	2.87633	3.55167	2.59109	5.41887	4.82579	6.72015	UBE2D3	0.042895	-0.09349	-0.44877	0.163115	-0.40752	0.6057
UBE2M	2.60675	3.26584	2.8478	4.724	4.83978	5.46638	UBE2M	-0.226685	-0.37932	-0.19206	-0.531755	-0.39353	-0.64807
UBE2K	3.09529	3.98709	3.25344	5.53963	5.67496	6.61574	UBE2K	0.261855	0.34193	0.21358	0.283875	0.44165	0.50129
UBE2N	3.1663	3.81419	3.28793	5.6826	5.73982	6.62638	UBE2N	0.332865	0.16903	0.24807	0.426845	0.50651	0.51193
RAB14	2.98318	3.87093	3.20178	5.52248	5.33596	6.23055	RAB14	0.149745	0.22577	0.16192	0.266725	0.10265	0.1161
ACTR3	3.16926	3.92673	3.3828	5.74445	5.61084	6.29915	ACTR3	0.335825	0.28157	0.34294	0.488695	0.37753	0.1847
ACTR2	3.04359	4.05086	3.39343	5.58477	5.65874	6.4133	ACTR2	0.210155	0.4057	0.35357	0.329015	0.42543	0.29885
ACTR1A	2.96049	3.46687	3.29105	5.23269	5.33472	6.21491	ACTR1A	0.127055	-0.17829	0.25119	-0.023065	0.10141	0.10046
COPS2	2.77334	3.69718	3.065	5.60793	5.55221	6.57452	COPS2	-0.060095	0.05202	0.02514	0.352175	0.3189	0.46007
ARF3	2.67873	3.40166	2.88027	4.87339	4.83891	5.53574	ARF3	-0.154705	-0.2435	-0.15959	-0.382365	-0.3944	-0.57871
ABCE1	3.55188	4.43166	3.72309	6.28066	6.38151	7.46123	ABCE1	0.718445	0.7865	0.68323	1.0249	1.1482	1.34678
RAP1B	3.6481	4.38236	4.0264	5.68215	5.71616	6.42627	RAP1B	0.814665	0.7372	0.98654	0.426395	0.48285	0.31182
RAP2B	1.69459	3.11658	2.60661	4.28132	4.05366	4.85262	RAP2B	-1.13884	-0.52858	-0.43325	-0.974435	-1.17965	-1.26183
MAX	5.28948	5.38851	3.42674	6.2472	5.12308	7.0991	MAX	2.45605	1.74335	0.38688	0.991445	-0.11023	0.98465
RPS3A	3.47295	4.4476	3.73765	5.45196	5.57945	6.33335	RPS3A	0.639515	0.80244	0.69779	0.196205	0.34614	0.2189
RPL26	4.0978	5.27694	4.4048	5.78573	5.26829	6.51534	RPL26	1.26437	1.63178	1.36494	0.529975	0.03498	0.40089
PSME3	3.11226	3.98093	3.36696	5.87444	6.11222	7.32078	PSME3	0.278825	0.33577	0.3271	0.618685	0.87891	1.20633
RPL15	2.90897	3.61403	2.99064	5.27738	5.65648	6.21061	RPL15	0.075535	-0.03113	-0.04922	0.021625	0.42317	0.09616
RPL27	3.21696	4.00166	3.28701	5.37736	5.24289	5.99608	RPL27	0.383525	0.3565	0.24715	0.121605	0.00958	-0.11837
ATP6V0D1	2.08425	2.74069	2.34094	4.36191	4.16625	4.95056	ATP6V0D1	-0.749185	-0.90447	-0.69892	-0.893845	-1.06706	-1.16389
RPL37A	3.36426	4.37395	3.65115	5.43258	5.15773	6.38135	RPL37A	0.530825	0.72879	0.61129	0.176825	-0.07558	0.2669
HSPE1	2.03698	2.68226	2.01989	4.08861	3.52395	4.28026	HSPE1	-0.796455	-0.9629	-1.01997	-1.16715	-1.70936	-1.83419
VBP1	2.84878	3.7809	2.79433	4.77391	4.88355	6.20168	VBP1	0.015345	0.13574	-0.24553	-0.481845	-0.34976	0.08723
STXBP1	3.66387	4.96122	3.7838	6.84055	5.51588	8.29917	STXBP1	0.830435	1.31606	0.74394	1.58479	0.28257	2.18472
DAD1	2.89457	3.52086	3.03002	5.28999	5.02344	5.59325	DAD1	0.061135	-0.1243	-0.00984	0.034235	-0.20987	-0.5212
NPC2	1.45774	1.96983	1.66495	2.77278	2.9323	3.51065	NPC2	-1.37569	-1.67533	-1.37491	-2.48298	-2.30101	-2.6038
COPZ1	3.15291	3.85454	3.32144	5.32493	5.78717	6.3989	COPZ1	0.319475	0.20938	0.28158	0.069175	0.55386	0.28445
RPL37	3.66665	4.73884	3.91142	5.18162	4.90168	5.85678	RPL37	0.833215	1.09368	0.87156	-0.074135	-0.33163	-0.25767
SUMO2	2.28165	3.0276	2.49386	4.3384	3.93289	4.81618	SUMO2	-0.551785	-0.61756	-0.546	-0.917355	-1.30042	-1.29827
UFM1	2.72865	3.33936	2.75705	4.85339	4.82257	5.85743	UFM1	-0.104785	-0.3058	-0.28281	-0.402365	-0.41074	-0.25702
DCAF7	1.91168	3.95133	4.10234	5.23275	5.87512	6.4977	DCAF7	-0.921755	0.30617	1.06248	-0.023005	0.64181	0.38325
WDR5	3.15344	3.77228	3.00706	5.72591	5.36583	4.78921	WDR5	0.320005	0.12712	-0.0328	0.470155	0.13252	-1.32524
AP1S1	3.03904	3.77666	3.45903	5.81583	5.47079	5.85616	AP1S1	0.205605	0.1315	0.41917	0.560075	0.23748	-0.25829
NUTF2	2.91758	3.74702	3.02378	5.71319	5.75406	6.83186	NUTF2	0.084145	0.10186	-0.01608	0.457435	0.52075	0.71741
HNRNPK	3.17959	3.94621	3.25794	5.77848	5.62049	6.73919	HNRNPK	0.346155	0.30105	0.21808	0.522725	0.38718	0.62474
YWHAG	3.36389	4.30417	3.60376	6.01798	6.18202	7.16861	YWHAG	0.530455	0.65901	0.5639	0.762225	0.94871	1.05416
RPS7	3.77257	4.71218	4.08283	5.44439	5.36607	6.32121	RPS7	0.939135	1.06702	1.04297	0.188635	0.13276	0.20676
PPP1CA	3.33872	4.28979	3.64906	6.06241	5.94973	7.03816	PPP1CA	0.505285	0.64463	0.6092	0.806655	0.71642	0.92371
PPP1CB	2.40996	3.75844	2.82665	5.07504	4.68587	5.93793	PPP1CB	-0.423475	0.11328	-0.21321	-0.180715	-0.54744	-0.17652
PSMC1	3.00337	3.66003	3.12716	5.612	5.63261	6.48986	PSMC1	0.169935	0.01487	0.0873	0.356245	0.3993	0.37541
PSMC5	2.84105	3.72225	3.01512	5.51197	5.59197	6.61937	PSMC5	0.007615	0.07709	-0.02474	0.256215	0.35866	0.50492
RPS8	3.21925	4.04878	3.36409	5.48096	5.34111	6.35987	RPS8	0.385815	0.40362	0.32423	0.225205	0.1078	0.24542
RPS15A	3.40682	4.13004	3.40773	5.30143	5.46137	6.20217	RPS15A	0.573385	0.48488	0.36787	0.045675	0.22806	0.08772
RPS16	3.01857	3.82768	3.22851	5.41278	5.34834	6.27596	RPS16	0.185135	0.18252	0.18865	0.157025	0.11503	0.16151
UBE2G1	2.66103	3.46933	2.77013	4.93735	5.12427	5.74758	UBE2G1	-0.172405	-0.17583	-0.26973	-0.318405	-0.10904	-0.36687
YWHAE	2.8751	3.7922	3.06027	5.50103	5.54385	6.64697	YWHAE	0.041665	0.14704	0.02041	0.245275	0.31054	0.53252
RPS14	3.15393	3.98164	3.21886	5.39181	5.21479	6.02086	RPS14	0.320495	0.33648	0.179	0.136055	-0.01852	-0.09359
RPS23	3.96563	5.00716	4.26383	5.32749	5.2216	6.15452	RPS23	1.1322	1.362	1.22397	0.071735	-0.01171	0.04007
RPS18	2.95415	3.81951	3.1047	5.23912	5.28656	6.2112	RPS18	0.120715	0.17435	0.06484	-0.016635	0.05325	0.09675
RPS13	3.81591	4.8134	4.03106	5.44298	5.50049	6.4177	RPS13	0.982475	1.16824	0.9912	0.187225	0.26718	0.30325
RPS11	3.42346	4.41911	3.57752	5.18621	5.13597	6.35922	RPS11	0.590025	0.77395	0.53766	-0.069545	-0.09734	0.24477
SNRPE	2.83327	3.50953	2.87531	5.22486	5.14132	6.13999	SNRPE	-0.000165	-0.13563	-0.16455	-0.030895	-0.09199	0.02554
SNRPF	2.56859	2.7898	2.39124	4.98035	5.19292	6.83149	SNRPF	-0.264845	-0.85536	-0.64862	-0.275405	-0.04039	0.71704
LSM3	2.75596	3.42253	2.79102	5.31457	5.10637	5.79567	LSM3	-0.077475	-0.22263	-0.24884	0.058815	-0.12694	-0.31878
LSM6	2.69253	3.20043	3.43249	4.86471	5.31445	5.21962	LSM6	-0.140905	-0.44473	0.39263	-0.391045	0.08114	-0.89483
SNRPD1	3.13375	4.16436	3.16883	5.44027	5.3429	7.31469	SNRPD1	0.300315	0.5192	0.12897	0.184515	0.10959	1.20024
SNRPD2	2.95618	3.66121	3.09844	5.33789	5.35609	6.11568	SNRPD2	0.122745	0.01605	0.05858	0.082135	0.12278	0.00123
SNRPD3	3.15507	4.03193	3.30563	6.07031	5.86916	6.89104	SNRPD3	0.321635	0.38677	0.26577	0.814555	0.63585	0.77659
ARF6	3.67308	4.17899	3.43799	5.02184	4.85386	6.04846	ARF6	0.839645	0.53383	0.39813	-0.233915	-0.37945	-0.06599
PSMC6	2.79181	3.55492	3.1003	5.26412	5.23466	6.24658	PSMC6	-0.041625	-0.09024	0.06044	0.008365	0.00135	0.13213
RPL7A	2.93417	3.75414	3.18494	5.25045	5.22688	6.14942	RPL7A	0.100735	0.10898	0.14508	-0.005305	-0.00643	0.03497
POLR2G	3.94155	4.71387	3.99663	6.78268	6.08943	8.25949	POLR2G	1.10812	1.06871	0.95677	1.52692	0.85612	2.14504
RAB11A	2.54809	3.33952	2.27241	4.09143	4.30256	5.71906	RAB11A	-0.285345	-0.30564	-0.76745	-1.16433	-0.93075	-0.39539
ETF1	3.06204	4.07753	3.48342	5.65341	5.61611	6.67196	ETF1	0.228605	0.43237	0.44356	0.397655	0.3828	0.55751
RPS4X	3.55088	4.52853	3.70274	5.2748	5.34897	6.1342	RPS4X	0.717445	0.88337	0.66288	0.019045	0.11566	0.01975
RPL23A	4.08604	5.26292	4.23676	5.46495	5.40958	6.40275	RPL23A	1.2526	1.61776	1.1969	0.209195	0.17627	0.2883
RPS6	3.55529	4.5604	3.74011	5.38022	5.31722	6.24959	RPS6	0.721855	0.91524	0.70025	0.124465	0.08391	0.13514
H4C1	2.64408	3.37346	2.77744	4.2758	4.2558	5.01465	H4C1	-0.189355	-0.2717	-0.26242	-0.979955	-0.97751	-1.0998
RAB1A	2.38096	3.21119	2.61729	4.97296	5.07266	5.47066	RAB1A	-0.452475	-0.43397	-0.42257	-0.282795	-0.16065	-0.64379
RAN	2.80299	3.6142	2.97424	5.62345	5.66734	6.57837	RAN	-0.030445	-0.03096	-0.06562	0.367695	0.43403	0.46392
RPL23	2.78193	3.45738	2.85784	4.99019	4.87875	5.52842	RPL23	-0.051505	-0.18778	-0.18202	-0.265565	-0.35456	-0.58603
RAP1A	3.17671	3.95561	3.37099	4.93798	4.86413	5.42945	RAP1A	0.343275	0.31045	0.33113	-0.317775	-0.36918	-0.685
RPS15	3.17371	3.99492	3.3552	5.49646	5.45458	6.24969	RPS15	0.340275	0.34976	0.31534	0.240705	0.22127	0.13524
RPS24	3.91681	5.4486	4.05206	5.59073	5.41172	6.45807	RPS24	1.08338	1.80344	1.0122	0.334975	0.17841	0.34362
RPS25	3.57847	4.54993	3.68825	5.87301	5.87227	6.9671	RPS25	0.745035	0.90477	0.64839	0.617255	0.63896	0.85265
RPS26	3.95048	5.11767	4.28069	5.29353	5.29945	6.2706	RPS26	1.11705	1.47251	1.24083	0.037775	0.06614	0.15615
RPS28	2.89944	3.46599	3.02353	5.30536	4.40147	6.1882	RPS28	0.066005	-0.17917	-0.01633	0.049605	-0.83184	0.07375
FAU	3.58435	4.5966	3.65464	5.53088	5.16575	6.80656	FAU	0.750915	0.95144	0.61478	0.275125	-0.06756	0.69211
POLR2L	3.83237	5.34609	4.51198	5.49094	7.79032	6.32496	POLR2L	0.998935	1.70093	1.47212	0.235185	2.55701	0.21051
GNB2	2.87716	3.6119	3.08766	4.58395	4.62954	5.26995	GNB2	0.043725	-0.03326	0.0478	-0.671805	-0.60377	-0.8445
RPL30	3.33243	4.00606	3.49413	5.85997	5.42756	6.70947	RPL30	0.498995	0.3609	0.45427	0.604215	0.19425	0.59502
RPL31	3.52423	4.62256	3.9284	5.41435	5.39111	5.98953	RPL31	0.690795	0.9774	0.88854	0.158595	0.1578	-0.12492
RPL10A	3.07788	3.89391	3.21499	5.72029	5.58513	6.6075	RPL10A	0.244445	0.24875	0.17513	0.464535	0.35182	0.49305
RPL32	3.88509	4.99656	3.96936	5.27474	5.17076	6.55022	RPL32	1.05166	1.3514	0.9295	0.018985	-0.06255	0.43577
RPL11	4.39945	5.21493	4.51613	5.85168	5.99524	6.79147	RPL11	1.56602	1.56977	1.47627	0.595925	0.76193	0.67702
RPL8	3.15865	4.00905	3.23326	5.14324	5.26078	5.99343	RPL8	0.325215	0.36389	0.1934	-0.112515	0.02747	-0.12102
PPIA	3.51669	4.35826	3.65046	6.48904	6.42486	7.53359	PPIA	0.683255	0.7131	0.6106	1.23328	1.19155	1.41914
FKBP1A	2.39668	3.14689	2.59424	5.16395	5.2972	5.57607	FKBP1A	-0.436755	-0.49827	-0.44562	-0.091805	0.06389	-0.53838
GRB2	2.85157	3.81064	3.06579	5.43013	5.18429	6.54086	GRB2	0.018135	0.16548	0.02593	0.174375	-0.04902	0.42641
TRA2B	2.6226	3.74763	3.31058	5.33819	5.24886	6.64932	TRA2B	-0.210835	0.10247	0.27072	0.082435	0.01555	0.53487
RAC1	3.15757	4.2578	3.97036	6.39057	6.67722	7.88595	RAC1	0.324135	0.61264	0.9305	1.13481	1.44391	1.7715
AP2B1	2.54287	3.34029	2.68008	4.98102	5.04426	5.64686	AP2B1	-0.290565	-0.30487	-0.35978	-0.274735	-0.18905	-0.46759
VAMP2	0.974938	1.57142	2.2439	2.88859	2.87969	4.42117	VAMP2	-1.8585	-2.07374	-0.79596	-2.36717	-2.35362	-1.69328
YWHAZ	2.94418	3.66203	3.16863	5.36234	5.52473	6.38927	YWHAZ	0.110745	0.01687	0.12877	0.106585	0.29142	0.27482
PPP2R2A	3.47336	4.54078	4.14449	6.57281	6.73012	7.39414	PPP2R2A	0.639925	0.89562	1.10463	1.31705	1.49681	1.27969
SUMO1	2.69284	3.41474	2.63484	5.53213	5.14546	6.35293	SUMO1	-0.140595	-0.23042	-0.40502	0.276375	-0.08785	0.23848
DYNLT1	2.90378	2.6596	2.54706	4.38939	5.07667	3.74182	DYNLT1	0.070345	-0.98556	-0.4928	-0.866365	-0.15664	-2.37263
RPL38	3.59001	4.72404	3.75459	5.34575	5.20087	6.08395	RPL38	0.756575	1.07888	0.71473	0.089995	-0.03244	-0.0305
SKP1	3.09143	4.02751	3.36058	5.13328	5.27368	6.53034	SKP1	0.257995	0.38235	0.32072	-0.122475	0.04037	0.41589
GNG5	2.59508	3.86237	2.98439	4.84706	5.01109	5.68642	GNG5	-0.238355	0.21721	-0.05547	-0.408695	-0.22222	-0.42803
RPS21	2.73484	3.50107	2.78791	5.08745	4.90029	5.61171	RPS21	-0.098595	-0.14409	-0.25195	-0.168305	-0.33302	-0.50274
EIF5A	2.9768	3.6749	3.00438	5.62244	5.48906	6.39698	EIF5A	0.143365	0.02974	-0.03548	0.366685	0.25575	0.28253
RACK1	3.10319	3.96712	3.16073	5.42767	5.41927	6.71572	RACK1	0.269755	0.32196	0.12087	0.171915	0.18596	0.60127
ACTG1	3.34078	4.23403	3.70929	6.07148	5.9219	6.77804	ACTG1	0.507345	0.58887	0.66943	0.815725	0.68859	0.66359
SUPT4H1	2.97076	4.47374	3.56299	5.68701	6.95518	5.6591	SUPT4H1	0.137325	0.82858	0.52313	0.431255	1.72187	-0.45535
UBE2I	3.37621	4.30239	3.58598	6.1978	6.15415	6.81862	UBE2I	0.542775	0.65723	0.54612	0.942045	0.92084	0.70417
TMSB10	4.44951	7.56237	4.45313	9.91214	9.43379	10.4	TMSB10	1.61608	3.91721	1.41327	4.65639	4.20048	4.28555
PPP2CA	3.18278	4.29744	3.70058	5.93055	5.91533	6.83701	PPP2CA	0.349345	0.65228	0.66072	0.674795	0.68202	0.72256
YBX1	3.65164	4.4093	3.84337	5.69246	5.59026	6.47082	YBX1	0.818205	0.76414	0.80351	0.436705	0.35695	0.35637
SEC11A	1.7358	2.67422	2.11051	3.6602	3.10895	4.29623	SEC11A	-1.09763	-0.97094	-0.92935	-1.59556	-2.12436	-1.81822
CSNK2B	2.85461	3.64659	3.20829	5.60217	5.61476	6.50257	CSNK2B	0.021175	0.00143	0.16843	0.346415	0.38145	0.38812
TPM4	3.06317	4.10878	3.40183	6.1078	5.29433	5.7826	TPM4	0.229735	0.46362	0.36197	0.852045	0.06102	-0.33185
UBE2L3	3.10457	3.9378	3.32797	5.28403	5.55929	6.19882	UBE2L3	0.271135	0.29264	0.28811	0.028275	0.32598	0.08437
EEF1A1	3.25029	4.16343	3.49563	5.88184	5.91863	7.18449	EEF1A1	0.416855	0.51827	0.45577	0.626085	0.68532	1.07004
ACTA1	3.26408	4.15908	3.41733	6.04264	6.13401	7.13104	ACTA1	0.430645	0.51392	0.37747	0.786885	0.9007	1.01659
TUBA1B	3.36842	4.24873	3.54729	5.98211	6.03254	7.14254	TUBA1B	0.534985	0.60357	0.50743	0.726355	0.79923	1.02809
TUBA4A	4.09741	5.0791	4.16961	6.57203	6.48923	7.86075	TUBA4A	1.26398	1.43394	1.12975	1.31627	1.25592	1.7463
TUBB4B	3.3768	4.29882	3.36442	5.73647	5.70267	7.38724	TUBB4B	0.543365	0.65366	0.32456	0.480715	0.46936	1.27279
PAFAH1B2	3.14673	4.33113	3.48405	5.80653	6.2317	6.25087	PAFAH1B2	0.313295	0.68597	0.44419	0.550775	0.99839	0.13642
HBA1	2.95305	4.02359	3.08632	5.66471	5.62027	6.73847	HBA1	0.119615	0.37843	0.04646	0.408955	0.38696	0.62402
NOP14	3.04559	4.25712	3.07371	5.81635	6.55282	6.33849	NOP14	0.212155	0.61196	0.03385	0.560595	1.31951	0.22404
IGBP1	3.02101	3.37923	2.96288	5.51379	5.35963	7.54882	IGBP1	0.187575	-0.26593	-0.07698	0.258035	0.12632	1.43437
EIF4G2	3.2492	4.08957	3.40394	5.95622	6.07475	7.16906	EIF4G2	0.415765	0.44441	0.36408	0.700465	0.84144	1.05461
RPP38	2.786	2.95744	2.6099	4.78291	4.89571	5.59	RPP38	-0.047435	-0.68772	-0.42996	-0.472845	-0.3376	-0.52445
RPP30	2.48213	3.50881	2.98243	4.89078	5.0297	5.54977	RPP30	-0.351305	-0.13635	-0.05743	-0.364975	-0.20361	-0.56468
GTF2I	3.20035	3.88032	3.3755	5.95682	5.97448	7.08779	GTF2I	0.366915	0.23516	0.33564	0.701065	0.74117	0.97334
SRPK2	2.89215	3.90235	1.90373	5.04599	6.22241	4.60114	SRPK2	0.058715	0.25719	-1.13613	-0.209765	0.9891	-1.51331
CCT2	3.26986	4.1782	3.40278	5.80977	5.87041	6.72224	CCT2	0.436425	0.53304	0.36292	0.554015	0.6371	0.60779
RAE1	3.22691	3.77368	3.42287	5.75762	6.30364	6.27695	RAE1	0.393475	0.12852	0.38301	0.501865	1.07033	0.1625
GSTO1	2.45116	2.99801	2.41211	4.22016	3.9504	5.19335	GSTO1	-0.382275	-0.64715	-0.62775	-1.0356	-1.28291	-0.9211
PRKDC	3.09443	3.79225	3.15194	6.27249	6.1854	7.54611	PRKDC	0.260995	0.14709	0.11208	1.01673	0.95209	1.43166
BLOC1S1	2.38508	3.10859	2.52749	4.56422	4.40907	5.13369	BLOC1S1	-0.448355	-0.53657	-0.51237	-0.691535	-0.82424	-0.98076
NTHL1	3.57625	5.06425	4.21169	6.9705	7.16324	6.50505	NTHL1	0.742815	1.41909	1.17183	1.71474	1.92993	0.3906
NUCB2	2.84664	3.59177	2.9644	4.56915	4.53408	6.37546	NUCB2	0.013205	-0.05339	-0.07546	-0.686605	-0.69923	0.26101
BASP1	2.10257	4.30532	2.53587	5.23259	3.98198	4.84655	BASP1	-0.730865	0.66016	-0.50399	-0.023165	-1.25133	-1.2679
DCD	1.99827	3.24847	4.0329	3.66653	4.62952	4.90518	DCD	-0.835165	-0.39669	0.99304	-1.58923	-0.60379	-1.20927
MRPS22	2.18206	3.04731	2.26	3.75022	3.98024	4.35895	MRPS22	-0.651375	-0.59785	-0.77986	-1.50554	-1.25307	-1.7555
MRPS25	2.77232	2.9554	2.63743	4.1427	4.01311	4.64786	MRPS25	-0.061115	-0.68976	-0.40243	-1.11306	-1.2202	-1.46659
MRPS10	2.25904	3.13781	2.82036	3.87287	3.74325	4.42458	MRPS10	-0.574395	-0.50735	-0.2195	-1.38289	-1.49006	-1.68987
MRPS35	2.36566	3.16686	2.67067	3.87203	4.02587	4.72065	MRPS35	-0.467775	-0.4783	-0.36919	-1.38373	-1.20744	-1.3938
MRPS5	2.31279	2.79609	2.6649	4.48207	4.43126	5.06191	MRPS5	-0.520645	-0.84907	-0.37496	-0.773685	-0.80205	-1.05254
MRPS11	2.17785	2.84905	2.54804	4.24639	4.32646	4.54324	MRPS11	-0.655585	-0.79611	-0.49182	-1.00937	-0.90685	-1.57121
MRPS15	1.30778	3.7076	2.32704	2.68811	3.5087	4.7499	MRPS15	-1.52565	0.06244	-0.71282	-2.56765	-1.72461	-1.36455
MRPS21	2.06945	2.78493	2.46452	4.35239	3.97527	5.46744	MRPS21	-0.763985	-0.86023	-0.57534	-0.903365	-1.25804	-0.64701
MRPS34	2.10442	2.84006	2.29995	3.88178	3.94647	4.37582	MRPS34	-0.729015	-0.8051	-0.73991	-1.37398	-1.28684	-1.73863
MRPS6	2.23189	2.67513	2.19122	4.32162	4.67023	4.51855	MRPS6	-0.601545	-0.97003	-0.84864	-0.934135	-0.56308	-1.5959
MRPS9	2.44921	2.96486	2.87205	4.75168	4.629	5.15102	MRPS9	-0.384225	-0.6803	-0.16781	-0.504075	-0.60431	-0.96343
HMGN5	1.53507	2.22701	2.12929	3.16381	3.15617	3.20205	HMGN5	-1.29836	-1.41815	-0.91057	-2.09195	-2.07714	-2.9124
SARNP	3.08847	4.09674	3.21526	5.67919	4.76497	6.39146	SARNP	0.255035	0.45158	0.1754	0.423435	-0.46834	0.27701
RPL24	3.33781	4.411	3.65712	5.0966	4.88058	5.80042	RPL24	0.504375	0.76584	0.61726	-0.159155	-0.35273	-0.31403
TXNL4A	2.75789	3.49093	3.06508	4.71765	5.07436	6.06893	TXNL4A	-0.075545	-0.15423	0.02522	-0.538105	-0.15895	-0.04552
RPL36A	3.64504	4.92011	3.77275	4.93502	4.76431	5.79409	RPL36A	0.811605	1.27495	0.73289	-0.320735	-0.469	-0.32036
CBX1	3.37081	4.59709	4.14416	6.09364	6.18497	6.58354	CBX1	0.537375	0.95193	1.1043	0.837885	0.95166	0.46909
ARF5	2.53366	3.41241	2.84951	4.54947	4.75344	5.34398	ARF5	-0.299775	-0.23275	-0.19035	-0.706285	-0.47987	-0.77047
ERH	2.25601	3.33302	2.64086	5.0773	5.02501	5.38173	ERH	-0.577425	-0.31214	-0.399	-0.178455	-0.2083	-0.73272
RHOG	3.73394	5.06399	4.26254	6.80038	7.04494	7.3222	RHOG	0.900505	1.41883	1.22268	1.54462	1.81163	1.20775
RPL19	3.30727	4.09454	3.45275	5.3979	5.44418	6.02717	RPL19	0.473835	0.44938	0.41289	0.142145	0.21087	-0.08728
SRSF3	2.75914	3.59574	2.83876	4.91822	4.90821	5.84107	SRSF3	-0.074295	-0.04942	-0.2011	-0.337535	-0.3251	-0.27338
FOXK1	2.38477	3.52025	3.15464	5.33743	5.34262	6.38131	FOXK1	-0.448665	-0.12491	0.11478	0.081675	0.10931	0.26686
CCZ1	3.14385	5.60778	2.93591	5.44723	7.36743	7.0259	CCZ1	0.310415	1.96262	-0.10395	0.191475	2.13412	0.91145
RBM10	3.02814	4.04207	2.87589	5.49628	5.89672	6.32492	RBM10	0.194705	0.39691	-0.16397	0.240525	0.66341	0.21047
ATP2C1	1.82867	3.41963	2.83435	5.6485	3.8394	6.47425	ATP2C1	-1.00476	-0.22553	-0.20551	0.392745	-1.39391	0.3598
CYCS	1.60244	2.152	1.73953	3.22981	3.01203	3.70943	CYCS	-1.23099	-1.49316	-1.30033	-2.02595	-2.22128	-2.40502
TFAM	2.26446	2.907	2.35605	3.90438	3.88174	4.37365	TFAM	-0.568975	-0.73816	-0.68381	-1.35138	-1.35157	-1.7408
SLC25A3	2.43267	3.02529	2.44776	4.53132	4.62101	5.354	SLC25A3	-0.400765	-0.61987	-0.5921	-0.724435	-0.6123	-0.76045
HDLBP	2.55196	3.38607	2.6693	4.85557	4.74774	5.78172	HDLBP	-0.281475	-0.25909	-0.37056	-0.400185	-0.48557	-0.33273
GTF2B	3.48947	4.08145	3.4415	6.02271	5.83266	6.70992	GTF2B	0.656035	0.43629	0.40164	0.766955	0.59935	0.59547
CDK5	3.14343	3.64458	2.77546	5.62977	5.3193	6.78624	CDK5	0.309995	-0.00058	-0.2644	0.374015	0.08599	0.67179
CLTC	2.97821	3.82449	3.19011	5.58079	5.56753	6.47788	CLTC	0.144775	0.17933	0.15025	0.325035	0.33422	0.36343
FKBP3	2.24011	2.83768	2.30267	3.81535	3.60452	4.44969	FKBP3	-0.593325	-0.80748	-0.73719	-1.44041	-1.62879	-1.66476
SORD	2.08778	2.48994	1.83699	3.65542	3.43769	4.23346	SORD	-0.745655	-1.15522	-1.20287	-1.60034	-1.79562	-1.88099
HNRNPU	2.59053	3.17877	2.72367	4.92704	4.88559	5.74468	HNRNPU	-0.242905	-0.46639	-0.31619	-0.328715	-0.34772	-0.36977
U2AF1	3.03188	3.91594	2.99672	5.69675	5.84178	6.86578	U2AF1	0.198445	0.27078	-0.04314	0.440995	0.60847	0.75133
SPTBN1	2.33424	3.22737	2.56805	4.12647	4.0753	5.06796	SPTBN1	-0.499195	-0.41779	-0.47181	-1.12929	-1.15801	-1.04649
TIAL1	3.41189	4.63359	3.52766	5.65886	5.56351	6.76981	TIAL1	0.578455	0.98843	0.4878	0.403105	0.3302	0.65536
SET	2.54167	3.26591	2.81919	5.0657	5.23149	6.08431	SET	-0.291765	-0.37925	-0.22067	-0.190055	-0.00182	-0.03014
SRSF2	2.4108	2.95067	2.73989	5.96029	6.20995	7.78024	SRSF2	-0.422635	-0.69449	-0.29997	0.704535	0.97664	1.66579
AMPD2	2.40234	2.05785	1.79951	4.53201	5.10871	4.86263	AMPD2	-0.431095	-1.58731	-1.24035	-0.723745	-0.1246	-1.25182
CTBS	2.61992	3.13735	2.76061	4.14976	4.19416	5.23626	CTBS	-0.213515	-0.50781	-0.27925	-1.106	-1.03915	-0.87819
FABP5	3.39625	4.41458	3.72417	4.66093	5.35607	7.03575	FABP5	0.562815	0.76942	0.68431	-0.594825	0.12276	0.9213
CAP1	3.7161	4.67408	3.90994	6.16333	6.2991	7.12281	CAP1	0.882665	1.02892	0.87008	0.907575	1.06579	1.00836
HMGCS1	3.0335	4.15496	3.63199	6.10409	6.08366	7.49004	HMGCS1	0.200065	0.5098	0.59213	0.848335	0.85035	1.37559
DR1	2.65789	2.99799	2.34194	5.2092	4.40888	5.0799	DR1	-0.175545	-0.64717	-0.69792	-0.046555	-0.82443	-1.03455
TFAP4	2.26774	4.00158	3.16707	5.50448	6.03509	5.6318	TFAP4	-0.565695	0.35642	0.12721	0.248725	0.80178	-0.48265
FMO1	2.45793	3.1893	2.93454	4.16258	4.57164	4.99523	FMO1	-0.375505	-0.45586	-0.10532	-1.09318	-0.66167	-1.11922
EXOSC10	3.08338	3.80146	3.45341	6.07935	5.49465	5.77846	EXOSC10	0.249945	0.1563	0.41355	0.823595	0.26134	-0.33599
PFKP	3.7648	4.8107	4.18344	6.90833	7.07064	8.16266	PFKP	0.931365	1.16554	1.14358	1.65257	1.83733	2.04821
EWSR1	2.93677	3.59252	2.98252	5.04702	4.99608	5.80314	EWSR1	0.103335	-0.05264	-0.05734	-0.208735	-0.23723	-0.31131
AKAP17A	3.31229	4.31709	4.06665	6.10948	6.16128	6.34797	AKAP17A	0.478855	0.67193	1.02679	0.853725	0.92797	0.23352
MEF2B	3.83032	4.59223	3.0377	9.22125	9.41408	10.0595	MEF2B	0.996885	0.94707	-0.00216	3.96549	4.18077	3.94505
NAAA	3.16347	3.84542	3.86818	6.4653	6.66546	7.35983	NAAA	0.330035	0.20026	0.82832	1.20954	1.43215	1.24538
OGDH	2.52428	3.57809	3.06417	4.93864	5.22862	6.37216	OGDH	-0.309155	-0.06707	0.02431	-0.317115	-0.00469	0.25771
ALDH6A1	2.91844	3.45455	2.69521	4.90242	5.07884	6.04542	ALDH6A1	0.085005	-0.19061	-0.34465	-0.353335	-0.15447	-0.06903
RPL18A	3.0682	3.87037	3.1399	5.26122	5.04978	6.08619	RPL18A	0.234765	0.22521	0.10004	0.005465	-0.18353	-0.02826
MAP2K1	3.72673	4.55929	3.94325	6.00068	6.07765	7.33551	MAP2K1	0.893295	0.91413	0.90339	0.744925	0.84434	1.22106
FKBP4	2.76592	3.394	2.90528	4.90463	4.84433	5.77666	FKBP4	-0.067515	-0.25116	-0.13458	-0.351125	-0.38898	-0.33779
PLOD1	1.42333	2.50849	2.40986	4.14107	2.98781	3.12043	PLOD1	-1.4101	-1.13667	-0.63	-1.11469	-2.2455	-2.99402
NUCB1	2.12596	3.04737	2.16705	4.13336	4.23525	4.19376	NUCB1	-0.707475	-0.59779	-0.87281	-1.1224	-0.99806	-1.92069
RPL6	2.89897	3.7285	3.10955	5.15137	5.07944	5.97937	RPL6	0.065535	0.08334	0.06969	-0.104385	-0.15387	-0.13508
TOP2B	3.54022	4.59174	3.58106	5.91033	5.95817	7.18306	TOP2B	0.706785	0.94658	0.5412	0.654575	0.72486	1.06861
AKAP12	1.14668	1.52546	1.42844	2.29424	2.10704	2.57663	AKAP12	-1.68675	-2.1197	-1.61142	-2.96152	-3.12627	-3.53782
SLC25A11	2.83932	3.85708	2.74898	4.80929	4.57478	5.87648	SLC25A11	0.005885	0.21192	-0.29088	-0.446465	-0.65853	-0.23797
POU3F1	2.68526	3.22498	2.68912	3.46162	3.61821	4.34881	POU3F1	-0.148175	-0.42018	-0.35074	-1.79414	-1.6151	-1.76564
ACY1	2.32671	2.96018	1.8195	3.48776	4.04484	5.06249	ACY1	-0.506725	-0.68498	-1.22036	-1.768	-1.18847	-1.05196
LMNB2	2.29675	3.04781	2.47747	4.08997	3.94317	5.53673	LMNB2	-0.536685	-0.59735	-0.56239	-1.16579	-1.29014	-0.57772
MVK	3.29529	4.13522	3.2643	6.71671	7.46638	6.57762	MVK	0.461855	0.49006	0.22444	1.46095	2.23307	0.46317
UBXN1	2.79456	3.4597	3.02285	5.69614	5.21885	6.57027	UBXN1	-0.038875	-0.18546	-0.01701	0.440385	-0.01446	0.45582
GBE1	3.71903	5.03281	4.13042	7.30522	7.09074	8.33518	GBE1	0.885595	1.38765	1.09056	2.04946	1.85743	2.22073
EIF4G1	2.87757	3.72833	3.19893	5.52741	5.48485	6.21081	EIF4G1	0.044135	0.08317	0.15907	0.271655	0.25154	0.09636
KRT17	2.01072	2.94951	3.26228	2.63017	16.6002	3.39749	KRT17	-0.822715	-0.69565	0.22242	-2.62559	11.3669	-2.71696
TLE1	2.94881	3.39442	3.08194	4.53834	4.51312	5.33687	TLE1	0.115375	-0.25074	0.04208	-0.717415	-0.72019	-0.77758
GLO1	2.26273	2.69309	2.35404	4.14757	4.02137	4.73979	GLO1	-0.570705	-0.95207	-0.68582	-1.10819	-1.21194	-1.37466
SSBP1	2.05705	2.57616	2.22958	3.9442	3.84328	4.37557	SSBP1	-0.776385	-1.069	-0.81028	-1.31156	-1.39003	-1.73888
REL	3.41526	4.52181	3.88304	5.89909	6.86559	7.66959	REL	0.581825	0.87665	0.84318	0.643335	1.63228	1.55514
YWHAH	3.20746	3.99956	3.30634	5.65012	5.72508	6.7943	YWHAH	0.374025	0.3544	0.26648	0.394365	0.49177	0.67985
UBE3A	2.46794	3.95305	2.8759	4.94027	4.72404	5.79384	UBE3A	-0.365495	0.30789	-0.16396	-0.315485	-0.50927	-0.32061
SRSF11	2.89153	3.85205	2.99631	5.85414	5.65689	6.71627	SRSF11	0.058095	0.20689	-0.04355	0.598385	0.42358	0.60182
EEF1A2	2.74799	3.5283	2.86862	4.99115	5.00472	5.90353	EEF1A2	-0.085445	-0.11686	-0.17124	-0.264605	-0.22859	-0.21092
PRKCD	3.38256	4.6736	4.16606	5.84727	4.6696	5.86022	PRKCD	0.549125	1.02844	1.1262	0.591515	-0.56371	-0.25423
ATP5MC2	2.45409	3.11813	2.704	3.97691	4.42675	5.02393	ATP5MC2	-0.379345	-0.52703	-0.33586	-1.27885	-0.80656	-1.09052
PTPN11	2.93526	3.72774	3.43938	5.42827	5.10549	6.37208	PTPN11	0.101825	0.08258	0.39952	0.172515	-0.12782	0.25763
BTK	4.79437	5.9551	5.98399	7.82755	7.89949	8.28626	BTK	1.96094	2.30994	2.94413	2.57179	2.66618	2.17181
PPAT	2.9663	3.67545	3.14422	5.25485	5.05779	6.27977	PPAT	0.132865	0.03029	0.10436	-0.000905	-0.17552	0.16532
GFPT1	2.53066	3.33756	2.74919	5.17703	5.07806	5.95135	GFPT1	-0.302775	-0.3076	-0.29067	-0.078725	-0.15525	-0.1631
EXOSC9	2.72135	3.36238	3.49115	5.10721	5.10337	5.8194	EXOSC9	-0.112085	-0.28278	0.45129	-0.148545	-0.12994	-0.29505
PSME1	3.11673	3.9559	3.45307	5.91445	5.55549	6.91971	PSME1	0.283295	0.31074	0.41321	0.658695	0.32218	0.80526
GABPA	3.11236	3.92684	3.19005	6.20014	5.57743	6.48419	GABPA	0.278925	0.28168	0.15019	0.944385	0.34412	0.36974
RING1	2.66214	3.26954	2.87615	5.21585	4.68499	5.75886	RING1	-0.171295	-0.37562	-0.16371	-0.039905	-0.54832	-0.35559
FMR1	4.42973	5.86955	5.01401	7.06011	7.07876	5.85255	FMR1	1.5963	2.22439	1.97415	1.80435	1.84545	-0.2619
PRDX1	3.10842	3.98469	3.34603	4.83735	5.05004	6.29548	PRDX1	0.274985	0.33953	0.30617	-0.418405	-0.18327	0.18103
RPL18	3.07676	3.74961	3.24133	5.69307	5.63049	6.46346	RPL18	0.243325	0.10445	0.20147	0.437315	0.39718	0.34901
C1QBP	2.07733	2.76721	2.34409	3.92624	4.01609	4.50222	C1QBP	-0.756105	-0.87795	-0.69577	-1.32952	-1.21722	-1.61223
CKAP4	1.9225	2.463	1.86603	3.68814	3.73663	4.67005	CKAP4	-0.910935	-1.18216	-1.17383	-1.56762	-1.49668	-1.4444
TJP1	2.70333	3.4698	4.06383	5.13222	6.44576	5.82879	TJP1	-0.130105	-0.17536	1.02397	-0.123535	1.21245	-0.28566
KHDRBS1	3.09293	4.00218	3.38351	5.85631	5.88612	6.82909	KHDRBS1	0.259495	0.35702	0.34365	0.600555	0.65281	0.71464
BAX	2.44814	3.49795	2.72251	3.9405	3.94232	5.22897	BAX	-0.385295	-0.14721	-0.31735	-1.31526	-1.29099	-0.88548
BCL2L1	2.27769	2.55643	2.73117	3.90797	3.34026	5.68172	BCL2L1	-0.555745	-1.08873	-0.30869	-1.34779	-1.89305	-0.43273
KLC1	2.96348	4.07644	2.99979	5.56306	5.62184	6.53748	KLC1	0.130045	0.43128	-0.04007	0.307305	0.38853	0.42303
LRP1	0	0	3.13875	3.53226	0	5.68315	LRP1	-2.83343	-3.64516	0.09889	-1.7235	-5.23331	-0.4313
SRSF1	2.77397	3.58755	2.99503	5.75927	5.68404	6.82858	SRSF1	-0.059465	-0.05761	-0.04483	0.503515	0.45073	0.71413
ARHGAP1	3.57386	4.63122	3.56653	6.55273	6.15814	7.06064	ARHGAP1	0.740425	0.98606	0.52667	1.29697	0.92483	0.94619
SRSF4	2.79019	3.34937	2.67647	5.33322	5.40799	6.46571	SRSF4	-0.043245	-0.29579	-0.36339	0.077465	0.17468	0.35126
PPP3CA	2.78978	3.63961	3.07472	5.5874	4.94722	7.09732	PPP3CA	-0.043655	-0.00555	0.03486	0.331645	-0.28609	0.98287
DHX9	3.03256	3.82579	3.22972	5.4472	5.52083	6.29595	DHX9	0.199125	0.18063	0.18986	0.191445	0.28752	0.1815
CRYZ	2.29895	2.64799	2.23378	4.05656	3.81874	5.07197	CRYZ	-0.534485	-0.99717	-0.80608	-1.1992	-1.41457	-1.04248
GOLGA3	3.04967	3.4075	2.98782	4.79806	5.17533	6.32399	GOLGA3	0.216235	-0.23766	-0.05204	-0.457695	-0.05798	0.20954
GOLGA2	2.48527	3.04951	2.6017	4.19269	4.60334	5.16191	GOLGA2	-0.348165	-0.59565	-0.43816	-1.06307	-0.62997	-0.95254
EHHADH	3.04113	3.71579	3.02164	5.40766	5.75885	6.78101	EHHADH	0.207695	0.07063	-0.01822	0.151905	0.52554	0.66656
MFGE8	3.56952	4.84997	4.99573	6.5479	6.3682	5.36406	MFGE8	0.736085	1.20481	1.95587	1.29214	1.13489	-0.75039
PUDP	3.16865	3.45466	3.13201	6.95721	6.81661	6.62884	PUDP	0.335215	-0.1905	0.09215	1.70145	1.5833	0.51439
PPID	3.0582	3.99752	3.39197	5.75091	5.55845	6.78179	PPID	0.224765	0.35236	0.35211	0.495155	0.32514	0.66734
SSRP1	3.26994	4.36873	3.61311	5.99156	5.84075	7.47785	SSRP1	0.436505	0.72357	0.57325	0.735805	0.60744	1.3634
NSUN2	3.78708	4.68222	3.87368	6.90554	6.61071	8.07892	NSUN2	0.953645	1.03706	0.83382	1.64978	1.3774	1.96447
RBBP4	3.20478	4.14636	3.4725	5.7686	6.0127	6.744	RBBP4	0.371345	0.5012	0.43264	0.512845	0.77939	0.62955
NCBP1	2.85466	3.69666	3.37667	6.25999	5.42056	7.61287	NCBP1	0.021225	0.0515	0.33681	1.00423	0.18725	1.49842
AHNAK	1.39355	1.86019	1.58004	2.59096	2.59635	3.02464	AHNAK	-1.43988	-1.78497	-1.45982	-2.6648	-2.63696	-3.08981
FCHO2	3.42582	2.99301	2.8441	5.98878	5.85094	4.85072	FCHO2	0.592385	-0.65215	-0.19576	0.733025	0.61763	-1.26373
HSPA14	2.90767	3.7677	3.09468	5.58549	5.87474	6.22634	HSPA14	0.074235	0.12254	0.05482	0.329735	0.64143	0.11189
LAMTOR4	2.11174	2.63638	2.26265	4.4948	4.36426	5.09111	LAMTOR4	-0.721695	-1.00878	-0.77721	-0.760955	-0.86905	-1.02334
MGAT2	2.26713	4.29387	4.16175	5.61188	5.92451	5.79948	MGAT2	-0.566305	0.64871	1.12189	0.356125	0.6912	-0.31497
GALNT2	2.25836	2.80128	2.40545	5.5019	5.1372	6.2948	GALNT2	-0.575075	-0.84388	-0.63441	0.246145	-0.09611	0.18035
AP1B1	2.76193	3.50349	2.70528	5.32494	4.86056	5.88871	AP1B1	-0.071505	-0.14167	-0.33458	0.069185	-0.37275	-0.22574
CPSF1	2.80134	3.86169	3.3675	4.92176	4.94341	6.36369	CPSF1	-0.032095	0.21653	0.32764	-0.333995	-0.2899	0.24924
PMPCA	2.81551	3.72873	2.92803	5.28133	5.00937	6.00285	PMPCA	-0.017925	0.08357	-0.11183	0.025575	-0.22394	-0.1116
WASHC5	3.63798	4.50721	4.03475	7.95422	7.53307	9.01	WASHC5	0.804545	0.86205	0.99489	2.69846	2.29976	2.89555
FOXO1	3.06789	4.32744	4.02309	6.30777	5.01636	6.16663	FOXO1	0.234455	0.68228	0.98323	1.05201	-0.21695	0.05218
GTF3C1	2.30559	4.22618	2.21778	3.62643	4.30687	5.44668	GTF3C1	-0.527845	0.58102	-0.82208	-1.62933	-0.92644	-0.66777
TWF1	3.11625	3.96873	3.67404	5.90114	5.86565	6.73906	TWF1	0.282815	0.32357	0.63418	0.645385	0.63234	0.62461
AKAP13	2.7639	3.55424	3.06897	5.17096	5.02296	5.65334	AKAP13	-0.069535	-0.09092	0.02911	-0.084795	-0.21035	-0.46111
SMARCB1	2.87413	2.99066	2.70064	4.99584	4.83962	5.3329	SMARCB1	0.040695	-0.6545	-0.33922	-0.259915	-0.39369	-0.78155
SFSWAP	2.66849	3.44984	2.1846	5.06169	4.95696	6.47097	SFSWAP	-0.164945	-0.19532	-0.85526	-0.194065	-0.27635	0.35652
SF3A3	2.9417	3.71706	3.21989	6.03828	5.809	7.12719	SF3A3	0.108265	0.0719	0.18003	0.782525	0.57569	1.01274
AIMP1	2.99163	3.8572	3.16675	5.454	5.23025	6.35305	AIMP1	0.158195	0.21204	0.12689	0.198245	-0.00306	0.2386
ILF2	2.59154	3.25631	2.65907	4.77061	4.80148	5.83422	ILF2	-0.241895	-0.38885	-0.38079	-0.485145	-0.43183	-0.28023
ILF3	2.36109	2.96647	2.5474	4.38058	4.38605	5.08412	ILF3	-0.472345	-0.67869	-0.49246	-0.875175	-0.84726	-1.03033
LMAN2	2.07599	2.81882	2.17171	4.09951	4.17879	4.82371	LMAN2	-0.757445	-0.82634	-0.86815	-1.15625	-1.05452	-1.29074
LRMP	3.5244	4.8822	4.25001	6.54187	6.35762	7.12419	LRMP	0.690965	1.23704	1.21015	1.28611	1.12431	1.00974
TRAP1	2.44453	3.13033	2.56524	4.83636	4.78693	5.5865	TRAP1	-0.388905	-0.51483	-0.47462	-0.419395	-0.44638	-0.52795
DLG1	2.19928	4.09116	2.57139	3.60348	7.6161	4.53701	DLG1	-0.634155	0.446	-0.46847	-1.65228	2.38279	-1.57744
TAF10	2.75071	4.55831	3.48628	4.8259	4.9544	5.36982	TAF10	-0.082725	0.91315	0.44642	-0.429855	-0.27891	-0.74463
PPP1R8	2.02169	2.5723	2.2806	3.94189	4.09982	4.569	PPP1R8	-0.811745	-1.07286	-0.75926	-1.31387	-1.13349	-1.54545
CSTF3	2.8768	3.88254	3.22731	5.59959	5.48887	6.16881	CSTF3	0.043365	0.23738	0.18745	0.343835	0.25556	0.05436
ECH1	2.56799	3.40365	2.73283	4.88828	4.86085	5.7795	ECH1	-0.265445	-0.24151	-0.30703	-0.367475	-0.37246	-0.33495
CDC16	3.11517	5.58942	2.32926	8.68708	5.71145	8.03353	CDC16	0.281735	1.94426	-0.7106	3.43132	0.47814	1.91908
STK4	2.81762	3.55916	3.65797	5.98219	4.99656	7.85686	STK4	-0.015815	-0.086	0.61811	0.726435	-0.23675	1.74241
FLII	3.28018	4.03059	3.60257	5.95948	5.60164	8.007	FLII	0.446745	0.38543	0.56271	0.703725	0.36833	1.89255
COASY	0	2.93722	3.61181	5.22033	5.43657	5.3882	COASY	-2.83343	-0.70794	0.57195	-0.035425	0.20326	-0.72625
MRPL28	2.14467	2.86171	2.4545	3.70228	3.69669	4.44589	MRPL28	-0.688765	-0.78345	-0.58536	-1.55348	-1.53662	-1.66856
GPS1	3.08427	3.37524	2.8869	5.66188	5.0088	6.93922	GPS1	0.250835	-0.26992	-0.15296	0.406125	-0.22451	0.82477
CHAF1A	3.13035	4.15538	3.61708	5.9164	6.63936	7.66514	CHAF1A	0.296915	0.51022	0.57722	0.660645	1.40605	1.55069
IK	2.76012	3.3437	2.77684	5.24825	5.09153	5.91291	IK	-0.073315	-0.30146	-0.26302	-0.007505	-0.14178	-0.20154
MTAP	3.51554	4.51421	3.64568	6.34024	6.49704	7.15549	MTAP	0.682105	0.86905	0.60582	1.08448	1.26373	1.04104
PRKAA1	2.42076	2.43769	2.19487	4.90669	3.95718	5.36511	PRKAA1	-0.412675	-1.20747	-0.84499	-0.349065	-1.27613	-0.74934
EIF2B5	2.62286	3.7232	2.31162	4.85508	4.67501	5.50702	EIF2B5	-0.210575	0.07804	-0.72824	-0.400675	-0.5583	-0.60743
TARDBP	2.34546	2.94665	2.50851	5.23423	5.41437	6.24068	TARDBP	-0.487975	-0.69851	-0.53135	-0.021525	0.18106	0.12623
HNRNPA0	2.81128	4.02164	3.08793	5.27749	5.14476	6.09162	HNRNPA0	-0.022155	0.37648	0.04807	0.021735	-0.08855	-0.02283
AIMP2	2.38809	3.25571	2.59095	5.0616	4.98611	5.65826	AIMP2	-0.445345	-0.38945	-0.44891	-0.194155	-0.2472	-0.45619
FADD	2.7747	3.422	2.8795	4.79532	4.52098	6.14134	FADD	-0.058735	-0.22316	-0.16036	-0.460435	-0.71233	0.02689
PRDX4	2.63406	3.44391	2.84745	4.39395	4.31288	5.40179	PRDX4	-0.199375	-0.20125	-0.19241	-0.861805	-0.92043	-0.71266
PAK2	3.15073	3.82671	3.31956	5.36794	5.22442	6.34689	PAK2	0.317295	0.18155	0.2797	0.112185	-0.00889	0.23244
CBX3	3.64301	4.53294	4.03721	5.88395	5.94848	6.867	CBX3	0.809575	0.88778	0.99735	0.628195	0.71517	0.75255
STK3	2.51576	3.41313	3.0881	5.03056	5.25697	5.04053	STK3	-0.317675	-0.23203	0.04824	-0.225195	0.02366	-1.07392
PSMD2	2.92948	3.73926	3.12861	5.71644	5.58281	6.84978	PSMD2	0.096045	0.0941	0.08875	0.460685	0.3495	0.73533
DNAJC3	3.11588	3.50741	3.18646	4.08986	4.47416	4.90218	DNAJC3	0.282445	-0.13775	0.1466	-1.1659	-0.75915	-1.21227
NME3	1.86291	2.54085	2.36243	3.95721	3.75951	3.97391	NME3	-0.970525	-1.10431	-0.67743	-1.29855	-1.4738	-2.14054
SRSF9	2.47536	3.32904	2.83354	4.60938	5.03728	6.19664	SRSF9	-0.358075	-0.31612	-0.20632	-0.646375	-0.19603	0.08219
SRSF5	2.38518	3.19653	2.81335	5.50519	5.34851	6.77459	SRSF5	-0.448255	-0.44863	-0.22651	0.249435	0.1152	0.66014
MAD2L1	3.2925	3.62327	3.24401	5.14993	5.15351	6.22121	MAD2L1	0.459065	-0.02189	0.20415	-0.105825	-0.0798	0.10676
TRIM28	2.82719	3.55865	3.02125	5.42461	5.30362	6.12294	TRIM28	-0.006245	-0.08651	-0.01861	0.168855	0.07031	0.00849
G3BP1	3.42859	4.14557	3.53618	6.39867	6.39359	7.50086	G3BP1	0.595155	0.50041	0.49632	1.14291	1.16028	1.38641
PABPC4	3.09849	3.9761	3.32684	5.55057	5.49147	6.44769	PABPC4	0.265055	0.33094	0.28698	0.294815	0.25816	0.33324
MTA1	3.33237	4.11216	3.30935	5.57109	5.81582	6.72128	MTA1	0.498935	0.467	0.26949	0.315335	0.58251	0.60683
PTPRS	1.29604	3.52561	4.34	6.2126	5.4415	3.92454	PTPRS	-1.53739	-0.11955	1.30014	0.956845	0.20819	-2.18991
EIF3I	2.80166	3.65445	3.1536	5.31022	5.2759	6.23094	EIF3I	-0.031775	0.00929	0.11374	0.054465	0.04259	0.11649
PPIL2	2.47029	3.57836	3.01071	4.90929	4.68416	5.23171	PPIL2	-0.363145	-0.0668	-0.02915	-0.346465	-0.54915	-0.88274
CTBP1	2.99983	3.48352	2.56343	5.18506	5.85297	6.05239	CTBP1	0.166395	-0.16164	-0.47643	-0.070695	0.61966	-0.06206
UBE2V1	2.97049	3.63007	2.88378	5.1323	5.1929	6.20134	UBE2V1	0.137055	-0.01509	-0.15608	-0.123455	-0.04041	0.08689
MRPL49	2.01974	0	2.28345	5.37189	5.29966	3.96551	MRPL49	-0.813695	-3.64516	-0.75641	0.116135	0.06635	-2.14894
DYNC1I2	2.73701	3.51125	3.07913	4.88934	4.80239	5.53532	DYNC1I2	-0.096425	-0.13391	0.03927	-0.366415	-0.43092	-0.57913
ORC2	2.70565	3.82465	2.66233	6.70779	5.29556	5.511	ORC2	-0.127785	0.17949	-0.37753	1.45203	0.06225	-0.60345
ILK	3.02155	4.17375	3.57626	5.7691	5.94352	5.98677	ILK	0.188115	0.52859	0.5364	0.513345	0.71021	-0.12768
IKZF1	4.02691	4.80108	3.82457	4.3538	8.37421	6.14108	IKZF1	1.19348	1.15592	0.78471	-0.901955	3.1409	0.02663
NNT	2.35894	3.33625	2.61573	4.03149	3.9603	4.82267	NNT	-0.474495	-0.30891	-0.42413	-1.22427	-1.27301	-1.29178
SNTB2	3.72986	4.9012	3.17982	5.04737	3.75554	4.83474	SNTB2	0.896425	1.25604	0.13996	-0.208385	-1.47777	-1.27971
TCOF1	2.97928	3.72649	3.02848	5.02957	4.87846	6.14851	TCOF1	0.145845	0.08133	-0.01138	-0.226185	-0.35485	0.03406
SF3B2	2.82485	3.54364	3.06292	5.54334	5.44572	6.315	SF3B2	-0.008585	-0.10152	0.02306	0.287585	0.21241	0.20055
OS9	2.20141	2.79741	2.49901	3.56917	4.16422	4.80534	OS9	-0.632025	-0.84775	-0.54085	-1.68659	-1.06909	-1.30911
PDAP1	3.04739	4.00807	3.31991	5.22859	5.18391	6.61068	PDAP1	0.213955	0.36291	0.28005	-0.027165	-0.0494	0.49623
TMED1	2.01153	2.00885	1.91541	4.1123	3.56277	4.06	TMED1	-0.821905	-1.63631	-1.12445	-1.14346	-1.67054	-2.05445
FKBP5	3.19458	4.34752	3.50795	6.1534	6.2005	7.28203	FKBP5	0.361145	0.70236	0.46809	0.897645	0.96719	1.16758
ROCK1	2.20156	3.89574	3.92924	4.38932	4.2474	7.46595	ROCK1	-0.631875	0.25058	0.88938	-0.866435	-0.98591	1.3515
SMAD4	3.16631	3.83966	2.82182	5.75717	5.8254	5.32103	SMAD4	0.332875	0.1945	-0.21804	0.501415	0.59209	-0.79342
PICALM	2.99878	4.33858	3.10319	5.94225	5.47553	6.6011	PICALM	0.165345	0.69342	0.06333	0.686495	0.24222	0.48665
SQSTM1	2.45849	2.13008	2.28115	4.68175	6.38121	6.23552	SQSTM1	-0.374945	-1.51508	-0.75871	-0.574005	1.1479	0.12107
MTX1	3.30647	4.51102	4.26891	4.9103	4.21751	6.30834	MTX1	0.473035	0.86586	1.22905	-0.345455	-1.0158	0.19389
TUBB3	3.29456	4.08467	3.48742	5.93301	5.93269	6.66354	TUBB3	0.461125	0.43951	0.44756	0.677255	0.69938	0.54909
ASAH1	2.76433	3.59558	2.94458	5.14855	5.47648	6.45052	ASAH1	-0.069105	-0.04958	-0.09528	-0.107205	0.24317	0.33607
PIN1	2.46707	3.73631	2.47942	4.93113	4.55654	5.93235	PIN1	-0.366365	0.09115	-0.56044	-0.324625	-0.67677	-0.1821
RIPK1	2.92674	3.76002	3.19258	5.65825	5.36721	6.14713	RIPK1	0.093305	0.11486	0.15272	0.402495	0.1339	0.03268
HDAC1	3.31403	4.33833	3.29272	6.12981	5.98	6.63322	HDAC1	0.480595	0.69317	0.25286	0.874055	0.74669	0.51877
CAMK2G	3.71827	4.5419	3.77695	5.81683	5.89979	7.18583	CAMK2G	0.884835	0.89674	0.73709	0.561075	0.66648	1.07138
CAMK2D	3.24081	4.52737	3.56508	6.15365	6.53573	7.39211	CAMK2D	0.407375	0.88221	0.52522	0.897895	1.30242	1.27766
DCTN2	2.61619	3.25538	2.73238	4.64238	4.47424	5.54199	DCTN2	-0.217245	-0.38978	-0.30748	-0.613375	-0.75907	-0.57246
NAE1	2.99636	3.85669	2.99147	5.86866	5.27624	6.31106	NAE1	0.162925	0.21153	-0.04839	0.612905	0.04293	0.19661
SNW1	2.97665	3.8148	3.07002	5.46441	5.43946	6.24004	SNW1	0.143215	0.16964	0.03016	0.208655	0.20615	0.12559
TRA2A	3.27968	3.02087	1.93598	5.16587	5.05186	5.74533	TRA2A	0.446245	-0.62429	-1.10388	-0.089885	-0.18145	-0.36912
SNX1	3.22343	4.26989	3.29625	5.79622	5.9492	7.11595	SNX1	0.389995	0.62473	0.25639	0.540465	0.71589	1.0015
KRR1	3.14481	3.5815	3.24415	5.2829	5.01329	5.74243	KRR1	0.311375	-0.06366	0.20429	0.027145	-0.22002	-0.37202
MTMR1	3.15148	3.87434	2.8321	4.06038	4.61261	6.58486	MTMR1	0.318045	0.22918	-0.20776	-1.19538	-0.6207	0.47041
CUL1	3.841	4.23169	5.32971	5.23785	4.8069	5.90871	CUL1	1.00757	0.58653	2.28985	-0.017905	-0.42641	-0.20574
CUL2	2.92064	4.24335	3.32146	5.92201	5.82725	7.05488	CUL2	0.087205	0.59819	0.2816	0.666255	0.59394	0.94043
CUL3	2.6137	3.3304	3.31905	5.79059	5.42725	8.72801	CUL3	-0.219735	-0.31476	0.27919	0.534835	0.19394	2.61356
CUL4A	4.69363	5.58002	3.18308	5.66935	6.84564	5.40193	CUL4A	1.8602	1.93486	0.14322	0.413595	1.61233	-0.71252
CUL4B	3.35982	4.39917	3.50746	4.98037	5.50672	6.22139	CUL4B	0.526385	0.75401	0.4676	-0.275385	0.27341	0.10694
TSTA3	1.692	2.36045	1.5095	3.11334	3.46905	4.41701	TSTA3	-1.14143	-1.28471	-1.53036	-2.14242	-1.76426	-1.69744
FHL1	1.78334	2.32066	2.11608	3.50505	3.19753	3.99597	FHL1	-1.05009	-1.3245	-0.92378	-1.75071	-2.03578	-2.11848
AAMP	2.62904	3.49872	3.08465	4.52475	4.79705	6.274	AAMP	-0.204395	-0.14644	0.04479	-0.731005	-0.43626	0.15955
MOGS	2.92109	3.48732	2.28212	4.7203	5.65876	3.32031	MOGS	0.087655	-0.15784	-0.75774	-0.535455	0.42545	-2.79414
ALCAM	1.37249	4.64821	1.27465	5.38244	5.23301	4.04296	ALCAM	-1.46094	1.00305	-1.76521	0.126685	-0.0003	-2.07149
THOC5	2.22152	4.12565	2.51439	4.85983	5.07094	7.74098	THOC5	-0.611915	0.48049	-0.52547	-0.395925	-0.16237	1.62653
SPTAN1	1.86542	2.39662	2.06677	3.50509	3.41055	3.99333	SPTAN1	-0.968015	-1.24854	-0.97309	-1.75067	-1.82276	-2.12112
GNL2	1.75602	2.24377	2.04287	3.45133	3.14982	3.82104	GNL2	-1.07741	-1.40139	-0.99699	-1.80443	-2.08349	-2.29341
DDX39B	3.19251	4.10594	3.34106	5.95238	5.92512	6.67364	DDX39B	0.359075	0.46078	0.3012	0.696625	0.69181	0.55919
BLMH	2.92249	3.48118	2.98736	5.08794	5.12761	6.11558	BLMH	0.089055	-0.16398	-0.0525	-0.167815	-0.1057	0.00113
EXOSC2	2.63949	3.60407	3.13299	4.93588	4.98893	5.70777	EXOSC2	-0.193945	-0.04109	0.09313	-0.319875	-0.24438	-0.40668
GTF2H3	2.50591	3.93365	3.14073	6.23194	5.86882	7.20028	GTF2H3	-0.327525	0.28849	0.10087	0.976185	0.63551	1.08583
BYSL	2.86272	3.76052	2.90955	5.90155	5.33768	6.60373	BYSL	0.029285	0.11536	-0.13031	0.645795	0.10437	0.48928
IDI1	2.66939	3.60977	3.32389	5.50484	5.54812	6.6752	IDI1	-0.164045	-0.03539	0.28403	0.249085	0.31481	0.56075
CUX1	3.1836	2.90469	3.09525	5.62702	3.75694	6.78732	CUX1	0.350165	-0.74047	0.05539	0.371265	-1.47637	0.67287
CBFB	3.17755	3.97032	3.52646	5.87447	5.65859	6.96466	CBFB	0.344115	0.32516	0.4866	0.618715	0.42528	0.85021
NFYC	3.5643	2.19988	3.73725	6.61579	4.82408	3.70751	NFYC	0.730865	-1.44528	0.69739	1.36003	-0.40923	-2.40694
CKAP5	3.35708	4.30314	3.49445	6.24361	6.05796	7.33448	CKAP5	0.523645	0.65798	0.45459	0.987855	0.82465	1.22003
CIRBP	3.38919	3.86875	3.19696	5.64804	5.43024	7.10752	CIRBP	0.555755	0.22359	0.1571	0.392285	0.19693	0.99307
CAMK1	2.49912	0	0.870361	3.5632	1.676	2.08359	CAMK1	-0.334315	-3.64516	-2.1695	-1.69256	-3.55731	-4.03086
COTL1	2.3584	3.01268	2.51969	4.05195	4.01884	4.82363	COTL1	-0.475035	-0.63248	-0.52017	-1.20381	-1.21447	-1.29082
HNRNPD	2.79661	3.85221	3.29949	6.15743	5.76558	7.48287	HNRNPD	-0.036825	0.20705	0.25963	0.901675	0.53227	1.36842
SCARB2	1.8388	2.21286	1.91678	3.5139	3.29282	3.97253	SCARB2	-0.994635	-1.4323	-1.12308	-1.74186	-1.94049	-2.14192
BOP1	3.28785	2.48105	0	4.72238	4.51177	6.38195	BOP1	0.454415	-1.16411	-3.03986	-0.533375	-0.72154	0.2675
SEPTIN6	3.427	4.32988	3.72585	6.49922	6.56257	7.31393	SEPTIN6	0.593565	0.68472	0.68599	1.24346	1.32926	1.19948
EIF3A	2.81892	3.50967	3.05358	5.61347	5.61856	6.45213	EIF3A	-0.014515	-0.13549	0.01372	0.357715	0.38525	0.33768
ARHGEF7	3.90785	4.67787	3.90213	6.56231	6.55648	7.94974	ARHGEF7	1.07442	1.03271	0.86227	1.30655	1.32317	1.83529
UBAP2L	3.09038	4.01797	3.45912	5.50349	5.75611	6.28776	UBAP2L	0.256945	0.37281	0.41926	0.247735	0.5228	0.17331
GIT2	3.45739	4.11558	3.76144	7.36811	6.20627	7.74828	GIT2	0.623955	0.47042	0.72158	2.11235	0.97296	1.63383
TTLL12	2.93704	3.80787	3.24281	5.36264	5.71459	6.64073	TTLL12	0.103605	0.16271	0.20295	0.106885	0.48128	0.52628
DPYSL3	3.38188	3.97151	2.94477	4.82085	6.55929	7.4446	DPYSL3	0.548445	0.32635	-0.09509	-0.434905	1.32598	1.33015
MRPL58	2.05339	4.13179	2.31448	2.91712	3.87493	4.63837	MRPL58	-0.780045	0.48663	-0.72538	-2.33864	-1.35838	-1.47608
DCTN1	2.5324	3.24035	2.71516	5.13406	4.70567	5.66383	DCTN1	-0.301035	-0.40481	-0.3247	-0.121695	-0.52764	-0.45062
DYNC1H1	2.76984	3.51337	2.99411	5.3801	5.24619	6.20244	DYNC1H1	-0.063595	-0.13179	-0.04575	0.124345	0.01288	0.08799
EIF2B1	3.00063	3.76124	3.19264	6.05155	5.86666	7.01423	EIF2B1	0.167195	0.11608	0.15278	0.795795	0.63335	0.89978
EIF4A2	3.18092	4.05545	3.42559	5.71686	5.74269	6.68126	EIF4A2	0.347485	0.41029	0.38573	0.461105	0.50938	0.56681
ELOA	2.46854	2.90957	2.61152	5.04145	5.0066	6.0561	ELOA	-0.364895	-0.73559	-0.42834	-0.214305	-0.22671	-0.05835
CTTN	2.45185	2.92167	2.59265	4.56408	4.45592	5.30297	CTTN	-0.381585	-0.72349	-0.44721	-0.691675	-0.77739	-0.81148
FLOT2	3.1798	3.98467	2.447	4.59156	6.31877	7.88655	FLOT2	0.346365	0.33951	-0.59286	-0.664195	1.08546	1.7721
RCN2	2.37552	3.44712	2.73767	4.21968	4.36303	4.85478	RCN2	-0.457915	-0.19804	-0.30219	-1.03608	-0.87028	-1.25967
TRIM25	3.25499	4.01915	3.69463	6.27541	5.79251	6.6529	TRIM25	0.421555	0.37399	0.65477	1.01965	0.5592	0.53845
PTK2B	2.47637	5.63728	3.68207	8.00879	6.41457	7.76993	PTK2B	-0.357065	1.99212	0.64221	2.75303	1.18126	1.65548
FLNC	1.67282	2.33061	1.78047	2.91347	3.22253	3.37895	FLNC	-1.16061	-1.31455	-1.25939	-2.34229	-2.01078	-2.7355
FKBP8	2.21607	2.96263	2.79851	5.05769	4.32376	3.9514	FKBP8	-0.617365	-0.68253	-0.24135	-0.198065	-0.90955	-2.16305
FAM50A	1.98108	3.05238	2.51318	4.49931	3.92961	5.49272	FAM50A	-0.852355	-0.59278	-0.52668	-0.756445	-1.3037	-0.62173
FRG1	3.30872	4.24335	3.36016	5.8193	5.75172	7.20499	FRG1	0.475285	0.59819	0.3203	0.563545	0.51841	1.09054
GAMT	3.11032	4.40862	3.29479	6.06423	7.27712	6.02335	GAMT	0.276885	0.76346	0.25493	0.808475	2.04381	-0.0911
CAPRIN1	3.74354	5.14759	4.13782	7.32115	7.48898	8.66627	CAPRIN1	0.910105	1.50243	1.09796	2.06539	2.25567	2.55182
SLBP	4.61279	5.20587	5.55306	7.60996	6.29672	9.65616	SLBP	1.77936	1.56071	2.5132	2.3542	1.06341	3.54171
RBM39	3.19481	3.83607	3.327	5.4287	5.34404	6.71788	RBM39	0.361375	0.19091	0.28714	0.172945	0.11073	0.60343
HLTF	3.75243	4.94523	3.5795	6.64689	6.57231	8.00096	HLTF	0.918995	1.30007	0.53964	1.39113	1.339	1.88651
PDIA5	1.96567	3.7082	1.0836	3.81074	4.12468	5.43077	PDIA5	-0.867765	0.06304	-1.95626	-1.44502	-1.10863	-0.68368
PRPSAP1	3.0807	3.71517	3.22491	5.76233	5.72862	6.49222	PRPSAP1	0.247265	0.07001	0.18505	0.506575	0.49531	0.37777
DHX8	3.08426	3.78552	2.91717	5.51652	5.37066	7.22212	DHX8	0.250825	0.14036	-0.12269	0.260765	0.13735	1.10767
MCM6	1.99119	2.58162	2.24398	4.25237	3.98294	4.45106	MCM6	-0.842245	-1.06354	-0.79588	-1.00339	-1.25037	-1.66339
PLS1	2.22319	4.61783	2.80194	5.69337	5.86627	6.16468	PLS1	-0.610245	0.97267	-0.23792	0.437615	0.63296	0.05023
IRF3	2.78035	3.84972	3.2901	5.53912	5.12225	5.23302	IRF3	-0.053085	0.20456	0.25024	0.283365	-0.11106	-0.88143
PUM1	3.11562	3.50517	3.2464	5.64797	5.20762	5.80903	PUM1	0.282185	-0.13999	0.20654	0.392215	-0.02569	-0.30542
CLINT1	2.5914	3.36637	2.98462	4.94989	4.79149	5.65888	CLINT1	-0.242035	-0.27879	-0.05524	-0.305865	-0.44182	-0.45557
SMC1A	3.15361	4.15072	3.3785	5.71458	5.66421	6.78936	SMC1A	0.320175	0.50556	0.33864	0.458825	0.4309	0.67491
RRP1B	3.16914	3.9753	3.4304	5.32577	5.69172	6.68211	RRP1B	0.335705	0.33014	0.39054	0.070015	0.45841	0.56766
USP10	3.38265	4.06806	3.38436	6.35963	5.57907	7.06412	USP10	0.549215	0.4229	0.3445	1.10387	0.34576	0.94967
MESD	1.76929	2.15038	2.27784	3.18503	3.31067	3.67464	MESD	-1.06414	-1.49478	-0.76202	-2.07073	-1.92264	-2.43981
GANAB	2.30149	2.89157	2.42807	4.16717	4.0786	4.69975	GANAB	-0.531945	-0.75359	-0.61179	-1.08859	-1.15471	-1.4147
RFTN1	5.85919	6.82746	6.09536	9.63255	8.38244	10.4886	RFTN1	3.02576	3.1823	3.0555	4.37679	3.14913	4.37415
PPP2R5D	2.51271	3.44792	3.49054	4.7914	5.20082	5.42463	PPP2R5D	-0.320725	-0.19724	0.45068	-0.464355	-0.03249	-0.68982
LBR	2.58654	3.24173	2.6616	4.53505	4.59919	5.49488	LBR	-0.246895	-0.40343	-0.37826	-0.720705	-0.63412	-0.61957
MVP	1.3781	2.27437	2.22701	4.21011	4.73298	3.90735	MVP	-1.45533	-1.37079	-0.81285	-1.04565	-0.50033	-2.2071
GOLGB1	2.78712	3.87278	2.80681	5.69015	5.33789	7.31294	GOLGB1	-0.046315	0.22762	-0.23305	0.434395	0.10458	1.19849
KIF22	3.75738	5.04318	4.2783	2.58729	8.05296	6.58016	KIF22	0.923945	1.39802	1.23844	-2.66847	2.81965	0.46571
CHD4	3.25738	4.0086	3.34572	6.3856	6.30187	7.62117	CHD4	0.423945	0.36344	0.30586	1.12984	1.06856	1.50672
LASP1	3.51389	4.58202	3.78635	5.52513	5.65678	6.27816	LASP1	0.680455	0.93686	0.74649	0.269375	0.42347	0.16371
DRAP1	2.9195	3.84861	3.34079	5.61843	5.35724	6.50456	DRAP1	0.086065	0.20345	0.30093	0.362675	0.12393	0.39011
KPNB1	3.04917	3.78949	3.18316	5.55151	5.54416	6.51426	KPNB1	0.215735	0.14433	0.1433	0.295755	0.31085	0.39981
NOLC1	2.94581	3.81251	3.15935	5.54441	5.28921	6.76916	NOLC1	0.112375	0.16735	0.11949	0.288655	0.0559	0.65471
NUMA1	3.0146	3.65163	3.18665	5.44775	5.10144	6.65787	NUMA1	0.181165	0.00647	0.14679	0.191995	-0.13187	0.54342
PSME4	3.09381	3.94689	2.19152	5.423	6.96388	7.43839	PSME4	0.260375	0.30173	-0.84834	0.167245	1.73057	1.32394
GAPVD1	3.56702	4.45381	3.5688	5.88067	5.9757	7.07266	GAPVD1	0.733585	0.80865	0.52894	0.624915	0.74239	0.95821
ARHGAP19	3.88928	4.63405	4.54728	5.57027	5.97513	5.99	ARHGAP19	1.05585	0.98889	1.50742	0.314515	0.74182	-0.12445
NAA25	2.64002	3.85143	3.38123	5.79053	5.52462	6.49844	NAA25	-0.193415	0.20627	0.34137	0.534775	0.29131	0.38399
NCAPH	2.82969	5.03332	3.02559	5.55384	6.64504	7.67351	NCAPH	-0.003745	1.38816	-0.01427	0.298085	1.41173	1.55906
SPCS2	2.10559	3.14745	2.96336	4.18278	4.13927	6.20541	SPCS2	-0.727845	-0.49771	-0.0765	-1.07298	-1.09404	0.09096
EMC2	2.58312	3.05153	2.5633	4.5714	4.34304	5.54283	EMC2	-0.250315	-0.59363	-0.47656	-0.684355	-0.89027	-0.57162
WTAP	4.43899	3.18185	4.64475	7.22601	7.05646	6.53655	WTAP	1.60556	-0.46331	1.60489	1.97025	1.82315	0.4221
PSMD6	3.20174	3.8888	3.34345	5.91142	5.89292	7.04111	PSMD6	0.368305	0.24364	0.30359	0.655665	0.65961	0.92666
ABRAXAS2	2.04449	4.04696	3.8801	4.43572	5.3876	5.56991	ABRAXAS2	-0.788945	0.4018	0.84024	-0.820035	0.15429	-0.54454
SEPTIN2	3.1982	3.90207	3.38332	5.63536	5.61862	6.48537	SEPTIN2	0.364765	0.25691	0.34346	0.379605	0.38531	0.37092
SART3	3.32614	4.31127	3.55943	5.91729	6.41094	6.69044	SART3	0.492705	0.66611	0.51957	0.661535	1.17763	0.57599
NCAPD2	3.09538	3.82971	3.40739	6.21376	6.11244	6.82644	NCAPD2	0.261945	0.18455	0.36753	0.958005	0.87913	0.71199
EXOSC7	2.48503	3.23954	3.32005	4.8516	5.0481	6.19306	EXOSC7	-0.348405	-0.40562	0.28019	-0.404155	-0.18521	0.07861
EFTUD2	2.57765	3.50904	3.06095	5.22581	5.80652	6.1143	EFTUD2	-0.255785	-0.13612	0.02109	-0.029945	0.57321	-0.00015
LARS2	2.62246	3.05961	2.34168	4.23921	4.30396	4.87428	LARS2	-0.210975	-0.58555	-0.69818	-1.01655	-0.92935	-1.24017
RAB3GAP1	2.51006	3.12415	2.76227	5.57278	5.7273	5.66066	RAB3GAP1	-0.323375	-0.52101	-0.27759	0.317025	0.49399	-0.45379
SLC39A14	2.61025	3.90996	3.86693	5.88601	5.33512	6.70483	SLC39A14	-0.223185	0.2648	0.82707	0.630255	0.10181	0.59038
KARS1	3.00004	3.78638	3.26179	5.55009	5.51705	6.37737	KARS1	0.166605	0.14122	0.22193	0.294335	0.28374	0.26292
IQCB1	3.21154	4.63361	5.18392	6.16245	6.48492	6.99891	IQCB1	0.378105	0.98845	2.14406	0.906695	1.25161	0.88446
POLD3	3.3919	4.13733	3.25266	5.96093	5.59627	7.39198	POLD3	0.558465	0.49217	0.2128	0.705175	0.36296	1.27753
EIF4H	3.01111	3.92964	3.30678	6.00847	5.52796	6.31917	EIF4H	0.177675	0.28448	0.26692	0.752715	0.29465	0.20472
WDR43	2.79561	3.41541	3.0245	5.43828	4.93552	5.93438	WDR43	-0.037825	-0.22975	-0.01536	0.182525	-0.29779	-0.18007
ACOX1	2.33157	3.05039	2.49851	4.33444	4.3223	5.0281	ACOX1	-0.501865	-0.59477	-0.54135	-0.921315	-0.91101	-1.08635
EEA1	2.38416	3.00072	2.65342	4.3631	4.3202	5.22848	EEA1	-0.449275	-0.64444	-0.38644	-0.892655	-0.91311	-0.88597
PDIA6	2.09455	2.77987	2.19591	3.78673	3.89756	4.53467	PDIA6	-0.738885	-0.86529	-0.84395	-1.46903	-1.33575	-1.57978
PAFAH1B3	3.45436	5.06174	3.33439	4.99717	5.39111	7.35544	PAFAH1B3	0.620925	1.41658	0.29453	-0.258585	0.1578	1.24099
PDK1	3.5508	4.45987	2.95711	5.02618	5.28174	6.75887	PDK1	0.717365	0.81471	-0.08275	-0.229575	0.04843	0.64442
PEA15	2.07492	3.53351	2.67969	4.92401	6.26309	5.64293	PEA15	-0.758515	-0.11165	-0.36017	-0.331745	1.02978	-0.47152
EBP	3.08452	2.32575	1.74199	4.15095	3.85241	4.9472	EBP	0.251085	-1.31941	-1.29787	-1.10481	-1.3809	-1.16725
PMVK	3.28468	3.49945	3.65956	5.59102	5.93188	6.89271	PMVK	0.451245	-0.14571	0.6197	0.335265	0.69857	0.77826
PLEC	3.17675	4.17977	3.50437	5.29269	5.35284	6.65567	PLEC	0.343315	0.53461	0.46451	0.036935	0.11953	0.54122
PCM1	2.64708	3.55468	3.4222	5.51498	5.407	6.51639	PCM1	-0.186355	-0.09048	0.38234	0.259225	0.17369	0.40194
PPA1	3.08228	3.86814	3.2954	5.45383	5.84597	6.68483	PPA1	0.248845	0.22298	0.25554	0.198075	0.61266	0.57038
PTGES3	3.06135	3.85943	3.1483	6.27459	6.03406	7.64438	PTGES3	0.227915	0.21427	0.10844	1.01883	0.80075	1.52993
STK38	3.74941	3.56082	2.09988	4.44574	4.77364	7.22781	STK38	0.915975	-0.08434	-0.93998	-0.810015	-0.45967	1.11336
NONO	2.91501	3.67975	3.09099	5.51023	5.44997	6.59076	NONO	0.081575	0.03459	0.05113	0.254475	0.21666	0.47631
PTPA	2.90754	3.58777	2.9437	5.53291	5.00145	6.70094	PTPA	0.074105	-0.05739	-0.09616	0.277155	-0.23186	0.58649
QPRT	3.38359	4.95173	3.53103	5.31427	4.80805	6.92894	QPRT	0.550155	1.30657	0.49117	0.058515	-0.42526	0.81449
RABEP1	2.99215	3.80672	4.00602	5.2247	5.08204	5.30165	RABEP1	0.158715	0.16156	0.96616	-0.031055	-0.15127	-0.8128
RNPS1	2.81551	3.37768	2.73936	5.19068	4.596	6.53581	RNPS1	-0.017925	-0.26748	-0.3005	-0.065075	-0.63731	0.42136
RBBP5	2.25207	4.0363	3.0807	4.81963	4.57574	3.66019	RBBP5	-0.581365	0.39114	0.04084	-0.436125	-0.65757	-2.45426
RCN1	1.83878	2.31578	1.95376	3.24831	3.0466	3.67257	RCN1	-0.994655	-1.32938	-1.0861	-2.00745	-2.18671	-2.44188
IRF4	1.66117	2.24723	1.85248	3.12354	2.96865	3.58571	IRF4	-1.17226	-1.39793	-1.18738	-2.13222	-2.26466	-2.52874
LLGL1	3.93634	5.37387	6.06805	6.29964	4.82143	4.73345	LLGL1	1.10291	1.72871	3.02819	1.04388	-0.41188	-1.381
TMED2	2.2766	2.64018	2.46717	4.58443	4.07163	5.14558	TMED2	-0.556835	-1.00498	-0.57269	-0.671325	-1.16168	-0.96887
PCBP1	3.2613	4.13336	3.75022	4.83466	5.63103	6.98923	PCBP1	0.427865	0.4882	0.71036	-0.421095	0.39772	0.87478
PCBP2	2.92005	3.82883	3.2723	4.72135	4.94361	6.0966	PCBP2	0.086615	0.18367	0.23244	-0.534405	-0.2897	-0.01785
ELOC	2.14374	3.42583	2.94234	4.95693	5.82961	4.94756	ELOC	-0.689695	-0.21933	-0.09752	-0.298825	0.5963	-1.16689
ELOB	2.88005	3.56214	2.93478	5.42969	5.33614	6.21448	ELOB	0.046615	-0.08302	-0.10508	0.173935	0.10283	0.10003
RHEB	2.83189	3.6348	3.20371	4.93826	4.83668	5.73361	RHEB	-0.001545	-0.01036	0.16385	-0.317495	-0.39663	-0.38084
TOMM20	2.99665	2.46719	1.83277	4.38959	5.01041	4.95806	TOMM20	0.163215	-1.17797	-1.20709	-0.866165	-0.2229	-1.15639
DHCR24	2.53337	2.76027	2.367	6.06156	4.55266	5.47186	DHCR24	-0.300065	-0.88489	-0.67286	0.805805	-0.68065	-0.64259
SF3B3	2.83686	3.68036	3.00261	5.44745	5.47628	6.56579	SF3B3	0.003425	0.0352	-0.03725	0.191695	0.24297	0.45134
PUM3	2.94324	4.05502	3.15036	5.97043	5.68854	8.88362	PUM3	0.109805	0.40986	0.1105	0.714675	0.45523	2.76917
DLGAP5	4.55434	6.27491	4.52518	6.23092	7.56592	8.00678	DLGAP5	1.72091	2.62975	1.48532	0.975165	2.33261	1.89233
RSU1	3.36254	4.21647	3.45845	5.92176	5.98247	7.11876	RSU1	0.529105	0.57131	0.41859	0.666005	0.74916	1.00431
CNN3	2.76022	3.46321	2.85699	4.60673	4.68495	5.39444	CNN3	-0.073215	-0.18195	-0.18287	-0.649025	-0.54836	-0.72001
SAFB	2.5591	3.24549	2.97101	5.16338	5.20447	5.83597	SAFB	-0.274335	-0.39967	-0.06885	-0.092375	-0.02884	-0.27848
SF3B4	2.80653	3.97249	3.35359	5.71204	4.82139	6.00901	SF3B4	-0.026905	0.32733	0.31373	0.456285	-0.41192	-0.10544
SF3A2	3.00194	3.80562	3.3136	5.25298	5.26183	6.25026	SF3A2	0.168505	0.16046	0.27374	-0.002775	0.02852	0.13581
PPP1R7	2.98834	3.91737	3.25629	5.19556	5.42106	6.31527	PPP1R7	0.154905	0.27221	0.21643	-0.060195	0.18775	0.20082
SEC23A	3.93605	4.81798	4.3829	5.58297	5.64742	6.96113	SEC23A	1.10262	1.17282	1.34304	0.327215	0.41411	0.84668
SEC23B	2.52422	3.43844	2.89143	5.09172	5.29368	6.06876	SEC23B	-0.309215	-0.20672	-0.14843	-0.164035	0.06037	-0.04569
SF3A1	3.0461	3.84239	3.25248	5.78168	5.85633	6.90328	SF3A1	0.212665	0.19723	0.21262	0.525925	0.62302	0.78883
MED22	3.07523	5.17	3.17023	3.27804	3.52884	5.32663	MED22	0.241795	1.52484	0.13037	-1.97772	-1.70447	-0.78782
TAF7	3.59387	5.28485	4.95216	6.82639	6.33191	7.74503	TAF7	0.760435	1.63969	1.9123	1.57063	1.0986	1.63058
MAPRE2	3.1589	4.33021	3.57488	5.68757	6.18604	7.37986	MAPRE2	0.325465	0.68505	0.53502	0.431815	0.95273	1.26541
TRAM1	2.85968	2.93494	3.26378	5.23283	5.15269	5.07383	TRAM1	0.026245	-0.71022	0.22392	-0.022925	-0.08062	-1.04062
TSN	2.83483	3.54431	3.16244	5.42572	5.38316	6.7904	TSN	0.001395	-0.10085	0.12258	0.169965	0.14985	0.67595
SF1	3.37919	4.28635	3.4614	6.17585	5.78026	6.95166	SF1	0.545755	0.64119	0.42154	0.920095	0.54695	0.83721
TRIP10	0.000638757	3.09506	0	4.33456	4.2661	3.99096	TRIP10	-2.8328	-0.5501	-3.03986	-0.921195	-0.96721	-2.12349
TRIP11	2.18184	2.75436	3.71071	5.20874	4.48776	4.5226	TRIP11	-0.651595	-0.8908	0.67085	-0.047015	-0.74555	-1.59185
TRIP13	3.47189	4.54414	3.89498	6.71669	6.81978	8.24572	TRIP13	0.638455	0.89898	0.85512	1.46093	1.58647	2.13127
TRIP6	1.87924	3.53602	2.39642	4.80235	4.54658	3.53176	TRIP6	-0.954195	-0.10914	-0.64344	-0.453405	-0.68673	-2.58269
MAPRE1	3.57732	4.62938	4.08208	6.48741	6.7731	7.83575	MAPRE1	0.743885	0.98422	1.04222	1.23165	1.53979	1.7213
TSC22D1	2.56564	3.13259	2.88662	4.82635	5.29637	5.94153	TSC22D1	-0.267795	-0.51257	-0.15324	-0.429405	0.06306	-0.17292
ELAVL1	2.99053	3.77943	3.40595	5.24264	5.47669	6.08337	ELAVL1	0.157095	0.13427	0.36609	-0.013115	0.24338	-0.03108
NSDHL	2.89982	4.15153	2.70695	4.51245	5.37298	5.67452	NSDHL	0.066385	0.50637	-0.33291	-0.743305	0.13967	-0.43993
MYLK	2.99693	3.79248	3.29834	5.4546	5.495	6.47526	MYLK	0.163495	0.14732	0.25848	0.198845	0.26169	0.36081
TAB1	2.18124	3.92595	3.46378	5.14049	4.70844	5.54938	TAB1	-0.652195	0.28079	0.42392	-0.115265	-0.52487	-0.56507
SLC1A5	2.78945	4.44302	3.71009	6.21975	6.01143	7.72152	SLC1A5	-0.043985	0.79786	0.67023	0.963995	0.77812	1.60707
RAB30	2.68176	4.13255	3.23848	5.86339	4.43336	8.61684	RAB30	-0.151675	0.48739	0.19862	0.607635	-0.79995	2.50239
TOMM34	2.99581	3.69194	3.07382	4.89432	4.98462	5.84556	TOMM34	0.162375	0.04678	0.03396	-0.361435	-0.24869	-0.26889
ITSN1	2.85391	2.73436	2.78964	3.87656	3.61892	5.76634	ITSN1	0.020475	-0.9108	-0.25022	-1.3792	-1.61439	-0.34811
TBCE	2.79807	3.44406	2.70951	4.93376	5.1618	6.29034	TBCE	-0.035365	-0.2011	-0.33035	-0.321995	-0.07151	0.17589
TBCC	4.03932	4.96861	4.01635	5.81347	6.34802	7.99728	TBCC	1.20589	1.32345	0.97649	0.557715	1.11471	1.88283
UBE2V2	2.88804	3.81712	3.07189	5.18117	5.5068	6.54988	UBE2V2	0.054605	0.17196	0.03203	-0.074585	0.27349	0.43543
STXBP2	3.13305	3.91233	2.80028	5.63706	5.45951	7.0159	STXBP2	0.299615	0.26717	-0.23958	0.381305	0.2262	0.90145
VAMP3	2.24454	2.24287	2.00164	5.02353	4.89193	5.09432	VAMP3	-0.588895	-1.40229	-1.03822	-0.232225	-0.34138	-1.02013
NEDD8	2.68108	3.4372	2.76905	4.63955	4.8172	4.94195	NEDD8	-0.152355	-0.20796	-0.27081	-0.616205	-0.41611	-1.1725
ATP6AP1	2.1369	3.16152	2.69628	5.64487	4.27483	5.904	ATP6AP1	-0.696535	-0.48364	-0.34358	0.389115	-0.95848	-0.21045
RAB11B	2.79396	3.47712	2.82817	4.98871	4.93854	6.05609	RAB11B	-0.039475	-0.16804	-0.21169	-0.267045	-0.29477	-0.05836
EZH2	3.90954	5.26845	2.79083	6.04825	6.48633	6.98767	EZH2	1.07611	1.62329	-0.24903	0.792495	1.25302	0.87322
ZYX	1.85168	2.05166	2.584	2.79496	2.81731	2.67204	ZYX	-0.981755	-1.5935	-0.45586	-2.4608	-2.416	-3.44241
ETFDH	2.38983	3.02313	2.4263	4.45578	4.58931	6.17164	ETFDH	-0.443605	-0.62203	-0.61356	-0.799975	-0.644	0.05719
SEPTIN7	3.20652	4.03795	3.68278	5.65551	5.71596	6.42032	SEPTIN7	0.373085	0.39279	0.64292	0.399755	0.48265	0.30587
ADRM1	2.92822	3.88987	3.25361	5.65294	5.93457	6.57404	ADRM1	0.094785	0.24471	0.21375	0.397185	0.70126	0.45959
CCDC6	3.52715	4.26269	3.5194	5.65438	5.3061	6.68945	CCDC6	0.693715	0.61753	0.47954	0.398625	0.07279	0.575
UAP1	2.71646	3.48177	2.37569	4.25271	3.87406	5.0375	UAP1	-0.116975	-0.16339	-0.66417	-1.00305	-1.35925	-1.07695
PKN1	3.35048	3.87303	3.66944	6.54045	6.47273	6.45552	PKN1	0.517045	0.22787	0.62958	1.28469	1.23942	0.34107
DDB1	3.21424	4.25742	3.44079	5.58691	5.56473	6.58171	DDB1	0.380805	0.61226	0.40093	0.331155	0.33142	0.46726
MRPL23	2.3694	2.85177	3.01088	4.50032	4.14095	4.88775	MRPL23	-0.464035	-0.79339	-0.02898	-0.755435	-1.09236	-1.2267
CDC37	3.02371	3.71277	3.24033	5.68272	5.89387	6.90074	CDC37	0.190275	0.06761	0.20047	0.426965	0.66056	0.78629
DPYSL2	3.39033	4.42447	3.77233	6.29021	5.99091	7.30502	DPYSL2	0.556895	0.77931	0.73247	1.03445	0.7576	1.19057
SYPL1	3.45944	4.84281	3.8626	7.25647	8.19842	9.62401	SYPL1	0.626005	1.19765	0.82274	2.00071	2.96511	3.50956
RBBP7	2.88321	3.76434	3.04593	5.41363	5.30653	6.33702	RBBP7	0.049775	0.11918	0.00607	0.157875	0.07322	0.22257
FXN	2.80196	3.00372	2.49589	4.92631	5.55468	6.44329	FXN	-0.031475	-0.64144	-0.54397	-0.329445	0.32137	0.32884
SRSF7	2.79289	3.61752	2.89198	5.35549	5.70437	7.39302	SRSF7	-0.040545	-0.02764	-0.14788	0.099735	0.47106	1.27857
CPSF6	2.8101	3.73018	3.42472	5.46087	5.44883	6.93972	CPSF6	-0.023335	0.08502	0.38486	0.205115	0.21552	0.82527
POU2AF1	3.88443	5.51358	4.21754	6.28333	6.42475	8.52849	POU2AF1	1.051	1.86842	1.17768	1.02757	1.19144	2.41404
SMN1	2.10311	2.92047	2.90247	4.74551	5.29738	5.17354	SMN1	-0.730325	-0.72469	-0.13739	-0.510245	0.06407	-0.94091
DBN1	2.00422	2.64421	1.88528	4.05211	3.4467	4.57136	DBN1	-0.829215	-1.00095	-1.15458	-1.20365	-1.78661	-1.54309
FSCN1	2.11897	2.40627	2.1249	3.6258	3.48458	4.0767	FSCN1	-0.714465	-1.23889	-0.91496	-1.62996	-1.74873	-2.03775
IFI16	4.72039	6.10747	5.12874	8.07502	8.36554	10.0263	IFI16	1.88696	2.46231	2.08888	2.81926	3.13223	3.91185
DECR1	2.70873	3.15439	2.59707	4.59667	4.9411	6.10498	DECR1	-0.124705	-0.49077	-0.44279	-0.659085	-0.29221	-0.00947
NDUFA5	2.87485	2.78512	2.70007	3.84288	3.8371	4.65237	NDUFA5	0.041415	-0.86004	-0.33979	-1.41288	-1.39621	-1.46208
CLPP	2.13982	2.8383	2.66835	4.54802	4.68229	5.79895	CLPP	-0.693615	-0.80686	-0.37151	-0.707735	-0.55102	-0.3155
TST	1.4747	2.12315	1.76662	2.55397	3.04051	3.12911	TST	-1.35873	-1.52201	-1.27324	-2.70179	-2.1928	-2.98534
UBE2S	3.02017	3.66174	3.4652	5.39138	5.34493	5.48781	UBE2S	0.186735	0.01658	0.42534	0.135625	0.11162	-0.62664
KYAT1	2.52682	4.21218	3.02874	5.57243	5.03205	6.16673	KYAT1	-0.306615	0.56702	-0.01112	0.316675	-0.20126	0.05228
NDUFA9	2.40209	3.29529	2.73982	4.47325	4.77443	5.02324	NDUFA9	-0.431345	-0.34987	-0.30004	-0.782505	-0.45888	-1.09121
PCK2	2.99114	3.79145	2.67463	5.43412	5.61031	7.15971	PCK2	0.157705	0.14629	-0.36523	0.178365	0.377	1.04526
HADH	2.82251	3.61293	3.06256	5.2133	5.14595	5.96857	HADH	-0.010925	-0.03223	0.0227	-0.042455	-0.08736	-0.14588
CYP51A1	2.35224	3.31685	2.76937	4.52219	4.89546	5.0496	CYP51A1	-0.481195	-0.32831	-0.27049	-0.733565	-0.33785	-1.06485
UGP2	3.90026	4.98379	4.17655	6.94629	6.98336	8.2164	UGP2	1.06683	1.33863	1.13669	1.69053	1.75005	2.10195
DGUOK	1.73022	4.82179	3.78138	5.77425	6.69117	7.31771	DGUOK	-1.10321	1.17663	0.74152	0.518495	1.45786	1.20326
ATP6V1F	2.15384	3.29729	2.6415	4.68477	4.36886	6.24754	ATP6V1F	-0.679595	-0.34787	-0.39836	-0.570985	-0.86445	0.13309
TXNRD1	3.47549	4.11913	3.29456	6.28908	5.86513	7.94011	TXNRD1	0.642055	0.47397	0.2547	1.03332	0.63182	1.82566
IMMT	2.41972	3.07513	2.62071	4.35529	4.35796	5.07224	IMMT	-0.413715	-0.57003	-0.41915	-0.900465	-0.87535	-1.04221
KNOP1	3.19591	3.6483	3.4378	6.5842	6.40608	7.11653	KNOP1	0.362475	0.00314	0.39794	1.32844	1.17277	1.00208
HNRNPUL2	3.3795	4.48534	4.07102	6.99763	6.90452	8.23142	HNRNPUL2	0.546065	0.84018	1.03116	1.74187	1.67121	2.11697
PDS5A	3.08167	4.21812	3.55522	6.95068	5.90616	8.09101	PDS5A	0.248235	0.57296	0.51536	1.69492	0.67285	1.97656
CLEC16A	3.4287	3.95358	3.00385	6.41535	6.27695	7.8513	CLEC16A	0.595265	0.30842	-0.03601	1.15959	1.04364	1.73685
WASHC4	3.03073	3.82302	3.5282	5.18484	4.83124	7.59157	WASHC4	0.197295	0.17786	0.48834	-0.070915	-0.40207	1.47712
TSR1	3.34018	4.34447	3.5656	6.30135	6.00113	6.94523	TSR1	0.506745	0.69931	0.52574	1.04559	0.76782	0.83078
QRICH1	3.32639	2.50191	1.68273	5.17927	6.08407	6.55124	QRICH1	0.492955	-1.14325	-1.35713	-0.076485	0.85076	0.43679
SMU1	2.42009	3.50762	3.17453	5.66597	5.89385	6.1339	SMU1	-0.413345	-0.13754	0.13467	0.410215	0.66054	0.01945
CTU2	3.23195	3.87205	2.89175	6.44666	5.76033	7.63231	CTU2	0.398515	0.22689	-0.14811	1.1909	0.52702	1.51786
LRRFIP1	3.46678	4.50751	3.51814	6.31012	5.8096	7.24471	LRRFIP1	0.633345	0.86235	0.47828	1.05436	0.57629	1.13026
P3H1	1.81647	2.57696	2.11806	3.52825	3.9557	3.82605	P3H1	-1.01696	-1.0682	-0.9218	-1.72751	-1.27761	-2.2884
TRMT5	1.44856	3.10533	1.71441	5.15327	5.69756	5.82281	TRMT5	-1.38487	-0.53983	-1.32545	-0.102485	0.46425	-0.29164
MAP7D1	3.08951	3.15172	2.72033	5.27221	4.85367	5.60669	MAP7D1	0.256075	-0.49344	-0.31953	0.016455	-0.37964	-0.50776
UAP1L1	2.75378	4.32987	2.90058	5.17576	4.9315	8.44077	UAP1L1	-0.079655	0.68471	-0.13928	-0.079995	-0.30181	2.32632
C2orf76	2.80621	3.46567	3.5543	5.27559	5.38701	6.59173	C2orf76	-0.027225	-0.17949	0.51444	0.019835	0.1537	0.47728
TKFC	3.56973	4.22258	3.54996	5.74496	5.64621	7.04405	TKFC	0.736295	0.57742	0.5101	0.489205	0.4129	0.9296
LSM12	3.18459	4.02924	3.0417	5.893	5.65453	6.975	LSM12	0.351155	0.38408	0.00184	0.637245	0.42122	0.86055
RABL6	2.6438	4.36927	3.67527	3.0514	3.62975	7.91599	RABL6	-0.189635	0.72411	0.63541	-2.20436	-1.60356	1.80154
TIMM50	2.82339	3.78834	3.21788	5.65819	5.29226	5.99452	TIMM50	-0.010045	0.14318	0.17802	0.402435	0.05895	-0.11993
CFAP100	1.81916	2.22294	1.77823	3.21654	3.32148	4.06783	CFAP100	-1.01427	-1.42222	-1.26163	-2.03922	-1.91183	-2.04662
GLYR1	2.84157	3.87715	3.28852	4.94576	4.99329	5.85635	GLYR1	0.008135	0.23199	0.24866	-0.309995	-0.24002	-0.2581
C5orf22	2.4998	4.86245	4.08563	9.70999	4.70731	5.61104	C5orf22	-0.333635	1.21729	1.04577	4.45423	-0.526	-0.50341
LARP7	2.78349	3.44914	3.11741	5.26996	4.48125	7.05764	LARP7	-0.049945	-0.19602	0.07755	0.014205	-0.75206	0.94319
NADK2	3.08236	3.81547	2.93448	5.30958	5.46702	6.04367	NADK2	0.248925	0.17031	-0.10538	0.053825	0.23371	-0.07078
GXYLT1	0	4.67725	2.30545	3.00215	5.46132	7.29165	GXYLT1	-2.83343	1.03209	-0.73441	-2.25361	0.22801	1.1772
MRPL51	1.92184	2.62192	2.34756	2.48118	2.55714	4.12462	MRPL51	-0.911595	-1.02324	-0.6923	-2.77458	-2.67617	-1.98983
AMOT	2.42561	3.02739	2.62431	4.22761	4.006	5.28578	AMOT	-0.407825	-0.61777	-0.41555	-1.02815	-1.22731	-0.82867
FAM98B	2.561	3.37852	2.94108	5.27161	5.39238	6.1211	FAM98B	-0.272435	-0.26664	-0.09878	0.015855	0.15907	0.00665
PDCD4	2.83675	3.5056	2.99504	6.11679	6.09896	7.01856	PDCD4	0.003315	-0.13956	-0.04482	0.861035	0.86565	0.90411
HIKESHI	3.26758	3.88385	3.43427	5.61866	5.74184	7.18598	HIKESHI	0.434145	0.23869	0.39441	0.362905	0.50853	1.07153
HSD17B12	2.8281	3.49287	2.90588	5.18719	5.18707	5.60854	HSD17B12	-0.005335	-0.15229	-0.13398	-0.068565	-0.04624	-0.50591
USP39	2.99363	3.69339	3.0959	4.93995	4.8071	5.95234	USP39	0.160195	0.04823	0.05604	-0.315805	-0.42621	-0.16211
AGK	1.65224	1.98445	1.7483	3.28743	3.02525	3.71581	AGK	-1.18119	-1.66071	-1.29156	-1.96833	-2.20806	-2.39864
ARHGAP15	3.51895	4.1512	4.21694	6.00123	5.88708	6.07585	ARHGAP15	0.685515	0.50604	1.17708	0.745475	0.65377	-0.0386
ESCO2	4.81265	3.73684	4.07502	7.90039	5.04378	8.53468	ESCO2	1.97921	0.09168	1.03516	2.64463	-0.18953	2.42023
RPL39P5	3.4671	4.47363	3.39445	5.1809	4.92119	5.84007	RPL39P5	0.633665	0.82847	0.35459	-0.074855	-0.31212	-0.27438
ODF2	2.77402	3.54419	2.57079	4.9731	5.25227	5.61946	ODF2	-0.059415	-0.10097	-0.46907	-0.282655	0.01896	-0.49499
ZNF326	1.47008	2.64442	1.82464	3.50989	4.27238	5.76995	ZNF326	-1.36335	-1.00074	-1.21522	-1.74587	-0.96093	-0.3445
NOM1	2.23964	4.37539	3.4614	5.5927	4.8165	6.37796	NOM1	-0.593795	0.73023	0.42154	0.336945	-0.41681	0.26351
BMP2KL	3.47596	4.00733	3.3901	6.40872	6.26986	7.16324	BMP2KL	0.642525	0.36217	0.35024	1.15296	1.03655	1.04879
PPP6R3	3.08575	4.3884	3.90736	5.65083	5.96089	6.93774	PPP6R3	0.252315	0.74324	0.8675	0.395075	0.72758	0.82329
COQ5	2.20457	3.1196	2.30703	5.19873	5.32769	5.23049	COQ5	-0.628865	-0.52556	-0.73283	-0.057025	0.09438	-0.88396
NOMO2	2.19527	3.05509	2.73135	3.8786	4.23497	4.75475	NOMO2	-0.638165	-0.59007	-0.30851	-1.37716	-0.99834	-1.3597
PITRM1	2.25371	3.14976	3.05221	4.58324	4.21509	5.65603	PITRM1	-0.579725	-0.4954	0.01235	-0.672515	-1.01822	-0.45842
NHLRC3	2.31855	3.51268	3.18554	4.70131	5.05845	5.39527	NHLRC3	-0.514885	-0.13248	0.14568	-0.554445	-0.17486	-0.71918
WDR44	3.15652	3.52696	2.42013	4.61147	4.65615	5.95148	WDR44	0.323085	-0.1182	-0.61973	-0.644285	-0.57716	-0.16297
DOCK11	4.4394	4.45721	2.4307	4.99601	7.14425	5.97111	DOCK11	1.60597	0.81205	-0.60916	-0.259745	1.91094	-0.14334
TOR1AIP1	2.36032	2.98967	2.59055	5.00437	4.30949	6.25799	TOR1AIP1	-0.473115	-0.65549	-0.44931	-0.251385	-0.92382	0.14354
AARS2	2.25288	3.00742	2.57448	4.58438	4.9853	4.86355	AARS2	-0.580555	-0.63774	-0.46538	-0.671375	-0.24801	-1.2509
GNAS	3.52014	4.71781	3.51533	5.84886	5.98461	7.08901	GNAS	0.686705	1.07265	0.47547	0.593105	0.7513	0.97456
KIAA1755	3.1357	3.98799	3.17283	5.90345	6.00508	8.11671	KIAA1755	0.302265	0.34283	0.13297	0.647695	0.77177	2.00226
WDR45B	2.59582	2.28378	2.61174	3.53651	5.11876	3.64988	WDR45B	-0.237615	-1.36138	-0.42812	-1.71925	-0.11455	-2.46457
HIST2H2BF	2.53142	3.36498	2.69277	4.42515	4.32162	5.16564	HIST2H2BF	-0.302015	-0.28018	-0.34709	-0.830605	-0.91169	-0.94881
RABGAP1L	2.67936	3.25606	3.27618	6.4707	6.23175	7.41915	RABGAP1L	-0.154075	-0.3891	0.23632	1.21494	0.99844	1.3047
CBWD5	3.6505	3.44198	2.95278	4.96122	8.03703	6.1659	CBWD5	0.817065	-0.20318	-0.08708	-0.294535	2.80372	0.05145
EXOSC6	2.78441	3.50271	3.36628	5.51146	4.89868	6.40451	EXOSC6	-0.049025	-0.14245	0.32642	0.255705	-0.33463	0.29006
C1orf167	2.18702	2.78315	2.60015	4.10672	4.28371	5.55305	C1orf167	-0.646415	-0.86201	-0.43971	-1.14904	-0.9496	-0.5614
C6orf136	2.82478	3.15257	4.54959	6.11107	4.98339	6.85614	C6orf136	-0.008655	-0.49259	1.50973	0.855315	-0.24992	0.74169
TIMM23B	3.34922	4.76027	3.37982	5.97536	5.86729	7.4361	TIMM23B	0.515785	1.11511	0.33996	0.719605	0.63398	1.32165
HP1BP3	3.51061	4.53809	3.60147	6.05849	5.99514	7.16332	HP1BP3	0.677175	0.89293	0.56161	0.802735	0.76183	1.04887
CEP170	0.736794	3.24077	3.39807	5.42027	5.60977	5.44221	CEP170	-2.09664	-0.40439	0.35821	0.164515	0.37646	-0.67224
NOL9	3.38426	3.70165	3.32747	4.71144	5.50637	5.3826	NOL9	0.550825	0.05649	0.28761	-0.544315	0.27306	-0.73185
THEM4	0	1.86924	1.29903	3.17025	4.02884	3.19446	THEM4	-2.83343	-1.77592	-1.74083	-2.08551	-1.20447	-2.91999
CHCHD2P9	3.05999	3.30338	2.65036	4.10888	4.34006	4.06964	CHCHD2P9	0.226555	-0.34178	-0.3895	-1.14688	-0.89325	-2.04481
DDX59	2.196	2.91521	2.74642	5.23718	5.3765	5.41054	DDX59	-0.637435	-0.72995	-0.29344	-0.018575	0.14319	-0.70391
SPOUT1	2.98227	4.31403	3.38646	5.54635	5.81211	6.68334	SPOUT1	0.148835	0.66887	0.3466	0.290595	0.5788	0.56889
GPATCH4	3.16317	3.97231	3.55135	6.02822	6.01833	7.92159	GPATCH4	0.329735	0.32715	0.51149	0.772465	0.78502	1.80714
UBR4	2.56898	3.23735	2.76424	5.39485	4.93766	6.2775	UBR4	-0.264455	-0.40781	-0.27562	0.139095	-0.29565	0.16305
MRPL2	2.32774	3.42002	2.56644	4.33324	4.38618	5.39042	MRPL2	-0.505695	-0.22514	-0.47342	-0.922515	-0.84713	-0.72403
UBAP2	2.58663	3.71946	2.49726	4.54958	5.54745	6.79951	UBAP2	-0.246805	0.0743	-0.5426	-0.706175	0.31414	0.68506
C9orf64	1.87447	2.21372	1.50585	2.81573	2.475	3.8215	C9orf64	-0.958965	-1.43144	-1.53401	-2.44003	-2.75831	-2.29295
RBM26	2.77639	3.95406	3.15971	5.82134	5.66846	6.99005	RBM26	-0.057045	0.3089	0.11985	0.565585	0.43515	0.8756
ATAD3B	2.55599	3.22219	2.68001	4.47922	4.56027	5.29371	ATAD3B	-0.277445	-0.42297	-0.35985	-0.776535	-0.67304	-0.82074
RNASEH2B	2.97363	4.12082	3.35862	5.99238	5.88717	6.48095	RNASEH2B	0.140195	0.47566	0.31876	0.736625	0.65386	0.3665
ATPAF1	3.06626	1.60427	1.76893	2.79925	3.02339	4.91262	ATPAF1	0.232825	-2.04089	-1.27093	-2.45651	-2.20992	-1.20183
DDI2	2.70201	3.8594	2.77008	4.99753	5.19972	5.66495	DDI2	-0.131425	0.21424	-0.26978	-0.258225	-0.03359	-0.4495
NT5DC1	3.11904	3.47063	2.75506	5.73283	5.87193	6.85393	NT5DC1	0.285605	-0.17453	-0.2848	0.477075	0.63862	0.73948
RIF1	3.22104	4.38625	3.086	5.48059	7.07329	6.81454	RIF1	0.387605	0.74109	0.04614	0.224835	1.83998	0.70009
ABHD17B	2.43228	2.9875	3.06617	5.16551	4.70278	5.97031	ABHD17B	-0.401155	-0.65766	0.02631	-0.090245	-0.53053	-0.14414
YOD1	3.37767	3.19966	3.06526	6.0604	7.11474	5.97871	YOD1	0.544235	-0.4455	0.0254	0.804645	1.88143	-0.13574
BROX	2.943	3.89359	2.5333	4.2844	3.92736	6.65524	BROX	0.109565	0.24843	-0.50656	-0.971355	-1.30595	0.54079
TENT5C	2.09928	2.77143	2.09663	4.14163	3.93612	5.39524	TENT5C	-0.734155	-0.87373	-0.94323	-1.11413	-1.29719	-0.71921
LYPLAL1	3.21504	3.83179	3.14648	5.24739	5.23122	6.92241	LYPLAL1	0.381605	0.18663	0.10662	-0.008365	-0.00209	0.80796
ECPAS	1.9738	2.98918	2.08577	4.30876	4.84832	5.55297	ECPAS	-0.859635	-0.65598	-0.95409	-0.946995	-0.38499	-0.56148
SPRYD7	3.94959	4.84054	3.51426	6.02491	5.03774	6.23151	SPRYD7	1.11616	1.19538	0.4744	0.769155	-0.19557	0.11706
MICOS13	2.38375	3.18066	2.76878	4.83371	4.56183	5.76955	MICOS13	-0.449685	-0.4645	-0.27108	-0.422045	-0.67148	-0.3449
WASHC2A	3.45983	4.6553	3.55082	7.13459	7.99087	8.21109	WASHC2A	0.626395	1.01014	0.51096	1.87883	2.75756	2.09664
CEP135	3.86612	4.67631	4.57374	5.72523	6.02834	6.05358	CEP135	1.03269	1.03115	1.53388	0.469475	0.79503	-0.06087
MAP1S	3.32182	4.30189	3.52728	5.36519	5.5333	6.68939	MAP1S	0.488385	0.65673	0.48742	0.109435	0.29999	0.57494
HAUS3	2.3602	3.32562	3.08796	5.11382	5.8454	4.8096	HAUS3	-0.473235	-0.31954	0.0481	-0.141935	0.61209	-1.30485
ARHGAP17	1.92175	2.50549	2.06634	3.32615	3.72499	4.19746	ARHGAP17	-0.911685	-1.13967	-0.97352	-1.92961	-1.50832	-1.91699
CWF19L1	2.20459	3.54099	2.34758	3.16881	4.4741	4.73246	CWF19L1	-0.628845	-0.10417	-0.69228	-2.08695	-0.75921	-1.38199
CYB5R2	1.46915	2.86318	1.24571	2.88697	3.24938	3.44405	CYB5R2	-1.36428	-0.78198	-1.79415	-2.36879	-1.98393	-2.6704
ATL3	1.61976	2.3971	2.9157	3.50691	4.99108	5.74511	ATL3	-1.21367	-1.24806	-0.12416	-1.74885	-0.24223	-0.36934
RPL7L1	2.5476	3.53182	2.6366	4.45153	4.29621	5.18486	RPL7L1	-0.285835	-0.11334	-0.40326	-0.804225	-0.9371	-0.92959
TTC19	2.48437	3.12575	3.52716	5.8689	4.09812	5.29123	TTC19	-0.349065	-0.51941	0.4873	0.613145	-1.13519	-0.82322
HIST2H2BC	2.23485	3.12826	2.43394	4.25721	4.0559	4.73602	HIST2H2BC	-0.598585	-0.5169	-0.60592	-0.998545	-1.17741	-1.37843
HIST2H2AA3	3.77756	3.58806	3.13632	4.80558	3.93046	5.77063	HIST2H2AA3	0.944125	-0.0571	0.09646	-0.450175	-1.30285	-0.34382
CIAPIN1	2.65345	3.39096	2.9216	4.67861	4.90264	5.42269	CIAPIN1	-0.179985	-0.2542	-0.11826	-0.577145	-0.33067	-0.69176
PTRHD1	2.64914	3.56395	2.92189	5.4255	5.06324	5.75073	PTRHD1	-0.184295	-0.08121	-0.11797	0.169745	-0.17007	-0.36372
THOC7	3.80933	4.43881	5.69602	5.57669	4.77958	4.91017	THOC7	0.975895	0.79365	2.65616	0.320935	-0.45373	-1.20428
LAMTOR1	3.38029	3.61392	3.31046	6.03117	6.2033	7.73412	LAMTOR1	0.546855	-0.03124	0.2706	0.775415	0.96999	1.61967
TWF2	3.29483	4.2669	3.50882	5.85777	5.9827	6.63948	TWF2	0.461395	0.62174	0.46896	0.602015	0.74939	0.52503
RCSD1	4.21948	7.22857	4.49883	8.41664	6.4618	9.63201	RCSD1	1.38605	3.58341	1.45897	3.16088	1.22849	3.51756
NIPBL	4.58614	4.6032	4.25199	7.25058	6.32351	6.17007	NIPBL	1.75271	0.95804	1.21213	1.99482	1.0902	0.05562
PDE12	3.02093	3.81373	3.19846	5.14816	5.21686	6.11649	PDE12	0.187495	0.16857	0.1586	-0.107595	-0.01645	0.00204
ALKBH2	3.75264	5.0673	3.73788	5.46524	6.80234	6.19078	ALKBH2	0.919205	1.42214	0.69802	0.209485	1.56903	0.07633
HIBCH	1.84009	2.16616	2.10007	3.75518	3.16962	3.86808	HIBCH	-0.993345	-1.479	-0.93979	-1.50058	-2.06369	-2.24637
RWDD4	2.42905	3.73903	2.86192	5.01214	8.85716	4.79567	RWDD4	-0.404385	0.09387	-0.17794	-0.243615	3.62385	-1.31878
ARMC6	3.21289	4.1852	3.7334	5.54296	5.62197	6.01451	ARMC6	0.379455	0.54004	0.69354	0.287205	0.38866	-0.09994
PPP1R18	6.60273	8.93378	8.43967	8.87695	8.68845	10.0717	PPP1R18	3.7693	5.28862	5.39981	3.6212	3.45514	3.95725
ZCCHC8	3.27596	4.06781	3.44277	6.34484	6.48052	7.65034	ZCCHC8	0.442525	0.42265	0.40291	1.08908	1.24721	1.53589
RPUSD3	2.6455	2.92117	2.73128	3.76559	4.8625	6.12105	RPUSD3	-0.187935	-0.72399	-0.30858	-1.49017	-0.37081	0.0066
ERAP2	2.449	4.84206	1.81269	9.12527	8.44203	4.1382	ERAP2	-0.384435	1.1969	-1.22717	3.86951	3.20872	-1.97625
CDC73	3.02167	3.63864	3.13114	5.52827	5.60501	6.43476	CDC73	0.188235	-0.00652	0.09128	0.272515	0.3717	0.32031
MRPL14	2.65071	3.73773	2.82877	4.57821	4.49056	5.95972	MRPL14	-0.182725	0.09257	-0.21109	-0.677545	-0.74275	-0.15473
CC2D1A	2.90071	3.05986	2.1557	4.39733	4.17324	6.15628	CC2D1A	0.067275	-0.5853	-0.88416	-0.858425	-1.06007	0.04183
TATDN1	2.84296	3.61456	3.36209	5.52542	5.94006	6.14409	TATDN1	0.009525	-0.0306	0.32223	0.269665	0.70675	0.02964
TAF2	3.27843	3.88945	3.66033	5.60049	5.44224	6.75864	TAF2	0.444995	0.24429	0.62047	0.344735	0.20893	0.64419
EDC4	2.49132	3.72521	2.96495	4.78257	5.04778	5.42222	EDC4	-0.342115	0.08005	-0.07491	-0.473185	-0.18553	-0.69223
PRPF8	2.71424	3.56602	2.9297	5.60639	5.83502	6.60493	PRPF8	-0.119195	-0.07914	-0.11016	0.350635	0.60171	0.49048
SCYL2	1.78788	3.53123	3.42264	4.36803	4.69067	5.84626	SCYL2	-1.04555	-0.11393	0.38278	-0.887725	-0.54264	-0.26819
PLBD1	1.62317	2.18789	1.86244	2.96974	2.97033	3.52874	PLBD1	-1.21026	-1.45727	-1.17742	-2.28602	-2.26298	-2.58571
NFRKB	2.48055	3.43547	2.51377	7.10788	7.37803	8.59874	NFRKB	-0.352885	-0.20969	-0.52609	1.85212	2.14472	2.48429
MZT2A	2.79421	3.87376	3.29768	6.46622	5.27167	7.44608	MZT2A	-0.039225	0.2286	0.25782	1.21046	0.03836	1.33163
RPL22L1	4.53338	5.74383	4.62609	5.73325	5.82698	6.79262	RPL22L1	1.69995	2.09867	1.58623	0.477495	0.59367	0.67817
ALKBH5	2.79329	4.51444	3.44985	5.54765	5.85327	6.53725	ALKBH5	-0.040145	0.86928	0.40999	0.291895	0.61996	0.4228
MEAK7	3.00909	2.49366	2.63808	4.16963	4.15497	4.71006	MEAK7	0.175655	-1.1515	-0.40178	-1.08613	-1.07834	-1.40439
CTR9	3.22884	4.13183	4.24043	4.66234	4.93096	8.09998	CTR9	0.395405	0.48667	1.20057	-0.593415	-0.30235	1.98553
AAGAB	2.69761	3.79765	3.43436	5.1566	5.03985	5.52215	AAGAB	-0.135825	0.15249	0.3945	-0.099155	-0.19346	-0.5923
TTC37	2.85427	2.37957	2.58005	5.94531	4.57235	5.32398	TTC37	0.020835	-1.26559	-0.45981	0.689555	-0.66096	-0.79047
ULK3	5.16949	0	4.54302	7.04816	5.39672	4.37336	ULK3	2.33605	-3.64516	1.50316	1.7924	0.16341	-1.74109
DARS2	2.0119	2.66123	2.30231	3.79142	3.7908	4.1365	DARS2	-0.821535	-0.98393	-0.73755	-1.46434	-1.44251	-1.97795
TTC33	3.59611	3.36611	3.52569	4.4777	6.10407	5.05939	TTC33	0.762675	-0.27905	0.48583	-0.778055	0.87076	-1.05506
LARP1	2.99915	3.78087	3.0313	5.88186	5.30719	7.37654	LARP1	0.165715	0.13571	-0.00856	0.626105	0.07388	1.26209
BLOC1S2	1.55336	3.41853	4.13295	3.90472	4.52235	6.78224	BLOC1S2	-1.28007	-0.22663	1.09309	-1.35104	-0.71096	0.66779
AGTRAP	2.8778	4.93872	1.76321	4.87276	8.80436	4.26116	AGTRAP	0.044365	1.29356	-1.27665	-0.382995	3.57105	-1.85329
MTHFD1L	2.68625	3.4147	2.71065	5.24652	5.11664	6.13123	MTHFD1L	-0.147185	-0.23046	-0.32921	-0.009235	-0.11667	0.01678
FIP1L1	2.98566	3.80829	3.22004	5.05874	5.41176	5.55511	FIP1L1	0.152225	0.16313	0.18018	-0.197015	0.17845	-0.55934
ARSK	0.000760626	2.46081	0	1.90483	6.13814	6.1543	ARSK	-2.83267	-1.18435	-3.03986	-3.35093	0.90483	0.03985
WDR82	3.2185	3.98792	3.28758	5.17345	5.32613	6.9873	WDR82	0.385065	0.34276	0.24772	-0.082305	0.09282	0.87285
RAB11FIP1	2.43024	2.98265	2.66441	4.26168	4.32122	5.14064	RAB11FIP1	-0.403195	-0.66251	-0.37545	-0.994075	-0.91209	-0.97381
GIGYF2	2.7541	3.34298	2.47544	4.519	4.43422	6.05357	GIGYF2	-0.079335	-0.30218	-0.56442	-0.736755	-0.79909	-0.06088
HSDL2	2.32936	3.00818	2.61261	4.39676	4.47585	5.2513	HSDL2	-0.504075	-0.63698	-0.42725	-0.858995	-0.75746	-0.86315
KYAT3	3.22537	3.99203	3.10869	5.68582	5.49597	6.86209	KYAT3	0.391935	0.34687	0.06883	0.430065	0.26266	0.74764
LIN28B	2.13663	3.90329	1.75146	6.3315	4.55351	5.34	LIN28B	-0.696805	0.25813	-1.2884	1.07574	-0.6798	-0.77445
FAM92B	3.27893	4.22622	3.78859	6.61911	5.54269	6.97334	FAM92B	0.445495	0.58106	0.74873	1.36335	0.30938	0.85889
PIK3AP1	2.66178	3.35892	2.66868	5.5799	5.40792	7.27124	PIK3AP1	-0.171655	-0.28624	-0.37118	0.324145	0.17461	1.15679
NKAPD1	3.46817	5.60352	3.54752	6.15755	5.27113	6.77707	NKAPD1	0.634735	1.95836	0.50766	0.901795	0.03782	0.66262
VPS13C	2.21114	4.03613	3.12945	5.37107	5.39568	6.44882	VPS13C	-0.622295	0.39097	0.08959	0.115315	0.16237	0.33437
ACAD11	1.89729	2.30323	2.15031	3.76649	3.48104	3.65095	ACAD11	-0.936145	-1.34193	-0.88955	-1.48927	-1.75227	-2.4635
HIST2H3A	2.54361	3.2662	2.72347	4.06168	4.07073	5.12561	HIST2H3A	-0.289825	-0.37896	-0.31639	-1.19408	-1.16258	-0.98884
RPS27L	2.29684	3.67324	3.34927	4.75152	4.72629	5.15716	RPS27L	-0.536595	0.02808	0.30941	-0.504235	-0.50702	-0.95729
SUPT6H	2.34577	3.016	3.00793	4.94611	4.71457	5.18084	SUPT6H	-0.487665	-0.62916	-0.03193	-0.309645	-0.51874	-0.93361
SND1	2.6075	3.28202	2.74621	4.96349	4.78983	5.54843	SND1	-0.225935	-0.36314	-0.29365	-0.292265	-0.44348	-0.56602
MARK2	3.15549	3.68698	3.00871	5.95993	5.61184	6.4102	MARK2	0.322055	0.04182	-0.03115	0.704175	0.37853	0.29575
DDX46	3.01962	3.74689	3.19506	5.60368	5.65446	6.43866	DDX46	0.186185	0.10173	0.1552	0.347925	0.42115	0.32421
TRMT10C	2.43279	3.25377	2.75412	4.63928	4.35278	4.98472	TRMT10C	-0.400645	-0.39139	-0.28574	-0.616475	-0.88053	-1.12973
BZW1	3.16471	3.85735	3.23273	5.31673	5.20754	6.2083	BZW1	0.331275	0.21219	0.19287	0.060975	-0.02577	0.09385
MON1B	4.31826	4.58091	2.24633	4.42401	5.03796	10.1226	MON1B	1.48483	0.93575	-0.79353	-0.831745	-0.19535	4.00815
DHX30	2.21564	3.05026	2.66544	4.30137	4.75049	5.19302	DHX30	-0.617795	-0.5949	-0.37442	-0.954385	-0.48282	-0.92143
EIF3M	3.15514	3.83414	3.45682	6.13717	6.04437	6.92465	EIF3M	0.321705	0.18898	0.41696	0.881415	0.81106	0.8102
FCRLA	2.56789	3.39412	2.82463	1.88905	5.19089	3.58776	FCRLA	-0.265545	-0.25104	-0.21523	-3.36671	-0.04242	-2.52669
RRAGA	2.30104	3.26938	2.2653	4.9724	4.72724	5.32316	RRAGA	-0.532395	-0.37578	-0.77456	-0.283355	-0.50607	-0.79129
CYFIP1	1.93754	1.98257	2.42414	4.50139	3.90945	4.61023	CYFIP1	-0.895895	-1.66259	-0.61572	-0.754365	-1.32386	-1.50422
NDUFAF7	2.56628	3.31064	2.66377	4.69433	4.90425	5.11772	NDUFAF7	-0.267155	-0.33452	-0.37609	-0.561425	-0.32906	-0.99673
COPS6	2.60484	3.56904	3.06303	5.5975	5.57691	6.17984	COPS6	-0.228595	-0.07612	0.02317	0.341745	0.3436	0.06539
HIST3H2A	2.01768	2.75987	2.48321	3.4882	3.90242	4.20947	HIST3H2A	-0.815755	-0.88529	-0.55665	-1.76756	-1.33089	-1.90498
MOB1B	3.26218	3.86152	3.6091	5.62303	5.42021	6.77226	MOB1B	0.428745	0.21636	0.56924	0.367275	0.1869	0.65781
KDM3B	2.91446	3.24487	3.18547	5.54215	4.96105	5.47172	KDM3B	0.081025	-0.40029	0.14561	0.286395	-0.27226	-0.64273
CHMP1B	2.31839	3.27992	2.84796	4.81369	5.04532	5.57084	CHMP1B	-0.515045	-0.36524	-0.1919	-0.442065	-0.18799	-0.54361
RRM2B	2.97769	6.33459	3.71425	5.71573	5.76276	7.2431	RRM2B	0.144255	2.68943	0.67439	0.459975	0.52945	1.12865
TRMT1L	2.59944	2.98392	3.70666	5.09088	4.17867	6.39468	TRMT1L	-0.233995	-0.66124	0.6668	-0.164875	-1.05464	0.28023
MRPL21	2.34838	3.24749	2.34681	4.24533	4.55091	5.44123	MRPL21	-0.485055	-0.39767	-0.69305	-1.01043	-0.6824	-0.67322
NUP54	2.965	3.55254	3.08348	5.2903	4.99721	6.05749	NUP54	0.131565	-0.09262	0.04362	0.034545	-0.2361	-0.05696
ATG9A	2.48402	4.51108	2.79738	6.42739	6.26158	8.17941	ATG9A	-0.349415	0.86592	-0.24248	1.17163	1.02827	2.06496
DGLUCY	3.13803	3.96516	3.32072	5.79528	6.28435	7.05856	DGLUCY	0.304595	0.32	0.28086	0.539525	1.05104	0.94411
MON2	2.65373	4.65272	3.98698	4.14774	4.99679	6.86504	MON2	-0.179705	1.00756	0.94712	-1.10802	-0.23652	0.75059
NUFIP2	3.44793	3.36099	2.86426	4.52509	6.49052	5.87558	NUFIP2	0.614495	-0.28417	-0.1756	-0.730665	1.25721	-0.23887
HDDC2	3.11457	3.8572	3.17705	5.63209	5.26594	6.47104	HDDC2	0.281135	0.21204	0.13719	0.376335	0.03263	0.35659
POGLUT3	1.1714	1.96691	1.22875	2.65727	3.13656	2.81748	POGLUT3	-1.66203	-1.67825	-1.81111	-2.59849	-2.09675	-3.29697
HEATR3	3.79267	3.21124	3.53996	3.88797	5.37022	6.75178	HEATR3	0.959235	-0.43392	0.5001	-1.36779	0.13691	0.63733
HDGFL2	2.49751	3.38172	2.98044	5.56212	5.18866	5.54532	HDGFL2	-0.335925	-0.26344	-0.05942	0.306365	-0.04465	-0.56913
DCXR	2.74387	3.36653	2.95484	5.38281	5.0012	6.24941	DCXR	-0.089565	-0.27863	-0.08502	0.127055	-0.23211	0.13496
WAPL	3.06539	3.4777	3.09566	4.90699	4.95828	6.46025	WAPL	0.231955	-0.16746	0.0558	-0.348765	-0.27503	0.3458
IRF2BP2	0.582732	2.22713	1.15262	2.91947	3.88692	3.98449	IRF2BP2	-2.2507	-1.41803	-1.88724	-2.33629	-1.34639	-2.12996
[truncated: 1,207 more rows]
