# Supplementary material for: Multiomic analysis reveals a key BCAT1 role in mTOR activation by B cell receptor and TLR9
Source: J Clin Invest. 2025 Sep 9;135(22):e186258. doi: 10.1172/JCI186258 (PMC12618069; doi:10.1172/JCI186258)
Supplement: Supplemental table 7 [file jci-135-186258-s045.xlsx]

## Sheet: related to Fig.6
Protein Id	Gene Symbol	Description	Group ID	Number of peptides	Collapsed	Parsimony	Untreated_Donor1 scaled	Untreated_Donor2 scaled	Untreated_Donor3 scaled	IgMCpG_Donor1 scaled	IgMCpG_Donor2 scaled	IgMCpG_Donor3 scaled	HBL1_1 scaled	HBL1_2 scaled	HBL1_3 scaled
sp|Q8N697|S15A4_HUMAN	SLC15A4	Solute carrier family 15 member 4 OS=Homo sapiens OX=9606 GN=SLC15A4 PE=1 SV=1	0	4	C	UR	12.1529	13.9692	14.532	12.5591	13.9203	10.9353	7.84958	6.83302	7.24855
sp|Q9NYV4|CDK12_HUMAN	CDK12	Cyclin-dependent kinase 12 OS=Homo sapiens OX=9606 GN=CDK12 PE=1 SV=2	1	7	C	UR	12.8839	11.8844	8.23641	9.42128	12.9914	16.2225	8.54736	9.65665	10.156
sp|A8MW92|P20L1_HUMAN	PHF20L1	PHD finger protein 20-like protein 1 OS=Homo sapiens OX=9606 GN=PHF20L1 PE=1 SV=2	1	2	C	UR	17.2017	15.2406	12.3231	11.341	11.2673	7.94242	8.78276	9.39735	6.50369
sp|P09769|FGR_HUMAN	FGR	Tyrosine-protein kinase Fgr OS=Homo sapiens OX=9606 GN=FGR PE=1 SV=2	1	15	C	UR	13.4072	15.7267	20.136	16.0134	13.3139	12.8107	2.71065	3.07251	2.80891
sp|P07948|LYN_HUMAN	LYN	Tyrosine-protein kinase Lyn OS=Homo sapiens OX=9606 GN=LYN PE=1 SV=3	1	31	C	UR	9.62441	10.981	11.5261	15.7048	15.1602	15.2547	7.16365	7.11218	7.47288
sp|P07948-2|LYN_HUMAN	LYN	Isoform 2 of Tyrosine-protein kinase Lyn OS=Homo sapiens OX=9606 GN=LYN	1	1	C	UR	9.76507	12.4399	11.4114	14.0843	11.997	16.1953	7.10013	8.07831	8.92859
tr|G3V5T9|G3V5T9_HUMAN	CDK2	Cyclin-dependent kinase 2 OS=Homo sapiens OX=9606 GN=CDK2 PE=1 SV=1	1	12	C	UR	5.12119	6.2287	7.55622	10.8995	9.4798	9.30935	17.27	17.5507	16.5846
sp|Q13188-2|STK3_HUMAN	STK3	Isoform 2 of Serine/threonine-protein kinase 3 OS=Homo sapiens OX=9606 GN=STK3	1	19	C	UR	9.65911	11.4932	11.7431	12.6469	12.2041	11.8668	10.3356	9.54188	10.5093
sp|Q13043|STK4_HUMAN	STK4	Serine/threonine-protein kinase 4 OS=Homo sapiens OX=9606 GN=STK4 PE=1 SV=2	1	25	C	UR	16.4126	14.8021	11.3147	9.63833	11.9974	13.8164	7.42866	7.4612	7.1286
tr|A0A024QZP7|A0A024QZP7_HUMAN	CDK1	Cell division cycle 2, G1 to S and G2 to M, isoform CRA_a OS=Homo sapiens OX=9606 GN=CDK1 PE=1 SV=1	1	17	C	UR	1.15902	1.10853	1.18781	0.964374	0.88285	0.818556	30.6475	33.3376	29.8938
sp|P06239-3|LCK_HUMAN	LCK	Isoform 3 of Tyrosine-protein kinase Lck OS=Homo sapiens OX=9606 GN=LCK	1	6	C	UR	13.6108	14.9696	16.7809	12.1475	12.5258	13.2659	5.58044	5.6121	5.50689
sp|P11802|CDK4_HUMAN	CDK4	Cyclin-dependent kinase 4 OS=Homo sapiens OX=9606 GN=CDK4 PE=1 SV=2	1	2	C	UR	3.73236	5.05993	5.20936	21.1184	16.7325	15.0205	12.2596	10.1787	10.6886
sp|P12931-2|SRC_HUMAN	SRC	Isoform 2 of Proto-oncogene tyrosine-protein kinase Src OS=Homo sapiens OX=9606 GN=SRC	1	10	C	UR	6.40928	7.88768	8.14209	20.5955	17.7958	17.6691	7.49989	6.57178	7.42888
tr|F6SF04|F6SF04_HUMAN	HCK	Tyrosine-protein kinase OS=Homo sapiens OX=9606 GN=HCK PE=1 SV=1	1	9	C	UR	7.83569	8.62097	9.90052	13.4767	11.4112	11.3406	13.0822	11.8616	12.4706
sp|Q00535|CDK5_HUMAN	CDK5	Cyclin-dependent-like kinase 5 OS=Homo sapiens OX=9606 GN=CDK5 PE=1 SV=3	1	5	C	UR	9.08932	10.1369	11.5035	10.4382	9.35969	10.2215	12.8121	12.6579	13.7809
sp|Q14004|CDK13_HUMAN	CDK13	Cyclin-dependent kinase 13 OS=Homo sapiens OX=9606 GN=CDK13 PE=1 SV=2	1	5	C	UR	12.385	12.7749	11.7605	12.22	14.2813	16.546	6.98454	6.06431	6.98341
sp|P51451|BLK_HUMAN	BLK	Tyrosine-protein kinase Blk OS=Homo sapiens OX=9606 GN=BLK PE=1 SV=3	1	9	C	UR	11.7906	12.8046	16.1081	12.3222	11.2052	10.3649	8.41965	8.23508	8.74962
sp|P06241|FYN_HUMAN	FYN	Tyrosine-protein kinase Fyn OS=Homo sapiens OX=9606 GN=FYN PE=1 SV=3	1	2	C	UR	12.5608	13.2781	19.0925	17.5035	16.3242	12.8902	2.70373	3.07133	2.5756
sp|O94921|CDK14_HUMAN	CDK14	Cyclin-dependent kinase 14 OS=Homo sapiens OX=9606 GN=CDK14 PE=1 SV=3	1	3	C	UR	12.4224	12.5695	11.9953	12.7273	11.194	11.4596	9.50895	8.62394	9.49894
sp|Q00534|CDK6_HUMAN	CDK6	Cyclin-dependent kinase 6 OS=Homo sapiens OX=9606 GN=CDK6 PE=1 SV=1	1	2	C	UR	1.75153	1.68928	2.05542	10.9668	9.88001	9.76214	20.6811	20.0666	23.1471
sp|P50750-2|CDK9_HUMAN	CDK9	Isoform 2 of Cyclin-dependent kinase 9 OS=Homo sapiens OX=9606 GN=CDK9	1	4	C	UR	7.15628	7.12519	8.03227	10.8485	9.72474	9.80736	16.5535	14.4468	16.3053
sp|Q00536-2|CDK16_HUMAN	CDK16	Isoform 2 of Cyclin-dependent kinase 16 OS=Homo sapiens OX=9606 GN=CDK16	1	3	C	UR	10.0513	10.2213	12.3316	12.0918	11.997	11.4658	11.1684	9.17375	11.499
sp|P36578|RL4_HUMAN	RPL4	60S ribosomal protein L4 OS=Homo sapiens OX=9606 GN=RPL4 PE=1 SV=5	2	41	C	UR	6.24369	4.25839	4.81653	11.708	14.0657	19.1168	14.4691	13.2092	12.1125
sp|O76031|CLPX_HUMAN	CLPX	ATP-dependent Clp protease ATP-binding subunit clpX-like, mitochondrial OS=Homo sapiens OX=9606 GN=CLPX PE=1 SV=2	3	15	C	UR	5.77753	6.10782	6.11463	11.5181	11.3843	11.8509	15.4261	16.4103	15.4104
sp|Q9BTD8|RBM42_HUMAN	RBM42	RNA-binding protein 42 OS=Homo sapiens OX=9606 GN=RBM42 PE=1 SV=1	4	7	C	UR	15.073	14.0354	11.1386	8.71463	10.8078	12.7882	8.9107	9.60822	8.92343
sp|Q9P258|RCC2_HUMAN	RCC2	Protein RCC2 OS=Homo sapiens OX=9606 GN=RCC2 PE=1 SV=2	5	34	C	UR	10.8131	10.797	13.9121	10.1637	8.98914	8.50303	11.6667	12.3788	12.7765
sp|P55036|PSMD4_HUMAN	PSMD4	26S proteasome non-ATPase regulatory subunit 4 OS=Homo sapiens OX=9606 GN=PSMD4 PE=1 SV=1	6	12	C	UR	9.58861	10.4994	9.58318	12.2531	13.2442	13.0683	10.6014	10.9451	10.2167
sp|Q99755|PI51A_HUMAN	PIP5K1A	Phosphatidylinositol 4-phosphate 5-kinase type-1 alpha OS=Homo sapiens OX=9606 GN=PIP5K1A PE=1 SV=1	6	2	C	UR	11.7941	10.0246	8.57261	11.6556	12.5472	12.0023	11.7271	11.148	10.5285
sp|O60331-3|PI51C_HUMAN	PIP5K1C	Isoform 3 of Phosphatidylinositol 4-phosphate 5-kinase type-1 gamma OS=Homo sapiens OX=9606 GN=PIP5K1C	6	3	C	UR	13.6769	12.0653	15.4569	14.9012	11.8456	11.4566	7.17686	6.3166	7.10411
sp|Q6P2E9|EDC4_HUMAN	EDC4	Enhancer of mRNA-decapping protein 4 OS=Homo sapiens OX=9606 GN=EDC4 PE=1 SV=1	7	27	C	UR	9.91764	10.2746	9.66654	9.8652	10.1495	10.8761	13.4913	13.4028	12.3563
sp|Q9UNF1|MAGD2_HUMAN	MAGED2	Melanoma-associated antigen D2 OS=Homo sapiens OX=9606 GN=MAGED2 PE=1 SV=2	8	14	C	UR	10.7957	9.07962	7.66624	8.69769	9.59262	10.9365	15.5577	14.2775	13.3964
sp|Q9Y5V3-2|MAGD1_HUMAN	MAGED1	Isoform 2 of Melanoma-associated antigen D1 OS=Homo sapiens OX=9606 GN=MAGED1	8	3	C	UR	5.45443	5.80298	7.04537	9.02571	8.69229	9.81691	18.8557	17.4099	17.8968
sp|O15357|SHIP2_HUMAN	INPPL1	Phosphatidylinositol 3,4,5-trisphosphate 5-phosphatase 2 OS=Homo sapiens OX=9606 GN=INPPL1 PE=1 SV=2	9	19	C	UR	8.72797	9.47421	10.4369	9.40826	8.61571	8.12174	15.8121	14.4114	14.9917
sp|Q92835|SHIP1_HUMAN	INPP5D	Phosphatidylinositol 3,4,5-trisphosphate 5-phosphatase 1 OS=Homo sapiens OX=9606 GN=INPP5D PE=1 SV=2	9	57	C	UR	13.8132	13.1863	14.0711	8.99259	9.3095	9.65565	10.2874	10.2505	10.4337
sp|Q9H9Y2|RPF1_HUMAN	RPF1	Ribosome production factor 1 OS=Homo sapiens OX=9606 GN=RPF1 PE=1 SV=2	10	2	C	UR	8.8935	7.83403	5.67109	12.9029	15.0059	19.2463	10.488	10.11	9.84825
sp|P30260-2|CDC27_HUMAN	CDC27	Isoform 2 of Cell division cycle protein 27 homolog OS=Homo sapiens OX=9606 GN=CDC27	11	7	C	UR	7.35555	7.61536	8.41985	11.2787	9.98539	8.91463	15.9212	14.7581	15.7512
sp|Q92608|DOCK2_HUMAN	DOCK2	Dedicator of cytokinesis protein 2 OS=Homo sapiens OX=9606 GN=DOCK2 PE=1 SV=2	12	72	C	UR	11.8814	13.365	17.0967	14.6363	12.9265	12.2036	6.00792	5.72572	6.15683
sp|P02786|TFR1_HUMAN	TFRC	Transferrin receptor protein 1 OS=Homo sapiens OX=9606 GN=TFRC PE=1 SV=2	13	47	C	UR	1.35341	1.59951	1.67604	9.21097	7.92111	7.80753	24.2086	24.8404	21.3824
sp|P07954|FUMH_HUMAN	FH	Fumarate hydratase, mitochondrial OS=Homo sapiens OX=9606 GN=FH PE=1 SV=3	14	36	C	UR	11.3621	12.4079	13.0261	10.6378	11.3545	11.4254	9.5282	10.1581	10.0999
sp|O94826|TOM70_HUMAN	TOMM70	Mitochondrial import receptor subunit TOM70 OS=Homo sapiens OX=9606 GN=TOMM70 PE=1 SV=1	15	30	C	UR	8.08937	9.0135	7.89612	10.1052	10.8284	11.0202	14.3238	13.7527	14.9707
sp|P23381|SYWC_HUMAN	WARS	Tryptophan--tRNA ligase, cytoplasmic OS=Homo sapiens OX=9606 GN=WARS PE=1 SV=2	16	35	C	UR	8.50355	8.34782	9.32187	14.0676	13.2303	13.0384	11.4253	11.6384	10.4266
sp|Q96C19|EFHD2_HUMAN	EFHD2	EF-hand domain-containing protein D2 OS=Homo sapiens OX=9606 GN=EFHD2 PE=1 SV=1	17	12	C	UR	13.2368	14.3774	15.3764	12.5427	12.074	11.4215	7.13391	6.38165	7.45562
sp|Q9Y3B7|RM11_HUMAN	MRPL11	39S ribosomal protein L11, mitochondrial OS=Homo sapiens OX=9606 GN=MRPL11 PE=1 SV=1	18	10	C	UR	14.0126	12.6211	10.8245	11.2193	12.7949	11.3083	8.34373	9.23638	9.63909
tr|A0A0G2JIW1|A0A0G2JIW1_HUMAN	HSPA1B	Heat shock 70 kDa protein 1B OS=Homo sapiens OX=9606 GN=HSPA1B PE=1 SV=1	19	52	C	UR	16.2082	16.4205	16.0382	15.6485	14.3311	15.9399	1.83709	1.60883	1.9677
sp|P11021|BIP_HUMAN	HSPA5	Endoplasmic reticulum chaperone BiP OS=Homo sapiens OX=9606 GN=HSPA5 PE=1 SV=2	19	112	C	UR	9.53443	8.37201	7.89906	9.33109	10.5067	11.4379	13.6682	16.177	13.0737
sp|P11142|HSP7C_HUMAN	HSPA8	Heat shock cognate 71 kDa protein OS=Homo sapiens OX=9606 GN=HSPA8 PE=1 SV=1	19	168	C	UR	9.33792	8.65887	8.40182	11.3102	12.3292	14.098	11.3521	12.8128	11.6991
tr|C9J0Q5|C9J0Q5_HUMAN	NCOR2	Nuclear receptor corepressor 2 OS=Homo sapiens OX=9606 GN=NCOR2 PE=1 SV=2	20	2	C	UR	17.1632	10.8217	9.34489	11.8871	18.3291	22.4252	3.02555	2.94212	4.06115
sp|O75326|SEM7A_HUMAN	SEMA7A	Semaphorin-7A OS=Homo sapiens OX=9606 GN=SEMA7A PE=1 SV=1	21	8	C	UR	4.55211	5.01997	4.5923	21.7657	22.1996	20.4646	7.54883	6.77212	7.08477
sp|Q7L2E3-2|DHX30_HUMAN	DHX30	Isoform 2 of ATP-dependent RNA helicase DHX30 OS=Homo sapiens OX=9606 GN=DHX30	22	34	C	UR	6.0941	6.33438	7.58237	13.8868	12.6519	12.3069	13.4532	13.1893	14.5011
sp|Q8IYS1|P20D2_HUMAN	PM20D2	Peptidase M20 domain-containing protein 2 OS=Homo sapiens OX=9606 GN=PM20D2 PE=1 SV=2	23	9	C	UR	6.18122	6.57776	7.6763	6.55848	6.40691	5.59982	19.9632	20.735	20.3013
sp|O15269|SPTC1_HUMAN	SPTLC1	Serine palmitoyltransferase 1 OS=Homo sapiens OX=9606 GN=SPTLC1 PE=1 SV=1	24	3	C	UR	4.99218	6.44805	5.63083	12.8284	12.1196	11.3935	15.7682	14.0836	16.7357
sp|Q14008-3|CKAP5_HUMAN	CKAP5	Isoform 3 of Cytoskeleton-associated protein 5 OS=Homo sapiens OX=9606 GN=CKAP5	25	62	C	UR	7.02217	6.56662	7.40448	9.62274	9.46935	9.68143	16.6851	17.1641	16.3839
sp|P31948-2|STIP1_HUMAN	STIP1	Isoform 2 of Stress-induced-phosphoprotein 1 OS=Homo sapiens OX=9606 GN=STIP1	26	52	C	UR	15.8764	11.4175	7.77004	7.69681	11.0425	13.0355	10.0845	12.1404	10.9363
sp|P50502|F10A1_HUMAN	ST13	Hsc70-interacting protein OS=Homo sapiens OX=9606 GN=ST13 PE=1 SV=2	26	31	C	UR	10.0948	9.09139	7.35363	8.81203	10.5175	11.4046	14.5526	15.6746	12.4987
sp|Q13423|NNTM_HUMAN	NNT	NAD(P) transhydrogenase, mitochondrial OS=Homo sapiens OX=9606 GN=NNT PE=1 SV=3	27	46	C	UR	12.1949	15.2785	15.1982	10.8327	12.0507	12.0629	7.06504	7.68872	7.62841
sp|Q68DK7|MSL1_HUMAN	MSL1	Male-specific lethal 1 homolog OS=Homo sapiens OX=9606 GN=MSL1 PE=1 SV=3	28	4	C	UR	14.4768	13.6773	9.70367	9.51394	11.7494	14.0172	8.07748	9.71368	9.07053
sp|O95273|CCDB1_HUMAN	CCNDBP1	Cyclin-D1-binding protein 1 OS=Homo sapiens OX=9606 GN=CCNDBP1 PE=1 SV=2	29	1	C	UR	8.74624	10.0509	8.40261	11.3664	11.8427	14.1753	12.151	11.5024	11.7625
sp|Q14498|RBM39_HUMAN	RBM39	RNA-binding protein 39 OS=Homo sapiens OX=9606 GN=RBM39 PE=1 SV=2	30	34	C	UR	9.21016	9.70623	10.2776	11.7938	11.6411	11.2922	11.6377	11.7307	12.7105
sp|Q86U06|RBM23_HUMAN	RBM23	Probable RNA-binding protein 23 OS=Homo sapiens OX=9606 GN=RBM23 PE=1 SV=1	30	3	C	UR	7.9694	9.23779	9.21023	16.829	15.3699	13.846	9.4294	8.88417	9.22409
sp|P26641-2|EF1G_HUMAN	EEF1G	Isoform 2 of Elongation factor 1-gamma OS=Homo sapiens OX=9606 GN=EEF1G	31	59	C	UR	7.30466	7.3289	7.26206	10.8747	10.8568	11.3122	15.4713	15.3871	14.2023
sp|P20810-6|ICAL_HUMAN	CAST	Isoform 6 of Calpastatin OS=Homo sapiens OX=9606 GN=CAST	32	14	C	UR	22.3249	15.3639	7.85802	13.8929	11.322	11.141	5.69813	6.13646	6.26262
sp|Q96D96|HVCN1_HUMAN	HVCN1	Voltage-gated hydrogen channel 1 OS=Homo sapiens OX=9606 GN=HVCN1 PE=1 SV=1	33	6	C	UR	13.5203	15.04	14.5597	12.1546	11.8864	11.7216	7.3632	6.33454	7.41954
sp|Q7Z6J4|FGD2_HUMAN	FGD2	FYVE, RhoGEF and PH domain-containing protein 2 OS=Homo sapiens OX=9606 GN=FGD2 PE=1 SV=1	34	23	C	UR	12.3073	12.7216	16.0314	12.2479	11.4534	11.0822	8.14295	7.74268	8.27062
tr|A0A0A0MTH9|A0A0A0MTH9_HUMAN	BTAF1	TATA-binding protein-associated factor 172 OS=Homo sapiens OX=9606 GN=BTAF1 PE=1 SV=1	35	21	C	UR	4.19001	5.3618	6.56546	11.4867	10.0458	9.42082	17.6112	16.9313	18.3869
tr|G5E977|G5E977_HUMAN	NAPRT	Nicotinate phosphoribosyltransferase domain containing 1, isoform CRA_d OS=Homo sapiens OX=9606 GN=NAPRT PE=1 SV=1	36	9	C	UR	12.7024	12.046	13.4412	9.76336	8.96363	8.63	11.4466	11.2739	11.7329
sp|Q01831|XPC_HUMAN	XPC	DNA repair protein complementing XP-C cells OS=Homo sapiens OX=9606 GN=XPC PE=1 SV=4	37	4	C	UR	18.2841	16.7779	13.779	9.81015	10.6291	11.1269	5.96111	6.29379	7.33797
sp|P30154-2|2AAB_HUMAN	PPP2R1B	Isoform 2 of Serine/threonine-protein phosphatase 2A 65 kDa regulatory subunit A beta isoform OS=Homo sapiens OX=9606 GN=PPP2R1B	38	15	C	UR	7.13363	8.19683	7.73279	11.1714	11.943	11.7942	15.5024	12.658	13.8678
sp|P30153|2AAA_HUMAN	PPP2R1A	Serine/threonine-protein phosphatase 2A 65 kDa regulatory subunit A alpha isoform OS=Homo sapiens OX=9606 GN=PPP2R1A PE=1 SV=4	38	28	C	UR	8.79088	9.02614	11.3219	10.0152	9.0178	9.437	13.4561	15.1747	13.7603
sp|Q7Z5L9|I2BP2_HUMAN	IRF2BP2	Interferon regulatory factor 2-binding protein 2 OS=Homo sapiens OX=9606 GN=IRF2BP2 PE=1 SV=2	39	3	C	UR	18.2714	13.0259	8.47937	7.23132	10.8966	17.3491	8.65094	8.92296	7.17247
sp|Q96P48|ARAP1_HUMAN	ARAP1	Arf-GAP with Rho-GAP domain, ANK repeat and PH domain-containing protein 1 OS=Homo sapiens OX=9606 GN=ARAP1 PE=1 SV=3	40	16	C	UR	12.5461	14.7327	16.4186	13.4256	12.2029	12.8208	6.0684	5.83392	5.95096
sp|Q99733-2|NP1L4_HUMAN	NAP1L4	Isoform 2 of Nucleosome assembly protein 1-like 4 OS=Homo sapiens OX=9606 GN=NAP1L4	41	17	C	UR	14.6267	13.7534	9.64473	7.88257	9.17191	10.1854	12.3815	11.8196	10.5342
sp|P55209|NP1L1_HUMAN	NAP1L1	Nucleosome assembly protein 1-like 1 OS=Homo sapiens OX=9606 GN=NAP1L1 PE=1 SV=1	41	35	C	UR	4.92508	5.15801	5.19775	13.3052	13.6855	14.1978	14.7973	16.8754	11.8579
tr|B7Z9C2|B7Z9C2_HUMAN	NAP1L1	cDNA FLJ58569, highly similar to Nucleosome assembly protein 1-like 1 OS=Homo sapiens OX=9606 GN=NAP1L1 PE=1 SV=1	41	2	C	UR	5.49431	7.8431	3.00388	16.2	19.9627	21.4986	10.2059	6.85664	8.93494
sp|Q03252|LMNB2_HUMAN	LMNB2	Lamin-B2 OS=Homo sapiens OX=9606 GN=LMNB2 PE=1 SV=4	42	53	C	UR	19.7949	19.8968	17.2607	9.41282	10.5699	11.6313	3.67167	3.85819	3.90371
sp|P20700|LMNB1_HUMAN	LMNB1	Lamin-B1 OS=Homo sapiens OX=9606 GN=LMNB1 PE=1 SV=2	42	92	C	UR	19.246	19.6671	14.6408	10.147	11.302	11.3336	4.31691	4.51266	4.83382
sp|P02545|LMNA_HUMAN	LMNA	Prelamin-A/C OS=Homo sapiens OX=9606 GN=LMNA PE=1 SV=1	42	22	C	UR	21.6343	18.438	12.8333	10.772	13.3643	14.5766	3.15684	2.40049	2.82411
sp|P19338|NUCL_HUMAN	NCL	Nucleolin OS=Homo sapiens OX=9606 GN=NCL PE=1 SV=3	43	146	C	UR	12.5833	12.3242	9.34114	9.53024	11.3062	11.5532	11.1341	12.1634	10.0643
sp|Q7KZF4|SND1_HUMAN	SND1	Staphylococcal nuclease domain-containing protein 1 OS=Homo sapiens OX=9606 GN=SND1 PE=1 SV=1	44	69	C	UR	7.04149	7.18469	6.95732	8.75612	8.88857	9.09073	17.7727	17.3877	16.9207
tr|E7EPT4|E7EPT4_HUMAN	NDUFV2	NADH dehydrogenase [ubiquinone] flavoprotein 2, mitochondrial OS=Homo sapiens OX=9606 GN=NDUFV2 PE=1 SV=1	45	15	C	UR	15.1031	14.2741	11.9914	11.6778	13.6705	12.4769	6.42294	6.84521	7.53815
sp|Q8N201|INT1_HUMAN	INTS1	Integrator complex subunit 1 OS=Homo sapiens OX=9606 GN=INTS1 PE=1 SV=2	46	11	C	UR	7.18333	7.8669	10.4139	10.5731	9.12637	7.78552	14.2548	15.4663	17.3299
sp|O00330|ODPX_HUMAN	PDHX	Pyruvate dehydrogenase protein X component, mitochondrial OS=Homo sapiens OX=9606 GN=PDHX PE=1 SV=3	47	14	C	UR	15.2278	14.6566	11.4291	9.97138	11.6686	11.6499	8.62862	8.47408	8.29397
sp|P13995|MTDC_HUMAN	MTHFD2	Bifunctional methylenetetrahydrofolate dehydrogenase/cyclohydrolase, mitochondrial OS=Homo sapiens OX=9606 GN=MTHFD2 PE=1 SV=2	48	12	C	UR	2.10458	2.50977	2.01789	11.2979	11.4284	12.0067	18.8525	19.1076	20.6747
sp|Q96F24|NRBF2_HUMAN	NRBF2	Nuclear receptor-binding factor 2 OS=Homo sapiens OX=9606 GN=NRBF2 PE=1 SV=1	49	4	C	UR	10.7798	12.797	8.39609	10.7921	11.6608	11.1634	11.7388	11.8371	10.835
sp|P17858|PFKAL_HUMAN	PFKL	ATP-dependent 6-phosphofructokinase, liver type OS=Homo sapiens OX=9606 GN=PFKL PE=1 SV=6	50	31	C	UR	12.7596	13.6149	18.2181	12.2424	11.0139	9.9817	7.27578	7.39499	7.49863
sp|Q01813|PFKAP_HUMAN	PFKP	ATP-dependent 6-phosphofructokinase, platelet type OS=Homo sapiens OX=9606 GN=PFKP PE=1 SV=2	50	39	C	UR	7.35849	8.11189	8.63701	8.9689	8.58471	7.95457	17.3168	16.5883	16.4794
tr|A0A2R8Y891|A0A2R8Y891_HUMAN	PFKM	ATP-dependent 6-phosphofructokinase OS=Homo sapiens OX=9606 GN=PFKM PE=1 SV=1	50	35	C	UR	5.69143	6.41589	6.7889	9.18915	8.12738	7.96653	19.1647	18.0106	18.6455
sp|Q00577|PURA_HUMAN	PURA	Transcriptional activator protein Pur-alpha OS=Homo sapiens OX=9606 GN=PURA PE=1 SV=2	51	9	C	UR	16.0937	15.4273	16.0665	12.6263	12.286	12.9713	4.82626	4.73935	4.96341
sp|Q96QR8|PURB_HUMAN	PURB	Transcriptional activator protein Pur-beta OS=Homo sapiens OX=9606 GN=PURB PE=1 SV=3	51	4	C	UR	13.7977	13.9427	16.1645	15.1297	14.1828	13.9073	4.16564	4.0673	4.64228
sp|P13796|PLSL_HUMAN	LCP1	Plastin-2 OS=Homo sapiens OX=9606 GN=LCP1 PE=1 SV=6	52	184	C	UR	12.1358	13.2988	14.4761	12.4309	11.9546	11.474	8.11782	8.12349	7.98861
sp|Q9HC38-2|GLOD4_HUMAN	GLOD4	Isoform 2 of Glyoxalase domain-containing protein 4 OS=Homo sapiens OX=9606 GN=GLOD4	53	41	C	UR	18.1098	19.3886	16.8774	11.0842	11.8545	12.663	3.30729	3.50286	3.21218
sp|Q14980|NUMA1_HUMAN	NUMA1	Nuclear mitotic apparatus protein 1 OS=Homo sapiens OX=9606 GN=NUMA1 PE=1 SV=2	54	61	C	UR	23.2162	17.3235	14.6456	8.32831	9.63343	10.5169	5.34356	5.52906	5.46334
sp|Q14980-2|NUMA1_HUMAN	NUMA1	Isoform 2 of Nuclear mitotic apparatus protein 1 OS=Homo sapiens OX=9606 GN=NUMA1	54	1	C	UR	22.3822	15.4232	10.6183	6.57301	8.98626	9.98213	8.97736	8.55957	8.49795
sp|Q9UBQ7|GRHPR_HUMAN	GRHPR	Glyoxylate reductase/hydroxypyruvate reductase OS=Homo sapiens OX=9606 GN=GRHPR PE=1 SV=1	55	30	C	UR	8.46062	8.50838	10.4006	7.93673	7.40352	7.00226	15.8213	16.9775	17.4891
sp|P29374|ARI4A_HUMAN	ARID4A	AT-rich interactive domain-containing protein 4A OS=Homo sapiens OX=9606 GN=ARID4A PE=1 SV=3	56	11	C	UR	13.7146	16.3747	15.1798	11.0053	11.6932	10.3995	7.25541	6.53455	7.84285
sp|Q9Y277-2|VDAC3_HUMAN	VDAC3	Isoform 2 of Voltage-dependent anion-selective channel protein 3 OS=Homo sapiens OX=9606 GN=VDAC3	57	16	C	UR	8.57881	10.6203	11.6068	11.6948	11.0004	10.9262	12.1481	11.8173	11.6072
sp|P21796|VDAC1_HUMAN	VDAC1	Voltage-dependent anion-selective channel protein 1 OS=Homo sapiens OX=9606 GN=VDAC1 PE=1 SV=2	57	60	C	UR	8.53678	10.2951	10.8677	11.4471	11.4609	10.7275	12.6082	11.8114	12.2454
sp|O43395|PRPF3_HUMAN	PRPF3	U4/U6 small nuclear ribonucleoprotein Prp3 OS=Homo sapiens OX=9606 GN=PRPF3 PE=1 SV=2	58	19	C	UR	10.6201	10.5728	8.60328	9.92904	12.3904	12.9294	11.0252	12.6122	11.3176
sp|O95671|ASML_HUMAN	ASMTL	N-acetylserotonin O-methyltransferase-like protein OS=Homo sapiens OX=9606 GN=ASMTL PE=1 SV=3	59	9	C	UR	8.11557	9.04029	10.9799	11.6193	10.0752	10.3559	12.7488	13.9894	13.0757
tr|A0A0A0MRJ7|A0A0A0MRJ7_HUMAN	F5	Coagulation factor V OS=Homo sapiens OX=9606 GN=F5 PE=1 SV=1	60	11	C	UR	14.8063	15.2489	15.8971	5.72503	5.25224	5.15688	12.8107	11.6586	13.4442
sp|Q12888-2|TP53B_HUMAN	TP53BP1	Isoform 2 of TP53-binding protein 1 OS=Homo sapiens OX=9606 GN=TP53BP1	61	46	C	UR	13.37	13.0071	10.989	10.3247	12.2581	12.9505	8.85707	9.39132	8.85225
sp|Q9H0R6|GATA_HUMAN	QRSL1	Glutamyl-tRNA(Gln) amidotransferase subunit A, mitochondrial OS=Homo sapiens OX=9606 GN=QRSL1 PE=1 SV=2	62	9	C	UR	10.8645	11.2032	9.87367	10.7322	12.7259	12.7396	10.1972	10.8622	10.8015
sp|Q6DN12|MCTP2_HUMAN	MCTP2	Multiple C2 and transmembrane domain-containing protein 2 OS=Homo sapiens OX=9606 GN=MCTP2 PE=1 SV=3	63	10	C	UR	4.1393	4.85023	4.91363	5.67072	5.88504	5.52238	23.4256	22.2539	23.3392
sp|Q8NFC6|BD1L1_HUMAN	BOD1L1	Biorientation of chromosomes in cell division protein 1-like 1 OS=Homo sapiens OX=9606 GN=BOD1L1 PE=1 SV=2	64	22	C	UR	20.511	15.7751	11.7706	9.23334	11.3148	11.4101	6.11594	6.87768	6.99144
sp|Q96IK1|BOD1_HUMAN	BOD1	Biorientation of chromosomes in cell division protein 1 OS=Homo sapiens OX=9606 GN=BOD1 PE=1 SV=2	64	1	C	UR	13.7793	14.7455	9.84198	12.4372	12.4331	14.2933	6.3547	7.49334	8.62159
sp|Q92673|SORL_HUMAN	SORL1	Sortilin-related receptor OS=Homo sapiens OX=9606 GN=SORL1 PE=1 SV=2	65	12	C	UR	9.59924	12.6863	12.232	8.62834	8.42711	7.92426	13.6176	13.0293	13.8558
sp|O95782|AP2A1_HUMAN	AP2A1	AP-2 complex subunit alpha-1 OS=Homo sapiens OX=9606 GN=AP2A1 PE=1 SV=3	66	38	C	UR	8.81433	9.5403	11.3154	10.9794	10.1887	9.51585	13.1542	12.6936	13.7982
sp|O94973-2|AP2A2_HUMAN	AP2A2	Isoform 2 of AP-2 complex subunit alpha-2 OS=Homo sapiens OX=9606 GN=AP2A2	66	15	C	UR	7.17504	8.56805	10.9882	13.0499	10.2851	9.04914	14.5159	12.4515	13.9173
sp|O15382|BCAT2_HUMAN	BCAT2	Branched-chain-amino-acid aminotransferase, mitochondrial OS=Homo sapiens OX=9606 GN=BCAT2 PE=1 SV=2	67	17	C	UR	13.8651	14.3298	17.1264	12.9162	11.4711	10.7321	6.10636	6.79198	6.66095
sp|Q9UH73|COE1_HUMAN	EBF1	Transcription factor COE1 OS=Homo sapiens OX=9606 GN=EBF1 PE=1 SV=2	68	10	C	UR	8.56313	9.29067	10.3933	16.252	15.2017	15.022	8.56931	7.85542	8.85247
sp|Q9UBV2|SE1L1_HUMAN	SEL1L	Protein sel-1 homolog 1 OS=Homo sapiens OX=9606 GN=SEL1L PE=1 SV=3	69	8	C	UR	5.49674	5.97519	5.59137	8.38701	8.64139	8.58474	19.2265	19.2775	18.8196
sp|P30038|AL4A1_HUMAN	ALDH4A1	Delta-1-pyrroline-5-carboxylate dehydrogenase, mitochondrial OS=Homo sapiens OX=9606 GN=ALDH4A1 PE=1 SV=3	70	12	C	UR	13.1618	12.9381	12.1151	10.5771	11.6952	12.0812	8.86299	9.35222	9.21636
sp|O60784-2|TOM1_HUMAN	TOM1	Isoform 2 of Target of Myb protein 1 OS=Homo sapiens OX=9606 GN=TOM1	71	8	C	UR	12.1665	13.1215	12.7959	9.29854	10.5247	10.8393	10.6868	10.6107	9.95604
sp|P12270|TPR_HUMAN	TPR	Nucleoprotein TPR OS=Homo sapiens OX=9606 GN=TPR PE=1 SV=3	72	65	C	UR	21.4504	17.4648	11.5375	7.50513	9.98491	12.1362	6.20766	6.84162	6.87174
sp|Q15154|PCM1_HUMAN	PCM1	Pericentriolar material 1 protein OS=Homo sapiens OX=9606 GN=PCM1 PE=1 SV=5	72	15	C	UR	6.06518	6.35732	6.06128	10.0743	9.75826	10.2487	16.8454	17.5802	17.0094
sp|Q969T9|WBP2_HUMAN	WBP2	WW domain-binding protein 2 OS=Homo sapiens OX=9606 GN=WBP2 PE=1 SV=1	73	6	C	UR	10.5412	11.149	10.7635	10.7641	10.5667	10.7987	11.539	12.4704	11.4074
sp|P55263|ADK_HUMAN	ADK	Adenosine kinase OS=Homo sapiens OX=9606 GN=ADK PE=1 SV=2	74	21	C	UR	15.5129	16.2325	19.5213	11.8272	11.9754	11.1299	4.61584	4.53003	4.65491
sp|Q08211|DHX9_HUMAN	DHX9	ATP-dependent RNA helicase A OS=Homo sapiens OX=9606 GN=DHX9 PE=1 SV=4	75	93	C	UR	7.28973	8.71173	10.5039	13.5731	12.0909	11.3252	12.6143	11.202	12.6891
tr|H7C2N1|H7C2N1_HUMAN	PTMA	Prothymosin alpha (Fragment) OS=Homo sapiens OX=9606 GN=PTMA PE=1 SV=1	76	8	C	UR	16.0424	16.1717	11.393	9.62199	11.5139	11.147	8.26229	9.06421	6.78348
sp|Q9UQ90|SPG7_HUMAN	SPG7	Paraplegin OS=Homo sapiens OX=9606 GN=SPG7 PE=1 SV=2	77	8	C	UR	10.3088	11.7034	12.4745	10.9459	11.1416	10.7829	11.2816	9.76506	11.5962
sp|Q9NW82|WDR70_HUMAN	WDR70	WD repeat-containing protein 70 OS=Homo sapiens OX=9606 GN=WDR70 PE=1 SV=1	78	10	C	UR	15.0235	14.6644	12.507	11.6705	12.543	13.8891	6.56874	7.08177	6.05202
sp|Q9NPJ8-3|NXT2_HUMAN	NXT2	Isoform 3 of NTF2-related export protein 2 OS=Homo sapiens OX=9606 GN=NXT2	79	7	C	UR	4.28087	4.25387	5.1098	5.42235	4.78986	3.69517	24.7587	22.6806	25.0088
sp|Q9UKK6|NXT1_HUMAN	NXT1	NTF2-related export protein 1 OS=Homo sapiens OX=9606 GN=NXT1 PE=1 SV=1	79	1	C	UR	16.3562	13.8385	13.7288	11.816	13.3763	12.9902	7.58479	5.26716	5.04206
sp|P11586|C1TC_HUMAN	MTHFD1	C-1-tetrahydrofolate synthase, cytoplasmic OS=Homo sapiens OX=9606 GN=MTHFD1 PE=1 SV=3	80	74	C	UR	7.41987	7.64319	8.49536	7.25679	7.42964	7.31486	17.4871	19.1069	17.8463
tr|B7ZM99|B7ZM99_HUMAN	MTHFD1L	MTHFD1L protein OS=Homo sapiens OX=9606 GN=MTHFD1L PE=1 SV=1	80	21	C	UR	3.46948	3.72914	3.90539	16.0659	14.9038	15.4789	13.6258	14.2145	14.6071
sp|Q8WUM4|PDC6I_HUMAN	PDCD6IP	Programmed cell death 6-interacting protein OS=Homo sapiens OX=9606 GN=PDCD6IP PE=1 SV=1	81	62	C	UR	14.2906	14.6778	13.4031	9.50569	11.3202	11.7965	8.30593	8.45268	8.24756
tr|C9JRZ6|C9JRZ6_HUMAN	CHCHD3	MICOS complex subunit OS=Homo sapiens OX=9606 GN=CHCHD3 PE=1 SV=2	82	15	C	UR	10.5836	12.5781	8.64529	11.878	14.7455	15.2573	9.23443	8.58462	8.49313
sp|Q96T51|RUFY1_HUMAN	RUFY1	RUN and FYVE domain-containing protein 1 OS=Homo sapiens OX=9606 GN=RUFY1 PE=1 SV=2	83	21	C	UR	15.8956	15.883	13.8309	12.2523	13.1704	14.4556	4.91674	4.70189	4.89368
sp|P54578|UBP14_HUMAN	USP14	Ubiquitin carboxyl-terminal hydrolase 14 OS=Homo sapiens OX=9606 GN=USP14 PE=1 SV=3	83	24	C	UR	10.924	11.6975	12.9003	12.669	12.7732	11.6606	9.36198	8.69087	9.32244
sp|Q7L099-3|RUFY3_HUMAN	RUFY3	Isoform 3 of Protein RUFY3 OS=Homo sapiens OX=9606 GN=RUFY3	83	1	C	UR	5.97997	6.04209	7.04483	12.141	10.8123	10.1562	15.4155	15.3703	17.0378
sp|O94906|PRP6_HUMAN	PRPF6	Pre-mRNA-processing factor 6 OS=Homo sapiens OX=9606 GN=PRPF6 PE=1 SV=1	84	29	C	UR	9.45783	9.16187	10.3398	10.395	10.5237	10.901	13.0118	12.4282	13.7808
sp|Q9NR33|DPOE4_HUMAN	POLE4	DNA polymerase epsilon subunit 4 OS=Homo sapiens OX=9606 GN=POLE4 PE=1 SV=2	85	4	C	UR	9.77578	10.5573	7.84278	11.7706	11.5442	9.56378	12.6841	13.3456	12.9159
sp|P35232|PHB_HUMAN	PHB	Prohibitin OS=Homo sapiens OX=9606 GN=PHB PE=1 SV=1	86	48	C	UR	11.7931	11.7851	12.4008	9.97836	8.9149	8.55369	12.0485	12.5313	11.9943
sp|O94822-3|LTN1_HUMAN	LTN1	Isoform 3 of E3 ubiquitin-protein ligase listerin OS=Homo sapiens OX=9606 GN=LTN1	87	6	C	UR	7.30838	7.87511	8.41644	13.2558	12.7524	12.5556	13.3814	11.7413	12.7135
sp|Q86TM6|SYVN1_HUMAN	SYVN1	E3 ubiquitin-protein ligase synoviolin OS=Homo sapiens OX=9606 GN=SYVN1 PE=1 SV=2	88	3	C	UR	4.91669	6.26784	7.62625	10.1455	9.28109	8.24461	19.7153	17.1082	16.6944
sp|P35606|COPB2_HUMAN	COPB2	Coatomer subunit beta' OS=Homo sapiens OX=9606 GN=COPB2 PE=1 SV=2	89	34	C	UR	7.93715	8.87818	10.1352	11.9601	10.8081	10.58	13.4373	13.0935	13.1705
tr|A0A0A0MQR2|A0A0A0MQR2_HUMAN	RTF2	Replication termination factor 2 OS=Homo sapiens OX=9606 GN=RTF2 PE=1 SV=1	90	2	C	UR	11.0217	11.5828	6.87004	13.0973	15.3325	19.1276	7.16316	8.77162	7.03318
sp|Q9GZS1-1|RPA49_HUMAN	POLR1E	Isoform 1 of DNA-directed RNA polymerase I subunit RPA49 OS=Homo sapiens OX=9606 GN=POLR1E	91	4	C	UR	5.38662	5.5881	6.00678	8.61831	8.42114	8.45819	19.0594	17.0885	21.373
sp|P56192|SYMC_HUMAN	MARS	Methionine--tRNA ligase, cytoplasmic OS=Homo sapiens OX=9606 GN=MARS PE=1 SV=2	92	29	C	UR	8.87915	8.33711	9.573	13.5637	13.4021	13.5411	11.0951	10.7927	10.8161
tr|H3BM74|H3BM74_HUMAN	NUB1	NEDD8 ultimate buster 1 OS=Homo sapiens OX=9606 GN=NUB1 PE=1 SV=1	93	8	C	UR	16.0009	16.0479	15.0758	12.3553	12.7374	13.5231	4.73161	4.5744	4.95361
sp|Q15633|TRBP2_HUMAN	TARBP2	RISC-loading complex subunit TARBP2 OS=Homo sapiens OX=9606 GN=TARBP2 PE=1 SV=3	94	3	C	UR	9.28491	10.4759	9.30052	14.6723	14.1063	14.3036	10.2431	8.84154	8.77189
sp|Q709C8|VP13C_HUMAN	VPS13C	Vacuolar protein sorting-associated protein 13C OS=Homo sapiens OX=9606 GN=VPS13C PE=1 SV=1	95	99	C	UR	11.4696	12.9579	13.7712	11.7068	11.0466	10.5399	10.1032	8.99931	9.40549
sp|Q96RL7|VP13A_HUMAN	VPS13A	Vacuolar protein sorting-associated protein 13A OS=Homo sapiens OX=9606 GN=VPS13A PE=1 SV=2	95	10	C	UR	8.17685	8.63811	10.5014	12.5099	11.1535	10.4876	13.7069	11.7238	13.102
tr|A0A1B0GV70|A0A1B0GV70_HUMAN	TEPSIN	AP-4 complex accessory subunit Tepsin OS=Homo sapiens OX=9606 GN=TEPSIN PE=1 SV=1	96	1	C	UR	26.5267	18.1219	12.1545	6.50508	11.9532	14.6905	2.78375	4.80134	2.46291
tr|F8VUJ3|F8VUJ3_HUMAN	POC1B-GALNT4	Polypeptide N-acetylgalactosaminyltransferase OS=Homo sapiens OX=9606 GN=POC1B-GALNT4 PE=3 SV=1	97	2	C	UR	11.4685	14.1746	13.3372	16.1313	13.1227	13.8158	6.54257	5.24046	6.16685
sp|Q10471|GALT2_HUMAN	GALNT2	Polypeptide N-acetylgalactosaminyltransferase 2 OS=Homo sapiens OX=9606 GN=GALNT2 PE=1 SV=1	97	18	C	UR	5.61491	7.20785	7.63118	17.3494	14.2399	12.0931	12.3933	10.8395	12.6309
sp|Q7Z4V5-3|HDGR2_HUMAN	HDGFL2	Isoform 3 of Hepatoma-derived growth factor-related protein 2 OS=Homo sapiens OX=9606 GN=HDGFL2	98	8	C	UR	16.5823	15.5278	7.77409	7.96229	10.273	11.0552	10.6625	9.74366	10.4193
sp|Q9NVZ3|NECP2_HUMAN	NECAP2	Adaptin ear-binding coat-associated protein 2 OS=Homo sapiens OX=9606 GN=NECAP2 PE=1 SV=1	99	9	C	UR	19.0176	18.4055	14.2043	9.7553	11.6386	12.5911	5.12936	4.77244	4.48585
sp|O60306|AQR_HUMAN	AQR	RNA helicase aquarius OS=Homo sapiens OX=9606 GN=AQR PE=1 SV=4	100	24	C	UR	6.30228	8.10671	11.3195	14.6976	11.9457	10.904	12.3803	11.2288	13.1152
sp|P62258|1433E_HUMAN	YWHAE	14-3-3 protein epsilon OS=Homo sapiens OX=9606 GN=YWHAE PE=1 SV=1	101	78	C	UR	9.98515	11.4188	10.4704	12.6682	12.2694	12.0074	11.2726	9.57861	10.3294
sp|P31946|1433B_HUMAN	YWHAB	14-3-3 protein beta/alpha OS=Homo sapiens OX=9606 GN=YWHAB PE=1 SV=3	101	29	C	UR	16.1661	17.4414	14.763	10.0398	11.6917	13.5098	5.84097	5.55884	4.98836
sp|P61981|1433G_HUMAN	YWHAG	14-3-3 protein gamma OS=Homo sapiens OX=9606 GN=YWHAG PE=1 SV=2	101	21	C	UR	12.554	13.4844	10.4836	9.89266	11.2363	12.5421	10.6984	10.0915	9.01705
sp|Q04917|1433F_HUMAN	YWHAH	14-3-3 protein eta OS=Homo sapiens OX=9606 GN=YWHAH PE=1 SV=4	101	15	C	UR	10.5612	11.7855	10.5578	9.36099	9.57974	10.5676	13.1851	12.7512	11.6509
sp|P27348|1433T_HUMAN	YWHAQ	14-3-3 protein theta OS=Homo sapiens OX=9606 GN=YWHAQ PE=1 SV=1	101	26	C	UR	12.0718	12.3229	11.6895	9.26641	10.0204	9.32512	12.5055	11.7331	11.0653
sp|P63104|1433Z_HUMAN	YWHAZ	14-3-3 protein zeta/delta OS=Homo sapiens OX=9606 GN=YWHAZ PE=1 SV=1	101	82	C	UR	14.592	15.2317	17.1939	12.0352	11.9435	11.1717	6.15434	5.70373	5.97401
sp|P31947|1433S_HUMAN	SFN	14-3-3 protein sigma OS=Homo sapiens OX=9606 GN=SFN PE=1 SV=1	101	15	C	UR	2.24106	2.65177	2.60918	2.3926	2.24401	2.47913	31.4611	25.7862	28.135
sp|Q6UWE0|LRSM1_HUMAN	LRSAM1	E3 ubiquitin-protein ligase LRSAM1 OS=Homo sapiens OX=9606 GN=LRSAM1 PE=1 SV=1	102	2	C	UR	12.1381	12.9441	14.2272	12.2623	12.2072	12.2992	7.83506	7.93977	8.14702
sp|P50851|LRBA_HUMAN	LRBA	Lipopolysaccharide-responsive and beige-like anchor protein OS=Homo sapiens OX=9606 GN=LRBA PE=1 SV=4	103	38	C	UR	8.29312	8.92546	11.1621	10.3232	9.54852	9.0844	14.5285	13.9158	14.2189
tr|F5GXV7|F5GXV7_HUMAN	NBEA	Neurobeachin OS=Homo sapiens OX=9606 GN=NBEA PE=1 SV=2	103	2	C	UR	11.4425	10.4183	8.89719	10.898	9.52629	9.72826	8.74228	9.1963	21.1508
sp|P50416|CPT1A_HUMAN	CPT1A	Carnitine O-palmitoyltransferase 1, liver isoform OS=Homo sapiens OX=9606 GN=CPT1A PE=1 SV=2	104	4	C	UR	7.98744	10.9355	9.96189	11.0796	8.47312	8.0245	14.9294	13.6962	14.9123
sp|O00273|DFFA_HUMAN	DFFA	DNA fragmentation factor subunit alpha OS=Homo sapiens OX=9606 GN=DFFA PE=1 SV=1	105	9	C	UR	13.6088	12.6736	11.2722	9.55462	10.4448	10.089	10.8324	11.5648	9.95969
sp|Q9UQ35|SRRM2_HUMAN	SRRM2	Serine/arginine repetitive matrix protein 2 OS=Homo sapiens OX=9606 GN=SRRM2 PE=1 SV=2	106	40	C	UR	16.6931	14.1546	9.01024	9.6463	12.401	14.8683	7.8284	7.73855	7.65949
sp|P31040|SDHA_HUMAN	SDHA	Succinate dehydrogenase [ubiquinone] flavoprotein subunit, mitochondrial OS=Homo sapiens OX=9606 GN=SDHA PE=1 SV=2	107	21	C	UR	16.8678	18.2982	13.0891	9.30212	11.2771	11.9285	6.81045	6.55967	5.86707
sp|Q5JTZ9|SYAM_HUMAN	AARS2	Alanine--tRNA ligase, mitochondrial OS=Homo sapiens OX=9606 GN=AARS2 PE=1 SV=1	108	15	C	UR	5.35329	5.44217	6.07819	6.28389	5.68717	5.26831	21.6886	21.2982	22.9001
sp|Q8WUM0|NU133_HUMAN	NUP133	Nuclear pore complex protein Nup133 OS=Homo sapiens OX=9606 GN=NUP133 PE=1 SV=2	109	26	C	UR	8.18973	10.0355	13.0546	14.1924	12.0651	11.037	10.5288	9.72848	11.1685
sp|P04406|G3P_HUMAN	GAPDH	Glyceraldehyde-3-phosphate dehydrogenase OS=Homo sapiens OX=9606 GN=GAPDH PE=1 SV=3	110	361	C	UR	7.938	7.88186	9.03455	5.64787	5.7618	5.79538	18.2414	20.8535	18.8457
sp|O95104|SFR15_HUMAN	SCAF4	Splicing factor, arginine/serine-rich 15 OS=Homo sapiens OX=9606 GN=SCAF4 PE=1 SV=3	111	7	C	UR	23.6999	16.3968	11.5488	11.8414	11.7619	13.6511	3.25259	3.64935	4.19815
tr|A0A0A0MT33|A0A0A0MT33_HUMAN	SCAF8	Protein SCAF8 OS=Homo sapiens OX=9606 GN=SCAF8 PE=1 SV=1	111	7	C	UR	16.9834	12.2863	11.7336	12.186	12.2157	14.4777	6.55366	6.47936	7.08421
sp|P05091|ALDH2_HUMAN	ALDH2	Aldehyde dehydrogenase, mitochondrial OS=Homo sapiens OX=9606 GN=ALDH2 PE=1 SV=2	112	13	C	UR	11.5461	13.4863	14.3613	14.7964	14.0586	13.1377	6.25885	6.02017	6.33443
sp|Q86XP3|DDX42_HUMAN	DDX42	ATP-dependent RNA helicase DDX42 OS=Homo sapiens OX=9606 GN=DDX42 PE=1 SV=1	113	31	C	UR	13.7142	12.1113	10.4178	10.2166	11.4892	12.6001	9.56048	10.2771	9.61307
sp|Q13123|RED_HUMAN	IK	Protein Red OS=Homo sapiens OX=9606 GN=IK PE=1 SV=3	114	14	C	UR	10.6698	9.15443	6.21715	10.5346	13.9544	13.7612	11.9969	11.9367	11.7748
sp|Q9UKD2|MRT4_HUMAN	MRTO4	mRNA turnover protein 4 homolog OS=Homo sapiens OX=9606 GN=MRTO4 PE=1 SV=2	115	13	C	UR	5.57334	5.52461	6.43025	14.0807	12.2213	11.6336	15.9488	13.2381	15.3492
sp|P19623|SPEE_HUMAN	SRM	Spermidine synthase OS=Homo sapiens OX=9606 GN=SRM PE=1 SV=1	116	23	C	UR	4.38527	4.89683	5.74483	11.4151	10.0323	9.21302	19.0322	17.0093	18.2712
sp|Q92925|SMRD2_HUMAN	SMARCD2	SWI/SNF-related matrix-associated actin-dependent regulator of chromatin subfamily D member 2 OS=Homo sapiens OX=9606 GN=SMARCD2 PE=1 SV=3	117	16	C	UR	11.9014	11.3177	12.601	11.5301	10.6695	10.4223	10.2779	10.5234	10.7566
sp|Q96GM5|SMRD1_HUMAN	SMARCD1	SWI/SNF-related matrix-associated actin-dependent regulator of chromatin subfamily D member 1 OS=Homo sapiens OX=9606 GN=SMARCD1 PE=1 SV=2	117	6	C	UR	9.88304	9.53448	10.229	12.2901	10.8612	10.1699	12.3216	10.878	13.8327
sp|O75175|CNOT3_HUMAN	CNOT3	CCR4-NOT transcription complex subunit 3 OS=Homo sapiens OX=9606 GN=CNOT3 PE=1 SV=1	118	5	C	UR	13.5027	13.4084	9.9412	10.6743	11.3678	13.6143	9.35105	9.19655	8.94365
sp|P46379-3|BAG6_HUMAN	BAG6	Isoform 3 of Large proline-rich protein BAG6 OS=Homo sapiens OX=9606 GN=BAG6	119	13	C	UR	10.1708	8.93475	8.54706	11.9492	13.7466	16.8691	9.97242	10.3192	9.49088
sp|Q9NSD9|SYFB_HUMAN	FARSB	Phenylalanine--tRNA ligase beta subunit OS=Homo sapiens OX=9606 GN=FARSB PE=1 SV=3	120	24	C	UR	5.27591	5.4991	7.04462	8.24881	7.62453	6.85619	20.1701	19.2692	20.0115
sp|P52758|RIDA_HUMAN	RIDA	2-iminobutanoate/2-iminopropanoate deaminase OS=Homo sapiens OX=9606 GN=RIDA PE=1 SV=1	121	7	C	UR	10.5398	10.6687	13.1722	10.087	9.97061	7.70353	12.0775	12.8222	12.9583
sp|Q9Y315|DEOC_HUMAN	DERA	Deoxyribose-phosphate aldolase OS=Homo sapiens OX=9606 GN=DERA PE=1 SV=2	122	15	C	UR	10.2707	11.0061	14.9686	12.2664	11.0602	9.91097	10.3126	9.53381	10.6707
sp|Q15046-2|SYK_HUMAN	KARS	Isoform Mitochondrial of Lysine--tRNA ligase OS=Homo sapiens OX=9606 GN=KARS	123	43	C	UR	6.70501	7.49312	7.9904	11.26	10.3836	10.274	15.5147	15.603	14.7762
sp|P30837|AL1B1_HUMAN	ALDH1B1	Aldehyde dehydrogenase X, mitochondrial OS=Homo sapiens OX=9606 GN=ALDH1B1 PE=1 SV=3	124	11	C	UR	9.50379	9.17019	11.8395	9.55927	8.57229	9.34337	13.0591	14.964	13.9885
sp|Q86UP2|KTN1_HUMAN	KTN1	Kinectin OS=Homo sapiens OX=9606 GN=KTN1 PE=1 SV=1	125	31	C	UR	25.8322	16.7854	9.23506	6.52183	10.3036	15.1103	5.222	5.43732	5.55241
sp|Q9Y5K8|VATD_HUMAN	ATP6V1D	V-type proton ATPase subunit D OS=Homo sapiens OX=9606 GN=ATP6V1D PE=1 SV=1	126	4	C	UR	9.31207	8.42081	9.42321	8.08961	7.03849	7.00848	16.9572	17.5448	16.2054
sp|Q9UHI6|DDX20_HUMAN	DDX20	Probable ATP-dependent RNA helicase DDX20 OS=Homo sapiens OX=9606 GN=DDX20 PE=1 SV=2	127	9	C	UR	4.72114	5.7465	5.32705	13.3631	12.7614	14.0991	15.2017	15.7367	13.0435
sp|P22732|GTR5_HUMAN	SLC2A5	Solute carrier family 2, facilitated glucose transporter member 5 OS=Homo sapiens OX=9606 GN=SLC2A5 PE=1 SV=1	128	9	C	UR	1.62648	1.66035	1.49078	1.27253	1.40539	1.45288	33.2064	29.036	28.8491
sp|P22102|PUR2_HUMAN	GART	Trifunctional purine biosynthetic protein adenosine-3 OS=Homo sapiens OX=9606 GN=GART PE=1 SV=1	129	50	C	UR	4.97964	5.57125	6.51351	11.3138	10.1201	9.4173	17.6648	17.2398	17.1798
sp|P56182|RRP1_HUMAN	RRP1	Ribosomal RNA processing protein 1 homolog A OS=Homo sapiens OX=9606 GN=RRP1 PE=1 SV=1	130	8	C	UR	10.4397	8.36662	7.60458	10.1706	9.95998	11.4907	12.9611	14.755	14.2518
sp|P46926|GNPI1_HUMAN	GNPDA1	Glucosamine-6-phosphate isomerase 1 OS=Homo sapiens OX=9606 GN=GNPDA1 PE=1 SV=1	131	9	C	UR	6.90941	8.41025	9.71252	12.8559	10.7439	9.75271	14.2514	12.8578	14.5061
sp|Q8TDQ7|GNPI2_HUMAN	GNPDA2	Glucosamine-6-phosphate isomerase 2 OS=Homo sapiens OX=9606 GN=GNPDA2 PE=1 SV=1	131	6	C	UR	12.1125	12.9818	15.8565	12.8774	12.4775	10.2617	8.38839	6.81709	8.22719
sp|Q8IYS2-2|K2013_HUMAN	KIAA2013	Isoform 2 of Uncharacterized protein KIAA2013 OS=Homo sapiens OX=9606 GN=KIAA2013	132	1	C	UR	6.73413	6.13738	9.09527	8.03897	6.0614	6.73385	16.8527	19.5055	20.8408
sp|Q14761|PTCA_HUMAN	PTPRCAP	Protein tyrosine phosphatase receptor type C-associated protein OS=Homo sapiens OX=9606 GN=PTPRCAP PE=1 SV=1	133	7	C	UR	15.2663	15.3736	16.7783	14.5877	13.5812	13.8816	3.43395	3.66856	3.42881
sp|P30566|PUR8_HUMAN	ADSL	Adenylosuccinate lyase OS=Homo sapiens OX=9606 GN=ADSL PE=1 SV=2	134	19	C	UR	5.71737	6.15283	8.38354	10.5073	8.98778	8.52309	17.1508	17.2055	17.3718
tr|A0A3B3IUB1|A0A3B3IUB1_HUMAN	EIF2B5	Translation initiation factor eIF-2B subunit epsilon OS=Homo sapiens OX=9606 GN=EIF2B5 PE=4 SV=1	135	10	C	UR	6.60141	7.45555	7.52349	9.84413	9.81287	10.1045	16.7911	17.5443	14.3227
sp|O75369-8|FLNB_HUMAN	FLNB	Isoform 8 of Filamin-B OS=Homo sapiens OX=9606 GN=FLNB	136	75	C	UR	17.57	16.8678	15.1692	9.83325	12.0101	12.5271	5.03377	5.81005	5.17879
sp|P21333|FLNA_HUMAN	FLNA	Filamin-A OS=Homo sapiens OX=9606 GN=FLNA PE=1 SV=4	136	168	C	UR	18.8597	17.2013	17.5309	12.7453	14.6435	14.3501	1.48866	1.43892	1.74164
sp|Q9Y520-7|PRC2C_HUMAN	PRRC2C	Isoform 7 of Protein PRRC2C OS=Homo sapiens OX=9606 GN=PRRC2C	137	14	C	UR	15.3126	10.4043	7.0528	9.08706	12.0755	18.7184	8.71882	10.0937	8.53683
sp|P60468|SC61B_HUMAN	SEC61B	Protein transport protein Sec61 subunit beta OS=Homo sapiens OX=9606 GN=SEC61B PE=1 SV=2	138	2	C	UR	6.13486	6.6484	6.27109	13.8085	11.6612	9.35277	11.9374	14.1578	20.028
sp|Q8N5M9|JAGN1_HUMAN	JAGN1	Protein jagunal homolog 1 OS=Homo sapiens OX=9606 GN=JAGN1 PE=1 SV=1	139	3	C	UR	7.86485	9.95798	11.9518	15.1997	13.0266	10.2788	12.0619	10.1538	9.50466
sp|Q9Y230|RUVB2_HUMAN	RUVBL2	RuvB-like 2 OS=Homo sapiens OX=9606 GN=RUVBL2 PE=1 SV=3	140	41	C	UR	8.07163	9.03821	8.98952	10.031	9.42032	9.97342	14.9921	15.0731	14.4107
sp|P33316|DUT_HUMAN	DUT	Deoxyuridine 5'-triphosphate nucleotidohydrolase, mitochondrial OS=Homo sapiens OX=9606 GN=DUT PE=1 SV=4	141	25	C	UR	8.99365	8.87273	6.01465	4.85066	6.15647	6.12182	22.329	20.978	15.683
sp|Q53H12|AGK_HUMAN	AGK	Acylglycerol kinase, mitochondrial OS=Homo sapiens OX=9606 GN=AGK PE=1 SV=2	143	14	C	UR	12.1236	11.5625	13.9193	10.5725	10.7298	8.9763	10.5481	10.71	10.8579
sp|O75410-2|TACC1_HUMAN	TACC1	Isoform 2 of Transforming acidic coiled-coil-containing protein 1 OS=Homo sapiens OX=9606 GN=TACC1	144	11	C	UR	16.9068	14.7947	11.7192	9.18752	10.9671	11.8158	8.25998	8.34166	8.00722
sp|P78371|TCPB_HUMAN	CCT2	T-complex protein 1 subunit beta OS=Homo sapiens OX=9606 GN=CCT2 PE=1 SV=4	145	66	C	UR	9.38853	9.8592	10.7788	12.9115	12.8928	12.8749	10.1869	10.6643	10.4431
sp|Q5SRE5|NU188_HUMAN	NUP188	Nucleoporin NUP188 homolog OS=Homo sapiens OX=9606 GN=NUP188 PE=1 SV=1	146	22	C	UR	6.75886	8.13576	10.2208	16.3764	14.0518	13.5862	10.1622	9.77668	10.9313
sp|Q92804|RBP56_HUMAN	TAF15	TATA-binding protein-associated factor 2N OS=Homo sapiens OX=9606 GN=TAF15 PE=1 SV=1	147	19	C	UR	23.4682	15.6788	9.24195	8.32606	11.2741	12.5161	5.87078	6.85099	6.77307
tr|H3BPE7|H3BPE7_HUMAN	FUS	RNA-binding protein FUS OS=Homo sapiens OX=9606 GN=FUS PE=1 SV=1	147	19	C	UR	22.2263	14.7007	9.22505	8.47251	11.8672	12.5619	6.40948	7.24684	7.29007
sp|Q6ZMI0|PPR21_HUMAN	PPP1R21	Protein phosphatase 1 regulatory subunit 21 OS=Homo sapiens OX=9606 GN=PPP1R21 PE=1 SV=1	148	17	C	UR	16.0841	13.5847	12.5708	10.7225	11.5499	12.8663	7.77113	6.87348	7.97718
sp|Q9UHW9|S12A6_HUMAN	SLC12A6	Solute carrier family 12 member 6 OS=Homo sapiens OX=9606 GN=SLC12A6 PE=1 SV=2	149	7	C	UR	11.3988	13.0907	15.2603	14.6047	13.8363	12.8096	6.79159	5.95325	6.25466
sp|Q15075|EEA1_HUMAN	EEA1	Early endosome antigen 1 OS=Homo sapiens OX=9606 GN=EEA1 PE=1 SV=2	150	40	C	UR	22.4113	14.9964	10.4742	8.17574	11.8519	14.4384	5.52705	5.85539	6.26957
sp|O14744|ANM5_HUMAN	PRMT5	Protein arginine N-methyltransferase 5 OS=Homo sapiens OX=9606 GN=PRMT5 PE=1 SV=4	151	18	C	UR	6.70015	7.11295	8.82297	11.3253	9.68559	9.17685	15.0306	16.1629	15.9826
sp|Q12980|NPRL3_HUMAN	NPRL3	GATOR complex protein NPRL3 OS=Homo sapiens OX=9606 GN=NPRL3 PE=1 SV=1	152	3	C	UR	12.5255	10.2955	10.5276	11.6202	12.3253	13.6288	9.17919	11.3768	8.52108
sp|Q96I25|SPF45_HUMAN	RBM17	Splicing factor 45 OS=Homo sapiens OX=9606 GN=RBM17 PE=1 SV=1	153	15	C	UR	13.2788	11.8073	9.72872	9.44118	11.2356	13.5081	11.0428	10.2803	9.67723
sp|O43663|PRC1_HUMAN	PRC1	Protein regulator of cytokinesis 1 OS=Homo sapiens OX=9606 GN=PRC1 PE=1 SV=2	153	4	C	UR	3.20877	3.6415	2.91444	4.03886	4.23266	3.96921	27.468	24.6184	25.9081
sp|O60645-3|EXOC3_HUMAN	EXOC3	Isoform 3 of Exocyst complex component 3 OS=Homo sapiens OX=9606 GN=EXOC3	154	5	C	UR	11.093	10.9176	13.8763	12.5368	11.1706	11.6228	8.5736	9.99471	10.2146
sp|Q12873-3|CHD3_HUMAN	CHD3	Isoform 3 of Chromodomain-helicase-DNA-binding protein 3 OS=Homo sapiens OX=9606 GN=CHD3	155	15	C	UR	6.6951	8.10103	9.14442	12.5148	11.8808	10.7967	13.4535	12.944	14.4697
sp|Q14839-2|CHD4_HUMAN	CHD4	Isoform 2 of Chromodomain-helicase-DNA-binding protein 4 OS=Homo sapiens OX=9606 GN=CHD4	155	48	C	UR	7.88093	9.6419	8.43827	11.2308	11.9095	12.711	12.6974	12.4357	13.0544
tr|F2Z2R5|F2Z2R5_HUMAN	CHD5	Chromodomain-helicase-DNA-binding protein 5 OS=Homo sapiens OX=9606 GN=CHD5 PE=1 SV=1	155	1	C	UR	6.43032	4.97409	8.38341	12.8219	10.1913	10.0131	16.1743	13.8418	17.1698
sp|O00534|VMA5A_HUMAN	VWA5A	von Willebrand factor A domain-containing protein 5A OS=Homo sapiens OX=9606 GN=VWA5A PE=2 SV=2	156	4	C	UR	14.0656	14.8627	17.1423	12.946	11.9178	11.1084	6.11973	5.87008	5.96746
sp|Q9UNX4|WDR3_HUMAN	WDR3	WD repeat-containing protein 3 OS=Homo sapiens OX=9606 GN=WDR3 PE=1 SV=1	157	21	C	UR	3.58403	4.55733	5.48865	13.929	11.4191	9.30212	17.6305	15.4636	18.6258
sp|Q7Z417|NUFP2_HUMAN	NUFIP2	Nuclear fragile X mental retardation-interacting protein 2 OS=Homo sapiens OX=9606 GN=NUFIP2 PE=1 SV=1	158	13	C	UR	6.53643	6.09742	4.7616	12.8937	15.2705	17.4937	11.864	13.1163	11.9662
sp|Q99986|VRK1_HUMAN	VRK1	Serine/threonine-protein kinase VRK1 OS=Homo sapiens OX=9606 GN=VRK1 PE=1 SV=1	159	9	C	UR	11.2855	9.98937	10.6804	9.95674	9.73403	10.9396	12.2239	11.2066	13.9838
sp|Q14643|ITPR1_HUMAN	ITPR1	Inositol 1,4,5-trisphosphate receptor type 1 OS=Homo sapiens OX=9606 GN=ITPR1 PE=1 SV=3	160	35	C	UR	11.4433	14.425	16.3426	14.5094	13.0081	12.1834	6.10065	5.5083	6.47913
sp|Q14571|ITPR2_HUMAN	ITPR2	Inositol 1,4,5-trisphosphate receptor type 2 OS=Homo sapiens OX=9606 GN=ITPR2 PE=1 SV=2	160	5	C	UR	9.53464	12.1201	14.9807	13.3103	11.8492	10.9975	9.28769	8.43578	9.48404
sp|P62913|RL11_HUMAN	RPL11	60S ribosomal protein L11 OS=Homo sapiens OX=9606 GN=RPL11 PE=1 SV=2	161	24	C	UR	9.8528	8.69642	9.87015	12.6501	12.1116	11.9681	11.5101	11.6747	11.666
sp|Q9HC35|EMAL4_HUMAN	EML4	Echinoderm microtubule-associated protein-like 4 OS=Homo sapiens OX=9606 GN=EML4 PE=1 SV=3	162	31	C	UR	16.7662	14.4147	16.2414	10.7908	11.2624	12.4031	5.99632	6.05795	6.0671
sp|O00151|PDLI1_HUMAN	PDLIM1	PDZ and LIM domain protein 1 OS=Homo sapiens OX=9606 GN=PDLIM1 PE=1 SV=4	163	17	C	UR	18.2136	15.2798	11.2652	8.31284	11.2294	14.7911	6.35936	7.82458	6.72415
sp|Q13428-4|TCOF_HUMAN	TCOF1	Isoform 4 of Treacle protein OS=Homo sapiens OX=9606 GN=TCOF1	164	54	C	UR	17.4101	16.3052	12.3822	10.2113	12.3554	12.6745	6.06723	6.73489	5.85914
tr|E7ETY2|E7ETY2_HUMAN	TCOF1	Treacle protein OS=Homo sapiens OX=9606 GN=TCOF1 PE=1 SV=1	164	4	C	UR	13.7669	14.455	10.4788	11.8272	14.1371	15.133	6.27262	7.44635	6.48309
sp|P20248|CCNA2_HUMAN	CCNA2	Cyclin-A2 OS=Homo sapiens OX=9606 GN=CCNA2 PE=1 SV=2	165	2	C	UR	5.30532	4.27818	7.69828	8.90135	7.3125	7.39191	20.1021	20.5805	18.4298
sp|O43747-2|AP1G1_HUMAN	AP1G1	Isoform 2 of AP-1 complex subunit gamma-1 OS=Homo sapiens OX=9606 GN=AP1G1	166	21	C	UR	8.58945	9.99951	11.2299	12.3785	10.8385	9.41811	13.2616	12.1305	12.154
sp|O75843|AP1G2_HUMAN	AP1G2	AP-1 complex subunit gamma-like 2 OS=Homo sapiens OX=9606 GN=AP1G2 PE=1 SV=1	166	6	C	UR	9.9953	11.5259	14.5717	17.8748	15.5179	13.3199	5.87697	5.2442	6.07338
sp|P54920|SNAA_HUMAN	NAPA	Alpha-soluble NSF attachment protein OS=Homo sapiens OX=9606 GN=NAPA PE=1 SV=3	167	11	C	UR	11.3431	12.2407	13.1076	14.4353	13.1632	12.4755	8.19763	7.15819	7.87876
sp|Q9NZC9|SMAL1_HUMAN	SMARCAL1	SWI/SNF-related matrix-associated actin-dependent regulator of chromatin subfamily A-like protein 1 OS=Homo sapiens OX=9606 GN=SMARCAL1 PE=1 SV=1	168	7	C	UR	8.14755	10.4399	11.8151	12.5376	11.5831	11.5737	11.3774	11.0473	11.4783
sp|Q68EM7|RHG17_HUMAN	ARHGAP17	Rho GTPase-activating protein 17 OS=Homo sapiens OX=9606 GN=ARHGAP17 PE=1 SV=1	169	39	C	UR	12.7289	12.3183	14.4961	10.1115	9.74843	10.0418	9.91618	10.7541	9.88464
tr|I3L3P1|I3L3P1_HUMAN	ARHGAP17	Rho GTPase-activating protein 17 (Fragment) OS=Homo sapiens OX=9606 GN=ARHGAP17 PE=1 SV=1	169	1	C	UR	34.4156	19.7836	13.1026	4.74396	8.18987	11.8938	3.09202	2.14325	2.6352
sp|O75533|SF3B1_HUMAN	SF3B1	Splicing factor 3B subunit 1 OS=Homo sapiens OX=9606 GN=SF3B1 PE=1 SV=3	170	50	C	UR	11.4713	9.28823	10.129	10.0923	9.98216	11.4516	12.546	12.5233	12.5161
sp|P09417|DHPR_HUMAN	QDPR	Dihydropteridine reductase OS=Homo sapiens OX=9606 GN=QDPR PE=1 SV=2	171	11	C	UR	11.1118	10.7307	11.5401	8.29497	8.67337	8.81082	13.7457	14.2255	12.8669
sp|Q86UK7|ZN598_HUMAN	ZNF598	E3 ubiquitin-protein ligase ZNF598 OS=Homo sapiens OX=9606 GN=ZNF598 PE=1 SV=1	172	4	C	UR	6.28263	6.18707	6.95716	16.4039	14.3014	14.2111	11.7928	11.5664	12.2976
tr|H3BQQ2|H3BQQ2_HUMAN	ZNF598	E3 ubiquitin-protein ligase ZNF598 OS=Homo sapiens OX=9606 GN=ZNF598 PE=1 SV=1	172	1	C	UR	11.1244	9.38211	7.4502	10.1508	12.1044	15.6539	11.8415	11.7779	10.5148
sp|P11766|ADHX_HUMAN	ADH5	Alcohol dehydrogenase class-3 OS=Homo sapiens OX=9606 GN=ADH5 PE=1 SV=4	173	18	C	UR	11.5976	12.9156	14.2763	11.042	10.8564	10.8782	9.80105	9.14791	9.48494
sp|P34897|GLYM_HUMAN	SHMT2	Serine hydroxymethyltransferase, mitochondrial OS=Homo sapiens OX=9606 GN=SHMT2 PE=1 SV=3	174	47	C	UR	8.23748	8.05325	9.19928	11.7196	10.5294	10.0923	13.6347	14.1578	14.3762
sp|P34896|GLYC_HUMAN	SHMT1	Serine hydroxymethyltransferase, cytosolic OS=Homo sapiens OX=9606 GN=SHMT1 PE=1 SV=1	174	9	C	UR	9.77787	10.2805	10.2523	8.05693	8.96049	8.49451	15.0508	14.4357	14.6909
sp|Q12788|TBL3_HUMAN	TBL3	Transducin beta-like protein 3 OS=Homo sapiens OX=9606 GN=TBL3 PE=1 SV=2	175	15	C	UR	5.26185	5.92486	6.15893	13.2559	10.9218	10.0301	16.2036	15.9482	16.2947
tr|A0A0J9YXJ0|A0A0J9YXJ0_HUMAN	CELF2	CUGBP Elav-like family member 2 OS=Homo sapiens OX=9606 GN=CELF2 PE=1 SV=1	176	17	C	UR	18.7014	16.1692	18.1464	11.9972	13.4344	14.9828	2.12306	2.17645	2.26919
tr|G5EA30|G5EA30_HUMAN	CELF1	CUG triplet repeat, RNA binding protein 1, isoform CRA_c OS=Homo sapiens OX=9606 GN=CELF1 PE=1 SV=1	176	6	C	UR	6.7873	6.87207	8.01689	12.4378	11.5368	11.9991	12.4939	14.9943	14.8619
sp|Q96CW5|GCP3_HUMAN	TUBGCP3	Gamma-tubulin complex component 3 OS=Homo sapiens OX=9606 GN=TUBGCP3 PE=1 SV=2	177	11	C	UR	6.47359	7.41437	9.22414	9.91184	8.40333	8.06895	17.4688	16.4249	16.6101
sp|Q9NRV9|HEBP1_HUMAN	HEBP1	Heme-binding protein 1 OS=Homo sapiens OX=9606 GN=HEBP1 PE=1 SV=1	178	4	C	UR	19.0597	18.6228	17.0978	12.9273	13.9944	14.278	1.45802	1.15574	1.40629
sp|P09601|HMOX1_HUMAN	HMOX1	Heme oxygenase 1 OS=Homo sapiens OX=9606 GN=HMOX1 PE=1 SV=1	179	8	C	UR	12.7506	13.0392	10.9607	9.08262	8.94649	9.39703	12.531	11.8911	11.4012
sp|Q8IWT3|CUL9_HUMAN	CUL9	Cullin-9 OS=Homo sapiens OX=9606 GN=CUL9 PE=1 SV=2	180	7	C	UR	5.00456	5.56748	5.93769	6.89839	5.98018	7.61938	21.288	19.9693	21.735
sp|Q14999-2|CUL7_HUMAN	CUL7	Isoform 2 of Cullin-7 OS=Homo sapiens OX=9606 GN=CUL7	180	5	C	UR	1.30419	1.5704	1.65178	2.38443	2.0351	1.94897	29.9751	28.2259	30.9041
sp|Q9BRX8|PXL2A_HUMAN	PRXL2A	Peroxiredoxin-like 2A OS=Homo sapiens OX=9606 GN=PRXL2A PE=1 SV=3	181	6	C	UR	7.18723	8.22337	9.95528	9.21084	9.65909	8.91268	16.0018	14.6009	16.2487
sp|P11172|UMPS_HUMAN	UMPS	Uridine 5'-monophosphate synthase OS=Homo sapiens OX=9606 GN=UMPS PE=1 SV=1	182	18	C	UR	5.6495	6.69088	8.04593	11.1205	9.51127	8.88123	17.4807	15.7686	16.8514
sp|P22570-3|ADRO_HUMAN	FDXR	Isoform 3 of NADPH:adrenodoxin oxidoreductase, mitochondrial OS=Homo sapiens OX=9606 GN=FDXR	183	18	C	UR	16.5661	14.4647	13.6408	8.81708	10.2411	10.2401	8.37681	8.60344	9.04991
sp|P14317|HCLS1_HUMAN	HCLS1	Hematopoietic lineage cell-specific protein OS=Homo sapiens OX=9606 GN=HCLS1 PE=1 SV=3	184	50	C	UR	23.8003	19.2421	12.8409	8.18113	10.7316	11.7929	4.46278	4.60712	4.34104
sp|P41227|NAA10_HUMAN	NAA10	N-alpha-acetyltransferase 10 OS=Homo sapiens OX=9606 GN=NAA10 PE=1 SV=1	185	14	C	UR	9.07416	8.6762	8.43026	11.8295	12.2542	12.2404	12.9949	12.5447	11.9557
sp|Q9C0C9|UBE2O_HUMAN	UBE2O	(E3-independent) E2 ubiquitin-conjugating enzyme OS=Homo sapiens OX=9606 GN=UBE2O PE=1 SV=3	186	19	C	UR	10.0615	10.6827	11.4533	11.9321	11.3343	11.2871	11.4637	11.2178	10.5675
sp|Q13813|SPTN1_HUMAN	SPTAN1	Spectrin alpha chain, non-erythrocytic 1 OS=Homo sapiens OX=9606 GN=SPTAN1 PE=1 SV=3	187	164	C	UR	18.7726	18.5789	16.1701	8.8342	10.4445	11.1982	5.23661	5.3711	5.39381
tr|A0A0D9SF54|A0A0D9SF54_HUMAN	SPTAN1	Spectrin alpha chain, non-erythrocytic 1 OS=Homo sapiens OX=9606 GN=SPTAN1 PE=1 SV=1	187	1	C	UR	4.80172	4.96703	4.04954	2.84795	2.57674	3.65377	25.3284	26.24	25.5348
sp|Q9Y613|FHOD1_HUMAN	FHOD1	FH1/FH2 domain-containing protein 1 OS=Homo sapiens OX=9606 GN=FHOD1 PE=1 SV=3	188	11	C	UR	10.7458	9.33911	10.7965	9.71065	9.93643	10.4446	13.7549	12.1553	13.1166
##tr|A0A087X1N7|A0A087X1N7_HUMAN	##NEB	####Nebulin OS=Homo sapiens OX=9606 GN=NEB PE=1 SV=1	189	4	C	UR	8.88428	12.4426	10.6123	13.1697	14.7277	12.5718	8.51972	9.3811	9.69078
sp|P0C7T5|ATX1L_HUMAN	ATXN1L	Ataxin-1-like OS=Homo sapiens OX=9606 GN=ATXN1L PE=1 SV=1	190	1	C	UR	15.6881	12.9173	12.4195	8.25656	11.5287	11.2565	9.88895	8.33169	9.71283
sp|P35251|RFC1_HUMAN	RFC1	Replication factor C subunit 1 OS=Homo sapiens OX=9606 GN=RFC1 PE=1 SV=4	191	9	C	UR	5.27605	5.74198	6.02923	6.03714	5.309	4.06318	20.1154	21.5822	25.8459
sp|Q8ND30|LIPB2_HUMAN	PPFIBP2	Liprin-beta-2 OS=Homo sapiens OX=9606 GN=PPFIBP2 PE=1 SV=3	192	7	C	UR	12.8423	10.7434	9.94546	8.32798	9.65105	11.9652	11.9157	12.6901	11.9187
sp|Q86W92-2|LIPB1_HUMAN	PPFIBP1	Isoform 2 of Liprin-beta-1 OS=Homo sapiens OX=9606 GN=PPFIBP1	192	2	C	UR	12.6432	13.4663	14.5525	11.7509	13.3106	9.06964	8.30589	7.91922	8.9817
sp|Q9Y5B9|SP16H_HUMAN	SUPT16H	FACT complex subunit SPT16 OS=Homo sapiens OX=9606 GN=SUPT16H PE=1 SV=1	193	53	C	UR	6.35654	7.75734	9.05387	11.3044	9.97792	8.92031	15.9464	14.8188	15.8645
sp|Q8IZ83|A16A1_HUMAN	ALDH16A1	Aldehyde dehydrogenase family 16 member A1 OS=Homo sapiens OX=9606 GN=ALDH16A1 PE=1 SV=2	194	18	C	UR	16.6577	16.0963	16.4915	10.9476	10.9678	11.2509	5.73712	6.0295	5.82147
sp|Q6PGP7|TTC37_HUMAN	TTC37	Tetratricopeptide repeat protein 37 OS=Homo sapiens OX=9606 GN=TTC37 PE=1 SV=1	195	26	C	UR	7.92573	9.09414	11.3918	11.0592	10.1957	9.33173	14.2342	12.9626	13.8049
sp|O95602|RPA1_HUMAN	POLR1A	DNA-directed RNA polymerase I subunit RPA1 OS=Homo sapiens OX=9606 GN=POLR1A PE=1 SV=2	196	21	C	UR	5.73945	6.25643	8.43492	14.5405	12.8477	11.9935	13.2934	13.0989	13.7953
sp|O14802|RPC1_HUMAN	POLR3A	DNA-directed RNA polymerase III subunit RPC1 OS=Homo sapiens OX=9606 GN=POLR3A PE=1 SV=2	196	6	C	UR	8.36411	9.46473	12.1606	12.9291	13.3188	12.3977	10.8065	9.64836	10.9101
sp|Q8IUC4|RHPN2_HUMAN	RHPN2	Rhophilin-2 OS=Homo sapiens OX=9606 GN=RHPN2 PE=1 SV=1	197	1	C	UR	9.06457	11.4446	9.07634	6.18954	8.281	7.49256	16.3961	15.6822	16.3731
sp|Q13217|DNJC3_HUMAN	DNAJC3	DnaJ homolog subfamily C member 3 OS=Homo sapiens OX=9606 GN=DNAJC3 PE=1 SV=1	198	6	C	UR	3.51979	3.36752	2.99495	7.04904	6.9224	7.45973	23.4522	23.0513	22.1831
sp|Q7Z6Z7|HUWE1_HUMAN	HUWE1	E3 ubiquitin-protein ligase HUWE1 OS=Homo sapiens OX=9606 GN=HUWE1 PE=1 SV=3	199	70	C	UR	6.09819	6.93552	7.93579	11.9678	10.7617	10.3347	15.4588	15.0223	15.4852
sp|P42858|HD_HUMAN	HTT	Huntingtin OS=Homo sapiens OX=9606 GN=HTT PE=1 SV=2	200	23	C	UR	8.75972	9.50073	11.154	14.4277	12.2859	11.7343	10.5956	10.231	11.3111
sp|O00459|P85B_HUMAN	PIK3R2	Phosphatidylinositol 3-kinase regulatory subunit beta OS=Homo sapiens OX=9606 GN=PIK3R2 PE=1 SV=2	201	1	C	UR	13.8246	13.5474	11.264	9.82567	10.703	12.7899	8.81703	8.01125	11.2172
sp|P49327|FAS_HUMAN	FASN	Fatty acid synthase OS=Homo sapiens OX=9606 GN=FASN PE=1 SV=3	202	82	C	UR	2.28639	2.38785	2.65897	10.5095	8.68983	8.56521	22.3241	21.2087	21.3695
sp|P62851|RS25_HUMAN	RPS25	40S ribosomal protein S25 OS=Homo sapiens OX=9606 GN=RPS25 PE=1 SV=1	203	4	C	UR	7.5331	4.918	4.3658	10.8262	7.78278	8.99701	15.9887	21.0503	18.5381
sp|Q8WZA9|IRGQ_HUMAN	IRGQ	Immunity-related GTPase family Q protein OS=Homo sapiens OX=9606 GN=IRGQ PE=1 SV=1	204	4	C	UR	12.2098	11.378	9.03387	9.90175	12.7951	13.9752	10.0362	10.9945	9.6756
sp|P53041|PPP5_HUMAN	PPP5C	Serine/threonine-protein phosphatase 5 OS=Homo sapiens OX=9606 GN=PPP5C PE=1 SV=1	205	19	C	UR	11.1292	10.175	11.9185	9.93829	9.99829	9.59545	12.2717	12.79	12.1835
sp|P42765|THIM_HUMAN	ACAA2	3-ketoacyl-CoA thiolase, mitochondrial OS=Homo sapiens OX=9606 GN=ACAA2 PE=1 SV=2	206	35	C	UR	11.6055	11.8524	11.0326	8.12427	8.53842	8.62148	13.1349	13.6679	13.4226
sp|P78527|PRKDC_HUMAN	PRKDC	DNA-dependent protein kinase catalytic subunit OS=Homo sapiens OX=9606 GN=PRKDC PE=1 SV=3	207	174	C	UR	5.72005	7.66201	11.1729	10.7748	9.17645	7.69998	16.1685	15.0485	16.5769
sp|O95831|AIFM1_HUMAN	AIFM1	Apoptosis-inducing factor 1, mitochondrial OS=Homo sapiens OX=9606 GN=AIFM1 PE=1 SV=1	208	29	C	UR	12.3395	12.6471	12.3551	10.2339	11.2108	11.4553	9.81317	9.68841	10.2568
sp|Q04637-9|IF4G1_HUMAN	EIF4G1	Isoform 9 of Eukaryotic translation initiation factor 4 gamma 1 OS=Homo sapiens OX=9606 GN=EIF4G1	209	46	C	UR	6.09448	5.54304	6.09143	13.3768	13.0821	14.194	14.5701	14.2538	12.7943
tr|A0A2R8YEL6|A0A2R8YEL6_HUMAN	GCLC	Glutamate--cysteine ligase catalytic subunit (Fragment) OS=Homo sapiens OX=9606 GN=GCLC PE=1 SV=1	209	7	C	UR	14.5152	11.8317	14.0848	7.84832	9.0131	9.67282	10.0546	12.4835	10.4959
tr|A0A0U1RQK7|A0A0U1RQK7_HUMAN	EIF4G3	Eukaryotic translation initiation factor 4 gamma 3 OS=Homo sapiens OX=9606 GN=EIF4G3 PE=1 SV=1	209	22	C	UR	9.34404	9.0651	9.50268	12.8751	12.6332	12.8681	11.5061	10.8153	11.3904
tr|E7ESC6|E7ESC6_HUMAN	XPO7	Exportin-7 OS=Homo sapiens OX=9606 GN=XPO7 PE=1 SV=1	210	19	C	UR	7.78291	9.71938	13.0547	12.5661	10.3914	9.16852	13.7381	11.6368	11.9422
sp|Q14978-2|NOLC1_HUMAN	NOLC1	Isoform Beta of Nucleolar and coiled-body phosphoprotein 1 OS=Homo sapiens OX=9606 GN=NOLC1	211	36	C	UR	6.72574	6.03755	5.12353	12.0737	13.0537	12.8808	13.7462	16.083	14.2759
sp|Q9BUF5|TBB6_HUMAN	TUBB6	Tubulin beta-6 chain OS=Homo sapiens OX=9606 GN=TUBB6 PE=1 SV=1	212	21	C	UR	8.39556	8.59298	10.7367	10.0852	9.18506	9.18948	14.7334	14.8736	14.208
tr|A0A0B4J269|A0A0B4J269_HUMAN		Uncharacterized protein OS=Homo sapiens OX=9606 PE=1 SV=1	212	80	C	UR	7.60216	7.95038	9.80192	9.74107	8.9849	9.11625	15.5753	16.098	15.13
sp|P07437|TBB5_HUMAN	TUBB	Tubulin beta chain OS=Homo sapiens OX=9606 GN=TUBB PE=1 SV=2	212	32	C	UR	6.85123	7.61332	9.87998	11.6979	9.82296	9.65881	15.1684	15.1163	14.1911
sp|P68371|TBB4B_HUMAN	TUBB4B	Tubulin beta-4B chain OS=Homo sapiens OX=9606 GN=TUBB4B PE=1 SV=1	212	62	C	UR	8.53562	8.43702	9.31164	8.90689	9.72647	9.48479	15.251	14.9794	15.3672
sp|P04350|TBB4A_HUMAN	TUBB4A	Tubulin beta-4A chain OS=Homo sapiens OX=9606 GN=TUBB4A PE=1 SV=2	212	1	C	UR	7.27161	9.00121	12.1691	9.73902	7.76954	7.82431	18.9488	12.8758	14.4005
sp|O95248-4|MTMR5_HUMAN	SBF1	Isoform 4 of Myotubularin-related protein 5 OS=Homo sapiens OX=9606 GN=SBF1	213	15	C	UR	13.2606	12.9856	16.7754	12.3169	11.589	11.6191	7.05847	6.81666	7.5782
sp|Q9HBH0|RHOF_HUMAN	RHOF	Rho-related GTP-binding protein RhoF OS=Homo sapiens OX=9606 GN=RHOF PE=1 SV=1	214	6	C	UR	11.3963	13.0561	16.2416	21.5978	18.446	14.7261	1.40924	1.42929	1.69765
sp|P35680|HNF1B_HUMAN	HNF1B	Hepatocyte nuclear factor 1-beta OS=Homo sapiens OX=9606 GN=HNF1B PE=1 SV=1	215	2	C	UR	5.30287	6.22263	5.69371	18.5888	19.2667	23.4338	7.93628	6.76736	6.78792
sp|P02792|FRIL_HUMAN	FTL	Ferritin light chain OS=Homo sapiens OX=9606 GN=FTL PE=1 SV=2	216	11	C	UR	7.75481	7.04705	11.5367	9.46727	8.29117	6.82167	12.7973	19.6712	16.6128
sp|Q02083|NAAA_HUMAN	NAAA	N-acylethanolamine-hydrolyzing acid amidase OS=Homo sapiens OX=9606 GN=NAAA PE=1 SV=3	217	1	C	UR	12.9571	17.3843	18.1009	20.604	14.7025	9.40562	1.18956	1.69646	3.95948
sp|Q8TDD1-2|DDX54_HUMAN	DDX54	Isoform 2 of ATP-dependent RNA helicase DDX54 OS=Homo sapiens OX=9606 GN=DDX54	218	9	C	UR	8.0296	6.83984	8.02373	13.7835	12.6454	13.765	10.9778	12.2315	13.7035
sp|Q9Y2R4|DDX52_HUMAN	DDX52	Probable ATP-dependent RNA helicase DDX52 OS=Homo sapiens OX=9606 GN=DDX52 PE=1 SV=3	218	4	C	UR	4.82364	5.18241	7.56738	10.4501	8.87996	7.69267	17.3671	16.4198	21.617
sp|Q9HAU5|RENT2_HUMAN	UPF2	Regulator of nonsense transcripts 2 OS=Homo sapiens OX=9606 GN=UPF2 PE=1 SV=1	219	20	C	UR	13.0339	12.2133	11.416	12.7658	13.2429	14.2584	8.10096	7.49441	7.47435
sp|Q16891-4|MIC60_HUMAN	IMMT	Isoform 4 of MICOS complex subunit MIC60 OS=Homo sapiens OX=9606 GN=IMMT	220	43	C	UR	21.1107	18.1249	11.699	7.66056	10.4333	13.8531	5.29856	6.16215	5.65779
sp|Q9Y490|TLN1_HUMAN	TLN1	Talin-1 OS=Homo sapiens OX=9606 GN=TLN1 PE=1 SV=3	221	173	C	UR	14.8779	15.0231	14.8336	11.5493	12.683	12.695	5.8406	6.22118	6.2762
sp|Q9Y4G6|TLN2_HUMAN	TLN2	Talin-2 OS=Homo sapiens OX=9606 GN=TLN2 PE=1 SV=4	221	26	C	UR	16.3242	16.3409	14.3267	10.6697	12.2078	12.5198	5.5933	5.99939	6.01825
tr|A0A0A6YYL6|A0A0A6YYL6_HUMAN	RPL17-C18orf32	Protein RPL17-C18orf32 OS=Homo sapiens OX=9606 GN=RPL17-C18orf32 PE=3 SV=1	221	11	C	UR	1.74405	2.01336	2.75441	10.6244	6.76615	7.29272	23.4452	25.977	19.3827
sp|A1L0T0|ILVBL_HUMAN	ILVBL	Acetolactate synthase-like protein OS=Homo sapiens OX=9606 GN=ILVBL PE=1 SV=2	222	8	C	UR	4.76393	5.34129	6.67633	7.21652	6.51419	5.61199	19.861	21.3009	22.7138
sp|Q96G03|PGM2_HUMAN	PGM2	Phosphoglucomutase-2 OS=Homo sapiens OX=9606 GN=PGM2 PE=1 SV=4	223	39	C	UR	14.1402	15.7083	17.6704	12.5147	12.2334	11.7068	5.47262	4.98454	5.56905
sp|Q96DX7|TRI44_HUMAN	TRIM44	Tripartite motif-containing protein 44 OS=Homo sapiens OX=9606 GN=TRIM44 PE=1 SV=1	224	1	C	UR	7.73571	8.69861	6.72066	16.3943	16.3322	14.4651	10.1571	9.6657	9.83052
sp|P63010-2|AP2B1_HUMAN	AP2B1	Isoform 2 of AP-2 complex subunit beta OS=Homo sapiens OX=9606 GN=AP2B1	225	35	C	UR	9.28186	9.59133	11.2775	11.6002	10.3395	9.30409	13.1755	12.7884	12.6415
sp|Q10567|AP1B1_HUMAN	AP1B1	AP-1 complex subunit beta-1 OS=Homo sapiens OX=9606 GN=AP1B1 PE=1 SV=2	225	20	C	UR	10.7518	12.0944	12.7781	11.5265	11.7018	11.0677	10.5191	9.47987	10.0807
sp|O14920|IKKB_HUMAN	IKBKB	Inhibitor of nuclear factor kappa-B kinase subunit beta OS=Homo sapiens OX=9606 GN=IKBKB PE=1 SV=1	226	11	C	UR	10.9506	12.7986	18.0278	14.2803	12.0281	11.6176	6.81254	6.34615	7.13834
sp|O15111|IKKA_HUMAN	CHUK	Inhibitor of nuclear factor kappa-B kinase subunit alpha OS=Homo sapiens OX=9606 GN=CHUK PE=1 SV=2	226	5	C	UR	8.64045	10.4625	14.0826	12.9111	11.585	10.365	11.2741	9.90295	10.7763
sp|Q8N3U4-2|STAG2_HUMAN	STAG2	Isoform 2 of Cohesin subunit SA-2 OS=Homo sapiens OX=9606 GN=STAG2	227	21	C	UR	8.05022	9.98671	13.5619	12.5773	11.0183	10.3561	11.338	10.8394	12.2721
sp|Q8WVM7|STAG1_HUMAN	STAG1	Cohesin subunit SA-1 OS=Homo sapiens OX=9606 GN=STAG1 PE=1 SV=3	227	8	C	UR	8.65206	10.2169	11.9773	12.4989	11.3538	10.5693	11.9492	10.9576	11.825
tr|D6W5U7|D6W5U7_HUMAN	STAG3	Cohesin subunit SA-3 OS=Homo sapiens OX=9606 GN=STAG3 PE=1 SV=1	227	1	C	UR	1.2319	1.43406	1.32717	2.51929	2.67172	2.64706	28.6518	30.0631	29.4539
sp|Q9NYL9|TMOD3_HUMAN	TMOD3	Tropomodulin-3 OS=Homo sapiens OX=9606 GN=TMOD3 PE=1 SV=1	228	26	C	UR	17.1401	18.1666	13.6511	9.7901	11.552	11.7291	5.70488	6.25455	6.01149
sp|Q9NZR1|TMOD2_HUMAN	TMOD2	Tropomodulin-2 OS=Homo sapiens OX=9606 GN=TMOD2 PE=1 SV=1	228	5	C	UR	16.3101	13.1657	11.522	4.72406	8.01501	8.24523	10.8627	14.6496	12.5056
sp|P18206|VINC_HUMAN	VCL	Vinculin OS=Homo sapiens OX=9606 GN=VCL PE=1 SV=4	229	47	C	UR	15.1572	16.9478	14.1589	9.69448	12.0116	13.0249	6.15796	6.56887	6.27836
sp|Q16566|KCC4_HUMAN	CAMK4	Calcium/calmodulin-dependent protein kinase type IV OS=Homo sapiens OX=9606 GN=CAMK4 PE=1 SV=1	230	4	C	UR	2.64307	2.74685	2.81614	2.39852	2.84831	3.03156	27.8876	28.7143	26.9137
tr|A0A024RA52|A0A024RA52_HUMAN	PSMA2	Proteasome subunit alpha type OS=Homo sapiens OX=9606 GN=PSMA2 PE=1 SV=1	231	11	C	UR	10.4674	10.9	12.1556	11.7491	11.6993	11.6	11.0114	9.68593	10.7313
sp|Q8WXI9|P66B_HUMAN	GATAD2B	Transcriptional repressor p66-beta OS=Homo sapiens OX=9606 GN=GATAD2B PE=1 SV=1	232	5	C	UR	13.0277	9.7734	8.71837	9.19631	12.2752	15.0353	9.46917	10.7768	11.7278
sp|Q86YP4-3|P66A_HUMAN	GATAD2A	Isoform 3 of Transcriptional repressor p66-alpha OS=Homo sapiens OX=9606 GN=GATAD2A	232	6	C	UR	17.4211	14.2069	10.3347	9.68056	12.0621	14.7237	7.29007	6.70045	7.58048
sp|P46063|RECQ1_HUMAN	RECQL	ATP-dependent DNA helicase Q1 OS=Homo sapiens OX=9606 GN=RECQL PE=1 SV=3	233	43	C	UR	12.6608	13.9468	16.9424	11.8377	10.6815	9.0501	8.34694	8.01423	8.51961
sp|P54132|BLM_HUMAN	BLM	Bloom syndrome protein OS=Homo sapiens OX=9606 GN=BLM PE=1 SV=1	233	9	C	UR	5.90329	6.69914	7.36284	7.75241	7.56826	7.12558	17.985	20.0983	19.5051
sp|P08574|CY1_HUMAN	CYC1	Cytochrome c1, heme protein, mitochondrial OS=Homo sapiens OX=9606 GN=CYC1 PE=1 SV=3	234	16	C	UR	12.7254	13.6615	12.5582	11.1295	11.2172	12.2373	8.69766	8.77778	8.99549
sp|Q9BV44|THUM3_HUMAN	THUMPD3	THUMP domain-containing protein 3 OS=Homo sapiens OX=9606 GN=THUMPD3 PE=1 SV=1	235	7	C	UR	6.41907	6.92832	7.4013	11.85	10.8709	9.99793	16.1133	14.8759	15.5433
sp|Q15042-3|RB3GP_HUMAN	RAB3GAP1	Isoform 2 of Rab3 GTPase-activating protein catalytic subunit OS=Homo sapiens OX=9606 GN=RAB3GAP1	236	17	C	UR	9.13453	10.2233	10.2043	11.9747	12.1292	12.2903	11.7344	10.9106	11.3987
sp|Q8IY81|SPB1_HUMAN	FTSJ3	pre-rRNA processing protein FTSJ3 OS=Homo sapiens OX=9606 GN=FTSJ3 PE=1 SV=2	237	14	C	UR	5.69972	5.62904	5.33865	11.9261	12.2597	11.9069	16.3719	15.3158	15.5523
tr|B4E0Y9|B4E0Y9_HUMAN	STK26	Serine/threonine-protein kinase 26 OS=Homo sapiens OX=9606 GN=STK26 PE=1 SV=1	238	8	C	UR	13.4292	15.3583	14.5395	10.7594	11.3225	10.9393	7.91491	8.0624	7.67447
sp|Q9Y6E0|STK24_HUMAN	STK24	Serine/threonine-protein kinase 24 OS=Homo sapiens OX=9606 GN=STK24 PE=1 SV=1	238	17	C	UR	12.0632	12.6685	13.7962	10.9427	10.9406	11.3532	9.40258	9.3585	9.47462
sp|O75146|HIP1R_HUMAN	HIP1R	Huntingtin-interacting protein 1-related protein OS=Homo sapiens OX=9606 GN=HIP1R PE=1 SV=2	239	24	C	UR	20.9881	19.9968	18.6001	10.175	11.9698	13.27	1.72217	1.53232	1.74571
sp|O75489|NDUS3_HUMAN	NDUFS3	NADH dehydrogenase [ubiquinone] iron-sulfur protein 3, mitochondrial OS=Homo sapiens OX=9606 GN=NDUFS3 PE=1 SV=1	240	13	C	UR	12.6679	10.9762	13.1762	11.0654	10.4076	11.3254	9.5935	10.542	10.2458
tr|E7EQT4|E7EQT4_HUMAN	ACIN1	Apoptotic chromatin condensation inducer in the nucleus OS=Homo sapiens OX=9606 GN=ACIN1 PE=1 SV=2	241	30	C	UR	18.4483	15.3273	9.92747	8.71897	10.6003	11.8435	8.29444	8.46828	8.37144
sp|Q96GQ7|DDX27_HUMAN	DDX27	Probable ATP-dependent RNA helicase DDX27 OS=Homo sapiens OX=9606 GN=DDX27 PE=1 SV=2	242	22	C	UR	8.74535	8.77759	8.68037	12.5491	11.9824	11.2076	12.9594	12.4031	12.6951
sp|P31146|COR1A_HUMAN	CORO1A	Coronin-1A OS=Homo sapiens OX=9606 GN=CORO1A PE=1 SV=4	243	73	C	UR	17.2943	16.4088	17.5663	10.8714	11.9021	12.5389	4.46374	4.51766	4.43675
sp|Q9ULV4-3|COR1C_HUMAN	CORO1C	Isoform 3 of Coronin-1C OS=Homo sapiens OX=9606 GN=CORO1C	243	25	C	UR	15.6076	14.119	15.0415	10.1741	10.707	10.466	7.85592	8.12501	7.90393
sp|Q92947|GCDH_HUMAN	GCDH	Glutaryl-CoA dehydrogenase, mitochondrial OS=Homo sapiens OX=9606 GN=GCDH PE=1 SV=1	244	11	C	UR	10.482	9.50085	11.3442	9.8052	9.04033	8.96252	13.1281	13.4036	14.3333
sp|Q15181|IPYR_HUMAN	PPA1	Inorganic pyrophosphatase OS=Homo sapiens OX=9606 GN=PPA1 PE=1 SV=2	245	34	C	UR	6.13866	5.54881	6.82152	8.27195	7.72653	7.49344	18.454	20.5444	19.0007
sp|Q9H2U2-2|IPYR2_HUMAN	PPA2	Isoform 2 of Inorganic pyrophosphatase 2, mitochondrial OS=Homo sapiens OX=9606 GN=PPA2	245	25	C	UR	14.5388	14.2923	15.7834	10.8882	10.7408	10.8319	7.79039	7.77673	7.35746
sp|Q15233|NONO_HUMAN	NONO	Non-POU domain-containing octamer-binding protein OS=Homo sapiens OX=9606 GN=NONO PE=1 SV=4	246	48	C	UR	15.2409	12.3077	12.6562	9.32518	10.855	12.1676	9.02557	8.5802	9.84165
sp|P23246|SFPQ_HUMAN	SFPQ	Splicing factor, proline- and glutamine-rich OS=Homo sapiens OX=9606 GN=SFPQ PE=1 SV=2	246	56	C	UR	13.6191	13.0236	10.9836	11.0985	12.488	14.365	7.43898	8.33135	8.65187
sp|Q8WXF1|PSPC1_HUMAN	PSPC1	Paraspeckle component 1 OS=Homo sapiens OX=9606 GN=PSPC1 PE=1 SV=1	246	19	C	UR	17.1532	14.6278	13.7841	10.3687	11.7512	13.1102	6.11333	6.48984	6.60167
sp|P35658-5|NU214_HUMAN	NUP214	Isoform 5 of Nuclear pore complex protein Nup214 OS=Homo sapiens OX=9606 GN=NUP214	247	29	C	UR	14.9484	12.8792	11.7294	9.85668	11.094	12.7586	8.99974	8.83465	8.89931
sp|Q6SPF0|SAMD1_HUMAN	SAMD1	Atherin OS=Homo sapiens OX=9606 GN=SAMD1 PE=1 SV=1	248	1	C	UR	22.5092	14.0498	11.5682	8.20091	8.83772	15.6958	6.45022	5.00083	7.68733
sp|Q15120-2|PDK3_HUMAN	PDK3	Isoform 2 of [Pyruvate dehydrogenase (acetyl-transferring)] kinase isozyme 3, mitochondrial OS=Homo sapiens OX=9606 GN=PDK3	249	5	C	UR	12.3218	13.3546	15.4766	12.8411	10.5227	9.93062	8.90753	8.11215	8.53298
sp|Q15118-2|PDK1_HUMAN	PDK1	Isoform 2 of [Pyruvate dehydrogenase (acetyl-transferring)] kinase isozyme 1, mitochondrial OS=Homo sapiens OX=9606 GN=PDK1	249	7	C	UR	8.59044	10.7334	11.5227	10.837	9.77931	8.9753	13.1379	12.4	14.0239
sp|Q5T6F2|UBAP2_HUMAN	UBAP2	Ubiquitin-associated protein 2 OS=Homo sapiens OX=9606 GN=UBAP2 PE=1 SV=1	250	4	C	UR	7.68536	6.4082	6.89456	12.3097	13.1637	16.7726	12.1336	12.8485	11.7837
sp|Q5T4S7-2|UBR4_HUMAN	UBR4	Isoform 2 of E3 ubiquitin-protein ligase UBR4 OS=Homo sapiens OX=9606 GN=UBR4	251	56	C	UR	6.82233	7.33435	9.24026	11.4501	10.4336	9.71028	15.728	14.8107	14.4703
sp|Q9HAF1-3|EAF6_HUMAN	MEAF6	Isoform 3 of Chromatin modification-related protein MEAF6 OS=Homo sapiens OX=9606 GN=MEAF6	252	4	C	UR	9.97289	11.452	8.90726	14.8281	13.839	14.1823	8.4296	9.33629	9.05249
tr|H0YCG1|H0YCG1_HUMAN	SF3B2	Splicing factor 3B subunit 2 (Fragment) OS=Homo sapiens OX=9606 GN=SF3B2 PE=1 SV=1	253	1	C	UR	13.9488	14.5876	7.12202	11.8212	11.5477	15.7055	8.51417	7.63739	9.11568
sp|Q13435|SF3B2_HUMAN	SF3B2	Splicing factor 3B subunit 2 OS=Homo sapiens OX=9606 GN=SF3B2 PE=1 SV=2	253	53	C	UR	17.1309	13.1442	10.105	8.25233	10.3909	12.0236	9.5627	10.2402	9.15027
sp|P18583-5|SON_HUMAN	SON	Isoform D of Protein SON OS=Homo sapiens OX=9606 GN=SON	254	33	C	UR	10.9446	10.8275	9.02929	10.4824	12.2031	12.9084	10.8367	11.5568	11.2112
sp|P51826-2|AFF3_HUMAN	AFF3	Isoform 2 of AF4/FMR2 family member 3 OS=Homo sapiens OX=9606 GN=AFF3	255	2	C	UR	13.7259	13.2968	13.4846	6.98513	7.93382	8.51032	11.7401	12.1461	12.1773
sp|P37837|TALDO_HUMAN	TALDO1	Transaldolase OS=Homo sapiens OX=9606 GN=TALDO1 PE=1 SV=2	256	50	C	UR	16.0595	17.0056	15.7606	12.2443	12.7144	12.9017	4.61081	4.35732	4.34583
sp|P06132|DCUP_HUMAN	UROD	Uroporphyrinogen decarboxylase OS=Homo sapiens OX=9606 GN=UROD PE=1 SV=2	257	4	C	UR	13.2114	11.1908	11.5071	10.1332	9.5273	8.01569	11.7138	12.2674	12.4333
sp|P04075-2|ALDOA_HUMAN	ALDOA	Isoform 2 of Fructose-bisphosphate aldolase A OS=Homo sapiens OX=9606 GN=ALDOA	258	99	C	UR	8.49123	8.27283	8.17789	6.84776	7.68779	7.62164	17.0902	18.3916	17.4191
sp|P09972|ALDOC_HUMAN	ALDOC	Fructose-bisphosphate aldolase C OS=Homo sapiens OX=9606 GN=ALDOC PE=1 SV=2	258	33	C	UR	7.04537	8.27069	7.33683	6.0245	5.85622	6.49352	18.9235	21.3833	18.6661
sp|Q9Y2D5-4|AKAP2_HUMAN	AKAP2	Isoform 3 of A-kinase anchor protein 2 OS=Homo sapiens OX=9606 GN=AKAP2	259	31	C	UR	22.9915	19.72	12.4835	8.92826	11.6798	14.7116	3.29631	3.01425	3.17477
sp|O75449|KTNA1_HUMAN	KATNA1	Katanin p60 ATPase-containing subunit A1 OS=Homo sapiens OX=9606 GN=KATNA1 PE=1 SV=1	260	4	C	UR	7.71708	7.805	7.99108	11.9906	11.5189	11.2219	14.536	13.2146	14.0049
sp|Q13952|NFYC_HUMAN	NFYC	Nuclear transcription factor Y subunit gamma OS=Homo sapiens OX=9606 GN=NFYC PE=1 SV=3	261	11	C	UR	13.9494	16.5276	14.6867	11.4841	11.9143	12.1282	7.06159	5.75454	6.4937
sp|A2RUC4|TYW5_HUMAN	TYW5	tRNA wybutosine-synthesizing protein 5 OS=Homo sapiens OX=9606 GN=TYW5 PE=1 SV=1	262	2	C	UR	7.61288	7.60035	6.58333	11.3938	11.9522	10.4807	16.4392	13.9863	13.9513
sp|P04040|CATA_HUMAN	CAT	Catalase OS=Homo sapiens OX=9606 GN=CAT PE=1 SV=3	263	64	C	UR	21.5947	18.1049	20.1809	10.2774	11.4857	12.4887	1.92709	1.86383	2.07673
sp|P19367-3|HXK1_HUMAN	HK1	Isoform 3 of Hexokinase-1 OS=Homo sapiens OX=9606 GN=HK1	264	49	C	UR	11.3996	13.2161	15.4454	12.5481	11.4837	10.6859	8.52908	7.84594	8.84613
sp|P52789|HXK2_HUMAN	HK2	Hexokinase-2 OS=Homo sapiens OX=9606 GN=HK2 PE=1 SV=2	264	15	C	UR	3.11967	3.41812	3.47079	9.98141	8.10669	7.45507	21.843	22.556	20.0492
sp|P09622|DLDH_HUMAN	DLD	Dihydrolipoyl dehydrogenase, mitochondrial OS=Homo sapiens OX=9606 GN=DLD PE=1 SV=2	265	20	C	UR	13.2507	14.2099	12.8609	10.5352	11.4417	11.0826	8.6435	8.85488	9.12076
sp|Q9NZL4-3|HPBP1_HUMAN	HSPBP1	Isoform 3 of Hsp70-binding protein 1 OS=Homo sapiens OX=9606 GN=HSPBP1	266	9	C	UR	5.83991	6.01915	6.47406	12.5071	9.70646	8.94685	19.1981	14.7577	16.5507
sp|Q96PK6|RBM14_HUMAN	RBM14	RNA-binding protein 14 OS=Homo sapiens OX=9606 GN=RBM14 PE=1 SV=2	267	32	C	UR	17.1536	14.9537	12.9023	8.7737	11.4163	12.9597	6.90538	7.43547	7.49983
sp|Q9BWF3|RBM4_HUMAN	RBM4	RNA-binding protein 4 OS=Homo sapiens OX=9606 GN=RBM4 PE=1 SV=1	267	13	C	UR	12.4174	11.8755	10.4535	12.1447	12.4144	12.6754	9.15721	9.10661	9.75535
sp|Q9BQ04|RBM4B_HUMAN	RBM4B	RNA-binding protein 4B OS=Homo sapiens OX=9606 GN=RBM4B PE=1 SV=1	267	1	C	UR	16.6318	19.9624	15.107	8.61619	9.67321	13.166	4.43518	5.83583	6.57242
sp|P05455|LA_HUMAN	SSB	Lupus La protein OS=Homo sapiens OX=9606 GN=SSB PE=1 SV=2	268	49	C	UR	12.8871	11.6517	10.7541	10.4128	11.2032	11.4917	10.6871	10.1069	10.8054
tr|H3BQK0|H3BQK0_HUMAN	DDX19B	ATP-dependent RNA helicase DDX19B OS=Homo sapiens OX=9606 GN=DDX19B PE=1 SV=1	269	22	C	UR	8.92868	9.53492	9.53745	10.1572	11.0946	12.0853	13.4871	13.0046	12.1701
sp|Q9UHL0|DDX25_HUMAN	DDX25	ATP-dependent RNA helicase DDX25 OS=Homo sapiens OX=9606 GN=DDX25 PE=1 SV=2	269	1	C	UR	5.50185	5.30484	9.54458	12.3938	10.8528	8.65871	17.1838	15.4495	15.1101
sp|P49750|YLPM1_HUMAN	YLPM1	YLP motif-containing protein 1 OS=Homo sapiens OX=9606 GN=YLPM1 PE=1 SV=4	270	21	C	UR	19.3329	14.227	12.5771	8.80148	9.60478	10.7935	7.67067	8.38647	8.60606
sp|Q6NXR4|TTI2_HUMAN	TTI2	TELO2-interacting protein 2 OS=Homo sapiens OX=9606 GN=TTI2 PE=1 SV=1	271	2	C	UR	6.71065	8.44963	7.52275	12.3172	10.7655	10.0412	16.6341	14.4453	13.1137
sp|Q9NR56-5|MBNL1_HUMAN	MBNL1	Isoform 5 of Muscleblind-like protein 1 OS=Homo sapiens OX=9606 GN=MBNL1	272	2	C	UR	16.2908	16.223	16.2309	10.7238	13.6262	14.3525	3.87847	4.41201	4.26233
tr|A0A0A0MQX8|A0A0A0MQX8_HUMAN	MBNL1	Muscleblind-like protein 1 OS=Homo sapiens OX=9606 GN=MBNL1 PE=1 SV=1	272	14	C	UR	16.2163	15.7986	12.5505	9.60308	11.7865	12.7293	6.66782	7.4771	7.17088
sp|O75367|H2AY_HUMAN	H2AFY	Core histone macro-H2A.1 OS=Homo sapiens OX=9606 GN=H2AFY PE=1 SV=4	273	18	C	UR	23.0436	14.4779	12.3925	10.9927	13.0278	13.962	4.16506	4.20358	3.73492
sp|Q9P0M6|H2AW_HUMAN	H2AFY2	Core histone macro-H2A.2 OS=Homo sapiens OX=9606 GN=H2AFY2 PE=1 SV=3	273	8	C	UR	19.2873	12.3509	9.55284	13.4158	15.0891	17.1423	4.69103	4.19826	4.27252
sp|Q96HY6|DDRGK_HUMAN	DDRGK1	DDRGK domain-containing protein 1 OS=Homo sapiens OX=9606 GN=DDRGK1 PE=1 SV=2	274	2	C	UR	13.0358	10.7893	10.6245	10.948	11.324	12.6854	10.5051	9.78451	10.3034
sp|P13861|KAP2_HUMAN	PRKAR2A	cAMP-dependent protein kinase type II-alpha regulatory subunit OS=Homo sapiens OX=9606 GN=PRKAR2A PE=1 SV=2	275	14	C	UR	10.6675	12.0242	13.3658	11.4012	10.1756	10.2886	11.3818	9.64321	11.0522
sp|Q96JM3|CHAP1_HUMAN	CHAMP1	Chromosome alignment-maintaining phosphoprotein 1 OS=Homo sapiens OX=9606 GN=CHAMP1 PE=1 SV=2	276	24	C	UR	15.7302	13.3766	10.9414	7.66121	8.89359	9.77706	10.696	11.72	11.204
sp|Q8NFZ5|TNIP2_HUMAN	TNIP2	TNFAIP3-interacting protein 2 OS=Homo sapiens OX=9606 GN=TNIP2 PE=1 SV=1	277	4	C	UR	28.5658	23.9296	15.0689	7.03305	7.909	11.0688	2.11541	2.21864	2.09081
sp|Q8IXQ6-2|PARP9_HUMAN	PARP9	Isoform 2 of Poly [ADP-ribose] polymerase 9 OS=Homo sapiens OX=9606 GN=PARP9	278	10	C	UR	9.04541	10.2157	11.1505	14.51	13.7566	13.0714	9.62691	8.86201	9.76144
sp|Q99766|ATP5S_HUMAN	ATP5S	ATP synthase subunit s, mitochondrial OS=Homo sapiens OX=9606 GN=ATP5S PE=1 SV=3	279	6	C	UR	11.9677	13.5613	13.9918	13.4704	11.4437	10.8772	8.50176	6.96576	9.22039
tr|F5GX28|F5GX28_HUMAN	KDM4B	Lysine-specific demethylase 4B OS=Homo sapiens OX=9606 GN=KDM4B PE=1 SV=2	280	11	C	UR	17.0754	17.4803	17.0928	11.6107	12.4124	12.5203	3.86788	4.01706	3.9233
sp|P09525|ANXA4_HUMAN	ANXA4	Annexin A4 OS=Homo sapiens OX=9606 GN=ANXA4 PE=1 SV=4	281	21	C	UR	15.4863	17.8841	18.2658	14.8162	13.7155	13.3847	2.09652	2.05061	2.30019
sp|P08758|ANXA5_HUMAN	ANXA5	Annexin A5 OS=Homo sapiens OX=9606 GN=ANXA5 PE=1 SV=2	281	59	C	UR	8.48641	10.2409	9.93895	9.82633	9.34049	9.37372	15.0469	14.6723	13.074
sp|Q12959-2|DLG1_HUMAN	DLG1	Isoform 2 of Disks large homolog 1 OS=Homo sapiens OX=9606 GN=DLG1	282	3	C	UR	9.03951	8.97336	8.11032	10.3637	11.2277	11.726	12.8565	13.5765	14.1265
tr|E7EX17|E7EX17_HUMAN	EIF4B	Eukaryotic translation initiation factor 4B OS=Homo sapiens OX=9606 GN=EIF4B PE=1 SV=1	283	22	C	UR	11.5536	9.32202	4.85932	12.9835	14.4092	14.0387	10.0764	10.9333	11.824
sp|Q92538|GBF1_HUMAN	GBF1	Golgi-specific brefeldin A-resistance guanine nucleotide exchange factor 1 OS=Homo sapiens OX=9606 GN=GBF1 PE=1 SV=2	284	22	C	UR	6.80563	7.46507	9.12574	12.3156	10.2963	9.8224	15.3722	14.3017	14.4952
sp|Q9H8E8|CSR2B_HUMAN	KAT14	Cysteine-rich protein 2-binding protein OS=Homo sapiens OX=9606 GN=KAT14 PE=1 SV=3	285	2	C	UR	10.1312	10.7081	7.97971	9.35712	11.4328	14.6528	11.9501	12.3085	11.4795
sp|Q9NSK0-3|KLC4_HUMAN	KLC4	Isoform 3 of Kinesin light chain 4 OS=Homo sapiens OX=9606 GN=KLC4	286	10	C	UR	7.93026	7.0882	6.362	6.53972	7.74325	7.81126	19.1756	18.3574	18.9923
sp|Q9H0B6|KLC2_HUMAN	KLC2	Kinesin light chain 2 OS=Homo sapiens OX=9606 GN=KLC2 PE=1 SV=1	286	4	C	UR	11.6868	11.1334	9.50793	11.8588	14.2914	15.6919	8.57996	8.63512	8.61478
tr|E7EVH7|E7EVH7_HUMAN		Uncharacterized protein OS=Homo sapiens OX=9606 PE=4 SV=1	286	10	C	UR	12.4076	11.6689	8.65365	9.45957	11.1269	13.4371	10.8679	11.3288	11.0494
sp|Q02880|TOP2B_HUMAN	TOP2B	DNA topoisomerase 2-beta OS=Homo sapiens OX=9606 GN=TOP2B PE=1 SV=3	287	60	C	UR	7.11738	8.97892	9.80404	9.68041	9.09602	7.74355	15.4491	15.7819	16.3487
sp|P11388-4|TOP2A_HUMAN	TOP2A	Isoform 4 of DNA topoisomerase 2-alpha OS=Homo sapiens OX=9606 GN=TOP2A	287	21	C	UR	1.21074	1.13891	1.28906	1.40689	1.30726	1.19856	31.3133	33.5538	27.5815
sp|P35813-3|PPM1A_HUMAN	PPM1A	Isoform 3 of Protein phosphatase 1A OS=Homo sapiens OX=9606 GN=PPM1A	287	9	C	UR	11.3083	13.4205	13.8743	12.8727	11.3963	12.0728	8.39086	8.86788	7.7964
sp|O75688|PPM1B_HUMAN	PPM1B	Protein phosphatase 1B OS=Homo sapiens OX=9606 GN=PPM1B PE=1 SV=1	287	10	C	UR	13.3899	13.5427	14.3093	10.7194	11.8859	12.1462	8.37732	7.74414	7.88514
sp|Q9UHL4|DPP2_HUMAN	DPP7	Dipeptidyl peptidase 2 OS=Homo sapiens OX=9606 GN=DPP7 PE=1 SV=3	288	8	C	UR	8.59696	9.81055	10.4706	9.29269	8.31178	7.52577	15.9914	14.8183	15.1819
sp|P30101|PDIA3_HUMAN	PDIA3	Protein disulfide-isomerase A3 OS=Homo sapiens OX=9606 GN=PDIA3 PE=1 SV=4	289	67	C	UR	16.4575	14.6128	12.3991	9.60865	11.1264	11.6207	7.84246	8.87522	7.4571
sp|P13667|PDIA4_HUMAN	PDIA4	Protein disulfide-isomerase A4 OS=Homo sapiens OX=9606 GN=PDIA4 PE=1 SV=2	289	66	C	UR	10.6733	10.7515	9.1367	9.47318	10.5421	10.8715	12.8041	13.1911	12.5564
tr|H7BZJ3|H7BZJ3_HUMAN	PDIA3	Protein disulfide-isomerase A3 (Fragment) OS=Homo sapiens OX=9606 GN=PDIA3 PE=1 SV=1	289	3	C	UR	15.3088	16.1986	10.4285	10.0992	11.2555	12.8723	8.28478	7.97862	7.57369
sp|Q8TDB6|DTX3L_HUMAN	DTX3L	E3 ubiquitin-protein ligase DTX3L OS=Homo sapiens OX=9606 GN=DTX3L PE=1 SV=1	290	11	C	UR	9.25389	9.88534	9.12762	15.2332	15.3661	16.5541	8.50765	7.8474	8.22467
sp|Q9UI08-2|EVL_HUMAN	EVL	Isoform 1 of Ena/VASP-like protein OS=Homo sapiens OX=9606 GN=EVL	291	21	C	UR	23.1362	18.6744	16.3595	10.0112	12.1472	14.1437	1.85765	1.71237	1.95763
sp|Q6ZUJ8|BCAP_HUMAN	PIK3AP1	Phosphoinositide 3-kinase adapter protein 1 OS=Homo sapiens OX=9606 GN=PIK3AP1 PE=1 SV=2	292	17	C	UR	14.5637	13.122	14.0063	12.6274	12.9221	14.6527	6.15868	5.82687	6.12019
sp|O15127|SCAM2_HUMAN	SCAMP2	Secretory carrier-associated membrane protein 2 OS=Homo sapiens OX=9606 GN=SCAMP2 PE=1 SV=2	293	4	C	UR	11.2988	12.0102	12.4523	10.9048	11.5714	10.7506	10.4947	9.58438	10.9327
sp|Q66K74|MAP1S_HUMAN	MAP1S	Microtubule-associated protein 1S OS=Homo sapiens OX=9606 GN=MAP1S PE=1 SV=2	294	16	C	UR	15.5665	12.8897	14.0592	9.13139	9.84288	10.6675	8.50798	9.79766	9.53723
sp|O95071|UBR5_HUMAN	UBR5	E3 ubiquitin-protein ligase UBR5 OS=Homo sapiens OX=9606 GN=UBR5 PE=1 SV=2	295	21	C	UR	5.44472	6.89661	7.42165	11.6681	11.0226	11.0618	15.7642	14.7853	15.9349
sp|Q5THJ4|VP13D_HUMAN	VPS13D	Vacuolar protein sorting-associated protein 13D OS=Homo sapiens OX=9606 GN=VPS13D PE=1 SV=2	296	1	C	UR	8.20792	9.6461	13.1897	14.9018	13.838	10.9472	10.7971	9.65448	8.81778
sp|Q9Y3F4-2|STRAP_HUMAN	STRAP	Isoform 2 of Serine-threonine kinase receptor-associated protein OS=Homo sapiens OX=9606 GN=STRAP	297	19	C	UR	6.4747	7.54309	7.73439	11.4205	11.2097	11.0878	15.3638	14.7891	14.3768
sp|Q9UJA5|TRM6_HUMAN	TRMT6	tRNA (adenine(58)-N(1))-methyltransferase non-catalytic subunit TRM6 OS=Homo sapiens OX=9606 GN=TRMT6 PE=1 SV=1	298	8	C	UR	8.35414	8.36485	9.34946	11.675	11.6587	10.6066	13.5996	12.3369	14.0548
tr|A0A1W2PNX8|A0A1W2PNX8_HUMAN	UNC45A	Protein unc-45 homolog A OS=Homo sapiens OX=9606 GN=UNC45A PE=1 SV=1	299	26	C	UR	7.96983	8.36552	9.3009	11.3456	10.0032	9.44892	15.2324	13.5796	14.754
sp|Q9HCC0|MCCB_HUMAN	MCCC2	Methylcrotonoyl-CoA carboxylase beta chain, mitochondrial OS=Homo sapiens OX=9606 GN=MCCC2 PE=1 SV=1	300	25	C	UR	14.055	14.0318	12.9776	11.6417	12.2271	12.7741	7.50769	7.26773	7.51727
sp|Q96GQ5|RUS1_HUMAN	C16orf58	RUS1 family protein C16orf58 OS=Homo sapiens OX=9606 GN=C16orf58 PE=1 SV=2	301	3	C	UR	6.54732	8.5183	11.8359	11.4853	10.4572	8.65114	13.3119	12.7229	16.47
sp|Q15003|CND2_HUMAN	NCAPH	Condensin complex subunit 2 OS=Homo sapiens OX=9606 GN=NCAPH PE=1 SV=3	302	8	C	UR	1.74383	1.79666	1.81984	1.97718	2.15331	2.01936	29.5217	31.9909	26.9772
sp|Q53GS7|GLE1_HUMAN	GLE1	Nucleoporin GLE1 OS=Homo sapiens OX=9606 GN=GLE1 PE=1 SV=2	303	5	C	UR	7.43047	9.16994	10.3432	12.5355	12.4423	12.738	11.0497	10.864	13.427
sp|Q14683|SMC1A_HUMAN	SMC1A	Structural maintenance of chromosomes protein 1A OS=Homo sapiens OX=9606 GN=SMC1A PE=1 SV=2	304	74	C	UR	17.5999	14.244	11.328	8.69397	10.6697	11.8717	8.43122	8.78637	8.37522
sp|Q99615|DNJC7_HUMAN	DNAJC7	DnaJ homolog subfamily C member 7 OS=Homo sapiens OX=9606 GN=DNAJC7 PE=1 SV=2	305	19	C	UR	7.60777	8.08835	6.58423	12.3019	12.4959	14.4843	12.5512	13.8241	12.0622
tr|A0A087X1E4|A0A087X1E4_HUMAN	ARFIP2	Arfaptin-2 OS=Homo sapiens OX=9606 GN=ARFIP2 PE=1 SV=1	306	5	C	UR	5.93855	6.16099	6.11799	8.67861	9.43958	8.33088	20.2309	17.1181	17.9844
sp|Q9Y3Q8|T22D4_HUMAN	TSC22D4	TSC22 domain family protein 4 OS=Homo sapiens OX=9606 GN=TSC22D4 PE=1 SV=2	307	7	C	UR	20.7131	19.6444	13.7117	8.97105	10.6843	12.8826	4.51709	4.65182	4.22392
sp|O75157|T22D2_HUMAN	TSC22D2	TSC22 domain family protein 2 OS=Homo sapiens OX=9606 GN=TSC22D2 PE=1 SV=3	307	2	C	UR	14.0141	15.7585	11.7316	12.0439	12.1542	12.2687	6.64377	8.16714	7.21804
sp|Q96GG9|DCNL1_HUMAN	DCUN1D1	DCN1-like protein 1 OS=Homo sapiens OX=9606 GN=DCUN1D1 PE=1 SV=1	308	8	C	UR	8.19272	9.0482	10.4266	9.45646	9.44529	9.54351	14.8402	14.7746	14.2724
sp|Q14204|DYHC1_HUMAN	DYNC1H1	Cytoplasmic dynein 1 heavy chain 1 OS=Homo sapiens OX=9606 GN=DYNC1H1 PE=1 SV=5	309	198	C	UR	8.73694	9.18116	11.1209	11.1968	10.2788	10.1148	13.3893	12.6458	13.3356
sp|Q15436|SC23A_HUMAN	SEC23A	Protein transport protein Sec23A OS=Homo sapiens OX=9606 GN=SEC23A PE=1 SV=2	311	13	C	UR	8.28389	8.60537	13.5247	10.2782	8.83817	7.39737	14.268	14.1304	14.6739
sp|Q15437|SC23B_HUMAN	SEC23B	Protein transport protein Sec23B OS=Homo sapiens OX=9606 GN=SEC23B PE=1 SV=2	311	19	C	UR	5.17876	6.37739	6.67349	9.98571	8.69444	8.08924	19.5057	17.4948	18.0004
sp|Q96BP3|PPWD1_HUMAN	PPWD1	Peptidylprolyl isomerase domain and WD repeat-containing protein 1 OS=Homo sapiens OX=9606 GN=PPWD1 PE=1 SV=1	312	7	C	UR	14.157	15.0167	16.4014	14.0161	14.0517	13.6579	4.2068	3.97791	4.51458
sp|Q9NUL3|STAU2_HUMAN	STAU2	Double-stranded RNA-binding protein Staufen homolog 2 OS=Homo sapiens OX=9606 GN=STAU2 PE=1 SV=2	313	6	C	UR	8.55357	6.40311	4.63053	5.55553	7.45016	8.75978	18.9562	18.0442	21.647
sp|Q5UIP0|RIF1_HUMAN	RIF1	Telomere-associated protein RIF1 OS=Homo sapiens OX=9606 GN=RIF1 PE=1 SV=2	314	16	C	UR	4.79361	5.43923	5.86247	11.7443	10.1102	9.70583	17.9322	16.546	17.866
sp|Q7L266|ASGL1_HUMAN	ASRGL1	Isoaspartyl peptidase/L-asparaginase OS=Homo sapiens OX=9606 GN=ASRGL1 PE=1 SV=2	315	1	C	UR	6.32261	5.02015	3.41497	4.00585	3.00385	3.59485	25.265	25.9913	23.3815
sp|P07910-2|HNRPC_HUMAN	HNRNPC	Isoform C1 of Heterogeneous nuclear ribonucleoproteins C1/C2 OS=Homo sapiens OX=9606 GN=HNRNPC	316	74	C	UR	13.7691	13.8843	10.4652	9.60926	11.4131	11.6789	9.85157	9.7786	9.54996
sp|P22314|UBA1_HUMAN	UBA1	Ubiquitin-like modifier-activating enzyme 1 OS=Homo sapiens OX=9606 GN=UBA1 PE=1 SV=3	317	118	C	UR	8.7448	9.34818	11.2494	9.4004	9.37948	8.9942	14.2429	14.189	14.4517
sp|O75152|ZC11A_HUMAN	ZC3H11A	Zinc finger CCCH domain-containing protein 11A OS=Homo sapiens OX=9606 GN=ZC3H11A PE=1 SV=3	318	17	C	UR	18.0132	15.4325	9.0824	8.99668	10.9262	13.0996	8.14394	7.73475	8.57066
sp|Q9UKK3|PARP4_HUMAN	PARP4	Poly [ADP-ribose] polymerase 4 OS=Homo sapiens OX=9606 GN=PARP4 PE=1 SV=3	319	10	C	UR	11.0191	10.2869	11.3478	14.5301	14.3596	14.1292	8.29452	7.58571	8.44706
sp|P13804|ETFA_HUMAN	ETFA	Electron transfer flavoprotein subunit alpha, mitochondrial OS=Homo sapiens OX=9606 GN=ETFA PE=1 SV=1	320	34	C	UR	13.2185	13.3093	12.4973	8.40298	9.5047	9.13352	10.9039	11.7049	11.3249
sp|Q13155|AIMP2_HUMAN	AIMP2	Aminoacyl tRNA synthase complex-interacting multifunctional protein 2 OS=Homo sapiens OX=9606 GN=AIMP2 PE=1 SV=2	321	15	C	UR	7.40347	7.2963	8.08138	11.9571	11.5409	11.6737	14.1591	14.074	13.8142
sp|P10809|CH60_HUMAN	HSPD1	60 kDa heat shock protein, mitochondrial OS=Homo sapiens OX=9606 GN=HSPD1 PE=1 SV=2	322	178	C	UR	9.91509	10.0903	8.14162	9.163	10.3284	10.8184	13.0951	15.0251	13.423
sp|Q15814|TBCC_HUMAN	TBCC	Tubulin-specific chaperone C OS=Homo sapiens OX=9606 GN=TBCC PE=1 SV=2	323	5	C	UR	7.85245	6.99129	5.58951	5.02672	5.70437	6.7615	21.1334	21.9176	19.0232
sp|Q14974|IMB1_HUMAN	KPNB1	Importin subunit beta-1 OS=Homo sapiens OX=9606 GN=KPNB1 PE=1 SV=2	324	54	C	UR	9.19349	10.6885	11.1653	12.7482	12.2372	12.5159	11.0987	10.4111	9.94159
tr|A0A087WW66|A0A087WW66_HUMAN	PSMD1	26S proteasome non-ATPase regulatory subunit 1 OS=Homo sapiens OX=9606 GN=PSMD1 PE=1 SV=1	325	35	C	UR	8.99543	9.29795	10.7044	10.9732	11.1868	10.7913	12.6677	13.1861	12.1971
sp|Q01844-5|EWS_HUMAN	EWSR1	Isoform 5 of RNA-binding protein EWS OS=Homo sapiens OX=9606 GN=EWSR1	326	10	C	UR	20.2062	16.7544	12.1572	8.64048	11.4229	12.7872	6.00791	6.25651	5.76712
sp|Q96F86|EDC3_HUMAN	EDC3	Enhancer of mRNA-decapping protein 3 OS=Homo sapiens OX=9606 GN=EDC3 PE=1 SV=1	327	9	C	UR	8.55976	8.34857	7.88267	10.8925	9.86741	9.35548	14.1849	15.4144	15.4943
sp|Q2TAY7|SMU1_HUMAN	SMU1	WD40 repeat-containing protein SMU1 OS=Homo sapiens OX=9606 GN=SMU1 PE=1 SV=2	328	18	C	UR	9.29323	10.651	11.5161	11.7559	11.2776	10.7358	12.0297	11.2446	11.4961
sp|P13716-2|HEM2_HUMAN	ALAD	Isoform 2 of Delta-aminolevulinic acid dehydratase OS=Homo sapiens OX=9606 GN=ALAD	329	7	C	UR	14.1065	16.1635	19.0069	13.6133	11.5691	10.4206	5.16216	4.82842	5.12961
sp|Q9UKM9|RALY_HUMAN	RALY	RNA-binding protein Raly OS=Homo sapiens OX=9606 GN=RALY PE=1 SV=1	330	21	C	UR	14.0626	13.3559	10.3882	10.0702	11.9329	12.5699	9.01162	9.05682	9.55187
sp|Q96GX9|MTNB_HUMAN	APIP	Methylthioribulose-1-phosphate dehydratase OS=Homo sapiens OX=9606 GN=APIP PE=1 SV=1	331	8	C	UR	16.233	15.2292	12.9063	8.69598	9.98593	9.51788	9.19118	9.3222	8.91837
sp|Q9UKB1|FBW1B_HUMAN	FBXW11	F-box/WD repeat-containing protein 11 OS=Homo sapiens OX=9606 GN=FBXW11 PE=1 SV=1	332	4	C	UR	9.30882	12.6927	9.30623	15.7977	15.8946	14.0334	9.33087	6.28965	7.34606
sp|Q7L8L6|FAKD5_HUMAN	FASTKD5	FAST kinase domain-containing protein 5, mitochondrial OS=Homo sapiens OX=9606 GN=FASTKD5 PE=1 SV=1	333	10	C	UR	6.16021	6.61017	7.28373	11.9594	10.6436	9.94733	16.1769	15.6288	15.5898
sp|P06733|ENOA_HUMAN	ENO1	Alpha-enolase OS=Homo sapiens OX=9606 GN=ENO1 PE=1 SV=2	334	202	C	UR	8.97426	9.04923	8.45162	8.40629	9.52295	10.0537	14.8659	16.7374	13.9387
sp|P09104|ENOG_HUMAN	ENO2	Gamma-enolase OS=Homo sapiens OX=9606 GN=ENO2 PE=1 SV=3	334	17	C	UR	5.97711	7.05608	6.3123	4.84367	5.00648	4.46536	25.1152	25.9447	15.2791
sp|P13929|ENOB_HUMAN	ENO3	Beta-enolase OS=Homo sapiens OX=9606 GN=ENO3 PE=1 SV=5	334	3	C	UR	7.05779	7.45498	8.90299	10.1751	10.5699	9.61979	17.9999	13.8021	14.4174
sp|P00558|PGK1_HUMAN	PGK1	Phosphoglycerate kinase 1 OS=Homo sapiens OX=9606 GN=PGK1 PE=1 SV=3	335	160	C	UR	11.745	11.7692	12.5536	8.65825	9.38208	9.53315	11.5665	12.6836	12.1087
sp|P07205|PGK2_HUMAN	PGK2	Phosphoglycerate kinase 2 OS=Homo sapiens OX=9606 GN=PGK2 PE=1 SV=3	335	1	C	UR	10.056	11.3178	8.75002	8.22737	11.7633	12.027	13.3843	10.0648	14.4094
sp|Q9UMY1|NOL7_HUMAN	NOL7	Nucleolar protein 7 OS=Homo sapiens OX=9606 GN=NOL7 PE=1 SV=2	336	3	C	UR	3.98671	4.55259	3.97908	13.0865	7.52455	6.39872	19.6553	18.2297	22.5869
sp|P22033|MUTA_HUMAN	MUT	Methylmalonyl-CoA mutase, mitochondrial OS=Homo sapiens OX=9606 GN=MUT PE=1 SV=4	337	13	C	UR	11.0162	12.6166	12.1745	10.6939	11.2898	10.588	10.3998	10.4174	10.8038
sp|B0I1T2|MYO1G_HUMAN	MYO1G	Unconventional myosin-Ig OS=Homo sapiens OX=9606 GN=MYO1G PE=1 SV=2	338	38	C	UR	15.2691	16.5335	18.3552	15.9072	15.3615	14.2259	1.55485	1.20516	1.5876
sp|O94832|MYO1D_HUMAN	MYO1D	Unconventional myosin-Id OS=Homo sapiens OX=9606 GN=MYO1D PE=1 SV=2	338	6	C	UR	3.38072	3.75341	4.30919	5.2082	4.90664	4.95381	24.686	23.017	25.785
sp|P35611-3|ADDA_HUMAN	ADD1	Isoform 3 of Alpha-adducin OS=Homo sapiens OX=9606 GN=ADD1	339	24	C	UR	24.9276	19.5271	14.9196	9.92863	11.1524	14.7741	1.62271	1.52511	1.62277
sp|Q9UEY8|ADDG_HUMAN	ADD3	Gamma-adducin OS=Homo sapiens OX=9606 GN=ADD3 PE=1 SV=1	339	15	C	UR	21.9529	20.9371	14.0256	10.3569	11.7966	15.2877	1.85992	1.85447	1.92885
sp|P35612|ADDB_HUMAN	ADD2	Beta-adducin OS=Homo sapiens OX=9606 GN=ADD2 PE=1 SV=3	339	9	C	UR	21.9543	17.6885	15.2127	11.1866	12.0154	13.2931	3.09532	2.6973	2.85683
sp|P49916|DNLI3_HUMAN	LIG3	DNA ligase 3 OS=Homo sapiens OX=9606 GN=LIG3 PE=1 SV=2	340	9	C	UR	9.62219	9.69037	11.1331	11.3853	11.3973	11.9929	10.9526	11.5627	12.2636
tr|Q5T4U5|Q5T4U5_HUMAN	ACADM	Acyl-Coenzyme A dehydrogenase, C-4 to C-12 straight chain, isoform CRA_a OS=Homo sapiens OX=9606 GN=ACADM PE=1 SV=1	341	46	C	UR	10.3238	10.507	9.70004	7.33496	7.38658	7.76627	15.7393	16.2459	14.9962
sp|P69905|HBA_HUMAN	HBA1	Hemoglobin subunit alpha OS=Homo sapiens OX=9606 GN=HBA1 PE=1 SV=2	342	17	C	UR	15.8341	11.3331	11.2466	3.91051	6.78221	6.68099	12.5105	15.8867	15.8152
sp|O15498|YKT6_HUMAN	YKT6	Synaptobrevin homolog YKT6 OS=Homo sapiens OX=9606 GN=YKT6 PE=1 SV=1	343	6	C	UR	8.36008	10.247	10.4693	14.8825	13.8504	13.5972	10.0724	9.09866	9.4225
sp|P05141|ADT2_HUMAN	SLC25A5	ADP/ATP translocase 2 OS=Homo sapiens OX=9606 GN=SLC25A5 PE=1 SV=7	344	26	C	UR	8.02169	8.15463	8.3551	9.3231	9.97677	10.5965	15.4806	15.1112	14.9803
sp|P12235|ADT1_HUMAN	SLC25A4	ADP/ATP translocase 1 OS=Homo sapiens OX=9606 GN=SLC25A4 PE=1 SV=4	344	21	C	UR	8.31944	9.03404	10.759	13.4877	11.6063	10.6978	12.8005	11.4464	11.8488
sp|P12236|ADT3_HUMAN	SLC25A6	ADP/ATP translocase 3 OS=Homo sapiens OX=9606 GN=SLC25A6 PE=1 SV=4	344	7	C	UR	9.25802	10.2436	12.5153	17.1088	14.7597	13.4503	8.02292	6.96253	7.67876
sp|Q8N163-2|CCAR2_HUMAN	CCAR2	Isoform 2 of Cell cycle and apoptosis regulator protein 2 OS=Homo sapiens OX=9606 GN=CCAR2	345	30	C	UR	10.6661	11.5482	11.7233	10.5713	11.7375	12.7592	10.134	9.87852	10.9819
tr|A0A1B0GVH5|A0A1B0GVH5_HUMAN	FTO	Alpha-ketoglutarate-dependent dioxygenase FTO OS=Homo sapiens OX=9606 GN=FTO PE=1 SV=1	346	11	C	UR	9.37282	10.2288	11.6421	11.7867	11.1299	10.7596	12.0995	11.1925	11.7881
sp|P54136|SYRC_HUMAN	RARS	Arginine--tRNA ligase, cytoplasmic OS=Homo sapiens OX=9606 GN=RARS PE=1 SV=2	347	34	C	UR	7.37752	7.70429	7.85843	10.8532	10.7397	10.3793	15.49	14.2131	15.3845
sp|P11940|PABP1_HUMAN	PABPC1	Polyadenylate-binding protein 1 OS=Homo sapiens OX=9606 GN=PABPC1 PE=1 SV=2	348	30	C	UR	13.1149	10.0166	7.52584	10.8419	13.6862	18.7926	8.58845	9.64706	7.78641
sp|Q13310-3|PABP4_HUMAN	PABPC4	Isoform 3 of Polyadenylate-binding protein 4 OS=Homo sapiens OX=9606 GN=PABPC4	348	21	C	UR	8.05316	7.30851	7.27114	13.6057	15.0138	15.4095	10.3761	11.2801	11.6819
tr|H0YAR2|H0YAR2_HUMAN	PABPC1	Polyadenylate-binding protein 1 (Fragment) OS=Homo sapiens OX=9606 GN=PABPC1 PE=1 SV=1	348	1	C	UR	8.51436	7.16883	6.99267	12.8068	20.1329	21.3625	7.85528	6.63999	8.52673
sp|P62873|GBB1_HUMAN	GNB1	Guanine nucleotide-binding protein G(I)/G(S)/G(T) subunit beta-1 OS=Homo sapiens OX=9606 GN=GNB1 PE=1 SV=3	349	10	C	UR	13.9422	13.6677	16.0333	13.0849	9.66876	8.39066	8.52212	8.58274	8.10763
sp|P62879|GBB2_HUMAN	GNB2	Guanine nucleotide-binding protein G(I)/G(S)/G(T) subunit beta-2 OS=Homo sapiens OX=9606 GN=GNB2 PE=1 SV=3	349	6	C	UR	12.8296	12.8204	14.2859	13.6171	11.295	8.76194	8.82496	8.37629	9.18882
sp|Q9HAV0|GBB4_HUMAN	GNB4	Guanine nucleotide-binding protein subunit beta-4 OS=Homo sapiens OX=9606 GN=GNB4 PE=1 SV=3	349	5	C	UR	10.1817	13.0963	11.554	15.9092	12.5409	11.3472	9.72986	7.06677	8.57411
sp|Q96QK1|VPS35_HUMAN	VPS35	Vacuolar protein sorting-associated protein 35 OS=Homo sapiens OX=9606 GN=VPS35 PE=1 SV=2	350	21	C	UR	8.82119	10.1782	12.2033	13.3359	11.4166	10.5185	11.8919	10.36	11.2745
sp|O95825|QORL1_HUMAN	CRYZL1	Quinone oxidoreductase-like protein 1 OS=Homo sapiens OX=9606 GN=CRYZL1 PE=1 SV=2	351	8	C	UR	11.2887	11.3891	15.1773	12.5835	12.3239	11.1062	8.41523	8.53977	9.17624
sp|Q7Z3D6-2|GLUCM_HUMAN	DGLUCY	Isoform 2 of D-glutamate cyclase, mitochondrial OS=Homo sapiens OX=9606 GN=DGLUCY	352	9	C	UR	16.816	16.2179	17.2469	11.199	11.891	11.0264	5.21321	5.24415	5.14542
sp|Q6Y7W6|GGYF2_HUMAN	GIGYF2	GRB10-interacting GYF protein 2 OS=Homo sapiens OX=9606 GN=GIGYF2 PE=1 SV=1	353	12	C	UR	9.4569	8.70454	7.39383	11.915	12.8763	13.7495	11.6492	12.3512	11.9036
tr|J3KNN5|J3KNN5_HUMAN	DDX41	Probable ATP-dependent RNA helicase DDX41 (Fragment) OS=Homo sapiens OX=9606 GN=DDX41 PE=1 SV=1	354	14	C	UR	8.3839	9.81621	9.23401	11.3967	11.6494	12.3831	11.9892	12.3389	12.8086
sp|Q96BR5|COA7_HUMAN	COA7	Cytochrome c oxidase assembly factor 7 OS=Homo sapiens OX=9606 GN=COA7 PE=1 SV=2	355	1	C	UR	4.45753	5.79797	4.14693	14.3424	12.2602	9.6599	16.2611	17.9555	15.1185
sp|Q92878-2|RAD50_HUMAN	RAD50	Isoform 2 of DNA repair protein RAD50 OS=Homo sapiens OX=9606 GN=RAD50	356	57	C	UR	15.9454	14.8927	11.1882	8.16037	10.3451	12.0791	9.09776	8.98893	9.3025
sp|Q9Y6D6|BIG1_HUMAN	ARFGEF1	Brefeldin A-inhibited guanine nucleotide-exchange protein 1 OS=Homo sapiens OX=9606 GN=ARFGEF1 PE=1 SV=2	357	24	C	UR	8.70054	9.70238	11.1296	11.4857	11.4627	10.9735	12.4536	11.6576	12.4343
sp|Q9Y6D5|BIG2_HUMAN	ARFGEF2	Brefeldin A-inhibited guanine nucleotide-exchange protein 2 OS=Homo sapiens OX=9606 GN=ARFGEF2 PE=1 SV=3	357	8	C	UR	10.0263	10.591	12.8489	12.9657	12.0168	11.2886	10.7703	9.29246	10.2
sp|Q15438|CYH1_HUMAN	CYTH1	Cytohesin-1 OS=Homo sapiens OX=9606 GN=CYTH1 PE=1 SV=1	357	7	C	UR	11.1954	10.8896	11.9367	12.3148	12.6573	12.448	9.83065	9.07681	9.65081
sp|Q9Y6K5|OAS3_HUMAN	OAS3	2'-5'-oligoadenylate synthase 3 OS=Homo sapiens OX=9606 GN=OAS3 PE=1 SV=3	358	7	C	UR	11.474	12.6079	18.1944	19.5269	15.4087	14.0248	2.92243	2.76622	3.07463
sp|Q9NR09|BIRC6_HUMAN	BIRC6	Baculoviral IAP repeat-containing protein 6 OS=Homo sapiens OX=9606 GN=BIRC6 PE=1 SV=2	359	23	C	UR	6.23319	6.97609	7.78354	12.6081	11.6062	11.2928	15.2185	13.993	14.2886
sp|P26640|SYVC_HUMAN	VARS	Valine--tRNA ligase OS=Homo sapiens OX=9606 GN=VARS PE=1 SV=4	360	49	C	UR	14.5389	14.9147	12.8609	11.794	13.5504	14.2637	6.34906	6.0757	5.65269
sp|P22234|PUR6_HUMAN	PAICS	Multifunctional protein ADE2 OS=Homo sapiens OX=9606 GN=PAICS PE=1 SV=3	361	33	C	UR	5.86232	5.67664	6.73641	9.80109	8.73352	8.47009	18.2563	19.7509	16.7127
sp|P49903|SPS1_HUMAN	SEPHS1	Selenide, water dikinase 1 OS=Homo sapiens OX=9606 GN=SEPHS1 PE=1 SV=2	362	18	C	UR	12.8988	12.6207	13.6309	9.78366	9.94557	9.64644	10.7551	10.02	10.6988
tr|A0A3B3IUA2|A0A3B3IUA2_HUMAN	SNU13	NHP2-like protein 1 OS=Homo sapiens OX=9606 GN=SNU13 PE=4 SV=1	363	15	C	UR	15.1281	14.6139	15.7248	9.79423	10.2777	7.56583	7.55494	10.2621	9.0784
sp|Q9H496|IFG15_HUMAN	TOR1AIP2	Torsin-1A-interacting protein 2, isoform IFRG15 OS=Homo sapiens OX=9606 GN=TOR1AIP2 PE=1 SV=1	364	1	C	UR	4.59567	12.4226	6.74392	23.3947	12.6949	10.6166	11.2096	7.52424	10.7977
tr|A0A3B3IUD2|A0A3B3IUD2_HUMAN	MSTO1	Protein misato homolog 1 OS=Homo sapiens OX=9606 GN=MSTO1 PE=4 SV=1	365	5	C	UR	8.22374	7.26364	7.38969	15.1439	14.7328	16.0076	10.2648	10.7912	10.1827
sp|P29144|TPP2_HUMAN	TPP2	Tripeptidyl-peptidase 2 OS=Homo sapiens OX=9606 GN=TPP2 PE=1 SV=4	366	51	C	UR	6.57234	6.54797	7.17207	8.081	7.87657	7.69309	18.7841	18.6694	18.6035
sp|Q5XPI4-2|RN123_HUMAN	RNF123	Isoform 2 of E3 ubiquitin-protein ligase RNF123 OS=Homo sapiens OX=9606 GN=RNF123	367	4	C	UR	9.84104	11.6852	14.1918	13.9704	11.2202	9.38822	9.61892	9.79086	10.2934
sp|P63272|SPT4H_HUMAN	SUPT4H1	Transcription elongation factor SPT4 OS=Homo sapiens OX=9606 GN=SUPT4H1 PE=1 SV=1	368	2	C	UR	13.528	12.9368	12.5274	13.0024	11.9744	8.91239	8.96925	8.3278	9.82158
sp|Q9BW27|NUP85_HUMAN	NUP85	Nuclear pore complex protein Nup85 OS=Homo sapiens OX=9606 GN=NUP85 PE=1 SV=1	369	18	C	UR	9.26794	11.1934	12.8319	12.4867	10.8488	9.75385	11.4451	10.068	12.1043
sp|Q9BQ67|GRWD1_HUMAN	GRWD1	Glutamate-rich WD repeat-containing protein 1 OS=Homo sapiens OX=9606 GN=GRWD1 PE=1 SV=1	370	16	C	UR	6.76019	7.49394	8.20445	12.6494	12.0725	12.528	13.4584	13.3508	13.4823
sp|O95786|DDX58_HUMAN	DDX58	Probable ATP-dependent RNA helicase DDX58 OS=Homo sapiens OX=9606 GN=DDX58 PE=1 SV=2	371	12	C	UR	13.8489	15.8795	20.4169	16.2545	13.6799	12.2648	2.57508	2.18623	2.89416
tr|H0UI80|H0UI80_HUMAN	NELFCD	Negative elongation factor C/D OS=Homo sapiens OX=9606 GN=NELFCD PE=1 SV=1	372	10	C	UR	7.15369	9.75518	13.311	15.1638	12.5133	11.1102	10.5504	9.82391	10.6186
tr|A0A087X0X3|A0A087X0X3_HUMAN	HNRNPM	Heterogeneous nuclear ribonucleoprotein M OS=Homo sapiens OX=9606 GN=HNRNPM PE=1 SV=1	373	124	C	UR	14.5882	14.7819	12.0054	9.76133	11.0022	11.7309	8.41557	8.89645	8.81804
tr|M0QZM1|M0QZM1_HUMAN	HNRNPM	Heterogeneous nuclear ribonucleoprotein M (Fragment) OS=Homo sapiens OX=9606 GN=HNRNPM PE=1 SV=1	373	1	C	UR	5.28001	5.42866	6.20478	8.86275	8.86757	7.90043	18.2605	17.6687	21.5266
tr|M0R019|M0R019_HUMAN	HNRNPM	Heterogeneous nuclear ribonucleoprotein M (Fragment) OS=Homo sapiens OX=9606 GN=HNRNPM PE=1 SV=8	373	3	C	UR	16.0545	15.2844	8.63604	8.0282	10.8754	13.4848	8.58454	9.18166	9.87042
sp|P15498|VAV_HUMAN	VAV1	Proto-oncogene vav OS=Homo sapiens OX=9606 GN=VAV1 PE=1 SV=4	374	19	C	UR	9.63492	10.8338	13.2201	12.756	10.9924	10.6454	10.8623	9.97618	11.079
sp|Q8N954|GPT11_HUMAN	GPATCH11	G patch domain-containing protein 11 OS=Homo sapiens OX=9606 GN=GPATCH11 PE=1 SV=4	375	5	C	UR	16.2266	15.7245	13.3509	8.36201	10.4573	10.6749	9.22952	7.94537	8.02887
sp|Q8TEX9-2|IPO4_HUMAN	IPO4	Isoform 2 of Importin-4 OS=Homo sapiens OX=9606 GN=IPO4	376	24	C	UR	3.3899	3.65303	4.74541	12.8435	10.3835	8.90163	18.954	17.974	19.155
sp|Q9NVN8|GNL3L_HUMAN	GNL3L	Guanine nucleotide-binding protein-like 3-like protein OS=Homo sapiens OX=9606 GN=GNL3L PE=1 SV=1	377	5	C	UR	5.52708	6.52497	7.14233	16.4988	14.7426	13.9633	11.539	11.0456	13.0162
sp|Q9BVP2|GNL3_HUMAN	GNL3	Guanine nucleotide-binding protein-like 3 OS=Homo sapiens OX=9606 GN=GNL3 PE=1 SV=2	377	13	C	UR	5.28626	5.13588	5.35415	13.497	13.013	13.1459	14.8834	14.8581	14.8263
sp|Q86UA1|PRP39_HUMAN	PRPF39	Pre-mRNA-processing factor 39 OS=Homo sapiens OX=9606 GN=PRPF39 PE=1 SV=3	378	10	C	UR	8.01294	9.64141	12.8716	13.4439	11.0934	9.5766	11.7367	11.3788	12.2447
sp|P49368|TCPG_HUMAN	CCT3	T-complex protein 1 subunit gamma OS=Homo sapiens OX=9606 GN=CCT3 PE=1 SV=4	379	55	C	UR	9.86943	10.0862	11.1972	13.6876	12.3039	11.6365	10.7159	10.1569	10.3464
sp|P49915|GUAA_HUMAN	GMPS	GMP synthase [glutamine-hydrolyzing] OS=Homo sapiens OX=9606 GN=GMPS PE=1 SV=1	380	35	C	UR	5.45931	5.55781	6.70883	7.98565	7.34744	6.97131	19.5526	20.3795	20.0375
sp|A6NHR9|SMHD1_HUMAN	SMCHD1	Structural maintenance of chromosomes flexible hinge domain-containing protein 1 OS=Homo sapiens OX=9606 GN=SMCHD1 PE=1 SV=2	381	58	C	UR	13.2418	14.7539	17.3883	11.8193	11.1193	10.8203	6.58494	6.78699	7.4851
sp|Q9H8Y8-3|GORS2_HUMAN	GORASP2	Isoform 3 of Golgi reassembly-stacking protein 2 OS=Homo sapiens OX=9606 GN=GORASP2	382	14	C	UR	12.252	13.531	11.7147	9.49121	10.575	10.6554	10.623	11.6078	9.54976
sp|Q13409|DC1I2_HUMAN	DYNC1I2	Cytoplasmic dynein 1 intermediate chain 2 OS=Homo sapiens OX=9606 GN=DYNC1I2 PE=1 SV=3	383	13	C	UR	13.4299	11.626	10.3238	9.22804	11.0338	11.9043	10.9995	10.1755	11.2793
sp|O00479|HMGN4_HUMAN	HMGN4	High mobility group nucleosome-binding domain-containing protein 4 OS=Homo sapiens OX=9606 GN=HMGN4 PE=1 SV=3	384	2	C	UR	18.3533	12.3716	4.42886	28.4708	26.6069	8.25097	0.416261	0.374716	0.726597
sp|P05204|HMGN2_HUMAN	HMGN2	Non-histone chromosomal protein HMG-17 OS=Homo sapiens OX=9606 GN=HMGN2 PE=1 SV=3	384	4	C	UR	6.90417	5.41615	2.3771	20.715	15.9513	3.21214	14.4901	12.6941	18.2399
tr|J3KNL2|J3KNL2_HUMAN	43709	Septin-1 OS=Homo sapiens OX=9606 GN=SEPT1 PE=1 SV=2	385	28	C	UR	16.4627	17.4934	18.0395	12.1116	12.449	12.3178	3.54547	3.53303	4.04746
tr|L7N2F9|L7N2F9_HUMAN		Uncharacterized protein (Fragment) OS=Homo sapiens OX=9606 PE=4 SV=1	386	3	C	UR	13.016	13.8438	12.147	14.327	13.8824	13.4778	6.72648	5.63115	6.94844
sp|Q15836|VAMP3_HUMAN	VAMP3	Vesicle-associated membrane protein 3 OS=Homo sapiens OX=9606 GN=VAMP3 PE=1 SV=3	386	3	C	UR	18.1188	20.6103	11.8683	8.67185	10.1304	8.71537	8.5294	7.20014	6.15537
sp|O75792|RNH2A_HUMAN	RNASEH2A	Ribonuclease H2 subunit A OS=Homo sapiens OX=9606 GN=RNASEH2A PE=1 SV=2	387	14	C	UR	13.4938	12.8322	13.3832	9.8316	10.1671	10.3436	9.97011	10.1962	9.78211
sp|P03915|NU5M_HUMAN	MT-ND5	NADH-ubiquinone oxidoreductase chain 5 OS=Homo sapiens OX=9606 GN=MT-ND5 PE=1 SV=2	388	4	C	UR	9.14826	11.77	14.7614	15.3107	12.6951	11.7735	9.12453	8.18345	7.23306
sp|Q9BQ52|RNZ2_HUMAN	ELAC2	Zinc phosphodiesterase ELAC protein 2 OS=Homo sapiens OX=9606 GN=ELAC2 PE=1 SV=2	389	15	C	UR	5.84687	6.78372	7.16739	11.812	9.99779	9.87861	16.6257	16.2491	15.6389
sp|O95433|AHSA1_HUMAN	AHSA1	Activator of 90 kDa heat shock protein ATPase homolog 1 OS=Homo sapiens OX=9606 GN=AHSA1 PE=1 SV=1	390	25	C	UR	5.43644	5.92128	6.92545	14.1994	12.4517	12.2737	15.2824	13.45	14.0596
sp|P49411|EFTU_HUMAN	TUFM	Elongation factor Tu, mitochondrial OS=Homo sapiens OX=9606 GN=TUFM PE=1 SV=2	391	46	C	UR	12.0077	11.5497	12.9823	11.0784	11.1128	11.0606	9.55708	9.91355	10.7379
sp|P42704|LPPRC_HUMAN	LRPPRC	Leucine-rich PPR motif-containing protein, mitochondrial OS=Homo sapiens OX=9606 GN=LRPPRC PE=1 SV=3	392	93	C	UR	5.71683	6.28858	6.7928	12.014	10.5363	10.0525	16.5981	15.487	16.5138
sp|Q9NP80|PLPL8_HUMAN	PNPLA8	Calcium-independent phospholipase A2-gamma OS=Homo sapiens OX=9606 GN=PNPLA8 PE=1 SV=1	392	2	C	UR	15.6388	15.8731	13.6591	10.8096	11.2225	12.4275	7.18947	6.29229	6.88767
tr|S4R3N1|S4R3N1_HUMAN	HSPE1-MOB4	HSPE1-MOB4 readthrough OS=Homo sapiens OX=9606 GN=HSPE1-MOB4 PE=3 SV=1	393	31	C	UR	9.88321	10.4793	7.60229	6.67647	7.59761	16.6387	13.9895	14.208	12.9249
sp|P61604|CH10_HUMAN	HSPE1	10 kDa heat shock protein, mitochondrial OS=Homo sapiens OX=9606 GN=HSPE1 PE=1 SV=2	393	13	C	UR	8.88094	7.90035	8.15685	5.04228	5.23727	12.1911	15.6741	22.888	14.0292
sp|Q9H6R4|NOL6_HUMAN	NOL6	Nucleolar protein 6 OS=Homo sapiens OX=9606 GN=NOL6 PE=1 SV=2	394	16	C	UR	4.90315	5.00914	6.98339	12.1087	9.33261	8.34732	16.6835	17.9348	18.6973
sp|P00441|SODC_HUMAN	SOD1	Superoxide dismutase [Cu-Zn] OS=Homo sapiens OX=9606 GN=SOD1 PE=1 SV=2	395	16	C	UR	14.978	15.8317	12.894	8.98331	9.13732	7.65065	7.00659	9.98315	13.5352
sp|O43290|SNUT1_HUMAN	SART1	U4/U6.U5 tri-snRNP-associated protein 1 OS=Homo sapiens OX=9606 GN=SART1 PE=1 SV=1	396	28	C	UR	14.3712	13.6856	10.4988	10.2493	11.2641	11.008	9.47413	10.1306	9.31824
sp|O75821|EIF3G_HUMAN	EIF3G	Eukaryotic translation initiation factor 3 subunit G OS=Homo sapiens OX=9606 GN=EIF3G PE=1 SV=2	397	21	C	UR	13.509	11.217	9.19142	9.80866	13.7939	14.7995	8.86102	9.93914	8.88032
sp|Q96C86|DCPS_HUMAN	DCPS	m7GpppX diphosphatase OS=Homo sapiens OX=9606 GN=DCPS PE=1 SV=2	398	18	C	UR	16.2209	15.9974	19.3895	12.4497	13.0121	11.8432	3.79481	3.24487	4.04747
tr|A0A087WVQ6|A0A087WVQ6_HUMAN	CLTC	Clathrin heavy chain OS=Homo sapiens OX=9606 GN=CLTC PE=1 SV=1	399	108	C	UR	7.9131	8.77899	11.4543	11.382	9.86419	9.06863	13.9177	13.3171	14.3039
sp|Q15370|ELOB_HUMAN	ELOB	Elongin-B OS=Homo sapiens OX=9606 GN=ELOB PE=1 SV=1	400	13	C	UR	8.69781	9.27293	7.26777	11.5336	11.6864	11.6977	13.6329	13.2574	12.9535
sp|Q9Y3Z3|SAMH1_HUMAN	SAMHD1	Deoxynucleoside triphosphate triphosphohydrolase SAMHD1 OS=Homo sapiens OX=9606 GN=SAMHD1 PE=1 SV=2	401	22	C	UR	10.9569	13.1112	14.7565	11.702	10.957	10.9143	9.2942	8.52789	9.78008
sp|P52701|MSH6_HUMAN	MSH6	DNA mismatch repair protein Msh6 OS=Homo sapiens OX=9606 GN=MSH6 PE=1 SV=2	402	28	C	UR	4.33686	5.04381	6.02277	8.67182	7.5915	7.05186	20.7034	20.2143	20.3637
sp|O75140|DEPD5_HUMAN	DEPDC5	GATOR complex protein DEPDC5 OS=Homo sapiens OX=9606 GN=DEPDC5 PE=1 SV=2	403	5	C	UR	9.23934	9.95091	12.6263	11.1054	12.0199	10.3199	12.138	10.4864	12.1138
sp|P48739-3|PIPNB_HUMAN	PITPNB	Isoform 3 of Phosphatidylinositol transfer protein beta isoform OS=Homo sapiens OX=9606 GN=PITPNB	404	23	C	UR	7.80458	8.60403	11.0908	12.1649	10.5214	9.79871	13.2326	12.9707	13.8123
sp|Q00169|PIPNA_HUMAN	PITPNA	Phosphatidylinositol transfer protein alpha isoform OS=Homo sapiens OX=9606 GN=PITPNA PE=1 SV=2	404	16	C	UR	14.6695	16.477	14.7646	14.4623	14.3327	14.248	3.9078	3.34783	3.79035
sp|P61970|NTF2_HUMAN	NUTF2	Nuclear transport factor 2 OS=Homo sapiens OX=9606 GN=NUTF2 PE=1 SV=1	405	16	C	UR	10.7561	12.5405	13.4187	12.9205	11.3533	10.867	9.75922	9.19228	9.19234
sp|P43405|KSYK_HUMAN	SYK	Tyrosine-protein kinase SYK OS=Homo sapiens OX=9606 GN=SYK PE=1 SV=1	406	31	C	UR	12.4012	13.1385	18.3319	11.4049	10.5656	9.72573	7.9101	7.9715	8.55063
sp|O00499-2|BIN1_HUMAN	BIN1	Isoform IIB of Myc box-dependent-interacting protein 1 OS=Homo sapiens OX=9606 GN=BIN1	407	24	C	UR	22.517	22.065	18.0501	9.57803	12.2916	12.9169	0.755313	0.77541	1.05064
tr|A0A087X188|A0A087X188_HUMAN	BIN2	Bridging integrator 2 OS=Homo sapiens OX=9606 GN=BIN2 PE=1 SV=1	407	6	C	UR	21.2693	17.4402	22.4451	10.748	11.2885	11.4687	1.75914	1.76739	1.81366
sp|P53396|ACLY_HUMAN	ACLY	ATP-citrate synthase OS=Homo sapiens OX=9606 GN=ACLY PE=1 SV=3	408	74	C	UR	7.86726	8.89783	11.0304	11.2107	9.61846	9.54023	13.75	13.8789	14.2062
sp|O43815|STRN_HUMAN	STRN	Striatin OS=Homo sapiens OX=9606 GN=STRN PE=1 SV=4	409	20	C	UR	13.1495	14.8096	14.3076	10.4012	10.7175	10.3682	8.77834	8.61664	8.85138
sp|Q9NRL3-3|STRN4_HUMAN	STRN4	Isoform 3 of Striatin-4 OS=Homo sapiens OX=9606 GN=STRN4	409	4	C	UR	11.576	12.8545	11.091	10.4379	12.3574	12.1697	9.89577	9.71108	9.90669
sp|Q13033-2|STRN3_HUMAN	STRN3	Isoform Alpha of Striatin-3 OS=Homo sapiens OX=9606 GN=STRN3	409	10	C	UR	12.7368	13.3091	11.2939	9.81444	10.3765	10.3763	11.1302	10.6196	10.3431
sp|P35580-4|MYH10_HUMAN	MYH10	Isoform 4 of Myosin-10 OS=Homo sapiens OX=9606 GN=MYH10	410	42	C	UR	11.5644	10.7865	14.5577	11.0251	9.48123	8.95376	11.6517	11.504	10.4756
sp|P35579|MYH9_HUMAN	MYH9	Myosin-9 OS=Homo sapiens OX=9606 GN=MYH9 PE=1 SV=4	410	199	C	UR	22.3809	15.8685	15.3656	11.1246	12.441	13.7568	3.04055	2.97238	3.04959
sp|Q7Z406-2|MYH14_HUMAN	MYH14	Isoform 2 of Myosin-14 OS=Homo sapiens OX=9606 GN=MYH14	410	31	C	UR	15.474	14.4814	15.4592	14.2711	13.8359	14.7516	4.07883	3.56172	4.08628
sp|Q12802-2|AKP13_HUMAN	AKAP13	Isoform 2 of A-kinase anchor protein 13 OS=Homo sapiens OX=9606 GN=AKAP13	411	32	C	UR	20.7471	18.3276	14.7589	11.2101	13.5236	14.7187	2.21778	2.15103	2.34521
sp|P00390|GSHR_HUMAN	GSR	Glutathione reductase, mitochondrial OS=Homo sapiens OX=9606 GN=GSR PE=1 SV=2	412	31	C	UR	14.2575	15.8692	18.9964	13.1173	11.8957	11.7061	4.53894	4.64558	4.97319
sp|Q9NZ09-4|UBAP1_HUMAN	UBAP1	Isoform 4 of Ubiquitin-associated protein 1 OS=Homo sapiens OX=9606 GN=UBAP1	413	2	C	UR	15.4323	13.4032	11.5244	10.07	11.8582	10.5761	8.25276	11.2684	7.61471
sp|Q96Q15|SMG1_HUMAN	SMG1	Serine/threonine-protein kinase SMG1 OS=Homo sapiens OX=9606 GN=SMG1 PE=1 SV=3	414	9	C	UR	7.13612	7.94384	11.2008	14.1462	12.5598	11.5222	12.3452	10.9842	12.1617
sp|P33681|CD80_HUMAN	CD80	T-lymphocyte activation antigen CD80 OS=Homo sapiens OX=9606 GN=CD80 PE=1 SV=1	415	3	C	UR	3.65503	4.07941	4.20343	12.9109	10.4907	8.31403	17.7986	17.7651	20.7829
sp|P61803|DAD1_HUMAN	DAD1	Dolichyl-diphosphooligosaccharide--protein glycosyltransferase subunit DAD1 OS=Homo sapiens OX=9606 GN=DAD1 PE=1 SV=3	416	3	C	UR	7.33822	7.37915	9.35363	10.1942	8.4138	7.17783	19.5418	14.527	16.0744
sp|Q9NX40|OCAD1_HUMAN	OCIAD1	OCIA domain-containing protein 1 OS=Homo sapiens OX=9606 GN=OCIAD1 PE=1 SV=1	417	8	C	UR	15.1206	11.6629	10.6084	9.57624	11.3172	11.9033	8.66047	10.8247	10.3262
sp|O60346|PHLP1_HUMAN	PHLPP1	PH domain leucine-rich repeat-containing protein phosphatase 1 OS=Homo sapiens OX=9606 GN=PHLPP1 PE=1 SV=3	418	1	C	UR	5.4627	9.99248	5.12034	19.1571	13.6259	8.61976	13.3527	12.0491	12.6198
sp|P50452|SPB8_HUMAN	SERPINB8	Serpin B8 OS=Homo sapiens OX=9606 GN=SERPINB8 PE=1 SV=2	419	10	C	UR	13.7511	14.2095	18.862	13.5365	11.377	10.6651	5.98257	5.91356	5.70277
sp|P50453|SPB9_HUMAN	SERPINB9	Serpin B9 OS=Homo sapiens OX=9606 GN=SERPINB9 PE=1 SV=1	419	33	C	UR	10.5666	12.2812	16.8592	21.0745	18.1786	17.222	1.18685	1.15028	1.48081
sp|P30740|ILEU_HUMAN	SERPINB1	Leukocyte elastase inhibitor OS=Homo sapiens OX=9606 GN=SERPINB1 PE=1 SV=1	419	44	C	UR	14.1363	16.0838	18.9042	15.6885	13.9918	14.6082	2.26641	2.09156	2.22928
sp|Q14318-2|FKBP8_HUMAN	FKBP8	Isoform 2 of Peptidyl-prolyl cis-trans isomerase FKBP8 OS=Homo sapiens OX=9606 GN=FKBP8	420	8	C	UR	6.66101	7.84596	8.70058	9.78395	8.80103	8.22461	17.2874	15.3644	17.3311
sp|P17535|JUND_HUMAN	JUND	Transcription factor jun-D OS=Homo sapiens OX=9606 GN=JUND PE=1 SV=3	421	2	C	UR	16.5336	15.8438	11.3436	11.1248	13.8619	15.2415	5.09455	5.40444	5.55182
sp|Q8IWB1|IPRI_HUMAN	ITPRIP	Inositol 1,4,5-trisphosphate receptor-interacting protein OS=Homo sapiens OX=9606 GN=ITPRIP PE=1 SV=1	422	5	C	UR	14.5243	17.7498	18.6053	12.0259	11.9611	10.7803	4.64723	5.20718	4.4988
sp|P52788|SPSY_HUMAN	SMS	Spermine synthase OS=Homo sapiens OX=9606 GN=SMS PE=1 SV=2	423	15	C	UR	6.9923	7.55015	7.57853	8.15172	7.97329	7.87237	18.5104	18.2418	17.1294
sp|Q8NDF8-5|PAPD5_HUMAN	TENT4B	Isoform 5 of Non-canonical poly(A) RNA polymerase PAPD5 OS=Homo sapiens OX=9606 GN=TENT4B	424	1	C	UR	9.57848	7.70747	9.36636	12.6141	11.2739	12.5627	11.3833	12.0866	13.427
sp|Q9NRF8|PYRG2_HUMAN	CTPS2	CTP synthase 2 OS=Homo sapiens OX=9606 GN=CTPS2 PE=1 SV=1	425	11	C	UR	4.97904	5.74193	6.31415	5.76481	5.56424	4.67488	23.4569	20.6906	22.8135
sp|P17812|PYRG1_HUMAN	CTPS1	CTP synthase 1 OS=Homo sapiens OX=9606 GN=CTPS1 PE=1 SV=2	425	18	C	UR	3.49199	3.57835	4.51761	9.08648	7.76264	7.78317	20.1066	21.5429	22.1302
sp|Q96A35|RM24_HUMAN	MRPL24	39S ribosomal protein L24, mitochondrial OS=Homo sapiens OX=9606 GN=MRPL24 PE=1 SV=1	426	6	C	UR	10.0052	9.86457	9.27674	12.9304	12.2953	12.7655	11.0916	10.5165	11.2542
sp|Q9Y2L9-3|LRCH1_HUMAN	LRCH1	Isoform 3 of Leucine-rich repeat and calponin homology domain-containing protein 1 OS=Homo sapiens OX=9606 GN=LRCH1	427	6	C	UR	11.9243	13.3549	15.2082	13.4316	12.557	13.0744	6.84981	6.80691	6.79299
sp|Q96II8|LRCH3_HUMAN	LRCH3	Leucine-rich repeat and calponin homology domain-containing protein 3 OS=Homo sapiens OX=9606 GN=LRCH3 PE=1 SV=2	427	11	C	UR	15.2345	13.9819	14.7476	12.9069	13.4308	14.1225	4.87828	5.20355	5.49388
sp|O14548|COX7R_HUMAN	COX7A2L	Cytochrome c oxidase subunit 7A-related protein, mitochondrial OS=Homo sapiens OX=9606 GN=COX7A2L PE=1 SV=2	428	5	C	UR	14.005	15.7003	14.3877	12.9482	13.0359	13.4413	5.26817	5.9326	5.2809
sp|P61247|RS3A_HUMAN	RPS3A	40S ribosomal protein S3a OS=Homo sapiens OX=9606 GN=RPS3A PE=1 SV=2	429	42	C	UR	5.92772	5.49003	6.22808	11.7085	11.5228	12.9879	15.4841	16.3082	14.3427
sp|Q9NYB0|TE2IP_HUMAN	TERF2IP	Telomeric repeat-binding factor 2-interacting protein 1 OS=Homo sapiens OX=9606 GN=TERF2IP PE=1 SV=1	430	9	C	UR	12.3946	11.6183	12.6707	8.25245	8.13907	7.70999	12.2094	14.5211	12.4844
sp|P62241|RS8_HUMAN	RPS8	40S ribosomal protein S8 OS=Homo sapiens OX=9606 GN=RPS8 PE=1 SV=2	431	15	C	UR	9.63546	7.54661	7.03164	10.9732	11.986	14.2756	14.291	12.4848	11.7758
tr|A0A087X2I1|A0A087X2I1_HUMAN	PSMC6	26S proteasome regulatory subunit 10B OS=Homo sapiens OX=9606 GN=PSMC6 PE=1 SV=1	432	30	C	UR	8.72941	8.66277	8.98441	10.7797	10.245	11.169	13.4584	14.427	13.5443
sp|P08238|HS90B_HUMAN	HSP90AB1	Heat shock protein HSP 90-beta OS=Homo sapiens OX=9606 GN=HSP90AB1 PE=1 SV=4	433	112	C	UR	3.21755	3.62345	3.62245	10.3643	10.0194	10.3488	19.3169	20.2782	19.209
sp|P07900-2|HS90A_HUMAN	HSP90AA1	Isoform 2 of Heat shock protein HSP 90-alpha OS=Homo sapiens OX=9606 GN=HSP90AA1	433	275	C	UR	5.09321	5.2897	6.57607	11.8398	10.4591	10.8058	15.8859	17.2029	16.8475
sp|Q12931|TRAP1_HUMAN	TRAP1	Heat shock protein 75 kDa, mitochondrial OS=Homo sapiens OX=9606 GN=TRAP1 PE=1 SV=3	433	28	C	UR	5.73532	6.45879	6.84811	12.5544	11.2286	10.8274	15.6915	14.5267	16.1291
sp|Q9NQH7|XPP3_HUMAN	XPNPEP3	Xaa-Pro aminopeptidase 3 OS=Homo sapiens OX=9606 GN=XPNPEP3 PE=1 SV=1	433	2	C	UR	9.09019	8.66171	8.31368	12.1204	11.4667	13.0631	12.0054	11.8568	13.422
sp|P14625|ENPL_HUMAN	HSP90B1	Endoplasmin OS=Homo sapiens OX=9606 GN=HSP90B1 PE=1 SV=1	433	111	C	UR	6.65002	7.13854	6.83409	10.6294	10.5176	10.0092	16.4338	15.7202	16.0672
tr|A0A0C4DG17|A0A0C4DG17_HUMAN	RPSA	40S ribosomal protein SA OS=Homo sapiens OX=9606 GN=RPSA PE=1 SV=1	434	46	C	UR	8.98254	9.7257	9.52858	13.8425	12.5723	12.6225	11.7095	10.1468	10.8695
sp|Q5VW32|BROX_HUMAN	BROX	BRO1 domain-containing protein BROX OS=Homo sapiens OX=9606 GN=BROX PE=1 SV=1	435	7	C	UR	9.31358	10.3172	12.9279	10.7301	9.81722	8.97021	13.336	11.9239	12.664
sp|P62269|RS18_HUMAN	RPS18	40S ribosomal protein S18 OS=Homo sapiens OX=9606 GN=RPS18 PE=1 SV=3	436	19	C	UR	2.37226	2.39969	3.12504	12.5851	9.1706	10.7668	20.0755	19.6419	19.8631
sp|Q09666|AHNK_HUMAN	AHNAK	Neuroblast differentiation-associated protein AHNAK OS=Homo sapiens OX=9606 GN=AHNAK PE=1 SV=2	437	309	C	UR	23.4678	18.7247	12.9231	7.0961	9.9006	11.6039	4.94091	6.44914	4.89382
sp|Q13439-5|GOGA4_HUMAN	GOLGA4	Isoform 5 of Golgin subfamily A member 4 OS=Homo sapiens OX=9606 GN=GOLGA4	438	16	C	UR	14.4902	13.747	9.92101	12.8986	12.6879	14.7757	8.28362	6.22729	6.96874
sp|P61221|ABCE1_HUMAN	ABCE1	ATP-binding cassette sub-family E member 1 OS=Homo sapiens OX=9606 GN=ABCE1 PE=1 SV=1	439	29	C	UR	6.56577	7.44834	7.47098	11.4263	12.0614	11.8585	15.0325	13.5437	14.5924
sp|P05023-4|AT1A1_HUMAN	ATP1A1	Isoform 4 of Sodium/potassium-transporting ATPase subunit alpha-1 OS=Homo sapiens OX=9606 GN=ATP1A1	440	40	C	UR	3.68101	4.21106	4.55809	8.81309	8.09168	7.56652	21.1776	20.4821	21.4189
sp|Q53H82|LACB2_HUMAN	LACTB2	Endoribonuclease LACTB2 OS=Homo sapiens OX=9606 GN=LACTB2 PE=1 SV=2	441	7	C	UR	8.94772	9.88148	10.3782	11.9289	10.7869	10.94	13.1895	11.5039	12.4433
sp|P36542|ATPG_HUMAN	ATP5F1C	ATP synthase subunit gamma, mitochondrial OS=Homo sapiens OX=9606 GN=ATP5F1C PE=1 SV=1	442	29	C	UR	11.6194	11.8404	11.7519	12.0566	11.0507	10.4954	10.9749	9.37795	10.8327
sp|Q9H074|PAIP1_HUMAN	PAIP1	Polyadenylate-binding protein-interacting protein 1 OS=Homo sapiens OX=9606 GN=PAIP1 PE=1 SV=1	443	9	C	UR	10.2596	10.8642	9.63457	9.85561	10.8273	10.5706	13.6821	12.7921	11.5139
sp|Q8WV16|DCAF4_HUMAN	DCAF4	DDB1- and CUL4-associated factor 4 OS=Homo sapiens OX=9606 GN=DCAF4 PE=1 SV=3	444	1	C	UR	3.04321	4.42053	7.31157	19.837	17.7141	18.8958	8.55935	7.70923	12.5093
sp|Q9NZD2|GLTP_HUMAN	GLTP	Glycolipid transfer protein OS=Homo sapiens OX=9606 GN=GLTP PE=1 SV=3	445	5	C	UR	10.5791	14.4613	14.1517	15.8188	13.6711	12.9555	6.87437	5.38255	6.1055
sp|P06748|NPM_HUMAN	NPM1	Nucleophosmin OS=Homo sapiens OX=9606 GN=NPM1 PE=1 SV=2	446	77	C	UR	12.0132	11.2126	10.8877	9.2225	10.098	10.2315	11.1733	13.2427	11.9185
sp|P21283|VATC1_HUMAN	ATP6V1C1	V-type proton ATPase subunit C 1 OS=Homo sapiens OX=9606 GN=ATP6V1C1 PE=1 SV=4	447	15	C	UR	8.04149	9.27093	9.39897	11.0722	10.2212	9.67495	15.7326	12.6437	13.9439
sp|Q969V3|NCLN_HUMAN	NCLN	Nicalin OS=Homo sapiens OX=9606 GN=NCLN PE=1 SV=2	448	11	C	UR	6.98162	8.48407	9.33382	10.9356	9.72315	10.6133	13.5542	14.203	16.1712
sp|P51688|SPHM_HUMAN	SGSH	N-sulphoglucosamine sulphohydrolase OS=Homo sapiens OX=9606 GN=SGSH PE=1 SV=1	449	1	C	UR	18.4949	18.9121	17.6444	8.88857	7.9698	9.42974	6.03657	6.4794	6.14449
sp|P68036-3|UB2L3_HUMAN	UBE2L3	Isoform 3 of Ubiquitin-conjugating enzyme E2 L3 OS=Homo sapiens OX=9606 GN=UBE2L3	450	15	C	UR	10.4766	11.0443	9.04874	11.9366	13.2554	13.9364	9.00905	10.3363	10.9567
sp|Q8N1G4|LRC47_HUMAN	LRRC47	Leucine-rich repeat-containing protein 47 OS=Homo sapiens OX=9606 GN=LRRC47 PE=1 SV=1	451	28	C	UR	14.1697	12.6689	12.7725	8.95146	8.94214	9.71052	10.4785	11.7927	10.5136
sp|Q14997|PSME4_HUMAN	PSME4	Proteasome activator complex subunit 4 OS=Homo sapiens OX=9606 GN=PSME4 PE=1 SV=2	452	10	C	UR	4.83745	5.43373	6.77705	11.05	9.6202	8.90136	17.6765	17.1739	18.5298
sp|P13645|K1C10_HUMAN_contaminant	KRT10	Keratin, type I cytoskeletal 10 OS=Homo sapiens GN=KRT10 PE=1 SV=6	453	29	C	UR	5.14466	4.96914	9.74387	14.0996	14.2363	7.29182	13.3168	10.3646	20.8332
sp|P08727|K1C19_HUMAN_contaminant	KRT19	Keratin, type I cytoskeletal 19 OS=Homo sapiens GN=KRT19 PE=1 SV=4	453	2	C	UR	9.3192	11.206	11.54	11.4432	10.5878	11.6884	12.0455	9.37109	12.7987
sp|P08779|K1C16_HUMAN_contaminant	KRT16	Keratin, type I cytoskeletal 16 OS=Homo sapiens GN=KRT16 PE=1 SV=4	453	4	C	UR	9.55053	4.56022	9.43565	11.4574	9.79524	7.43373	21.1414	10.0601	16.5658
sp|P02533|K1C14_HUMAN_contaminant	KRT14	Keratin, type I cytoskeletal 14 OS=Homo sapiens GN=KRT14 PE=1 SV=4	453	2	C	UR	8.76812	4.80376	8.93197	12.2577	11.0189	6.38007	24.9288	7.07093	15.8397
sp|Q04695|K1C17_HUMAN_contaminant	KRT17	Keratin, type I cytoskeletal 17 OS=Homo sapiens GN=KRT17 PE=1 SV=2	453	3	C	UR	7.96912	7.24861	9.19084	9.76178	7.81495	5.53985	24.8086	13.8415	13.8247
sp|P35527|K1C9_HUMAN_contaminant	KRT9	Keratin, type I cytoskeletal 9 OS=Homo sapiens GN=KRT9 PE=1 SV=3	453	26	C	UR	10.0859	4.75336	12.9427	14.2557	14.1863	9.55	10.4812	10.0171	13.7277
sp|P05783|K1C18_HUMAN_contaminant	KRT18	Keratin, type I cytoskeletal 18 OS=Homo sapiens GN=KRT18 PE=1 SV=2	453	1	C	UR	11.4878	12.1378	13.9614	10.7471	12.903	12.5526	7.97055	8.38622	9.85361
sp|Q8N573|OXR1_HUMAN	OXR1	Oxidation resistance protein 1 OS=Homo sapiens OX=9606 GN=OXR1 PE=1 SV=2	454	8	C	UR	16.8798	16.4128	11.7571	9.51074	11.6206	12.1307	7.82465	6.57427	7.28929
sp|Q86XI2-2|CNDG2_HUMAN	NCAPG2	Isoform 2 of Condensin-2 complex subunit G2 OS=Homo sapiens OX=9606 GN=NCAPG2	455	2	C	UR	2.04611	2.27161	2.61304	3.5719	3.30989	2.5342	29.5304	25.1544	28.9684
sp|Q99523|SORT_HUMAN	SORT1	Sortilin OS=Homo sapiens OX=9606 GN=SORT1 PE=1 SV=3	456	3	C	UR	5.52782	5.5069	6.08129	4.98872	5.23539	4.12265	23.1896	21.3817	23.9659
sp|O95707|RPP29_HUMAN	POP4	Ribonuclease P protein subunit p29 OS=Homo sapiens OX=9606 GN=POP4 PE=1 SV=2	457	2	C	UR	7.3858	6.99775	9.42553	13.9027	10.9782	10.9068	14.5324	13.3748	12.4961
sp|P99999|CYC_HUMAN	CYCS	Cytochrome c OS=Homo sapiens OX=9606 GN=CYCS PE=1 SV=2	458	5	C	UR	6.53684	8.92324	6.38145	16.1305	9.58435	10.3905	13.6463	15.4034	13.0035
tr|M0QZR4|M0QZR4_HUMAN	ARHGEF1	Rho guanine nucleotide exchange factor 1 OS=Homo sapiens OX=9606 GN=ARHGEF1 PE=1 SV=1	459	31	C	UR	12.7646	13.226	19.4065	13.4196	11.657	11.0609	5.8101	5.94325	6.7121
sp|Q9NUW8|TYDP1_HUMAN	TDP1	Tyrosyl-DNA phosphodiesterase 1 OS=Homo sapiens OX=9606 GN=TDP1 PE=1 SV=2	460	11	C	UR	7.7238	8.16984	11.1531	11.759	11.1078	10.9306	13.1068	13.0136	13.0355
sp|O95822|DCMC_HUMAN	MLYCD	Malonyl-CoA decarboxylase, mitochondrial OS=Homo sapiens OX=9606 GN=MLYCD PE=1 SV=3	461	5	C	UR	11.5206	15.7284	13.809	15.8773	12.7211	13.0509	6.01081	5.45635	5.82546
sp|P08195-4|4F2_HUMAN	SLC3A2	Isoform 4 of 4F2 cell-surface antigen heavy chain OS=Homo sapiens OX=9606 GN=SLC3A2	462	26	C	UR	3.2062	3.2146	3.41813	13.6549	12.6732	13.2873	16.2252	17.4567	16.8638
tr|A0A0B4J2E5|A0A0B4J2E5_HUMAN	LOC102724159	Uncharacterized protein OS=Homo sapiens OX=9606 GN=LOC102724159 PE=1 SV=1	463	10	C	UR	3.86715	4.76682	6.52262	13.3906	10.2144	8.17292	16.9673	16.9284	19.1698
tr|A0A096LPI6|A0A096LPI6_HUMAN		Uncharacterized protein (Fragment) OS=Homo sapiens OX=9606 PE=4 SV=2	463	20	C	UR	20.1344	19.8034	16.306	10.6246	12.1712	11.826	2.98118	2.88631	3.26696
sp|Q8IXI1|MIRO2_HUMAN	RHOT2	Mitochondrial Rho GTPase 2 OS=Homo sapiens OX=9606 GN=RHOT2 PE=1 SV=2	464	11	C	UR	8.2303	10.4454	9.89994	13.1069	12.3011	10.6676	12.5006	10.8605	11.9876
sp|Q8IXI2-3|MIRO1_HUMAN	RHOT1	Isoform 3 of Mitochondrial Rho GTPase 1 OS=Homo sapiens OX=9606 GN=RHOT1	464	7	C	UR	7.80351	10.0613	11.3181	12.054	10.7688	9.80073	12.9589	12.1659	13.0687
sp|P61225|RAP2B_HUMAN	RAP2B	Ras-related protein Rap-2b OS=Homo sapiens OX=9606 GN=RAP2B PE=1 SV=1	464	2	C	UR	13.7233	13.8647	12.6153	11.1264	12.1262	11.9542	9.10196	6.63918	8.84875
sp|Q9Y3L5|RAP2C_HUMAN	RAP2C	Ras-related protein Rap-2c OS=Homo sapiens OX=9606 GN=RAP2C PE=1 SV=1	464	3	C	UR	13.8224	14.397	12.0176	11.1923	12.7282	12.1231	8.33475	7.05286	8.3318
sp|Q9BTY7|HGH1_HUMAN	HGH1	Protein HGH1 homolog OS=Homo sapiens OX=9606 GN=HGH1 PE=1 SV=1	465	6	C	UR	13.7478	13.1132	11.3797	9.93425	11.7374	13.7701	9.32276	10.2284	6.76643
sp|P20701-2|ITAL_HUMAN	ITGAL	Isoform 2 of Integrin alpha-L OS=Homo sapiens OX=9606 GN=ITGAL	466	13	C	UR	12.4295	13.2862	19.3879	15.005	13.743	12.2859	4.62497	4.6399	4.59766
sp|P01011|AACT_HUMAN	SERPINA3	Alpha-1-antichymotrypsin OS=Homo sapiens OX=9606 GN=SERPINA3 PE=1 SV=2	467	3	C	UR	20.599	20.6108	22.3048	9.75512	12.2162	12.0933	1.00846	0.657709	0.754548
sp|Q86X10|RLGPB_HUMAN	RALGAPB	Ral GTPase-activating protein subunit beta OS=Homo sapiens OX=9606 GN=RALGAPB PE=1 SV=1	468	4	C	UR	10.8223	10.7771	12.4315	12.9569	11.8841	11.5125	10.4193	9.01599	10.1803
sp|Q13045|FLII_HUMAN	FLII	Protein flightless-1 homolog OS=Homo sapiens OX=9606 GN=FLII PE=1 SV=2	469	28	C	UR	13.5892	13.4013	15.8591	13.3602	12.8806	12.6078	6.0172	5.99396	6.29066
sp|P31930|QCR1_HUMAN	UQCRC1	Cytochrome b-c1 complex subunit 1, mitochondrial OS=Homo sapiens OX=9606 GN=UQCRC1 PE=1 SV=3	470	29	C	UR	13.6215	15.1258	14.6941	11.4394	12.1971	11.8525	7.19478	6.96932	6.90544
sp|O75439|MPPB_HUMAN	PMPCB	Mitochondrial-processing peptidase subunit beta OS=Homo sapiens OX=9606 GN=PMPCB PE=1 SV=2	470	9	C	UR	7.64017	8.19379	9.20695	13.4572	11.9198	11.9395	12.8123	11.7786	13.0516
tr|F2Z2X4|F2Z2X4_HUMAN	XPO4	Exportin-4 OS=Homo sapiens OX=9606 GN=XPO4 PE=1 SV=1	471	10	C	UR	6.02589	7.70932	10.7044	13.2346	10.9996	10.1011	14.3365	12.695	14.1937
sp|P52306-5|GDS1_HUMAN	RAP1GDS1	Isoform 5 of Rap1 GTPase-GDP dissociation stimulator 1 OS=Homo sapiens OX=9606 GN=RAP1GDS1	471	10	C	UR	10.0527	10.7008	14.5097	15.6516	12.812	11.5363	9.06314	7.23155	8.44229
sp|O75165|DJC13_HUMAN	DNAJC13	DnaJ homolog subfamily C member 13 OS=Homo sapiens OX=9606 GN=DNAJC13 PE=1 SV=5	472	33	C	UR	8.97545	10.0992	12.7234	11.9655	10.1795	9.34324	12.5276	11.8573	12.3289
sp|Q9NSE4|SYIM_HUMAN	IARS2	Isoleucine--tRNA ligase, mitochondrial OS=Homo sapiens OX=9606 GN=IARS2 PE=1 SV=2	473	49	C	UR	13.0184	14.0864	15.252	11.9473	11.6502	10.8879	7.80504	7.63232	7.72031
sp|P28838|AMPL_HUMAN	LAP3	Cytosol aminopeptidase OS=Homo sapiens OX=9606 GN=LAP3 PE=1 SV=3	474	31	C	UR	7.68341	7.95251	8.34675	7.38451	7.72716	7.80357	17.9539	18.1244	17.0238
tr|H0YFD6|H0YFD6_HUMAN	HADHA	Trifunctional enzyme subunit alpha, mitochondrial OS=Homo sapiens OX=9606 GN=HADHA PE=1 SV=2	475	76	C	UR	13.1334	13.3703	13.5602	10.1067	10.7874	10.4649	9.11348	9.8591	9.60446
sp|Q9NYU2|UGGG1_HUMAN	UGGT1	UDP-glucose:glycoprotein glucosyltransferase 1 OS=Homo sapiens OX=9606 GN=UGGT1 PE=1 SV=3	476	35	C	UR	12.2863	13.4037	13.5081	11.869	11.0471	11.3543	9.03369	8.80066	8.69721
sp|P42226|STAT6_HUMAN	STAT6	Signal transducer and activator of transcription 6 OS=Homo sapiens OX=9606 GN=STAT6 PE=1 SV=1	477	16	C	UR	9.61436	9.9947	12.7668	14.9994	13.5424	12.4652	8.92883	8.92913	8.75924
sp|P42229|STA5A_HUMAN	STAT5A	Signal transducer and activator of transcription 5A OS=Homo sapiens OX=9606 GN=STAT5A PE=1 SV=1	477	21	C	UR	6.19856	7.2762	8.30882	23.061	20.4417	20.9586	4.59472	4.3019	4.85861
sp|P51692|STA5B_HUMAN	STAT5B	Signal transducer and activator of transcription 5B OS=Homo sapiens OX=9606 GN=STAT5B PE=1 SV=2	477	5	C	UR	9.60648	10.9579	17.7285	16.9597	14.4402	13.0631	5.43292	5.79745	6.01386
sp|O75027-2|ABCB7_HUMAN	ABCB7	Isoform 2 of ATP-binding cassette sub-family B member 7, mitochondrial OS=Homo sapiens OX=9606 GN=ABCB7	478	5	C	UR	8.86244	10.649	11.1401	12.509	10.8506	9.55935	12.0919	10.8117	13.5258
sp|P36871|PGM1_HUMAN	PGM1	Phosphoglucomutase-1 OS=Homo sapiens OX=9606 GN=PGM1 PE=1 SV=3	479	30	C	UR	8.13251	8.9976	11.385	9.12843	8.42564	8.14978	15.7651	14.9409	15.0751
tr|A0A087WUP3|A0A087WUP3_HUMAN	GTPBP8	GTP-binding protein 8 OS=Homo sapiens OX=9606 GN=GTPBP8 PE=1 SV=1	480	1	C	UR	6.296	8.05278	7.57174	12.4901	11.9863	12.0736	13.1875	13.1845	15.1575
sp|P20591|MX1_HUMAN	MX1	Interferon-induced GTP-binding protein Mx1 OS=Homo sapiens OX=9606 GN=MX1 PE=1 SV=4	481	12	C	UR	15.0019	15.7338	17.9434	16.336	14.8359	14.5166	2.21945	1.50012	1.9128
sp|P20592|MX2_HUMAN	MX2	Interferon-induced GTP-binding protein Mx2 OS=Homo sapiens OX=9606 GN=MX2 PE=1 SV=1	481	20	C	UR	16.2288	18.3647	20.5377	13.4308	13.918	13.7649	1.21265	1.13306	1.40935
sp|Q7Z7A1|CNTRL_HUMAN	CNTRL	Centriolin OS=Homo sapiens OX=9606 GN=CNTRL PE=1 SV=2	481	9	C	UR	16.0258	17.538	14.2911	11.7827	12.1804	13.7453	4.69793	4.70256	5.03618
tr|A0A087WUE4|A0A087WUE4_HUMAN	LENG8	Leukocyte receptor cluster member 8 OS=Homo sapiens OX=9606 GN=LENG8 PE=1 SV=1	482	2	C	UR	7.49064	8.87526	10.5348	11.7888	10.1654	8.20537	14.3811	13.1202	15.4385
sp|Q9UBT2|SAE2_HUMAN	UBA2	SUMO-activating enzyme subunit 2 OS=Homo sapiens OX=9606 GN=UBA2 PE=1 SV=2	483	24	C	UR	10.0987	11.0257	11.5305	9.74837	10.4842	9.46168	13.1761	12.712	11.7629
sp|Q15418-2|KS6A1_HUMAN	RPS6KA1	Isoform 2 of Ribosomal protein S6 kinase alpha-1 OS=Homo sapiens OX=9606 GN=RPS6KA1	484	16	C	UR	11.0431	10.8525	14.3452	10.9431	10.1124	10.277	10.5813	10.8762	10.969
sp|P51812|KS6A3_HUMAN	RPS6KA3	Ribosomal protein S6 kinase alpha-3 OS=Homo sapiens OX=9606 GN=RPS6KA3 PE=1 SV=1	484	15	C	UR	13.0251	13.9208	14.0105	11.2209	12.0437	11.78	8.16754	7.44913	8.38238
sp|Q86UE8|TLK2_HUMAN	TLK2	Serine/threonine-protein kinase tousled-like 2 OS=Homo sapiens OX=9606 GN=TLK2 PE=1 SV=2	484	3	C	UR	12.0825	11.5218	9.35223	10.2215	11.5008	13.9997	10.5732	10.4073	10.341
sp|Q9UK32|KS6A6_HUMAN	RPS6KA6	Ribosomal protein S6 kinase alpha-6 OS=Homo sapiens OX=9606 GN=RPS6KA6 PE=1 SV=1	484	6	C	UR	10.4474	12.525	15.3566	13.576	12.1914	9.80756	9.26138	7.94762	8.88702
sp|Q96GX5|GWL_HUMAN	MASTL	Serine/threonine-protein kinase greatwall OS=Homo sapiens OX=9606 GN=MASTL PE=1 SV=1	484	2	C	UR	2.41284	1.9236	3.32417	2.24622	2.42947	1.73678	28.6029	30.4605	26.8635
sp|Q9UKI8-2|TLK1_HUMAN	TLK1	Isoform 2 of Serine/threonine-protein kinase tousled-like 1 OS=Homo sapiens OX=9606 GN=TLK1	484	3	C	UR	7.72602	8.33998	11.1971	12.103	10.7058	9.44808	14.9753	12.2227	13.2819
sp|O60307|MAST3_HUMAN	MAST3	Microtubule-associated serine/threonine-protein kinase 3 OS=Homo sapiens OX=9606 GN=MAST3 PE=1 SV=2	484	4	C	UR	11.467	11.7141	12.7325	12.0333	10.5464	10.3708	10.8342	9.83902	10.4628
sp|Q9UNF0|PACN2_HUMAN	PACSIN2	Protein kinase C and casein kinase substrate in neurons protein 2 OS=Homo sapiens OX=9606 GN=PACSIN2 PE=1 SV=2	485	14	C	UR	17.9542	18.6864	14.8593	10.9756	12.5887	13.2224	4.03923	3.96996	3.70424
sp|Q9UNF0-2|PACN2_HUMAN	PACSIN2	Isoform 2 of Protein kinase C and casein kinase substrate in neurons protein 2 OS=Homo sapiens OX=9606 GN=PACSIN2	485	1	C	UR	21.1098	23.6098	21.0146	6.96656	8.91179	9.33703	2.67654	3.40423	2.96966
sp|Q16254|E2F4_HUMAN	E2F4	Transcription factor E2F4 OS=Homo sapiens OX=9606 GN=E2F4 PE=1 SV=2	486	4	C	UR	8.89983	10.4865	7.84557	15.9308	16.1102	16.6053	8.20074	8.31194	7.60914
sp|Q9H223|EHD4_HUMAN	EHD4	EH domain-containing protein 4 OS=Homo sapiens OX=9606 GN=EHD4 PE=1 SV=1	487	20	C	UR	10.2379	9.96255	11.5912	19.0683	18.8681	20.2803	3.23427	3.27743	3.47989
tr|A0A024R571|A0A024R571_HUMAN	EHD1	EH domain-containing protein 1 OS=Homo sapiens OX=9606 GN=EHD1 PE=1 SV=1	487	57	C	UR	14.2004	12.5071	13.9753	12.6372	13.1852	14.5995	5.93149	6.44406	6.51963
sp|Q9NZN3|EHD3_HUMAN	EHD3	EH domain-containing protein 3 OS=Homo sapiens OX=9606 GN=EHD3 PE=1 SV=2	487	13	C	UR	19.553	18.2664	17.4208	10.3985	11.2326	14.5729	2.69796	2.96477	2.8931
sp|P62263|RS14_HUMAN	RPS14	40S ribosomal protein S14 OS=Homo sapiens OX=9606 GN=RPS14 PE=1 SV=3	488	10	C	UR	7.58652	7.01282	5.51638	10.3149	10.971	12.0591	15.4973	15.6168	15.4252
sp|O95861|BPNT1_HUMAN	BPNT1	3'(2'),5'-bisphosphate nucleotidase 1 OS=Homo sapiens OX=9606 GN=BPNT1 PE=1 SV=1	489	16	C	UR	14.7242	13.8102	16.5462	10.5377	10.8037	10.02	7.882	7.86839	7.80767
sp|Q9H1P3|OSBL2_HUMAN	OSBPL2	Oxysterol-binding protein-related protein 2 OS=Homo sapiens OX=9606 GN=OSBPL2 PE=1 SV=1	490	4	C	UR	11.7772	11.8682	13.3233	10.3976	10.1933	9.80165	11.07	10.8307	10.738
sp|Q99704|DOK1_HUMAN	DOK1	Docking protein 1 OS=Homo sapiens OX=9606 GN=DOK1 PE=1 SV=1	491	7	C	UR	17.2284	16.402	12.2743	9.19734	11.6936	13.4317	6.61589	6.49358	6.66329
sp|Q14151|SAFB2_HUMAN	SAFB2	Scaffold attachment factor B2 OS=Homo sapiens OX=9606 GN=SAFB2 PE=1 SV=1	492	23	C	UR	16.9601	15.6692	10.0824	9.68986	10.6497	10.2313	8.28375	9.53981	8.89383
sp|Q15424-3|SAFB1_HUMAN	SAFB	Isoform 3 of Scaffold attachment factor B1 OS=Homo sapiens OX=9606 GN=SAFB	492	18	C	UR	17.2681	15.2775	10.1601	9.91982	11.6149	10.5018	7.80222	8.11446	9.34107
sp|Q02952|AKA12_HUMAN	AKAP12	A-kinase anchor protein 12 OS=Homo sapiens OX=9606 GN=AKAP12 PE=1 SV=4	493	26	C	UR	1.25586	1.4191	1.2655	1.45951	1.50292	1.19605	32.9241	34.9824	23.9946
sp|P0DOY3|IGLC3_HUMAN	IGLC3	Immunoglobulin lambda constant 3 OS=Homo sapiens OX=9606 GN=IGLC3 PE=1 SV=1	494	3	C	UR	15.1569	13.9659	13.3004	16.4533	20.5476	19.9312	0.237483	0.0716659	0.33557
tr|A0A0B4J231|A0A0B4J231_HUMAN	IGLL5	Immunoglobulin lambda-like polypeptide 5 OS=Homo sapiens OX=9606 GN=IGLL5 PE=1 SV=1	494	3	C	UR	13.9574	14.0243	13.6712	17.3568	18.8776	18.9401	1.20926	0.748406	1.21487
sp|O00221|IKBE_HUMAN	NFKBIE	NF-kappa-B inhibitor epsilon OS=Homo sapiens OX=9606 GN=NFKBIE PE=1 SV=3	495	12	C	UR	5.84247	6.42384	6.65223	12.2716	11.1598	11.1729	15.3007	16.0199	15.1566
sp|Q01804|OTUD4_HUMAN	OTUD4	OTU domain-containing protein 4 OS=Homo sapiens OX=9606 GN=OTUD4 PE=1 SV=4	496	6	C	UR	13.3409	10.8256	7.35773	10.6925	13.741	17.1876	8.45504	9.11585	9.28382
sp|Q9Y4E8|UBP15_HUMAN	USP15	Ubiquitin carboxyl-terminal hydrolase 15 OS=Homo sapiens OX=9606 GN=USP15 PE=1 SV=3	497	20	C	UR	8.8216	10.4049	10.127	12.4226	12.4577	12.8073	11.5141	10.3009	11.1439
sp|P43686|PRS6B_HUMAN	PSMC4	26S proteasome regulatory subunit 6B OS=Homo sapiens OX=9606 GN=PSMC4 PE=1 SV=2	498	26	C	UR	8.7269	8.51381	9.97024	11.7944	11.6246	11.6433	12.6183	12.2834	12.825
sp|P35998|PRS7_HUMAN	PSMC2	26S proteasome regulatory subunit 7 OS=Homo sapiens OX=9606 GN=PSMC2 PE=1 SV=3	498	39	C	UR	10.1543	9.50556	10.1957	10.7521	11.4951	11.839	11.5628	12.1719	12.3236
sp|P62191|PRS4_HUMAN	PSMC1	26S proteasome regulatory subunit 4 OS=Homo sapiens OX=9606 GN=PSMC1 PE=1 SV=1	498	26	C	UR	7.9789	8.18128	9.10858	11.606	11.7486	12.1024	12.8293	13.2913	13.1536
sp|Q8NB90|AFG2H_HUMAN	SPATA5	ATPase family protein 2 homolog OS=Homo sapiens OX=9606 GN=SPATA5 PE=1 SV=3	498	9	C	UR	9.56017	9.71442	10.703	11.9382	11.4272	11.5969	11.6973	11.6373	11.7254
sp|P62195|PRS8_HUMAN	PSMC5	26S proteasome regulatory subunit 8 OS=Homo sapiens OX=9606 GN=PSMC5 PE=1 SV=1	498	30	C	UR	8.53212	8.66014	8.70376	11.9503	11.9262	12.9297	12.5437	12.346	12.4081
sp|Q86TX2|ACOT1_HUMAN	ACOT1	Acyl-coenzyme A thioesterase 1 OS=Homo sapiens OX=9606 GN=ACOT1 PE=1 SV=1	499	10	C	UR	11.2419	11.279	12.0333	9.68244	9.32967	8.66517	12.8345	12.1337	12.8003
sp|P48668|K2C6C_HUMAN_contaminant	KRT6C	Keratin, type II cytoskeletal 6C OS=Homo sapiens GN=KRT6C PE=1 SV=3	500	4	C	UR	13.1945	5.15787	13.1193	12.8011	10.8172	7.76887	20.0161	7.22783	9.89719
sp|P04264|K2C1_HUMAN_contaminant	KRT1	Keratin, type II cytoskeletal 1 OS=Homo sapiens GN=KRT1 PE=1 SV=6	500	57	C	UR	6.54481	4.04228	10.6537	13.8884	14.4592	7.99343	15.1592	9.20001	18.0589
sp|P08670|VIME_HUMAN	VIM	Vimentin OS=Homo sapiens OX=9606 GN=VIM PE=1 SV=4	500	118	C	UR	20.6868	19.7375	15.6647	11.8089	14.5351	15.7251	0.625303	0.550049	0.666592
sp|Q86Y46|K2C73_HUMAN_contaminant	KRT73	Keratin, type II cytoskeletal 73 OS=Homo sapiens GN=KRT73 PE=1 SV=1	500	1	C	UR	18.6629	14.8649	11.3379	7.87456	10.2013	12.483	8.20772	8.45381	7.91396
sp|P35908|K22E_HUMAN_contaminant	KRT2	Keratin, type II cytoskeletal 2 epidermal OS=Homo sapiens GN=KRT2 PE=1 SV=2	500	29	C	UR	7.35481	5.73751	10.2713	14.068	15.1309	7.35964	10.719	9.81243	19.5464
sp|P13647|K2C5_HUMAN_contaminant	KRT5	Keratin, type II cytoskeletal 5 OS=Homo sapiens GN=KRT5 PE=1 SV=3	500	17	C	UR	11.4465	8.9352	11.9845	12.1731	11.7414	10.3708	15.508	6.8411	10.9994
sp|Q7Z794|K2C1B_HUMAN_contaminant	KRT77	Keratin, type II cytoskeletal 1b OS=Homo sapiens GN=KRT77 PE=1 SV=3	500	2	C	UR	7.345	6.5902	9.41022	13.6289	14.6159	7.88623	9.96459	6.97801	23.5809
sp|P05787|K2C8_HUMAN_contaminant	KRT8	Keratin, type II cytoskeletal 8 OS=Homo sapiens GN=KRT8 PE=1 SV=7	500	3	C	UR	21.686	17.9152	29.1367	12.4627	8.5614	8.94103	0.504221	0.336034	0.456681
sp|Q9UHD8|SEPT9_HUMAN	43717	Septin-9 OS=Homo sapiens OX=9606 GN=SEPT9 PE=1 SV=2	501	40	C	UR	16.5164	16.6312	17.0862	12.4625	13.424	14.2455	3.21019	3.08502	3.33903
sp|Q9NVA2-2|SEP11_HUMAN	43719	Isoform 2 of Septin-11 OS=Homo sapiens OX=9606 GN=SEPT11	501	10	C	UR	13.1143	10.6541	12.0301	10.0467	10.8796	10.8078	11.1669	10.5466	10.7539
tr|E7EPK1|E7EPK1_HUMAN	43715	Septin-7 OS=Homo sapiens OX=9606 GN=SEPT7 PE=1 SV=2	501	25	C	UR	18.621	16.1023	15.0505	8.25923	9.64792	11.0303	7.12315	7.54774	6.61792
sp|Q14141|SEPT6_HUMAN	43714	Septin-6 OS=Homo sapiens OX=9606 GN=SEPT6 PE=1 SV=4	501	10	C	UR	15.3702	15.6049	12.7629	11.928	13.1972	12.5126	7.504	5.86068	5.25944
sp|Q92599|SEPT8_HUMAN	43716	Septin-8 OS=Homo sapiens OX=9606 GN=SEPT8 PE=1 SV=4	501	15	C	UR	12.7151	12.5498	15.6511	11.6063	11.2248	11.0882	8.5299	8.1019	8.53292
sp|Q9UKX7|NUP50_HUMAN	NUP50	Nuclear pore complex protein Nup50 OS=Homo sapiens OX=9606 GN=NUP50 PE=1 SV=2	502	19	C	UR	18.0632	14.929	10.4003	8.8751	11.7507	14.3571	6.72807	7.56823	7.32839
sp|O43493|TGON2_HUMAN	TGOLN2	Trans-Golgi network integral membrane protein 2 OS=Homo sapiens OX=9606 GN=TGOLN2 PE=1 SV=3	503	2	C	UR	15.1211	14.4427	7.80962	12.2728	15.9326	19.17	5.08375	5.19635	4.97112
sp|P84090|ERH_HUMAN	ERH	Enhancer of rudimentary homolog OS=Homo sapiens OX=9606 GN=ERH PE=1 SV=1	504	6	C	UR	10.9881	11.2241	12.9854	9.61045	9.73371	10.0436	10.4188	12.2997	12.6961
sp|P08575|PTPRC_HUMAN	PTPRC	Receptor-type tyrosine-protein phosphatase C OS=Homo sapiens OX=9606 GN=PTPRC PE=1 SV=3	505	103	C	UR	15.5731	16.8188	15.9268	11.5067	11.6878	11.7636	5.5699	5.73368	5.41958
sp|Q86VP6|CAND1_HUMAN	CAND1	Cullin-associated NEDD8-dissociated protein 1 OS=Homo sapiens OX=9606 GN=CAND1 PE=1 SV=2	506	43	C	UR	9.10463	10.1659	13.1054	12.7127	11.2174	9.90036	12.1534	10.5543	11.0859
sp|P24386|RAE1_HUMAN	CHM	Rab proteins geranylgeranyltransferase component A 1 OS=Homo sapiens OX=9606 GN=CHM PE=1 SV=3	507	4	C	UR	8.92985	9.07795	12.1836	13.3555	12.7986	10.9729	11.4222	9.48467	11.7747
sp|Q08945|SSRP1_HUMAN	SSRP1	FACT complex subunit SSRP1 OS=Homo sapiens OX=9606 GN=SSRP1 PE=1 SV=1	508	26	C	UR	7.63549	7.78932	10.3306	10.7443	9.50955	8.73736	14.7553	15.4955	15.0024
sp|Q9Y6E2|BZW2_HUMAN	BZW2	Basic leucine zipper and W2 domain-containing protein 2 OS=Homo sapiens OX=9606 GN=BZW2 PE=1 SV=1	509	19	C	UR	4.22388	4.48239	5.35401	11.5606	10.0979	9.71117	19.1939	17.4352	17.941
sp|Q7L1Q6-3|BZW1_HUMAN	BZW1	Isoform 3 of Basic leucine zipper and W2 domain-containing protein 1 OS=Homo sapiens OX=9606 GN=BZW1	509	21	C	UR	5.10815	5.54053	8.23241	12.6264	10.8404	10.1613	16.0816	15.5985	15.8107
sp|Q9H0K6|PUS7L_HUMAN	PUS7L	Pseudouridylate synthase 7 homolog-like protein OS=Homo sapiens OX=9606 GN=PUS7L PE=1 SV=1	510	6	C	UR	7.04042	8.19583	6.66615	14.3943	14.5258	14.022	11.9045	11.452	11.7991
sp|Q13263|TIF1B_HUMAN	TRIM28	Transcription intermediary factor 1-beta OS=Homo sapiens OX=9606 GN=TRIM28 PE=1 SV=5	511	52	C	UR	10.2616	11.257	11.234	11.7388	12.2977	12.6546	10.1728	9.98932	10.3942
sp|Q9GZR7|DDX24_HUMAN	DDX24	ATP-dependent RNA helicase DDX24 OS=Homo sapiens OX=9606 GN=DDX24 PE=1 SV=1	512	9	C	UR	7.36948	7.17925	7.72529	13.426	12.7153	12.3225	10.9397	12.3882	15.9344
sp|Q96RQ9-2|OXLA_HUMAN	IL4I1	Isoform 2 of L-amino-acid oxidase OS=Homo sapiens OX=9606 GN=IL4I1	513	20	C	UR	1.42405	1.27246	1.52754	1.90385	1.64528	1.49425	30.1683	31.2541	29.3102
sp|Q9H2G2|SLK_HUMAN	SLK	STE20-like serine/threonine-protein kinase OS=Homo sapiens OX=9606 GN=SLK PE=1 SV=1	514	12	C	UR	13.73	11.6771	9.28873	9.09344	11.5247	12.8635	10.9938	10.1224	10.7064
sp|O94804|STK10_HUMAN	STK10	Serine/threonine-protein kinase 10 OS=Homo sapiens OX=9606 GN=STK10 PE=1 SV=1	514	25	C	UR	20.8899	13.9079	12.5225	10.778	12.2938	15.3334	4.77342	4.89664	4.60437
tr|A0A1W2PP11|A0A1W2PP11_HUMAN		Uncharacterized protein OS=Homo sapiens OX=9606 PE=4 SV=1	515	2	C	UR	3.73459	5.5738	6.33021	10.1596	8.04333	7.13179	20.6402	18.8625	19.5239
sp|Q6P2Q9|PRP8_HUMAN	PRPF8	Pre-mRNA-processing-splicing factor 8 OS=Homo sapiens OX=9606 GN=PRPF8 PE=1 SV=2	516	89	C	UR	6.61279	8.21378	10.3886	13.1804	11.3431	10.8125	13.7865	12.3682	13.2942
sp|Q96HJ9-2|FMC1_HUMAN	FMC1	Isoform 2 of Protein FMC1 homolog OS=Homo sapiens OX=9606 GN=FMC1	517	13	C	UR	12.4461	14.3322	12.1155	11.4342	11.4626	11.2217	8.99348	8.80785	9.18648
sp|Q9NQ29|LUC7L_HUMAN	LUC7L	Putative RNA-binding protein Luc7-like 1 OS=Homo sapiens OX=9606 GN=LUC7L PE=1 SV=1	517	5	C	UR	9.19981	8.56404	8.4463	16.4777	15.6892	14.0309	9.96626	8.37866	9.2471
tr|B7ZL14|B7ZL14_HUMAN	FNBP1	FNBP1 protein OS=Homo sapiens OX=9606 GN=FNBP1 PE=1 SV=1	518	34	C	UR	16.3076	14.7693	13.3099	14.5079	16.4721	17.8075	2.32124	2.22579	2.27867
sp|O43633|CHM2A_HUMAN	CHMP2A	Charged multivesicular body protein 2a OS=Homo sapiens OX=9606 GN=CHMP2A PE=1 SV=1	520	6	C	UR	10.0767	10.8007	9.92963	9.9671	9.68754	9.42369	14.0446	13.4908	12.5793
sp|Q96PC5|MIA2_HUMAN	MIA2	Melanoma inhibitory activity protein 2 OS=Homo sapiens OX=9606 GN=MIA2 PE=1 SV=4	520	7	C	UR	12.8186	10.735	10.2645	9.92429	9.75912	9.77358	11.1671	14.1725	11.3853
sp|Q7Z591|AKNA_HUMAN	AKNA	AT-hook-containing transcription factor OS=Homo sapiens OX=9606 GN=AKNA PE=1 SV=2	521	3	C	UR	17.2051	12.7553	8.20226	9.68893	10.3923	11.7885	9.90182	10.3235	9.74228
sp|Q8IZQ5|SELH_HUMAN	SELENOH	Selenoprotein H OS=Homo sapiens OX=9606 GN=SELENOH PE=1 SV=2	522	15	C	UR	14.6142	16.2719	13.1185	10.7535	12.0246	15.2165	5.62095	6.12505	6.25485
sp|Q6NS38|ALKB2_HUMAN	ALKBH2	DNA oxidative demethylase ALKBH2 OS=Homo sapiens OX=9606 GN=ALKBH2 PE=1 SV=1	523	1	C	UR	3.75125	4.57422	6.06742	12.6566	9.79897	9.26105	19.3117	16.4544	18.1243
sp|P46783|RS10_HUMAN	RPS10	40S ribosomal protein S10 OS=Homo sapiens OX=9606 GN=RPS10 PE=1 SV=1	524	32	C	UR	3.00354	3.20607	3.35899	15.8535	14.9499	10.8091	16.5936	16.0751	16.1502
sp|P58107|EPIPL_HUMAN	EPPK1	Epiplakin OS=Homo sapiens OX=9606 GN=EPPK1 PE=1 SV=3	524	7	C	UR	12.0818	13.4571	14.7475	12.3207	12.0072	13.0475	8.54927	6.28741	7.50145
sp|Q15149-2|PLEC_HUMAN	PLEC	Isoform 2 of Plectin OS=Homo sapiens OX=9606 GN=PLEC	524	145	C	UR	16.9843	15.8766	15.3917	12.4862	13.2952	13.3492	4.13912	4.00123	4.47648
sp|Q9NZJ9-2|NUDT4_HUMAN	NUDT4	Isoform 2 of Diphosphoinositol polyphosphate phosphohydrolase 2 OS=Homo sapiens OX=9606 GN=NUDT4	524	3	C	UR	12.9239	12.6768	13.6916	13.5581	12.5058	11.846	6.79078	7.90941	8.09765
sp|O95989|NUDT3_HUMAN	NUDT3	Diphosphoinositol polyphosphate phosphohydrolase 1 OS=Homo sapiens OX=9606 GN=NUDT3 PE=1 SV=1	524	5	C	UR	12.3044	14.4036	17.8133	15.0428	12.2762	12.5775	5.30804	4.92633	5.34791
sp|Q9Y4L1|HYOU1_HUMAN	HYOU1	Hypoxia up-regulated protein 1 OS=Homo sapiens OX=9606 GN=HYOU1 PE=1 SV=1	525	53	C	UR	5.98668	5.97316	5.5128	9.71428	10.3076	11.4102	16.1681	17.5888	17.3384
sp|Q9H583|HEAT1_HUMAN	HEATR1	HEAT repeat-containing protein 1 OS=Homo sapiens OX=9606 GN=HEATR1 PE=1 SV=3	528	27	C	UR	4.11177	5.03701	6.38106	13.264	9.95784	7.43935	18.7409	16.5983	18.4698
sp|O75569|PRKRA_HUMAN	PRKRA	Interferon-inducible double-stranded RNA-dependent protein kinase activator A OS=Homo sapiens OX=9606 GN=PRKRA PE=1 SV=1	529	11	C	UR	9.12422	8.65217	9.07568	7.11122	8.23183	8.03032	15.5392	16.8894	17.346
sp|P00505|AATM_HUMAN	GOT2	Aspartate aminotransferase, mitochondrial OS=Homo sapiens OX=9606 GN=GOT2 PE=1 SV=3	530	45	C	UR	11.272	11.9972	15.1387	11.5385	9.38749	8.19471	10.8253	10.7493	10.8968
sp|Q66PJ3|AR6P4_HUMAN	ARL6IP4	ADP-ribosylation factor-like protein 6-interacting protein 4 OS=Homo sapiens OX=9606 GN=ARL6IP4 PE=1 SV=2	531	1	C	UR	14.722	17.4542	13.4992	9.47638	11.7503	12.066	8.31336	7.16292	5.5555
sp|P41226|UBA7_HUMAN	UBA7	Ubiquitin-like modifier-activating enzyme 7 OS=Homo sapiens OX=9606 GN=UBA7 PE=1 SV=2	532	10	C	UR	14.5898	16.348	20.5739	16.2394	14.8644	14.0534	1.06773	1.06479	1.19845
sp|Q9H5N1|RABE2_HUMAN	RABEP2	Rab GTPase-binding effector protein 2 OS=Homo sapiens OX=9606 GN=RABEP2 PE=1 SV=2	533	15	C	UR	16.5975	17.8141	14.8199	11.0717	12.6029	13.2662	4.66055	4.39706	4.77012
sp|Q14149|MORC3_HUMAN	MORC3	MORC family CW-type zinc finger protein 3 OS=Homo sapiens OX=9606 GN=MORC3 PE=1 SV=3	534	15	C	UR	12.0481	13.8718	12.9885	12.6194	12.1681	11.8448	8.50217	7.77401	8.18305
sp|Q5JPE7|NOMO2_HUMAN	NOMO2	Nodal modulator 2 OS=Homo sapiens OX=9606 GN=NOMO2 PE=1 SV=1	535	17	C	UR	6.70167	8.06192	8.77233	12.6775	11.2291	10.0683	15.347	12.7211	14.4211
sp|Q8ND04-2|SMG8_HUMAN	SMG8	Isoform 2 of Protein SMG8 OS=Homo sapiens OX=9606 GN=SMG8	536	10	C	UR	9.85274	10.0877	10.0471	12.4978	13.809	13.4788	10.3576	9.72058	10.1488
sp|P29966|MARCS_HUMAN	MARCKS	Myristoylated alanine-rich C-kinase substrate OS=Homo sapiens OX=9606 GN=MARCKS PE=1 SV=4	537	5	C	UR	6.84605	7.48197	2.21947	8.11175	7.39868	13.2342	16.601	23.0951	15.0117
sp|P07355-2|ANXA2_HUMAN	ANXA2	Isoform 2 of Annexin A2 OS=Homo sapiens OX=9606 GN=ANXA2	538	50	C	UR	11.1991	10.8813	12.0559	10.72	10.8451	10.762	11.1419	11.1215	11.2731
sp|Q9BSJ8-2|ESYT1_HUMAN	ESYT1	Isoform 2 of Extended synaptotagmin-1 OS=Homo sapiens OX=9606 GN=ESYT1	539	31	C	UR	8.58493	9.99832	11.3704	12.0251	10.741	10.6191	12.4559	11.9716	12.2335
sp|P12004|PCNA_HUMAN	PCNA	Proliferating cell nuclear antigen OS=Homo sapiens OX=9606 GN=PCNA PE=1 SV=1	540	28	C	UR	4.67986	5.25631	5.41437	8.31361	7.23945	7.37071	20.6482	21.2181	19.8595
sp|Q9Y6G9|DC1L1_HUMAN	DYNC1LI1	Cytoplasmic dynein 1 light intermediate chain 1 OS=Homo sapiens OX=9606 GN=DYNC1LI1 PE=1 SV=3	541	22	C	UR	11.6055	10.832	9.84193	9.89158	10.4468	11.5771	12.5366	11.9699	11.2985
sp|Q86U86|PB1_HUMAN	PBRM1	Protein polybromo-1 OS=Homo sapiens OX=9606 GN=PBRM1 PE=1 SV=1	542	19	C	UR	8.4484	8.76207	9.13581	9.24052	9.57469	9.62003	14.2009	14.856	16.1616
sp|Q3T8J9|GON4L_HUMAN	GON4L	GON-4-like protein OS=Homo sapiens OX=9606 GN=GON4L PE=1 SV=1	543	2	C	UR	10.3151	9.75404	10.4389	8.97784	11.7641	15.9679	9.93495	10.4657	12.3814
sp|Q9H869-9|YYAP1_HUMAN	YY1AP1	Isoform 9 of YY1-associated protein 1 OS=Homo sapiens OX=9606 GN=YY1AP1	543	1	C	UR	11.0039	11.3774	8.86244	12.0472	11.5637	9.19806	8.50849	14.3069	13.1319
sp|Q9Y639|NPTN_HUMAN	NPTN	Neuroplastin OS=Homo sapiens OX=9606 GN=NPTN PE=1 SV=2	544	2	C	UR	11.5622	9.72039	13.5941	9.63185	6.88334	5.76273	14.0005	17.0418	11.8031
tr|A0A0J9YY99|A0A0J9YY99_HUMAN		Uncharacterized protein (Fragment) OS=Homo sapiens OX=9606 PE=1 SV=1	545	2	C	UR	11.4599	16.4369	19.7143	23.4786	18.3307	10.5625	0	0	0.0171711
sp|Q8WUH1|CHUR_HUMAN	CHURC1	Protein Churchill OS=Homo sapiens OX=9606 GN=CHURC1 PE=1 SV=2	546	2	C	UR	6.67801	10.2287	6.96648	18.2752	15.7227	15.59	9.96272	7.21805	9.35816
sp|Q66GS9|CP135_HUMAN	CEP135	Centrosomal protein of 135 kDa OS=Homo sapiens OX=9606 GN=CEP135 PE=1 SV=2	547	8	C	UR	16.4744	17.3552	13.3055	12.3561	15.0597	15.4921	3.33565	3.20649	3.41483
sp|P11234-2|RALB_HUMAN	RALB	Isoform 2 of Ras-related protein Ral-B OS=Homo sapiens OX=9606 GN=RALB	548	6	C	UR	13.9416	13.0352	13.444	14.4843	13.8171	15.39	5.66504	4.90573	5.31702
sp|P11233|RALA_HUMAN	RALA	Ras-related protein Ral-A OS=Homo sapiens OX=9606 GN=RALA PE=1 SV=1	548	4	C	UR	8.45185	7.69775	9.19811	16.6041	14.4616	16.2545	8.80337	9.17528	9.35338
sp|Q9UJU6-2|DBNL_HUMAN	DBNL	Isoform 2 of Drebrin-like protein OS=Homo sapiens OX=9606 GN=DBNL	549	26	C	UR	20.6802	19.2743	17.7809	10.4587	11.8295	12.054	2.59321	2.78223	2.54711
sp|Q9UJU6|DBNL_HUMAN	DBNL	Drebrin-like protein OS=Homo sapiens OX=9606 GN=DBNL PE=1 SV=1	549	1	C	UR	41.6879	27.3794	17.9262	0.757603	3.80618	6.38644	1.47314	0.583091	0
sp|O00425|IF2B3_HUMAN	IGF2BP3	Insulin-like growth factor 2 mRNA-binding protein 3 OS=Homo sapiens OX=9606 GN=IGF2BP3 PE=1 SV=2	550	10	C	UR	3.88565	3.39169	2.81261	2.94249	3.30048	3.0381	26.2678	27.787	26.5743
sp|Q9NZI8|IF2B1_HUMAN	IGF2BP1	Insulin-like growth factor 2 mRNA-binding protein 1 OS=Homo sapiens OX=9606 GN=IGF2BP1 PE=1 SV=2	550	14	C	UR	0.978599	1.0571	0.723478	0.862952	1.0387	0.671871	29.9754	32.3153	32.3766
tr|F8W930|F8W930_HUMAN	IGF2BP2	Insulin-like growth factor 2 mRNA-binding protein 2 OS=Homo sapiens OX=9606 GN=IGF2BP2 PE=1 SV=1	550	9	C	UR	0.682373	0.809173	0.791227	0.92391	0.869042	0.850229	29.7155	32.9431	32.4154
sp|Q8N0X7|SPART_HUMAN	SPART	Spartin OS=Homo sapiens OX=9606 GN=SPART PE=1 SV=1	551	9	C	UR	4.76932	5.2807	5.34764	16.3556	16.1532	17.9516	10.3834	12.9414	10.8171
tr|A0A1W2PPZ6|A0A1W2PPZ6_HUMAN		Uncharacterized protein OS=Homo sapiens OX=9606 PE=4 SV=1	552	1	C	UR	15.9026	12.2751	24.7157	10.7635	8.09367	6.41058	6.54563	8.41464	6.87847
sp|Q9NRX1|PNO1_HUMAN	PNO1	RNA-binding protein PNO1 OS=Homo sapiens OX=9606 GN=PNO1 PE=1 SV=1	553	6	C	UR	7.54346	8.12212	6.05659	11.4973	12.643	12.7623	13.7682	13.1677	14.4394
sp|P49588|SYAC_HUMAN	AARS	Alanine--tRNA ligase, cytoplasmic OS=Homo sapiens OX=9606 GN=AARS PE=1 SV=2	554	64	C	UR	4.23887	4.31348	4.8868	9.87918	9.66819	9.39403	18.927	19.1983	19.4941
sp|P36543|VATE1_HUMAN	ATP6V1E1	V-type proton ATPase subunit E 1 OS=Homo sapiens OX=9606 GN=ATP6V1E1 PE=1 SV=1	555	13	C	UR	12.617	11.6252	10.608	8.41839	9.70818	10.0225	12.9788	12.1361	11.8859
sp|Q3V6T2|GRDN_HUMAN	CCDC88A	Girdin OS=Homo sapiens OX=9606 GN=CCDC88A PE=1 SV=2	556	8	C	UR	4.78517	3.91518	2.7063	2.6034	3.46176	3.87196	26.9235	28.9101	22.8226
sp|P09110|THIK_HUMAN	ACAA1	3-ketoacyl-CoA thiolase, peroxisomal OS=Homo sapiens OX=9606 GN=ACAA1 PE=1 SV=2	557	12	C	UR	16.3448	15.7518	12.5617	9.11334	10.0141	10.1696	8.83502	8.67054	8.53904
sp|O00429-6|DNM1L_HUMAN	DNM1L	Isoform 6 of Dynamin-1-like protein OS=Homo sapiens OX=9606 GN=DNM1L	558	18	C	UR	8.82722	9.51939	10.534	11.7019	10.9175	11.1617	12.6208	12.3224	12.395
sp|P62993|GRB2_HUMAN	GRB2	Growth factor receptor-bound protein 2 OS=Homo sapiens OX=9606 GN=GRB2 PE=1 SV=1	559	24	C	UR	14.6624	14.3752	13.4891	10.6762	11.6109	11.3578	7.87829	7.88029	8.06973
sp|Q8N5F7|NKAP_HUMAN	NKAP	NF-kappa-B-activating protein OS=Homo sapiens OX=9606 GN=NKAP PE=1 SV=1	560	3	C	UR	14.6554	14.2721	9.58279	8.14874	11.61	12.1771	11.3725	8.25123	9.93021
sp|P19878|NCF2_HUMAN	NCF2	Neutrophil cytosol factor 2 OS=Homo sapiens OX=9606 GN=NCF2 PE=1 SV=2	561	10	C	UR	4.8221	4.41022	4.524	21.3145	21.8968	24.1576	6.27315	6.09668	6.50499
sp|Q5T0F9|C2D1B_HUMAN	CC2D1B	Coiled-coil and C2 domain-containing protein 1B OS=Homo sapiens OX=9606 GN=CC2D1B PE=1 SV=1	562	13	C	UR	19.2825	17.6889	12.4446	9.53477	12.4604	14.7442	4.47797	4.65538	4.71134
sp|P52565|GDIR1_HUMAN	ARHGDIA	Rho GDP-dissociation inhibitor 1 OS=Homo sapiens OX=9606 GN=ARHGDIA PE=1 SV=3	563	28	C	UR	12.8612	12.4742	13.0839	10.8221	10.4271	11.7397	9.85066	10.0889	8.65218
sp|P02768|ALBU_HUMAN_contaminant	ALB	Serum albumin OS=Homo sapiens GN=ALB PE=1 SV=2	564	14	C	UR	16.7541	19.8018	15.256	11.0384	14.3085	10.2631	4.12095	3.69549	4.76177
sp|P02769|ALBU_BOVIN_contaminant	ALB	Serum albumin OS=Bos taurus GN=ALB PE=1 SV=4	564	63	C	UR	15.7846	16.5586	14.4488	8.50399	16.4951	7.4243	5.8993	6.33358	8.55174
sp|Q9NWQ8|PHAG1_HUMAN	PAG1	Phosphoprotein associated with glycosphingolipid-enriched microdomains 1 OS=Homo sapiens OX=9606 GN=PAG1 PE=1 SV=2	565	3	C	UR	12.0438	10.3063	8.1082	9.52464	13.7799	13.9583	11.863	10.6702	9.74569
sp|Q9UQ80|PA2G4_HUMAN	PA2G4	Proliferation-associated protein 2G4 OS=Homo sapiens OX=9606 GN=PA2G4 PE=1 SV=3	566	59	C	UR	7.90739	8.40855	7.83058	11.7919	11.8913	12.3182	13.9156	12.8498	13.0866
sp|Q9UHY7|ENOPH_HUMAN	ENOPH1	Enolase-phosphatase E1 OS=Homo sapiens OX=9606 GN=ENOPH1 PE=1 SV=1	567	3	C	UR	10.8506	12.2751	13.8032	15.0715	13.2228	11.775	8.41718	6.75464	7.82993
sp|O95487-3|SC24B_HUMAN	SEC24B	Isoform 3 of Protein transport protein Sec24B OS=Homo sapiens OX=9606 GN=SEC24B	568	17	C	UR	10.1528	11.0693	13.79	12.6288	11.096	10.4543	10.0888	10.2398	10.4803
sp|O95486|SC24A_HUMAN	SEC24A	Protein transport protein Sec24A OS=Homo sapiens OX=9606 GN=SEC24A PE=1 SV=2	568	6	C	UR	6.24247	6.69543	6.52585	9.75947	8.86532	9.39165	17.0814	17.6404	17.798
tr|A0A0D9SGE8|A0A0D9SGE8_HUMAN	PHF6	PHD finger protein 6 OS=Homo sapiens OX=9606 GN=PHF6 PE=1 SV=1	569	9	C	UR	4.70911	5.02823	4.9593	8.1288	7.46185	5.90472	20.68	21.3835	21.7445
sp|Q9H4A4|AMPB_HUMAN	RNPEP	Aminopeptidase B OS=Homo sapiens OX=9606 GN=RNPEP PE=1 SV=2	570	22	C	UR	12.3885	12.6414	17.2884	12.5437	11.7632	10.7529	7.81086	7.09272	7.71829
sp|P48729|KC1A_HUMAN	CSNK1A1	Casein kinase I isoform alpha OS=Homo sapiens OX=9606 GN=CSNK1A1 PE=1 SV=2	571	11	C	UR	6.84649	7.87834	10.3799	15.4161	13.117	11.688	11.8234	10.5571	12.2938
sp|Q7Z5R6|AB1IP_HUMAN	APBB1IP	Amyloid beta A4 precursor protein-binding family B member 1-interacting protein OS=Homo sapiens OX=9606 GN=APBB1IP PE=1 SV=1	572	7	C	UR	19.8885	16.199	16.4353	10.287	11.0274	10.7791	5.43248	4.98215	4.96906
sp|Q8N6S5|AR6P6_HUMAN	ARL6IP6	ADP-ribosylation factor-like protein 6-interacting protein 6 OS=Homo sapiens OX=9606 GN=ARL6IP6 PE=1 SV=1	573	2	C	UR	14.6975	15.0282	12.8075	11.5077	12.049	12.3934	8.00306	6.70111	6.81251
sp|O95219|SNX4_HUMAN	SNX4	Sorting nexin-4 OS=Homo sapiens OX=9606 GN=SNX4 PE=1 SV=1	574	3	C	UR	5.70604	6.60117	8.40479	10.2252	7.84782	7.31285	17.0641	17.9394	18.8985
sp|Q05655-2|KPCD_HUMAN	PRKCD	Isoform 2 of Protein kinase C delta type OS=Homo sapiens OX=9606 GN=PRKCD	575	21	C	UR	12.6836	13.6447	14.0616	12.3909	11.9893	11.4399	8.18044	7.90456	7.70508
sp|P05771-2|KPCB_HUMAN	PRKCB	Isoform Beta-II of Protein kinase C beta type OS=Homo sapiens OX=9606 GN=PRKCB	575	29	C	UR	15.6065	17.506	19.5161	14.0249	13.6044	11.7185	2.72515	2.41018	2.88827
sp|P67936|TPM4_HUMAN	TPM4	Tropomyosin alpha-4 chain OS=Homo sapiens OX=9606 GN=TPM4 PE=1 SV=3	576	11	C	UR	11.5459	11.3671	10.1551	12.5334	13.385	13.9938	9.08204	9.79811	8.13935
sp|P06753-2|TPM3_HUMAN	TPM3	Isoform 2 of Tropomyosin alpha-3 chain OS=Homo sapiens OX=9606 GN=TPM3	576	32	C	UR	14.5321	13.2983	13.4067	11.478	11.9534	13.9032	7.00116	8.21518	6.21199
tr|Q6ZN40|Q6ZN40_HUMAN	TPM1	Tropomyosin 1 (Alpha), isoform CRA_f OS=Homo sapiens OX=9606 GN=TPM1 PE=1 SV=1	576	16	C	UR	11.729	12.0348	7.62002	10.8738	11.0221	14.0074	9.24545	11.8429	11.6246
tr|A7XZE4|A7XZE4_HUMAN	TPM2	Beta tropomyosin isoform OS=Homo sapiens OX=9606 GN=TPM2 PE=1 SV=1	576	8	C	UR	11.8728	10.0826	7.36622	11.4996	13.97	13.9634	10.1686	10.868	10.2088
tr|Q5TCU3|Q5TCU3_HUMAN	TPM2	Tropomyosin beta chain OS=Homo sapiens OX=9606 GN=TPM2 PE=1 SV=1	576	6	C	UR	6.23493	4.85532	4.76962	5.65607	4.88071	2.32092	19.2772	33.1967	18.8085
sp|Q96I24|FUBP3_HUMAN	FUBP3	Far upstream element-binding protein 3 OS=Homo sapiens OX=9606 GN=FUBP3 PE=1 SV=2	577	14	C	UR	16.274	13.0801	10.4821	7.98843	10.7256	12.891	9.16016	9.57344	9.8252
sp|Q92945|FUBP2_HUMAN	KHSRP	Far upstream element-binding protein 2 OS=Homo sapiens OX=9606 GN=KHSRP PE=1 SV=4	577	35	C	UR	20.9184	15.6849	9.63097	5.78906	7.93851	14.1448	7.70972	9.14771	9.0359
sp|Q96AE4-2|FUBP1_HUMAN	FUBP1	Isoform 2 of Far upstream element-binding protein 1 OS=Homo sapiens OX=9606 GN=FUBP1	577	39	C	UR	19.8886	15.7961	8.88542	7.55033	10.4763	17.3664	6.41727	6.76374	6.85576
sp|Q96AE4|FUBP1_HUMAN	FUBP1	Far upstream element-binding protein 1 OS=Homo sapiens OX=9606 GN=FUBP1 PE=1 SV=3	577	1	C	UR	32.7216	18.8332	13.0835	3.86221	7.17293	14.3265	2.7898	3.87963	3.3306
sp|Q8NI27|THOC2_HUMAN	THOC2	THO complex subunit 2 OS=Homo sapiens OX=9606 GN=THOC2 PE=1 SV=2	578	19	C	UR	7.05537	8.53897	10.4597	11.6586	10.5884	9.20511	14.0169	13.2148	15.2622
sp|Q0PNE2|ELP6_HUMAN	ELP6	Elongator complex protein 6 OS=Homo sapiens OX=9606 GN=ELP6 PE=1 SV=1	579	4	C	UR	9.40118	9.37707	11.6881	12.8385	10.686	9.78038	11.8689	11.3564	13.0035
sp|Q9NVI7-2|ATD3A_HUMAN	ATAD3A	Isoform 2 of ATPase family AAA domain-containing protein 3A OS=Homo sapiens OX=9606 GN=ATAD3A	580	9	C	UR	7.18602	7.28779	8.27398	9.40416	8.85363	8.06983	17.0475	16.0045	17.8726
sp|Q5T9A4|ATD3B_HUMAN	ATAD3B	ATPase family AAA domain-containing protein 3B OS=Homo sapiens OX=9606 GN=ATAD3B PE=1 SV=1	580	15	C	UR	15.7024	12.5107	7.6024	8.51874	10.7289	12.9381	10.9692	10.5277	10.5019
tr|A0A3B3ISG5|A0A3B3ISG5_HUMAN	IDE	Insulin-degrading enzyme OS=Homo sapiens OX=9606 GN=IDE PE=4 SV=1	581	17	C	UR	6.07694	6.53836	6.73485	11.3601	10.8057	11.2681	16.8039	14.5812	15.8309
sp|P14618|KPYM_HUMAN	PKM	Pyruvate kinase PKM OS=Homo sapiens OX=9606 GN=PKM PE=1 SV=4	582	277	C	UR	6.52437	6.76708	6.85403	7.41355	7.46003	7.3534	19.8314	19.6197	18.1764
sp|P14618-2|KPYM_HUMAN	PKM	Isoform M1 of Pyruvate kinase PKM OS=Homo sapiens OX=9606 GN=PKM	582	6	C	UR	5.66971	6.40604	7.35376	8.79641	7.21205	6.46835	18.9938	20.616	18.4839
sp|P14854|CX6B1_HUMAN	COX6B1	Cytochrome c oxidase subunit 6B1 OS=Homo sapiens OX=9606 GN=COX6B1 PE=1 SV=2	583	3	C	UR	8.08412	12.7102	5.27196	11.5311	13.2775	14.8591	10.7478	12.6686	10.8498
sp|O14617-5|AP3D1_HUMAN	AP3D1	Isoform 5 of AP-3 complex subunit delta-1 OS=Homo sapiens OX=9606 GN=AP3D1	584	30	C	UR	9.94345	10.5693	10.418	10.8772	10.4372	10.0661	13.2463	13.1371	11.3053
sp|Q8IUW3|SPA2L_HUMAN	SPATA2L	Spermatogenesis-associated protein 2-like protein OS=Homo sapiens OX=9606 GN=SPATA2L PE=2 SV=1	585	1	C	UR	24.7153	16.4672	12.8161	9.28852	12.5067	17.5166	1.86787	2.245	2.57681
sp|P29590|PML_HUMAN	PML	Protein PML OS=Homo sapiens OX=9606 GN=PML PE=1 SV=3	586	25	C	UR	19.9952	18.6572	18.2753	10.9494	11.31	10.4145	3.45423	3.44968	3.49449
sp|Q99805|TM9S2_HUMAN	TM9SF2	Transmembrane 9 superfamily member 2 OS=Homo sapiens OX=9606 GN=TM9SF2 PE=1 SV=1	587	6	C	UR	6.47438	8.47587	10.166	14.6214	11.9014	8.73237	13.7171	12.4135	13.4979
sp|P14151-2|LYAM1_HUMAN	SELL	Isoform 2 of L-selectin OS=Homo sapiens OX=9606 GN=SELL	588	2	C	UR	18.5756	20.2665	18.2288	7.84565	10.8677	11.2193	6.29165	4.82529	1.87958
sp|Q13151|ROA0_HUMAN	HNRNPA0	Heterogeneous nuclear ribonucleoprotein A0 OS=Homo sapiens OX=9606 GN=HNRNPA0 PE=1 SV=1	589	27	C	UR	16.8414	15.6123	10.4621	11.2495	12.7243	13.1313	6.35905	6.92001	6.70003
sp|P22626|ROA2_HUMAN	HNRNPA2B1	Heterogeneous nuclear ribonucleoproteins A2/B1 OS=Homo sapiens OX=9606 GN=HNRNPA2B1 PE=1 SV=2	589	71	C	UR	12.0977	11.9702	11.057	11.3112	12.281	12.8208	8.84379	10.0525	9.5658
sp|Q32P51|RA1L2_HUMAN	HNRNPA1L2	Heterogeneous nuclear ribonucleoprotein A1-like 2 OS=Homo sapiens OX=9606 GN=HNRNPA1L2 PE=2 SV=2	589	37	C	UR	9.58115	9.7293	8.55442	12.1799	12.8093	13.104	10.8294	10.9103	12.3023
sp|P09651-2|ROA1_HUMAN	HNRNPA1	Isoform A1-A of Heterogeneous nuclear ribonucleoprotein A1 OS=Homo sapiens OX=9606 GN=HNRNPA1	589	14	C	UR	11.1253	6.46323	10.1064	11.578	10.2266	11.8787	9.91623	15.256	13.4494
sp|P51991|ROA3_HUMAN	HNRNPA3	Heterogeneous nuclear ribonucleoprotein A3 OS=Homo sapiens OX=9606 GN=HNRNPA3 PE=1 SV=2	589	48	C	UR	9.64687	10.6861	8.55447	11.1317	11.5637	11.4915	11.281	12.6366	13.0081
tr|H0YH80|H0YH80_HUMAN	HNRNPA1	Heterogeneous nuclear ribonucleoprotein A1 (Fragment) OS=Homo sapiens OX=9606 GN=HNRNPA1 PE=1 SV=1	589	1	C	UR	3.8515	4.96574	5.90297	12.7958	11.839	9.28486	11.0537	12.8527	27.4537
sp|P54886|P5CS_HUMAN	ALDH18A1	Delta-1-pyrroline-5-carboxylate synthase OS=Homo sapiens OX=9606 GN=ALDH18A1 PE=1 SV=2	590	29	C	UR	4.48383	4.75817	5.55432	8.88786	7.89858	7.93694	20.1035	20.2437	20.1331
sp|Q9BXP5|SRRT_HUMAN	SRRT	Serrate RNA effector molecule homolog OS=Homo sapiens OX=9606 GN=SRRT PE=1 SV=1	591	32	C	UR	12.5474	11.4623	10.8769	9.79379	10.7474	11.9239	10.6466	11.0671	10.9346
sp|Q9BRG1|VPS25_HUMAN	VPS25	Vacuolar protein-sorting-associated protein 25 OS=Homo sapiens OX=9606 GN=VPS25 PE=1 SV=1	592	3	C	UR	7.57374	9.10442	11.6382	14.8456	12.0697	10.958	11.3936	10.9976	11.4191
sp|Q15276|RABE1_HUMAN	RABEP1	Rab GTPase-binding effector protein 1 OS=Homo sapiens OX=9606 GN=RABEP1 PE=1 SV=2	593	32	C	UR	19.4437	19.2433	13.8449	10.1821	12.5672	14.4859	3.55134	3.23759	3.44403
sp|Q96SB4|SRPK1_HUMAN	SRPK1	SRSF protein kinase 1 OS=Homo sapiens OX=9606 GN=SRPK1 PE=1 SV=2	594	7	C	UR	5.35683	5.38415	5.63736	14.2824	12.7282	12.9226	16.7632	13.1244	13.8009
sp|P78362-2|SRPK2_HUMAN	SRPK2	Isoform 2 of SRSF protein kinase 2 OS=Homo sapiens OX=9606 GN=SRPK2	594	6	C	UR	13.1647	12.3977	12.585	12.1886	11.4377	11.3611	9.70486	8.87548	8.2849
sp|P24928|RPB1_HUMAN	POLR2A	DNA-directed RNA polymerase II subunit RPB1 OS=Homo sapiens OX=9606 GN=POLR2A PE=1 SV=2	595	39	C	UR	9.93265	10.9343	12.2182	12.9391	13.0329	12.981	9.16513	8.84278	9.95401
tr|E7EX90|E7EX90_HUMAN	DCTN1	Dynactin subunit 1 OS=Homo sapiens OX=9606 GN=DCTN1 PE=1 SV=1	596	36	C	UR	16.3169	14.6397	13.0781	9.42716	11.9127	14.1395	6.79475	7.00463	6.68656
sp|Q9NQ48|LZTL1_HUMAN	LZTFL1	Leucine zipper transcription factor-like protein 1 OS=Homo sapiens OX=9606 GN=LZTFL1 PE=1 SV=1	597	7	C	UR	16.8388	16.5318	13.6889	10.0301	12.1393	13.9916	5.59299	5.5159	5.67069
sp|Q14697-2|GANAB_HUMAN	GANAB	Isoform 2 of Neutral alpha-glucosidase AB OS=Homo sapiens OX=9606 GN=GANAB	598	51	C	UR	10.3825	10.7979	12.6627	10.1972	9.42175	8.97736	11.7513	12.5895	13.2198
sp|Q14697|GANAB_HUMAN	GANAB	Neutral alpha-glucosidase AB OS=Homo sapiens OX=9606 GN=GANAB PE=1 SV=3	598	1	C	UR	11.9945	7.87308	14.8733	8.86756	9.14907	6.72931	13.5049	11.1329	15.8753
sp|Q6NZY4|ZCHC8_HUMAN	ZCCHC8	Zinc finger CCHC domain-containing protein 8 OS=Homo sapiens OX=9606 GN=ZCCHC8 PE=1 SV=2	599	14	C	UR	14.584	13.8919	11.968	9.40083	11.5092	13.516	8.10074	8.84167	8.1876
sp|Q13200|PSMD2_HUMAN	PSMD2	26S proteasome non-ATPase regulatory subunit 2 OS=Homo sapiens OX=9606 GN=PSMD2 PE=1 SV=3	600	40	C	UR	8.30636	8.56102	9.67746	11.4883	10.8044	11.8878	13.0335	12.986	13.2552
tr|Q5SU54|Q5SU54_HUMAN	HLA-DQB1	HLA class II histocompatibility antigen, DQ beta 1 chain OS=Homo sapiens OX=9606 GN=HLA-DQB1 PE=1 SV=1	601	15	C	UR	9.67313	10.9947	13.7392	23.7456	18.6592	16.1768	2.25892	2.07481	2.6777
tr|A0A0U5Q247|A0A0U5Q247_HUMAN	HLA-DQB1	HLA class II histocompatibility antigen, DQ beta 1 chain OS=Homo sapiens OX=9606 GN=HLA-DQB1 PE=1 SV=1	601	7	C	UR	13.0371	13.4097	14.2702	16.8946	16.8797	17.7301	2.32384	2.34093	3.11377
sp|Q30154|DRB5_HUMAN	HLA-DRB5	HLA class II histocompatibility antigen, DR beta 5 chain OS=Homo sapiens OX=9606 GN=HLA-DRB5 PE=1 SV=1	601	16	C	UR	14.1991	14.4965	16.4235	17.5825	16.561	15.4965	1.76682	1.73714	1.73702
sp|P13760|2B14_HUMAN	HLA-DRB1	HLA class II histocompatibility antigen, DRB1-4 beta chain OS=Homo sapiens OX=9606 GN=HLA-DRB1 PE=1 SV=1	601	11	C	UR	11.4033	11.3705	13.8105	20.4397	18.4695	18.149	2.30683	2.07671	1.97395
sp|P20039|2B1B_HUMAN	HLA-DRB1	HLA class II histocompatibility antigen, DRB1-11 beta chain OS=Homo sapiens OX=9606 GN=HLA-DRB1 PE=1 SV=1	601	7	C	UR	9.72258	11.3487	12.9961	14.2174	11.8219	11.5281	9.38631	9.47599	9.50292
sp|P01911|2B1F_HUMAN	HLA-DRB1	HLA class II histocompatibility antigen, DRB1-15 beta chain OS=Homo sapiens OX=9606 GN=HLA-DRB1 PE=1 SV=2	601	6	C	UR	12.0701	13.3543	15.9377	21.3998	18.4774	16.789	0.506659	0.578336	0.886624
sp|P04440|DPB1_HUMAN	HLA-DPB1	HLA class II histocompatibility antigen, DP beta 1 chain OS=Homo sapiens OX=9606 GN=HLA-DPB1 PE=1 SV=1	601	24	C	UR	18.8223	17.7112	17.7696	12.4593	12.4902	12.9541	2.47333	2.55669	2.76321
tr|A0A182DWH4|A0A182DWH4_HUMAN	HLA-DRB3	HLA class II histocompatibility antigen, DR beta 3 chain OS=Homo sapiens OX=9606 GN=HLA-DRB3 PE=1 SV=1	601	7	C	UR	2.56405	2.01408	1.95387	1.48698	1.6405	1.6092	27.46	33.9818	27.2895
sp|P13762|DRB4_HUMAN	HLA-DRB4	HLA class II histocompatibility antigen, DR beta 4 chain OS=Homo sapiens OX=9606 GN=HLA-DRB4 PE=1 SV=2	601	7	C	UR	11.3429	11.3399	14.4283	16.2287	16.3137	14.7266	5.14764	4.77802	5.69417
sp|Q9GIY3|2B1E_HUMAN	HLA-DRB1	HLA class II histocompatibility antigen, DRB1-14 beta chain OS=Homo sapiens OX=9606 GN=HLA-DRB1 PE=1 SV=1	601	4	C	UR	3.43597	3.43509	4.3825	5.15804	4.88046	4.27023	24.4303	27.6639	22.3435
tr|F5H070|F5H070_HUMAN	KDM3A	Lysine-specific demethylase 3A OS=Homo sapiens OX=9606 GN=KDM3A PE=1 SV=2	602	13	C	UR	4.90121	5.23101	5.105	4.83491	4.82161	4.29295	22.3034	23.3637	25.1462
sp|Q7LBC6|KDM3B_HUMAN	KDM3B	Lysine-specific demethylase 3B OS=Homo sapiens OX=9606 GN=KDM3B PE=1 SV=2	602	30	C	UR	10.8882	10.8131	10.3195	9.74764	11.1899	12.0221	11.2006	11.9053	11.9136
sp|P07741|APT_HUMAN	APRT	Adenine phosphoribosyltransferase OS=Homo sapiens OX=9606 GN=APRT PE=1 SV=2	603	14	C	UR	13.233	13.3952	16.9369	14.39	12.6996	12.5819	5.71416	5.28741	5.76197
sp|Q16204|CCDC6_HUMAN	CCDC6	Coiled-coil domain-containing protein 6 OS=Homo sapiens OX=9606 GN=CCDC6 PE=1 SV=2	604	11	C	UR	13.1693	13.0457	9.41601	8.97087	10.9469	12.8974	10.5048	10.7186	10.3304
sp|Q96QU8|XPO6_HUMAN	XPO6	Exportin-6 OS=Homo sapiens OX=9606 GN=XPO6 PE=1 SV=1	605	6	C	UR	7.58158	9.33409	10.8628	15.3964	13.0518	11.4871	11.963	10.0027	10.3206
sp|O75064|DEN4B_HUMAN	DENND4B	DENN domain-containing protein 4B OS=Homo sapiens OX=9606 GN=DENND4B PE=1 SV=4	606	4	C	UR	11.0417	10.6971	12.4443	12.3773	10.9936	9.43986	10.9979	11.1406	10.8676
sp|Q01082|SPTB2_HUMAN	SPTBN1	Spectrin beta chain, non-erythrocytic 1 OS=Homo sapiens OX=9606 GN=SPTBN1 PE=1 SV=2	607	149	C	UR	17.5335	17.9624	16.6858	9.95577	10.6622	11.5509	5.13737	5.21949	5.29259
sp|Q01082-3|SPTB2_HUMAN	SPTBN1	Isoform 2 of Spectrin beta chain, non-erythrocytic 1 OS=Homo sapiens OX=9606 GN=SPTBN1	607	3	C	UR	20.7564	20.6759	15.5012	7.83614	11.1094	12.815	4.01777	4.03409	3.25419
sp|O43707|ACTN4_HUMAN	ACTN4	Alpha-actinin-4 OS=Homo sapiens OX=9606 GN=ACTN4 PE=1 SV=2	607	103	C	UR	13.487	13.9636	13.3946	10.5961	11.2556	11.4262	8.72624	8.68545	8.46519
tr|K7EJH8|K7EJH8_HUMAN	ACTN4	Alpha-actinin-4 (Fragment) OS=Homo sapiens OX=9606 GN=ACTN4 PE=1 SV=1	607	1	C	UR	8.64768	8.04734	9.63972	11.9477	12.3372	10.5803	13.9476	11.101	13.7514
sp|Q9H254|SPTN4_HUMAN	SPTBN4	Spectrin beta chain, non-erythrocytic 4 OS=Homo sapiens OX=9606 GN=SPTBN4 PE=1 SV=2	607	3	C	UR	18.641	21.429	17.7651	11.5601	12.7311	13.2469	1.47863	1.3912	1.75695
sp|O15020|SPTN2_HUMAN	SPTBN2	Spectrin beta chain, non-erythrocytic 2 OS=Homo sapiens OX=9606 GN=SPTBN2 PE=1 SV=3	607	12	C	UR	17.1805	16.7421	16.3507	9.46937	10.3881	10.0004	7.03743	6.16513	6.6663
sp|Q9BYT8|NEUL_HUMAN	NLN	Neurolysin, mitochondrial OS=Homo sapiens OX=9606 GN=NLN PE=1 SV=1	608	14	C	UR	6.0474	6.36224	6.84358	13.0423	11.8482	11.3716	15.6135	13.9311	14.9401
sp|Q13907-2|IDI1_HUMAN	IDI1	Isoform 2 of Isopentenyl-diphosphate Delta-isomerase 1 OS=Homo sapiens OX=9606 GN=IDI1	609	11	C	UR	4.01746	5.00441	5.44845	12.5494	10.8141	9.81217	19.3521	15.6462	17.3557
sp|O75791|GRAP2_HUMAN	GRAP2	GRB2-related adapter protein 2 OS=Homo sapiens OX=9606 GN=GRAP2 PE=1 SV=1	610	5	C	UR	20.216	20.1416	18.1313	10.3424	12.8465	13.7217	1.59385	1.52939	1.47729
sp|Q9UQE7|SMC3_HUMAN	SMC3	Structural maintenance of chromosomes protein 3 OS=Homo sapiens OX=9606 GN=SMC3 PE=1 SV=2	611	56	C	UR	12.2022	12.1584	12.6311	10.3707	10.612	11.2805	9.98487	10.3488	10.4114
sp|Q8IWJ2|GCC2_HUMAN	GCC2	GRIP and coiled-coil domain-containing protein 2 OS=Homo sapiens OX=9606 GN=GCC2 PE=1 SV=4	612	12	C	UR	15.9996	14.0642	10.2775	8.3566	10.375	12.2701	9.36402	9.67	9.62296
sp|Q8WUA4|TF3C2_HUMAN	GTF3C2	General transcription factor 3C polypeptide 2 OS=Homo sapiens OX=9606 GN=GTF3C2 PE=1 SV=2	612	5	C	UR	7.78375	8.64692	8.19693	11.2594	11.6234	11.1371	12.6911	13.0229	15.6385
tr|J3KQ32|J3KQ32_HUMAN	OLA1	Obg-like ATPase 1 OS=Homo sapiens OX=9606 GN=OLA1 PE=1 SV=1	612	36	C	UR	5.90205	5.99721	7.39108	8.71434	8.3626	8.27394	17.8658	19.5469	17.9461
sp|Q8N1B4|VPS52_HUMAN	VPS52	Vacuolar protein sorting-associated protein 52 homolog OS=Homo sapiens OX=9606 GN=VPS52 PE=1 SV=1	613	3	C	UR	10.1502	11.4369	12.2694	15.7026	14.6653	14.174	7.69884	5.79067	8.11216
sp|Q9HB71|CYBP_HUMAN	CACYBP	Calcyclin-binding protein OS=Homo sapiens OX=9606 GN=CACYBP PE=1 SV=2	614	26	C	UR	6.02208	6.4857	5.02752	9.72613	10.7044	12.4834	16.4166	17.0904	16.0437
sp|Q969F9|HPS3_HUMAN	HPS3	Hermansky-Pudlak syndrome 3 protein OS=Homo sapiens OX=9606 GN=HPS3 PE=1 SV=1	615	7	C	UR	9.00998	10.6329	13.7812	14.0181	11.6508	10.6112	10.485	9.34426	10.4665
sp|Q9UN19|DAPP1_HUMAN	DAPP1	Dual adapter for phosphotyrosine and 3-phosphotyrosine and 3-phosphoinositide OS=Homo sapiens OX=9606 GN=DAPP1 PE=1 SV=1	616	8	C	UR	9.87177	11.3766	12.5009	16.9601	16.2475	16.3068	5.81443	5.40141	5.52037
sp|Q14542|S29A2_HUMAN	SLC29A2	Equilibrative nucleoside transporter 2 OS=Homo sapiens OX=9606 GN=SLC29A2 PE=1 SV=3	617	1	C	UR	1.43785	3.09841	6.03586	5.66194	5.6687	4.27272	23.0115	24.8175	25.9956
sp|P23396|RS3_HUMAN	RPS3	40S ribosomal protein S3 OS=Homo sapiens OX=9606 GN=RPS3 PE=1 SV=2	618	56	C	UR	8.39002	8.36421	9.15709	13.2406	11.7891	11.2114	13.0185	11.7344	13.0947
sp|P26639-2|SYTC_HUMAN	TARS	Isoform 2 of Threonine--tRNA ligase, cytoplasmic OS=Homo sapiens OX=9606 GN=TARS	619	32	C	UR	6.26496	6.37316	7.5362	13.7012	12.6902	12.0874	15.0019	12.6714	13.6736
sp|A2RTX5|SYTC2_HUMAN	TARSL2	Threonine--tRNA ligase 2, cytoplasmic OS=Homo sapiens OX=9606 GN=TARSL2 PE=1 SV=1	619	10	C	UR	10.6726	11.8358	13.2309	13.3109	12.1934	11.6786	9.4642	8.26826	9.34538
sp|Q8WTW3|COG1_HUMAN	COG1	Conserved oligomeric Golgi complex subunit 1 OS=Homo sapiens OX=9606 GN=COG1 PE=1 SV=1	620	5	C	UR	10.18	10.3587	9.11583	9.30294	9.56756	9.81617	13.9783	14.0612	13.6193
sp|Q9Y4B6|DCAF1_HUMAN	DCAF1	DDB1- and CUL4-associated factor 1 OS=Homo sapiens OX=9606 GN=DCAF1 PE=1 SV=3	621	11	C	UR	6.75254	7.69791	9.68258	16.139	14.313	13.8526	11.093	9.8938	10.5756
sp|Q9H008|LHPP_HUMAN	LHPP	Phospholysine phosphohistidine inorganic pyrophosphate phosphatase OS=Homo sapiens OX=9606 GN=LHPP PE=1 SV=2	622	5	C	UR	16.6269	16.2607	22.389	11.9508	13.2104	13.3825	2.06861	1.87145	2.23958
sp|Q96ST3|SIN3A_HUMAN	SIN3A	Paired amphipathic helix protein Sin3a OS=Homo sapiens OX=9606 GN=SIN3A PE=1 SV=2	623	28	C	UR	13.8835	13.5741	13.1661	9.26106	10.7764	12.3779	8.99675	8.99688	8.96734
sp|Q9BVI4|NOC4L_HUMAN	NOC4L	Nucleolar complex protein 4 homolog OS=Homo sapiens OX=9606 GN=NOC4L PE=1 SV=1	625	13	C	UR	5.81651	7.01726	7.03456	14.7205	13.2684	12.9159	13.387	12.38	13.46
sp|Q02252|MMSA_HUMAN	ALDH6A1	Methylmalonate-semialdehyde dehydrogenase [acylating], mitochondrial OS=Homo sapiens OX=9606 GN=ALDH6A1 PE=1 SV=2	626	16	C	UR	14.5609	14.6556	14.7901	9.78391	10.232	9.82484	8.67452	8.72596	8.75224
sp|P04424|ARLY_HUMAN	ASL	Argininosuccinate lyase OS=Homo sapiens OX=9606 GN=ASL PE=1 SV=4	627	8	C	UR	14.7803	16.6298	16.817	13.3824	13.1477	14.3077	3.47647	3.71036	3.7484
tr|H7C0S8|H7C0S8_HUMAN		Uncharacterized protein (Fragment) OS=Homo sapiens OX=9606 PE=4 SV=2	627	1	C	UR	7.92526	9.93165	7.2537	12.0755	15.4012	20.941	8.52071	8.16014	9.79078
sp|Q15024|EXOS7_HUMAN	EXOSC7	Exosome complex component RRP42 OS=Homo sapiens OX=9606 GN=EXOSC7 PE=1 SV=3	628	6	C	UR	8.85679	11.1593	11.3234	12.8191	10.4388	10.0688	11.5815	12.2822	11.4701
sp|Q9HB40|RISC_HUMAN	SCPEP1	Retinoid-inducible serine carboxypeptidase OS=Homo sapiens OX=9606 GN=SCPEP1 PE=1 SV=1	629	2	C	UR	14.1318	14.0652	13.205	13.0997	13.1037	12.1636	6.29851	6.57817	7.35432
sp|P43362|MAGA9_HUMAN	MAGEA9	Melanoma-associated antigen 9 OS=Homo sapiens OX=9606 GN=MAGEA9 PE=1 SV=1	630	13	C	UR	1.8122	2.19869	1.8306	1.97361	1.96925	1.79729	30.1177	29.071	29.2296
sp|P43355|MAGA1_HUMAN	MAGEA1	Melanoma-associated antigen 1 OS=Homo sapiens OX=9606 GN=MAGEA1 PE=1 SV=1	630	1	C	UR	0.833241	1.02025	0.915297	0.877264	1.35059	1.11292	32.219	31.0716	30.5998
sp|P43366|MAGB1_HUMAN	MAGEB1	Melanoma-associated antigen B1 OS=Homo sapiens OX=9606 GN=MAGEB1 PE=1 SV=2	630	6	C	UR	3.61263	3.58571	2.7005	3.01123	3.19476	2.65044	28.4946	28.3257	24.4245
sp|O15481|MAGB4_HUMAN	MAGEB4	Melanoma-associated antigen B4 OS=Homo sapiens OX=9606 GN=MAGEB4 PE=1 SV=1	630	3	C	UR	2.54417	3.28306	3.14231	3.18838	3.64306	3.1446	26.3868	27.8965	26.7711
sp|P86791|CCZ1_HUMAN	CCZ1	Vacuolar fusion protein CCZ1 homolog OS=Homo sapiens OX=9606 GN=CCZ1 PE=1 SV=1	631	10	C	UR	7.71686	9.19753	10.816	14.0437	12.4287	11.7614	12.0283	10.3389	11.6686
sp|Q9HD20|AT131_HUMAN	ATP13A1	Manganese-transporting ATPase 13A1 OS=Homo sapiens OX=9606 GN=ATP13A1 PE=1 SV=2	632	12	C	UR	5.70018	7.45617	9.78613	11.8427	10.3195	9.10682	15.9187	14.4574	15.4124
sp|P50440|GATM_HUMAN	GATM	Glycine amidinotransferase, mitochondrial OS=Homo sapiens OX=9606 GN=GATM PE=1 SV=1	633	32	C	UR	3.45011	3.36345	3.54651	2.77369	2.69757	2.3574	27.1994	28.1493	26.4625
sp|P17275|JUNB_HUMAN	JUNB	Transcription factor jun-B OS=Homo sapiens OX=9606 GN=JUNB PE=1 SV=1	634	1	C	UR	5.52951	5.36152	4.25701	12.5435	14.0543	19.4805	15.0176	12.3119	11.4441
sp|P59998-3|ARPC4_HUMAN	ARPC4	Isoform 3 of Actin-related protein 2/3 complex subunit 4 OS=Homo sapiens OX=9606 GN=ARPC4	635	22	C	UR	13.5638	14.5601	15.0097	13.8854	12.8859	12.5052	6.33542	5.12705	6.12744
tr|A6NIW2|A6NIW2_HUMAN	DOCK11	Dedicator of cytokinesis protein 11 OS=Homo sapiens OX=9606 GN=DOCK11 PE=1 SV=2	636	27	C	UR	13.5673	16.0097	18.4366	15.5661	13.7541	13.4299	3.09395	2.92869	3.21365
sp|Q96BY6|DOC10_HUMAN	DOCK10	Dedicator of cytokinesis protein 10 OS=Homo sapiens OX=9606 GN=DOCK10 PE=1 SV=3	636	45	C	UR	7.91	8.60913	10.1297	10.753	9.93328	9.83412	14.583	13.6679	14.5799
tr|A0A0A0MSY4|A0A0A0MSY4_HUMAN	DOCK9	Dedicator of cytokinesis protein 9 OS=Homo sapiens OX=9606 GN=DOCK9 PE=1 SV=1	636	3	C	UR	8.75864	10.2769	11.7954	12.8275	10.155	11.0347	11.6406	11.8516	11.6596
sp|Q92544|TM9S4_HUMAN	TM9SF4	Transmembrane 9 superfamily member 4 OS=Homo sapiens OX=9606 GN=TM9SF4 PE=1 SV=2	637	10	C	UR	5.58267	7.68579	8.79072	11.0993	9.61604	7.75739	17.1316	14.9771	17.3593
sp|P51572-2|BAP31_HUMAN	BCAP31	Isoform 2 of B-cell receptor-associated protein 31 OS=Homo sapiens OX=9606 GN=BCAP31	638	18	C	UR	14.2268	14.797	12.6056	12.5731	13.9567	13.7917	6.17885	6.12936	5.74101
sp|P46459|NSF_HUMAN	NSF	Vesicle-fusing ATPase OS=Homo sapiens OX=9606 GN=NSF PE=1 SV=3	639	36	C	UR	9.70302	10.7388	10.4584	10.9372	11.4968	11.9372	11.9252	11.1944	11.609
sp|Q969G3|SMCE1_HUMAN	SMARCE1	SWI/SNF-related matrix-associated actin-dependent regulator of chromatin subfamily E member 1 OS=Homo sapiens OX=9606 GN=SMARCE1 PE=1 SV=2	639	13	C	UR	18.7248	14.5868	12.7857	8.99148	10.8922	11.932	7.60848	7.16318	7.3154
sp|P41252|SYIC_HUMAN	IARS	Isoleucine--tRNA ligase, cytoplasmic OS=Homo sapiens OX=9606 GN=IARS PE=1 SV=2	640	56	C	UR	4.61439	4.9074	6.54713	11.5805	10.2527	9.70216	17.5471	16.9419	17.9067
tr|M0R0P8|M0R0P8_HUMAN	MYO9B	Unconventional myosin-IXb OS=Homo sapiens OX=9606 GN=MYO9B PE=1 SV=1	641	14	C	UR	16.2788	13.2854	12.9834	11.7627	11.7369	12.3623	7.50014	6.82097	7.26937
sp|B2RTY4-4|MYO9A_HUMAN	MYO9A	Isoform 4 of Unconventional myosin-IXa OS=Homo sapiens OX=9606 GN=MYO9A	641	1	C	UR	9.37065	11.0425	11.0926	15.4921	13.2486	12.6694	9.49661	7.86805	9.71934
sp|Q9Y6N5|SQOR_HUMAN	SQOR	Sulfide:quinone oxidoreductase, mitochondrial OS=Homo sapiens OX=9606 GN=SQOR PE=1 SV=1	642	40	C	UR	17.2298	18.3159	17.6703	14.6771	14.3333	13.8708	1.35477	1.1238	1.42437
sp|Q9UHD1|CHRD1_HUMAN	CHORDC1	Cysteine and histidine-rich domain-containing protein 1 OS=Homo sapiens OX=9606 GN=CHORDC1 PE=1 SV=2	643	18	C	UR	8.55342	8.40969	8.07225	10.9813	11.2467	11.6704	13.9124	13.8829	13.2708
sp|Q12906-7|ILF3_HUMAN	ILF3	Isoform 7 of Interleukin enhancer-binding factor 3 OS=Homo sapiens OX=9606 GN=ILF3	644	85	C	UR	13.465	11.7461	10.823	9.75444	10.8203	11.247	10.3952	11.0187	10.7303
sp|Q12906|ILF3_HUMAN	ILF3	Interleukin enhancer-binding factor 3 OS=Homo sapiens OX=9606 GN=ILF3 PE=1 SV=3	644	2	C	UR	16.8946	12.1796	8.05669	8.00595	11.1159	15.3682	8.87546	9.86129	9.64229
sp|Q96SI9|STRBP_HUMAN	STRBP	Spermatid perinuclear RNA-binding protein OS=Homo sapiens OX=9606 GN=STRBP PE=1 SV=1	644	18	C	UR	12.5732	13.8473	14.6763	13.4105	12.7816	12.7135	6.26198	6.45367	7.28202
sp|P63244|RACK1_HUMAN	RACK1	Receptor of activated protein C kinase 1 OS=Homo sapiens OX=9606 GN=RACK1 PE=1 SV=3	645	55	C	UR	6.90045	7.82779	10.064	14.8775	12.359	10.928	13.0704	11.3125	12.6604
sp|Q8WXH0-2|SYNE2_HUMAN	SYNE2	Isoform 2 of Nesprin-2 OS=Homo sapiens OX=9606 GN=SYNE2	646	20	C	UR	13.0412	14.8452	12.2051	9.89169	10.9089	11.1928	9.53376	9.23066	9.15068
sp|Q9ULZ3|ASC_HUMAN	PYCARD	Apoptosis-associated speck-like protein containing a CARD OS=Homo sapiens OX=9606 GN=PYCARD PE=1 SV=2	647	10	C	UR	20.9723	19.9675	9.6031	12.7937	13.985	12.7453	3.41629	3.06273	3.45405
sp|P09874|PARP1_HUMAN	PARP1	Poly [ADP-ribose] polymerase 1 OS=Homo sapiens OX=9606 GN=PARP1 PE=1 SV=4	648	141	C	UR	13.2677	14.1626	13.9332	11.5815	11.6657	10.8476	7.76388	7.86461	8.91325
sp|Q8NC56|LEMD2_HUMAN	LEMD2	LEM domain-containing protein 2 OS=Homo sapiens OX=9606 GN=LEMD2 PE=1 SV=1	649	2	C	UR	19.0429	15.5401	10.0634	10.026	13.3308	16.2312	4.79085	5.06667	5.90809
sp|Q9BUJ2|HNRL1_HUMAN	HNRNPUL1	Heterogeneous nuclear ribonucleoprotein U-like protein 1 OS=Homo sapiens OX=9606 GN=HNRNPUL1 PE=1 SV=2	650	28	C	UR	16.5985	14.29	13.0391	9.11406	10.0726	10.707	8.87645	8.72487	8.57736
sp|Q86U44|MTA70_HUMAN	METTL3	N6-adenosine-methyltransferase catalytic subunit OS=Homo sapiens OX=9606 GN=METTL3 PE=1 SV=2	651	13	C	UR	13.969	13.0388	12.9129	8.91505	10.6456	10.3918	9.97764	9.96459	10.1846
sp|Q02218|ODO1_HUMAN	OGDH	2-oxoglutarate dehydrogenase, mitochondrial OS=Homo sapiens OX=9606 GN=OGDH PE=1 SV=3	652	39	C	UR	13.3585	15.5311	15.4192	15.1003	13.5865	13.0124	4.85682	4.28108	4.854
sp|Q9UJZ1|STML2_HUMAN	STOML2	Stomatin-like protein 2, mitochondrial OS=Homo sapiens OX=9606 GN=STOML2 PE=1 SV=1	653	12	C	UR	11.1275	11.13	8.36011	8.71679	10.193	11.3826	13.0802	13.6545	12.3552
sp|Q13535|ATR_HUMAN	ATR	Serine/threonine-protein kinase ATR OS=Homo sapiens OX=9606 GN=ATR PE=1 SV=3	654	5	C	UR	7.2724	7.58762	11.4822	12.5759	10.9383	9.21642	14.1124	12.969	13.8457
sp|Q9HCS7|SYF1_HUMAN	XAB2	Pre-mRNA-splicing factor SYF1 OS=Homo sapiens OX=9606 GN=XAB2 PE=1 SV=2	655	13	C	UR	5.84844	7.82306	10.3174	15.1025	12.8028	11.7428	12.3062	10.6646	13.3921
sp|Q02086|SP2_HUMAN	SP2	Transcription factor Sp2 OS=Homo sapiens OX=9606 GN=SP2 PE=1 SV=3	656	5	C	UR	22.4351	19.7367	15.1999	7.76775	10.588	12.898	3.35658	4.095	3.92299
sp|Q9NW68|BSDC1_HUMAN	BSDC1	BSD domain-containing protein 1 OS=Homo sapiens OX=9606 GN=BSDC1 PE=1 SV=1	657	5	C	UR	11.4069	13.4017	10.8224	11.2529	11.3729	11.5665	10.1379	10.3341	9.70477
sp|Q96DB5|RMD1_HUMAN	RMDN1	Regulator of microtubule dynamics protein 1 OS=Homo sapiens OX=9606 GN=RMDN1 PE=1 SV=1	658	10	C	UR	7.32037	8.2799	8.61053	9.89832	9.01456	8.55224	16.8342	15.6545	15.8354
sp|Q99661|KIF2C_HUMAN	KIF2C	Kinesin-like protein KIF2C OS=Homo sapiens OX=9606 GN=KIF2C PE=1 SV=2	660	7	C	UR	0.729735	0.651704	0.646818	0.917064	0.867492	0.899565	31.148	32.0591	32.0804
sp|O95674|CDS2_HUMAN	CDS2	Phosphatidate cytidylyltransferase 2 OS=Homo sapiens OX=9606 GN=CDS2 PE=1 SV=1	661	2	C	UR	7.80393	9.15966	16.8453	14.2455	8.89252	6.95288	12.2275	11.5584	12.3142
sp|Q5MIZ7|P4R3B_HUMAN	PPP4R3B	Serine/threonine-protein phosphatase 4 regulatory subunit 3B OS=Homo sapiens OX=9606 GN=PPP4R3B PE=1 SV=2	662	13	C	UR	5.14255	5.69109	6.25192	9.94491	9.49933	9.1149	19.3914	17.3955	17.5684
sp|Q6IN85|P4R3A_HUMAN	PPP4R3A	Serine/threonine-protein phosphatase 4 regulatory subunit 3A OS=Homo sapiens OX=9606 GN=PPP4R3A PE=1 SV=1	662	12	C	UR	10.3861	10.7393	12.2117	10.2038	10.662	10.8095	10.9753	12.3832	11.6291
sp|P34932|HSP74_HUMAN	HSPA4	Heat shock 70 kDa protein 4 OS=Homo sapiens OX=9606 GN=HSPA4 PE=1 SV=4	663	81	C	UR	11.4381	11.4969	10.5972	11.5947	12.1194	13.0325	10.1692	10.0116	9.54035
sp|Q92598|HS105_HUMAN	HSPH1	Heat shock protein 105 kDa OS=Homo sapiens OX=9606 GN=HSPH1 PE=1 SV=1	663	65	C	UR	6.28557	5.8795	5.84688	11.7126	11.9478	13.0242	14.7966	15.515	14.9919
sp|O95757|HS74L_HUMAN	HSPA4L	Heat shock 70 kDa protein 4L OS=Homo sapiens OX=9606 GN=HSPA4L PE=1 SV=3	663	11	C	UR	3.84452	4.22361	4.16133	4.65943	4.62365	3.99508	24.4622	24.2253	25.8049
sp|Q9H9A5-6|CNO10_HUMAN	CNOT10	Isoform 6 of CCR4-NOT transcription complex subunit 10 OS=Homo sapiens OX=9606 GN=CNOT10	664	7	C	UR	7.3458	8.97193	10.3399	13.8069	12.4448	11.5944	12.8778	11.028	11.5904
sp|Q9H6Y2|WDR55_HUMAN	WDR55	WD repeat-containing protein 55 OS=Homo sapiens OX=9606 GN=WDR55 PE=1 SV=2	665	5	C	UR	9.21978	9.81384	13.0106	11.826	10.4634	10.055	11.0584	12.1787	12.3744
sp|P22830-2|HEMH_HUMAN	FECH	Isoform 2 of Ferrochelatase, mitochondrial OS=Homo sapiens OX=9606 GN=FECH	666	5	C	UR	12.9823	13.6338	14.8182	12.9245	13.0466	10.9384	8.05088	6.0659	7.53958
sp|Q13098-7|CSN1_HUMAN	GPS1	Isoform 2 of COP9 signalosome complex subunit 1 OS=Homo sapiens OX=9606 GN=GPS1	667	11	C	UR	10.3603	10.546	12.2677	13.0889	12.4481	12.0051	10.0439	9.20053	10.0395
sp|P53602|MVD1_HUMAN	MVD	Diphosphomevalonate decarboxylase OS=Homo sapiens OX=9606 GN=MVD PE=1 SV=1	668	4	C	UR	7.97321	8.95265	10.0299	11.7595	10.0542	10.1465	13.4899	13.7685	13.8256
sp|Q9NPF5|DMAP1_HUMAN	DMAP1	DNA methyltransferase 1-associated protein 1 OS=Homo sapiens OX=9606 GN=DMAP1 PE=1 SV=1	669	9	C	UR	9.52279	9.96546	9.01309	13.1045	13.2526	12.6905	10.6915	10.7366	11.023
sp|Q15648|MED1_HUMAN	MED1	Mediator of RNA polymerase II transcription subunit 1 OS=Homo sapiens OX=9606 GN=MED1 PE=1 SV=4	670	9	C	UR	9.20403	9.44786	10.4213	10.3056	10.3723	10.0667	13.5143	12.9989	13.6691
sp|Q69YQ0|CYTSA_HUMAN	SPECC1L	Cytospin-A OS=Homo sapiens OX=9606 GN=SPECC1L PE=1 SV=2	671	2	C	UR	17.7172	17.9917	9.26669	9.06936	12.135	13.267	6.49637	6.3323	7.72436
sp|Q96EE3-1|SEH1_HUMAN	SEH1L	Isoform B of Nucleoporin SEH1 OS=Homo sapiens OX=9606 GN=SEH1L	672	13	C	UR	9.74881	11.5593	13.0232	13.9157	11.5211	10.8204	10.2627	9.12741	10.0214
sp|P51608-2|MECP2_HUMAN	MECP2	Isoform B of Methyl-CpG-binding protein 2 OS=Homo sapiens OX=9606 GN=MECP2	673	10	C	UR	7.09243	10.9453	7.2756	38.2578	22.419	5.79409	2.12779	2.34249	3.74541
sp|Q8TBC4|UBA3_HUMAN	UBA3	NEDD8-activating enzyme E1 catalytic subunit OS=Homo sapiens OX=9606 GN=UBA3 PE=1 SV=2	674	21	C	UR	9.79501	10.3677	13.5695	11.253	10.4442	9.48907	11.6973	11.4974	11.8868
sp|P07332|FES_HUMAN	FES	Tyrosine-protein kinase Fes/Fps OS=Homo sapiens OX=9606 GN=FES PE=1 SV=3	675	2	C	UR	8.51229	7.77043	11.3106	10.7629	9.22362	7.55862	16.6436	13.4898	14.7281
tr|A0A0A0MQU4|A0A0A0MQU4_HUMAN	SCLY	Selenocysteine lyase OS=Homo sapiens OX=9606 GN=SCLY PE=1 SV=1	676	17	C	UR	16.0626	16.6539	16.6	11.0737	11.7948	12.7278	5.39678	4.53826	5.15214
sp|Q7L5D6|GET4_HUMAN	GET4	Golgi to ER traffic protein 4 homolog OS=Homo sapiens OX=9606 GN=GET4 PE=1 SV=1	677	3	C	UR	7.8921	7.73481	9.65444	13.1475	12.3495	9.49773	14.8141	11.4862	13.4236
sp|Q15393|SF3B3_HUMAN	SF3B3	Splicing factor 3B subunit 3 OS=Homo sapiens OX=9606 GN=SF3B3 PE=1 SV=4	678	54	C	UR	7.28108	8.7179	10.4329	12.9631	11.3171	10.8024	13.0398	12.2622	13.1835
sp|Q9NV88|INT9_HUMAN	INTS9	Integrator complex subunit 9 OS=Homo sapiens OX=9606 GN=INTS9 PE=1 SV=2	679	9	C	UR	6.62712	8.22428	9.53646	16.8026	15.7945	15.2463	9.47174	8.57203	9.72503
sp|Q9H3K2|GHITM_HUMAN	GHITM	Growth hormone-inducible transmembrane protein OS=Homo sapiens OX=9606 GN=GHITM PE=1 SV=2	680	7	C	UR	6.51296	7.18305	7.96168	12.1039	10.6301	9.31284	16.4482	14.581	15.2663
sp|Q8TAT6-2|NPL4_HUMAN	NPLOC4	Isoform 2 of Nuclear protein localization protein 4 homolog OS=Homo sapiens OX=9606 GN=NPLOC4	681	15	C	UR	10.8376	11.6502	14.8001	13.5279	11.7326	10.7322	8.63968	8.72654	9.35315
sp|Q13303-5|KCAB2_HUMAN	KCNAB2	Isoform 5 of Voltage-gated potassium channel subunit beta-2 OS=Homo sapiens OX=9606 GN=KCNAB2	682	9	C	UR	10.639	11.9033	15.4008	11.7528	10.3399	9.84605	9.60537	10.236	10.2768
sp|Q8IZ07|AN13A_HUMAN	ANKRD13A	Ankyrin repeat domain-containing protein 13A OS=Homo sapiens OX=9606 GN=ANKRD13A PE=1 SV=3	683	13	C	UR	11.8374	13.7353	16.187	13.0784	12.3686	11.2239	8.03133	6.50067	7.03745
sp|Q8IWZ3-6|ANKH1_HUMAN	ANKHD1	Isoform 6 of Ankyrin repeat and KH domain-containing protein 1 OS=Homo sapiens OX=9606 GN=ANKHD1	684	17	C	UR	6.65061	7.47787	6.73442	14.2405	14.1793	14.6195	12.089	12.105	11.9038
sp|O75179|ANR17_HUMAN	ANKRD17	Ankyrin repeat domain-containing protein 17 OS=Homo sapiens OX=9606 GN=ANKRD17 PE=1 SV=3	684	8	C	UR	7.16532	8.42677	7.38208	15.9818	14.8321	15.1945	9.80428	10.1459	11.0672
tr|K7EM85|K7EM85_HUMAN	ARHGAP45	Rho GTPase-activating protein 45 OS=Homo sapiens OX=9606 GN=ARHGAP45 PE=1 SV=1	685	29	C	UR	18.5754	17.3908	20.6038	12.9465	13.1476	12.8581	1.51793	1.33835	1.62154
sp|Q9NRN7|ADPPT_HUMAN	AASDHPPT	L-aminoadipate-semialdehyde dehydrogenase-phosphopantetheinyl transferase OS=Homo sapiens OX=9606 GN=AASDHPPT PE=1 SV=2	686	14	C	UR	4.92887	5.87161	6.40269	10.4762	9.2818	8.51746	20.3934	15.6277	18.5003
sp|Q8IW35-2|CEP97_HUMAN	CEP97	Isoform 2 of Centrosomal protein of 97 kDa OS=Homo sapiens OX=9606 GN=CEP97	687	3	C	UR	5.51986	6.00203	5.83022	8.06829	8.03016	8.34756	21.7543	17.6994	18.7483
sp|Q00059|TFAM_HUMAN	TFAM	Transcription factor A, mitochondrial OS=Homo sapiens OX=9606 GN=TFAM PE=1 SV=1	688	6	C	UR	5.20096	6.60095	4.75888	9.01029	8.86205	10.6413	19.2165	19.2873	16.4218
sp|P30084|ECHM_HUMAN	ECHS1	Enoyl-CoA hydratase, mitochondrial OS=Homo sapiens OX=9606 GN=ECHS1 PE=1 SV=4	689	33	C	UR	14.3831	18.055	17.5038	12.7162	12.4501	10.8969	4.48728	4.56142	4.94616
sp|P35241-5|RADI_HUMAN	RDX	Isoform 5 of Radixin OS=Homo sapiens OX=9606 GN=RDX	690	48	C	UR	15.2837	13.6703	15.2096	11.6287	11.9738	12.2213	6.90359	6.54355	6.56543
sp|P26038|MOES_HUMAN	MSN	Moesin OS=Homo sapiens OX=9606 GN=MSN PE=1 SV=3	690	64	C	UR	27.8773	19.2018	14.0776	8.00792	10.1318	13.7006	2.50939	2.23428	2.25933
tr|E7EQR4|E7EQR4_HUMAN	EZR	Ezrin OS=Homo sapiens OX=9606 GN=EZR PE=1 SV=3	690	54	C	UR	16.9687	16.0458	15.2537	11.5778	11.6504	12.1847	5.87251	5.24989	5.19653
sp|Q5TZA2|CROCC_HUMAN	CROCC	Rootletin OS=Homo sapiens OX=9606 GN=CROCC PE=1 SV=1	690	6	C	UR	24.4149	18.4437	11.5031	8.24751	9.58237	13.1621	4.82078	5.23365	4.59194
sp|P50991|TCPD_HUMAN	CCT4	T-complex protein 1 subunit delta OS=Homo sapiens OX=9606 GN=CCT4 PE=1 SV=4	691	49	C	UR	9.87477	10.4386	10.5727	12.905	12.1006	12.5698	10.3715	10.7486	10.4184
sp|P48643|TCPE_HUMAN	CCT5	T-complex protein 1 subunit epsilon OS=Homo sapiens OX=9606 GN=CCT5 PE=1 SV=1	691	59	C	UR	9.58479	10.1469	11.0876	12.9301	12.7498	13.0545	9.79468	10.55	10.1016
sp|P51649-2|SSDH_HUMAN	ALDH5A1	Isoform 2 of Succinate-semialdehyde dehydrogenase, mitochondrial OS=Homo sapiens OX=9606 GN=ALDH5A1	692	17	C	UR	17.37	18.6378	18.2304	11.2773	11.6813	11.7154	3.58154	3.61349	3.89277
sp|Q14166|TTL12_HUMAN	TTLL12	Tubulin--tyrosine ligase-like protein 12 OS=Homo sapiens OX=9606 GN=TTLL12 PE=1 SV=2	693	26	C	UR	4.80789	4.91044	7.52823	8.34345	7.12639	6.48499	20.0331	21.2529	19.5126
sp|Q15366-2|PCBP2_HUMAN	PCBP2	Isoform 2 of Poly(rC)-binding protein 2 OS=Homo sapiens OX=9606 GN=PCBP2	694	34	C	UR	8.76549	10.12	9.38775	13.3768	13.3057	13.1731	10.9102	10.0031	10.9579
sp|Q15365|PCBP1_HUMAN	PCBP1	Poly(rC)-binding protein 1 OS=Homo sapiens OX=9606 GN=PCBP1 PE=1 SV=2	694	29	C	UR	10.6013	11.7593	10.8669	12.8625	13.0643	11.5902	10.3249	9.21248	9.71824
sp|Q15366-5|PCBP2_HUMAN	PCBP2	Isoform 5 of Poly(rC)-binding protein 2 OS=Homo sapiens OX=9606 GN=PCBP2	694	2	C	UR	7.60015	7.50446	9.44743	10.3028	14.7444	16.2503	10.6422	11.3658	12.1426
tr|F8VZX2|F8VZX2_HUMAN	PCBP2	Poly(rC)-binding protein 2 OS=Homo sapiens OX=9606 GN=PCBP2 PE=1 SV=1	694	2	C	UR	6.71708	8.38598	8.41074	13.6768	17.242	19.4861	8.84755	8.24896	8.98476
sp|P52747|ZN143_HUMAN	ZNF143	Zinc finger protein 143 OS=Homo sapiens OX=9606 GN=ZNF143 PE=1 SV=2	695	5	C	UR	16.0691	15.7084	13.473	11.0483	11.2072	11.564	6.74125	6.90553	7.2832
sp|O95373|IPO7_HUMAN	IPO7	Importin-7 OS=Homo sapiens OX=9606 GN=IPO7 PE=1 SV=1	696	29	C	UR	4.42373	4.66119	5.74039	11.7977	10.1139	8.93583	19.844	17.5285	16.9547
sp|O15397|IPO8_HUMAN	IPO8	Importin-8 OS=Homo sapiens OX=9606 GN=IPO8 PE=1 SV=2	696	2	C	UR	4.93993	5.30829	8.19461	14.5391	12.7133	11.1141	14.528	13.241	15.4216
sp|P54577|SYYC_HUMAN	YARS	Tyrosine--tRNA ligase, cytoplasmic OS=Homo sapiens OX=9606 GN=YARS PE=1 SV=4	697	44	C	UR	6.26912	6.24309	6.37141	9.01266	9.82909	10.103	17.2283	17.933	17.0103
sp|Q9Y3S2|ZN330_HUMAN	ZNF330	Zinc finger protein 330 OS=Homo sapiens OX=9606 GN=ZNF330 PE=1 SV=1	698	3	C	UR	9.00626	9.459	7.38344	10.3666	12.1077	13.2606	13.4109	14.0152	10.9903
sp|O60271-4|JIP4_HUMAN	SPAG9	Isoform 4 of C-Jun-amino-terminal kinase-interacting protein 4 OS=Homo sapiens OX=9606 GN=SPAG9	699	32	C	UR	7.55236	7.28315	5.85541	7.56827	8.35203	9.5449	18.2049	19.0035	16.6354
sp|Q8N1F7|NUP93_HUMAN	NUP93	Nuclear pore complex protein Nup93 OS=Homo sapiens OX=9606 GN=NUP93 PE=1 SV=2	700	40	C	UR	7.44994	8.75481	10.4837	13.4829	12.1821	11.0586	12.3379	11.4291	12.8209
sp|O96000|NDUBA_HUMAN	NDUFB10	NADH dehydrogenase [ubiquinone] 1 beta subcomplex subunit 10 OS=Homo sapiens OX=9606 GN=NDUFB10 PE=1 SV=3	701	9	C	UR	9.33926	11.4173	10.7127	13.3124	12.6636	13.4847	9.40874	9.44368	10.2177
sp|Q9UDW1|QCR9_HUMAN	UQCR10	Cytochrome b-c1 complex subunit 9 OS=Homo sapiens OX=9606 GN=UQCR10 PE=1 SV=3	702	2	C	UR	8.33556	11.3177	11.5837	15.281	12.43	12.0629	11.146	9.02813	8.81501
sp|Q8NF50|DOCK8_HUMAN	DOCK8	Dedicator of cytokinesis protein 8 OS=Homo sapiens OX=9606 GN=DOCK8 PE=1 SV=3	703	37	C	UR	14.3861	14.8272	18.916	14.969	13.4165	12.0849	3.85848	3.67197	3.86996
sp|Q96N67|DOCK7_HUMAN	DOCK7	Dedicator of cytokinesis protein 7 OS=Homo sapiens OX=9606 GN=DOCK7 PE=1 SV=4	703	9	C	UR	11.5283	12.5975	11.4733	12.9847	13.4422	13.413	8.1435	8.79271	7.62466
sp|Q96HP0|DOCK6_HUMAN	DOCK6	Dedicator of cytokinesis protein 6 OS=Homo sapiens OX=9606 GN=DOCK6 PE=1 SV=3	703	1	C	UR	1.57116	0	10.5747	4.7294	3.39107	1.26712	21.4698	31.5853	25.4114
sp|P49116-2|NR2C2_HUMAN	NR2C2	Isoform 2 of Nuclear receptor subfamily 2 group C member 2 OS=Homo sapiens OX=9606 GN=NR2C2	704	8	C	UR	14.1742	16.0038	13.3089	11.0693	12.6326	13.3312	6.59046	6.28789	6.60165
sp|O75937|DNJC8_HUMAN	DNAJC8	DnaJ homolog subfamily C member 8 OS=Homo sapiens OX=9606 GN=DNAJC8 PE=1 SV=2	705	17	C	UR	5.00656	6.14757	5.78481	13.5042	13.2494	12.1633	13.9284	16.5697	13.646
tr|E7EWW0|E7EWW0_HUMAN	VPS35L	VPS35 endosomal protein sorting factor-like OS=Homo sapiens OX=9606 GN=VPS35L PE=1 SV=2	706	10	C	UR	11.4164	13.6165	17.8914	16.3045	13.7292	12.8582	5.02682	4.47825	4.67873
sp|P55072|TERA_HUMAN	VCP	Transitional endoplasmic reticulum ATPase OS=Homo sapiens OX=9606 GN=VCP PE=1 SV=4	707	97	C	UR	12.6545	12.9262	12.6736	12.0608	12.4593	13.0401	7.90219	8.16281	8.12053
sp|O43929|ORC4_HUMAN	ORC4	Origin recognition complex subunit 4 OS=Homo sapiens OX=9606 GN=ORC4 PE=1 SV=2	708	6	C	UR	5.11853	6.7317	8.70164	10.7974	8.96966	8.06208	18.4192	15.3401	17.8598
sp|P21589|5NTD_HUMAN	NT5E	5'-nucleotidase OS=Homo sapiens OX=9606 GN=NT5E PE=1 SV=1	709	11	C	UR	17.5865	18.5614	18.5481	11.2914	13.3437	14.3563	1.99187	2.61328	1.70735
sp|Q96L93|KI16B_HUMAN	KIF16B	Kinesin-like protein KIF16B OS=Homo sapiens OX=9606 GN=KIF16B PE=1 SV=2	710	3	C	UR	8.11367	8.41756	9.8324	10.5529	8.66073	8.29151	14.9486	15.6568	15.5259
sp|P49189|AL9A1_HUMAN	ALDH9A1	4-trimethylaminobutyraldehyde dehydrogenase OS=Homo sapiens OX=9606 GN=ALDH9A1 PE=1 SV=3	711	44	C	UR	16.8671	17.4182	18.415	12.3265	12.6021	11.761	3.59977	3.34617	3.66411
sp|Q6ZRP7|QSOX2_HUMAN	QSOX2	Sulfhydryl oxidase 2 OS=Homo sapiens OX=9606 GN=QSOX2 PE=1 SV=3	712	9	C	UR	6.4611	8.41254	9.76024	7.85815	7.80173	7.2707	17.5276	18.1508	16.7571
tr|H0YNJ6|H0YNJ6_HUMAN	GMPR2	GMP reductase OS=Homo sapiens OX=9606 GN=GMPR2 PE=1 SV=1	713	8	C	UR	14.1038	14.4605	15.4153	10.064	10.8961	10.3959	8.49605	7.91334	8.25495
sp|Q14146|URB2_HUMAN	URB2	Unhealthy ribosome biogenesis protein 2 homolog OS=Homo sapiens OX=9606 GN=URB2 PE=1 SV=2	714	8	C	UR	5.17903	6.74465	8.25385	14.3889	11.7249	9.41764	15.1657	13.6706	15.4548
sp|P61457|PHS_HUMAN	PCBD1	Pterin-4-alpha-carbinolamine dehydratase OS=Homo sapiens OX=9606 GN=PCBD1 PE=1 SV=2	715	3	C	UR	9.41325	10.6708	8.78358	16.13	13.7162	13.7321	11.2491	7.58758	8.71739
tr|J3KR44|J3KR44_HUMAN	OTUB1	Ubiquitin thioesterase OS=Homo sapiens OX=9606 GN=OTUB1 PE=1 SV=2	716	16	C	UR	10.1468	10.2411	11.3288	11.303	10.3411	9.50038	12.7714	12.2471	12.1203
sp|Q15813-2|TBCE_HUMAN	TBCE	Isoform 2 of Tubulin-specific chaperone E OS=Homo sapiens OX=9606 GN=TBCE	717	10	C	UR	6.37542	6.78059	6.46416	10.2358	10.5505	10.7541	16.2611	15.5433	17.0351
sp|Q96CD2|COAC_HUMAN	PPCDC	Phosphopantothenoylcysteine decarboxylase OS=Homo sapiens OX=9606 GN=PPCDC PE=1 SV=2	718	5	C	UR	10.9683	11.0251	13.264	9.63366	9.3511	8.67676	12.0239	12.7606	12.2966
sp|P98194-3|AT2C1_HUMAN	ATP2C1	Isoform 3 of Calcium-transporting ATPase type 2C member 1 OS=Homo sapiens OX=9606 GN=ATP2C1	719	4	C	UR	4.49032	6.52171	6.67024	10.4117	9.34808	8.20678	19.1129	17.8301	17.4082
sp|Q15738|NSDHL_HUMAN	NSDHL	Sterol-4-alpha-carboxylate 3-dehydrogenase, decarboxylating OS=Homo sapiens OX=9606 GN=NSDHL PE=1 SV=2	720	7	C	UR	3.01319	3.47652	3.9931	7.95985	6.81697	6.45018	22.9154	23.3337	22.0411
sp|P17987|TCPA_HUMAN	TCP1	T-complex protein 1 subunit alpha OS=Homo sapiens OX=9606 GN=TCP1 PE=1 SV=1	721	42	C	UR	9.22755	10.4107	10.3174	13.1666	12.9879	12.3724	10.9447	10.0359	10.5368
sp|O95864|FADS2_HUMAN	FADS2	Acyl-CoA 6-desaturase OS=Homo sapiens OX=9606 GN=FADS2 PE=1 SV=1	722	3	C	UR	0.920595	1.20464	1.21838	3.22645	2.98814	2.48723	29.0582	30.1249	28.7714
sp|P47897|SYQ_HUMAN	QARS	Glutamine--tRNA ligase OS=Homo sapiens OX=9606 GN=QARS PE=1 SV=1	724	23	C	UR	5.58589	5.72867	7.70576	10.8857	9.86935	8.89354	17.7418	16.1877	17.4015
sp|Q9HAB8|PPCS_HUMAN	PPCS	Phosphopantothenate--cysteine ligase OS=Homo sapiens OX=9606 GN=PPCS PE=1 SV=2	725	15	C	UR	9.67028	11.6969	12.8211	12.2903	10.9245	10.2147	11.6932	9.9653	10.7238
sp|Q15029|U5S1_HUMAN	EFTUD2	116 kDa U5 small nuclear ribonucleoprotein component OS=Homo sapiens OX=9606 GN=EFTUD2 PE=1 SV=1	726	57	C	UR	8.82313	10.0193	11.0227	11.9447	11.5389	11.1355	11.8264	11.5589	12.1304
sp|P13639|EF2_HUMAN	EEF2	Elongation factor 2 OS=Homo sapiens OX=9606 GN=EEF2 PE=1 SV=4	726	126	C	UR	7.06046	7.72345	8.90389	13.6161	12.2981	12.3636	12.4529	12.9007	12.6808
sp|Q16656-4|NRF1_HUMAN	NRF1	Isoform 4 of Nuclear respiratory factor 1 OS=Homo sapiens OX=9606 GN=NRF1	727	5	C	UR	16.73	15.4413	16.4703	9.68045	11.0174	10.6622	6.25678	7.12624	6.61531
sp|Q9NRG7|D39U1_HUMAN	SDR39U1	Epimerase family protein SDR39U1 OS=Homo sapiens OX=9606 GN=SDR39U1 PE=1 SV=2	728	6	C	UR	13.9668	15.3525	18.1247	13.8169	12.1907	11.106	4.47945	5.3931	5.56983
sp|Q9UBB5|MBD2_HUMAN	MBD2	Methyl-CpG-binding domain protein 2 OS=Homo sapiens OX=9606 GN=MBD2 PE=1 SV=1	729	17	C	UR	13.3002	12.1231	10.5664	10.152	11.6156	10.7235	9.60262	11.029	10.8876
sp|O95983|MBD3_HUMAN	MBD3	Methyl-CpG-binding domain protein 3 OS=Homo sapiens OX=9606 GN=MBD3 PE=1 SV=1	729	4	C	UR	10.8511	10.8137	8.35347	11.4041	14.4158	14.7531	9.46162	10.5817	9.36542
sp|Q9NYK5|RM39_HUMAN	MRPL39	39S ribosomal protein L39, mitochondrial OS=Homo sapiens OX=9606 GN=MRPL39 PE=1 SV=3	730	9	C	UR	10.8665	9.91854	9.27701	11.0844	11.0096	11.8671	12.527	11.8466	11.6032
sp|P30520|PURA2_HUMAN	ADSS	Adenylosuccinate synthetase isozyme 2 OS=Homo sapiens OX=9606 GN=ADSS PE=1 SV=3	731	19	C	UR	9.02662	8.61732	8.05959	9.56758	10.321	10.7244	14.914	15.289	13.4805
sp|P05388|RLA0_HUMAN	RPLP0	60S acidic ribosomal protein P0 OS=Homo sapiens OX=9606 GN=RPLP0 PE=1 SV=1	732	26	C	UR	7.53291	7.65056	10.8064	13.5695	11.7632	10.6308	12.5095	12.1488	13.3884
tr|H3BQK9|H3BQK9_HUMAN	MACF1	Microtubule-actin cross-linking factor 1, isoforms 1/2/3/5 OS=Homo sapiens OX=9606 GN=MACF1 PE=1 SV=1	733	52	C	UR	14.1799	15.3384	12.2197	15.8932	17.3152	18.2608	2.69361	1.75066	2.34847
sp|P09211|GSTP1_HUMAN	GSTP1	Glutathione S-transferase P OS=Homo sapiens OX=9606 GN=GSTP1 PE=1 SV=2	734	44	C	UR	12.229	14.8605	13.6395	14.2548	14.371	14.2087	5.86644	5.03971	5.53047
sp|Q86XR2|NIBL2_HUMAN	FAM129C	Niban-like protein 2 OS=Homo sapiens OX=9606 GN=FAM129C PE=1 SV=2	735	15	C	UR	8.47129	8.73305	11.5283	10.1974	8.43392	8.37143	14.1562	14.4074	15.701
sp|Q9H3M7|TXNIP_HUMAN	TXNIP	Thioredoxin-interacting protein OS=Homo sapiens OX=9606 GN=TXNIP PE=1 SV=1	736	5	C	UR	15.5629	16.9434	22.0862	13.4082	12.7235	11.0185	2.92746	2.23054	3.09932
sp|O15294|OGT1_HUMAN	OGT	UDP-N-acetylglucosamine--peptide N-acetylglucosaminyltransferase 110 kDa subunit OS=Homo sapiens OX=9606 GN=OGT PE=1 SV=3	737	17	C	UR	8.09804	8.27137	11.3728	15.3083	13.4911	13.4126	9.45782	10.0795	10.5085
sp|Q9NXG2|THUM1_HUMAN	THUMPD1	THUMP domain-containing protein 1 OS=Homo sapiens OX=9606 GN=THUMPD1 PE=1 SV=2	738	19	C	UR	15.0113	14.6227	16.5462	12.2947	12.5729	11.7105	5.92965	5.54095	5.77103
sp|Q9HB90|RRAGC_HUMAN	RRAGC	Ras-related GTP-binding protein C OS=Homo sapiens OX=9606 GN=RRAGC PE=1 SV=1	739	4	C	UR	11.1	13.6753	12.7723	15.8155	15.9817	13.6436	6.41511	4.92139	5.67513
sp|P29372|3MG_HUMAN	MPG	DNA-3-methyladenine glycosylase OS=Homo sapiens OX=9606 GN=MPG PE=1 SV=3	740	6	C	UR	16.7737	16.282	14.502	11.2812	11.3583	11.4658	6.10626	6.33869	5.89192
sp|Q2M296-3|MTHSD_HUMAN	MTHFSD	Isoform 3 of Methenyltetrahydrofolate synthase domain-containing protein OS=Homo sapiens OX=9606 GN=MTHFSD	741	2	C	UR	16.633	12.807	15.1675	8.45374	9.44685	9.34844	10.6848	9.14705	8.31162
sp|P49207|RL34_HUMAN	RPL34	60S ribosomal protein L34 OS=Homo sapiens OX=9606 GN=RPL34 PE=1 SV=3	742	7	C	UR	2.22081	1.98818	3.48602	13.0461	8.71619	8.4558	21.0487	20.039	20.9992
sp|Q96JH7|VCIP1_HUMAN	VCPIP1	Deubiquitinating protein VCIP135 OS=Homo sapiens OX=9606 GN=VCPIP1 PE=1 SV=2	743	19	C	UR	12.569	12.8294	12.9297	11.267	11.7945	12.0803	8.76661	8.44449	9.31912
tr|B5MDU6|B5MDU6_HUMAN	LDAH	Lipid droplet-associated hydrolase OS=Homo sapiens OX=9606 GN=LDAH PE=1 SV=1	744	3	C	UR	6.33611	7.92322	8.2616	10.8337	9.30245	8.97376	17.8029	14.7539	15.8123
sp|Q8IV08|PLD3_HUMAN	PLD3	Phospholipase D3 OS=Homo sapiens OX=9606 GN=PLD3 PE=1 SV=1	745	1	C	UR	12.6011	11.5795	7.95725	17.5593	10.2899	9.46748	11.9278	9.20335	9.4143
sp|Q8NBQ5|DHB11_HUMAN	HSD17B11	Estradiol 17-beta-dehydrogenase 11 OS=Homo sapiens OX=9606 GN=HSD17B11 PE=1 SV=3	746	7	C	UR	8.02999	11.4873	13.809	12.3808	9.98852	8.23771	13.0031	10.8737	12.1899
tr|A0A3B3IUD7|A0A3B3IUD7_HUMAN	PDCD11	Programmed cell death 11, isoform CRA_a OS=Homo sapiens OX=9606 GN=PDCD11 PE=4 SV=1	747	30	C	UR	2.85577	3.62741	4.85007	12.1259	9.73457	7.88466	19.2656	18.7276	20.9285
tr|A0A0A0MT49|A0A0A0MT49_HUMAN	SMARCA4	Transcription activator BRG1 OS=Homo sapiens OX=9606 GN=SMARCA4 PE=1 SV=1	748	24	C	UR	6.93748	8.38199	9.12201	13.272	12.1285	11.5406	13.166	12.2497	13.2017
sp|P51531|SMCA2_HUMAN	SMARCA2	Probable global transcription activator SNF2L2 OS=Homo sapiens OX=9606 GN=SMARCA2 PE=1 SV=2	748	15	C	UR	13.7164	11.3788	11.5536	11.0399	11.0758	11.7396	11.0016	9.01778	9.47643
sp|Q13315|ATM_HUMAN	ATM	Serine-protein kinase ATM OS=Homo sapiens OX=9606 GN=ATM PE=1 SV=4	749	37	C	UR	7.90441	10.4516	15.4157	12.4485	10.6235	9.12609	11.5726	10.9817	11.4759
sp|Q96S44|PRPK_HUMAN	TP53RK	EKC/KEOPS complex subunit TP53RK OS=Homo sapiens OX=9606 GN=TP53RK PE=1 SV=2	750	7	C	UR	12.7925	11.9393	16.223	13.1235	11.7342	10.9892	8.11541	7.24628	7.83657
sp|P39023|RL3_HUMAN	RPL3	60S ribosomal protein L3 OS=Homo sapiens OX=9606 GN=RPL3 PE=1 SV=2	751	40	C	UR	6.29277	5.24287	8.03604	12.874	11.3901	12.6641	15.1634	15.2818	13.0549
sp|O95573|ACSL3_HUMAN	ACSL3	Long-chain-fatty-acid--CoA ligase 3 OS=Homo sapiens OX=9606 GN=ACSL3 PE=1 SV=3	752	12	C	UR	4.74141	5.38452	7.06345	8.55131	7.66231	7.20997	19.674	19.0513	20.6618
sp|O60488|ACSL4_HUMAN	ACSL4	Long-chain-fatty-acid--CoA ligase 4 OS=Homo sapiens OX=9606 GN=ACSL4 PE=1 SV=2	752	22	C	UR	3.34722	3.83413	4.72272	10.2369	8.52524	7.81715	20.6297	20.1087	20.7782
sp|P51809-2|VAMP7_HUMAN	VAMP7	Isoform 2 of Vesicle-associated membrane protein 7 OS=Homo sapiens OX=9606 GN=VAMP7	753	2	C	UR	9.91613	9.98176	11.7613	13.297	11.1675	9.45116	12.591	9.85001	11.9842
sp|Q15776|ZKSC8_HUMAN	ZKSCAN8	Zinc finger protein with KRAB and SCAN domains 8 OS=Homo sapiens OX=9606 GN=ZKSCAN8 PE=1 SV=2	754	2	C	UR	15.0618	14.2393	9.58124	14.5845	13.996	12.7326	5.86768	5.21288	8.72387
sp|Q99543|DNJC2_HUMAN	DNAJC2	DnaJ homolog subfamily C member 2 OS=Homo sapiens OX=9606 GN=DNAJC2 PE=1 SV=4	755	15	C	UR	7.92318	6.84533	5.75128	8.23167	8.74435	8.40372	19.3195	17.8806	16.9004
sp|P55786|PSA_HUMAN	NPEPPS	Puromycin-sensitive aminopeptidase OS=Homo sapiens OX=9606 GN=NPEPPS PE=1 SV=2	756	50	C	UR	7.80071	8.27345	11.7022	10.6837	9.52319	9.02775	14.0097	14.5183	14.461
sp|O15027-5|SC16A_HUMAN	SEC16A	Isoform 5 of Protein transport protein Sec16A OS=Homo sapiens OX=9606 GN=SEC16A	757	18	C	UR	12.9939	11.1528	10.2329	10.2974	10.9906	12.0725	10.8867	10.2672	11.1059
tr|A0A0B4J1S7|A0A0B4J1S7_HUMAN	PTPN22	Tyrosine-protein phosphatase non-receptor type 22 OS=Homo sapiens OX=9606 GN=PTPN22 PE=1 SV=1	758	2	C	UR	11.269	11.2593	10.4147	5.96319	6.64546	12.3218	13.5107	15.4435	13.1723
sp|Q96S19|MTL26_HUMAN	METTL26	Methyltransferase-like 26 OS=Homo sapiens OX=9606 GN=METTL26 PE=1 SV=2	759	6	C	UR	8.93109	8.67756	12.1301	10.2909	9.87514	8.97671	14.1203	12.2726	14.7256
sp|Q8NDH3|PEPL1_HUMAN	NPEPL1	Probable aminopeptidase NPEPL1 OS=Homo sapiens OX=9606 GN=NPEPL1 PE=1 SV=3	760	2	C	UR	17.381	18.1722	20.7707	13.0385	13.3106	11.9905	1.53514	1.90642	1.89482
sp|Q13618|CUL3_HUMAN	CUL3	Cullin-3 OS=Homo sapiens OX=9606 GN=CUL3 PE=1 SV=2	761	22	C	UR	10.3514	10.5945	12.9911	13.3904	12.6897	11.5831	10.14	8.51676	9.74312
sp|O43684|BUB3_HUMAN	BUB3	Mitotic checkpoint protein BUB3 OS=Homo sapiens OX=9606 GN=BUB3 PE=1 SV=1	762	13	C	UR	10.1868	11.8424	12.1233	13.0357	10.5036	11.8996	9.68426	10.4002	10.3242
sp|O43813|LANC1_HUMAN	LANCL1	LanC-like protein 1 OS=Homo sapiens OX=9606 GN=LANCL1 PE=1 SV=1	763	5	C	UR	12.96	13.5156	16.4595	10.6524	10.547	9.21032	9.009	8.84391	8.80218
sp|O95372|LYPA2_HUMAN	LYPLA2	Acyl-protein thioesterase 2 OS=Homo sapiens OX=9606 GN=LYPLA2 PE=1 SV=1	764	12	C	UR	10.9877	10.9388	14.4361	11.1702	10.6774	9.5818	9.61157	10.8613	11.7352
sp|Q15021|CND1_HUMAN	NCAPD2	Condensin complex subunit 1 OS=Homo sapiens OX=9606 GN=NCAPD2 PE=1 SV=3	765	20	C	UR	1.76146	1.71879	1.50581	2.29966	2.083	1.86589	30.6187	27.8376	30.309
sp|Q5JVF3-4|PCID2_HUMAN	PCID2	Isoform 4 of PCI domain-containing protein 2 OS=Homo sapiens OX=9606 GN=PCID2	766	11	C	UR	8.10127	8.55662	9.96903	12.0514	9.89238	9.68269	14.3957	13.432	13.9189
tr|F2Z2W7|F2Z2W7_HUMAN	TRMT2A	tRNA (uracil-5-)-methyltransferase homolog A OS=Homo sapiens OX=9606 GN=TRMT2A PE=1 SV=1	767	6	C	UR	6.78676	7.51855	7.07638	11.4612	11.2035	10.4427	14.8796	14.5388	16.0924
sp|P38432|COIL_HUMAN	COIL	Coilin OS=Homo sapiens OX=9606 GN=COIL PE=1 SV=1	768	5	C	UR	6.89591	9.65998	8.85637	14.1643	14.038	12.017	11.2902	10.7201	12.3582
sp|Q96SB8-2|SMC6_HUMAN	SMC6	Isoform 2 of Structural maintenance of chromosomes protein 6 OS=Homo sapiens OX=9606 GN=SMC6	769	18	C	UR	11.5115	12.1914	12.4113	10.7159	10.6554	10.7291	10.7637	10.2786	10.743
tr|F6S8M0|F6S8M0_HUMAN	GNS	N-acetylglucosamine-6-sulfatase OS=Homo sapiens OX=9606 GN=GNS PE=1 SV=1	770	4	C	UR	11.0943	11.9266	10.5463	8.98053	8.94692	9.07625	12.779	13.7385	12.9116
sp|P30048|PRDX3_HUMAN	PRDX3	Thioredoxin-dependent peroxide reductase, mitochondrial OS=Homo sapiens OX=9606 GN=PRDX3 PE=1 SV=3	771	16	C	UR	12.0352	12.8126	13.6458	10.7409	10.3801	9.63372	10.6396	10.3442	9.76783
sp|P13010|XRCC5_HUMAN	XRCC5	X-ray repair cross-complementing protein 5 OS=Homo sapiens OX=9606 GN=XRCC5 PE=1 SV=3	772	89	C	UR	7.8405	9.73901	12.9452	12.4146	10.7042	9.46964	12.2081	11.8774	12.8013
sp|P51570-2|GALK1_HUMAN	GALK1	Isoform 2 of Galactokinase OS=Homo sapiens OX=9606 GN=GALK1	773	15	C	UR	11.9195	12.1683	13.0139	8.18756	8.18937	8.60375	12.47	12.8545	12.593
sp|O95396|MOCS3_HUMAN	MOCS3	Adenylyltransferase and sulfurtransferase MOCS3 OS=Homo sapiens OX=9606 GN=MOCS3 PE=1 SV=1	774	5	C	UR	11.449	12.2524	14.2059	15.0816	15.7358	14.7884	5.24822	5.25083	5.9878
sp|Q9NZT1|CALL5_HUMAN_contaminant	CALML5	Calmodulin-like protein 5 OS=Homo sapiens GN=CALML5 PE=1 SV=2	775	1	C	UR	8.33478	8.75183	7.38666	8.39448	10.114	11.0795	16.262	2.82802	26.8487
sp|Q04323|UBXN1_HUMAN	UBXN1	UBX domain-containing protein 1 OS=Homo sapiens OX=9606 GN=UBXN1 PE=1 SV=2	776	8	C	UR	16.0914	13.5752	8.92922	10.6575	13.5748	16.84	6.33197	7.0426	6.95736
sp|Q92890-1|UFD1_HUMAN	UFD1	Isoform Long of Ubiquitin recognition factor in ER-associated degradation protein 1 OS=Homo sapiens OX=9606 GN=UFD1	777	11	C	UR	12.4739	12.8441	12.3145	12.5298	11.774	12.1301	8.85312	8.56001	8.52045
sp|P10768|ESTD_HUMAN	ESD	S-formylglutathione hydrolase OS=Homo sapiens OX=9606 GN=ESD PE=1 SV=2	778	28	C	UR	9.40946	10.8626	11.6661	9.34253	8.93348	8.33045	14.3945	13.8427	13.2182
sp|O15067|PUR4_HUMAN	PFAS	Phosphoribosylformylglycinamidine synthase OS=Homo sapiens OX=9606 GN=PFAS PE=1 SV=4	779	29	C	UR	8.75255	8.71772	11.3001	14.2697	13.6075	13.9003	9.27441	10.3039	9.87377
sp|O60506|HNRPQ_HUMAN	SYNCRIP	Heterogeneous nuclear ribonucleoprotein Q OS=Homo sapiens OX=9606 GN=SYNCRIP PE=1 SV=2	780	47	C	UR	5.90904	6.06769	6.12958	9.85249	10.5114	9.58642	17.2869	18.0636	16.5928
sp|O43390-2|HNRPR_HUMAN	HNRNPR	Isoform 2 of Heterogeneous nuclear ribonucleoprotein R OS=Homo sapiens OX=9606 GN=HNRNPR	780	45	C	UR	7.1125	7.60379	9.57364	10.8995	9.51412	8.32542	15.1123	15.7211	16.1377
sp|O43390|HNRPR_HUMAN	HNRNPR	Heterogeneous nuclear ribonucleoprotein R OS=Homo sapiens OX=9606 GN=HNRNPR PE=1 SV=1	780	5	C	UR	6.22939	8.69802	9.01773	12.0475	9.31957	9.10883	14.9862	16.0869	14.5059
sp|Q9P2E3|ZNFX1_HUMAN	ZNFX1	NFX1-type zinc finger-containing protein 1 OS=Homo sapiens OX=9606 GN=ZNFX1 PE=2 SV=2	780	7	C	UR	7.91464	7.91223	6.98263	17.2777	14.846	15.8445	9.9471	9.77484	9.50031
sp|P11279|LAMP1_HUMAN	LAMP1	Lysosome-associated membrane glycoprotein 1 OS=Homo sapiens OX=9606 GN=LAMP1 PE=1 SV=3	781	10	C	UR	15.0444	17.5545	12.65	10.7467	11.5643	10.037	8.36514	7.28679	6.7511
sp|Q9UN86|G3BP2_HUMAN	G3BP2	Ras GTPase-activating protein-binding protein 2 OS=Homo sapiens OX=9606 GN=G3BP2 PE=1 SV=2	782	13	C	UR	11.0176	8.90601	7.84688	12.9743	14.7083	16.126	9.29201	9.77973	9.34915
sp|Q13283|G3BP1_HUMAN	G3BP1	Ras GTPase-activating protein-binding protein 1 OS=Homo sapiens OX=9606 GN=G3BP1 PE=1 SV=1	782	25	C	UR	7.95367	6.42901	5.66313	12.6188	13.7024	16.4386	11.7037	13.7262	11.7644
sp|Q7L775|EPMIP_HUMAN	EPM2AIP1	EPM2A-interacting protein 1 OS=Homo sapiens OX=9606 GN=EPM2AIP1 PE=1 SV=1	783	3	C	UR	10.7754	11.2226	7.65481	12.0624	13.4955	15.5884	10.6948	8.75982	9.74636
sp|Q16629|SRSF7_HUMAN	SRSF7	Serine/arginine-rich splicing factor 7 OS=Homo sapiens OX=9606 GN=SRSF7 PE=1 SV=1	784	13	C	UR	16.827	16.5501	11.4618	10.0138	11.9222	10.4871	7.48489	7.64772	7.60533
sp|P84103|SRSF3_HUMAN	SRSF3	Serine/arginine-rich splicing factor 3 OS=Homo sapiens OX=9606 GN=SRSF3 PE=1 SV=1	784	10	C	UR	8.70536	9.43504	5.09996	15.0984	15.9321	6.72362	11.5288	12.0759	15.4008
sp|O75122-3|CLAP2_HUMAN	CLASP2	Isoform 3 of CLIP-associating protein 2 OS=Homo sapiens OX=9606 GN=CLASP2	785	19	C	UR	10.9963	10.4318	10.1031	10.6688	11.3232	12.33	11.74	11.5072	10.8995
sp|O60925|PFD1_HUMAN	PFDN1	Prefoldin subunit 1 OS=Homo sapiens OX=9606 GN=PFDN1 PE=1 SV=2	786	4	C	UR	6.51844	8.17986	6.4958	12.2821	14.2576	12.1752	11.8837	13.5601	14.6472
tr|G3V4K3|G3V4K3_HUMAN	VIPAS39	Spermatogenesis-defective protein 39 homolog OS=Homo sapiens OX=9606 GN=VIPAS39 PE=1 SV=1	787	5	C	UR	9.77069	11.0689	10.4997	12.6159	11.1174	12.0932	12.2542	11.2798	9.30019
sp|Q9UNZ2-5|NSF1C_HUMAN	NSFL1C	Isoform 3 of NSFL1 cofactor p47 OS=Homo sapiens OX=9606 GN=NSFL1C	788	28	C	UR	16.9592	15.3012	12.7217	9.26213	11.7505	12.1687	7.11334	7.66251	7.06072
sp|P31939|PUR9_HUMAN	ATIC	Bifunctional purine biosynthesis protein PURH OS=Homo sapiens OX=9606 GN=ATIC PE=1 SV=3	789	65	C	UR	8.78879	9.20213	10.5457	10.0526	9.82174	9.19235	14.2633	14.3433	13.7901
sp|Q8WUH2|TGFA1_HUMAN	TGFBRAP1	Transforming growth factor-beta receptor-associated protein 1 OS=Homo sapiens OX=9606 GN=TGFBRAP1 PE=1 SV=1	790	3	C	UR	9.81165	11.1506	16.748	15.138	12.0229	10.6434	8.33539	7.84169	8.30841
sp|Q8TF68|ZN384_HUMAN	ZNF384	Zinc finger protein 384 OS=Homo sapiens OX=9606 GN=ZNF384 PE=1 SV=2	791	4	C	UR	12.5322	9.69996	10.2285	10.3726	8.99716	8.89454	11.1861	13.6835	14.4054
tr|B1AKJ5|B1AKJ5_HUMAN	NRDC	Nardilysin OS=Homo sapiens OX=9606 GN=NRDC PE=1 SV=1	792	18	C	UR	4.62153	4.68901	6.223	12.3358	10.63	10.1481	17.4381	16.9781	16.9364
sp|O00442-2|RTCA_HUMAN	RTCA	Isoform 2 of RNA 3'-terminal phosphate cyclase OS=Homo sapiens OX=9606 GN=RTCA	794	13	C	UR	8.82092	9.99079	14.2673	10.9068	8.68452	7.38375	13.802	12.4071	13.7367
sp|P15880|RS2_HUMAN	RPS2	40S ribosomal protein S2 OS=Homo sapiens OX=9606 GN=RPS2 PE=1 SV=2	795	33	C	UR	5.83127	4.62555	5.40824	11.9531	10.8648	10.4144	18.1307	16.448	16.3238
sp|Q07021|C1QBP_HUMAN	C1QBP	Complement component 1 Q subcomponent-binding protein, mitochondrial OS=Homo sapiens OX=9606 GN=C1QBP PE=1 SV=1	796	21	C	UR	16.0358	16.4105	12.3125	12.1043	12.8783	13.3202	6.02724	5.44138	5.46966
sp|P48147|PPCE_HUMAN	PREP	Prolyl endopeptidase OS=Homo sapiens OX=9606 GN=PREP PE=1 SV=2	797	35	C	UR	8.31028	9.09657	12.4689	11.4951	9.9941	8.71951	13.6493	12.5105	13.7557
sp|O95394-4|AGM1_HUMAN	PGM3	Isoform 3 of Phosphoacetylglucosamine mutase OS=Homo sapiens OX=9606 GN=PGM3	798	6	C	UR	4.23311	4.93598	4.91076	6.33413	5.84336	5.77939	23.3805	22.6386	21.9441
sp|P25490|TYY1_HUMAN	YY1	Transcriptional repressor protein YY1 OS=Homo sapiens OX=9606 GN=YY1 PE=1 SV=2	799	9	C	UR	21.7749	18.4973	11.8785	9.40808	10.6759	11.8238	5.42701	5.27049	5.244
sp|Q13464|ROCK1_HUMAN	ROCK1	Rho-associated protein kinase 1 OS=Homo sapiens OX=9606 GN=ROCK1 PE=1 SV=1	800	28	C	UR	18.1282	14.5146	11.0862	8.38998	10.9828	12.3159	8.175	8.14999	8.25729
sp|O75116|ROCK2_HUMAN	ROCK2	Rho-associated protein kinase 2 OS=Homo sapiens OX=9606 GN=ROCK2 PE=1 SV=4	800	10	C	UR	19.0233	13.9479	9.57327	8.5463	11.538	13.4969	8.20977	7.8476	7.81702
tr|F5H5D3|F5H5D3_HUMAN	TUBA1C	Tubulin alpha chain OS=Homo sapiens OX=9606 GN=TUBA1C PE=1 SV=1	801	196	C	UR	5.98693	7.06679	8.78648	11.5199	9.62565	9.56842	16.1624	15.8476	15.4359
sp|P68366|TBA4A_HUMAN	TUBA4A	Tubulin alpha-4A chain OS=Homo sapiens OX=9606 GN=TUBA4A PE=1 SV=1	801	48	C	UR	10.1937	9.8327	12.23	9.85305	9.20027	7.95621	13.5368	13.8226	13.3746
sp|Q9Y5X2|SNX8_HUMAN	SNX8	Sorting nexin-8 OS=Homo sapiens OX=9606 GN=SNX8 PE=1 SV=1	802	11	C	UR	4.95905	5.41287	7.37148	11.2834	8.67173	7.97794	18.5563	17.72	18.0473
sp|Q9NQW7-3|XPP1_HUMAN	XPNPEP1	Isoform 3 of Xaa-Pro aminopeptidase 1 OS=Homo sapiens OX=9606 GN=XPNPEP1	803	22	C	UR	7.86511	7.9663	8.46419	8.23309	8.86357	8.27317	17.5791	15.9968	16.7586
sp|Q8NHQ9|DDX55_HUMAN	DDX55	ATP-dependent RNA helicase DDX55 OS=Homo sapiens OX=9606 GN=DDX55 PE=1 SV=3	804	2	C	UR	6.0802	7.26979	7.52153	13.2827	11.6639	10.8612	13.9171	14.2661	15.1374
sp|P26572|MGAT1_HUMAN	MGAT1	Alpha-1,3-mannosyl-glycoprotein 2-beta-N-acetylglucosaminyltransferase OS=Homo sapiens OX=9606 GN=MGAT1 PE=1 SV=2	805	3	C	UR	6.3261	7.06453	9.7429	10.5326	9.94831	8.56351	14.8241	15.1916	17.8063
sp|Q96LJ7|DHRS1_HUMAN	DHRS1	Dehydrogenase/reductase SDR family member 1 OS=Homo sapiens OX=9606 GN=DHRS1 PE=1 SV=1	806	5	C	UR	13.0358	16.4263	16.7229	16.6754	15.5208	13.5751	2.64709	2.5608	2.83574
tr|A0A087X1Z3|A0A087X1Z3_HUMAN	PSME2	Proteasome activator complex subunit 2 OS=Homo sapiens OX=9606 GN=PSME2 PE=1 SV=1	807	19	C	UR	9.51885	10.4762	13.7894	14.3978	12.3759	11.947	9.09131	9.04451	9.35896
sp|Q00325|MPCP_HUMAN	SLC25A3	Phosphate carrier protein, mitochondrial OS=Homo sapiens OX=9606 GN=SLC25A3 PE=1 SV=2	808	29	C	UR	8.45462	10.3532	12.286	12.9491	11.5351	10.6237	11.7885	10.8422	11.1677
sp|O43761|SNG3_HUMAN	SYNGR3	Synaptogyrin-3 OS=Homo sapiens OX=9606 GN=SYNGR3 PE=1 SV=2	809	1	C	UR	9.94335	11.009	11.0681	13.3694	10.8209	11.3446	10.4399	10.7703	11.2344
sp|Q01518|CAP1_HUMAN	CAP1	Adenylyl cyclase-associated protein 1 OS=Homo sapiens OX=9606 GN=CAP1 PE=1 SV=5	810	61	C	UR	16.2208	16.6046	18.4802	11.715	12.4478	11.1103	4.51855	4.35203	4.55076
sp|P19838-2|NFKB1_HUMAN	NFKB1	Isoform 2 of Nuclear factor NF-kappa-B p105 subunit OS=Homo sapiens OX=9606 GN=NFKB1	811	50	C	UR	8.59597	8.52011	10.8508	22.0374	20.1513	19.6243	3.20181	3.2481	3.77026
sp|P61011|SRP54_HUMAN	SRP54	Signal recognition particle 54 kDa protein OS=Homo sapiens OX=9606 GN=SRP54 PE=1 SV=1	812	17	C	UR	6.51848	6.9265	7.44698	11.8346	11.3208	10.9965	15.1617	14.3587	15.4357
##sp|Q9HCU4|CELR2_HUMAN	##CELSR2	####Cadherin EGF LAG seven-pass G-type receptor 2 OS=Homo sapiens OX=9606 GN=CELSR2 PE=1 SV=1	813	2	C	UR	12.5781	13.6345	15.4762	14.0803	12.0323	11.7364	7.57815	6.70167	6.18249
sp|P40926|MDHM_HUMAN	MDH2	Malate dehydrogenase, mitochondrial OS=Homo sapiens OX=9606 GN=MDH2 PE=1 SV=3	814	77	C	UR	14.0253	14.5508	14.1914	9.98096	10.5177	9.60684	8.74587	9.21802	9.1631
sp|Q6ZRI6|CO039_HUMAN	C15orf39	Uncharacterized protein C15orf39 OS=Homo sapiens OX=9606 GN=C15orf39 PE=1 SV=3	815	1	C	UR	7.24103	9.05991	10.519	10.0711	11.1154	13.023	10.6161	11.9581	16.3964
sp|Q92900|RENT1_HUMAN	UPF1	Regulator of nonsense transcripts 1 OS=Homo sapiens OX=9606 GN=UPF1 PE=1 SV=2	816	42	C	UR	8.50163	8.81533	11.3221	13.5708	12.5701	11.967	10.7374	10.7499	11.7657
sp|P48736|PK3CG_HUMAN	PIK3CG	Phosphatidylinositol 4,5-bisphosphate 3-kinase catalytic subunit gamma isoform OS=Homo sapiens OX=9606 GN=PIK3CG PE=1 SV=3	817	3	C	UR	8.69031	10.2447	11.1389	16.816	16.3076	15.0525	7.49921	6.31332	7.93736
sp|O75044|SRGP2_HUMAN	SRGAP2	SLIT-ROBO Rho GTPase-activating protein 2 OS=Homo sapiens OX=9606 GN=SRGAP2 PE=1 SV=3	818	5	C	UR	7.91181	8.14269	10.8932	8.05157	7.51651	7.35303	16.4032	17.4362	16.2917
sp|Q9NX00|TM160_HUMAN	TMEM160	Transmembrane protein 160 OS=Homo sapiens OX=9606 GN=TMEM160 PE=1 SV=1	819	1	C	UR	8.0553	10.2648	12.0472	14.3906	11.5801	8.8249	11.6233	11.064	12.1498
sp|P16278|BGAL_HUMAN	GLB1	Beta-galactosidase OS=Homo sapiens OX=9606 GN=GLB1 PE=1 SV=2	820	6	C	UR	8.1854	10.4983	11.5972	11.9417	10.6566	9.94764	13.3621	12.3418	11.4694
sp|P08240|SRPRA_HUMAN	SRPRA	Signal recognition particle receptor subunit alpha OS=Homo sapiens OX=9606 GN=SRPRA PE=1 SV=2	821	23	C	UR	7.33119	7.745	8.30223	14.721	13.5165	13.94	11.5082	11.2366	11.6992
sp|Q9BY50|SC11C_HUMAN	SEC11C	Signal peptidase complex catalytic subunit SEC11C OS=Homo sapiens OX=9606 GN=SEC11C PE=1 SV=3	822	3	C	UR	4.13349	4.87609	6.6874	12.5463	10.4445	8.8377	17.9333	17.5787	16.9625
sp|Q13555-6|KCC2G_HUMAN	CAMK2G	Isoform 6 of Calcium/calmodulin-dependent protein kinase type II subunit gamma OS=Homo sapiens OX=9606 GN=CAMK2G	823	11	C	UR	15.5455	15.2727	17.0754	11.0478	10.6176	11.322	5.94059	6.70204	6.47624
tr|E9PF82|E9PF82_HUMAN	CAMK2D	Calcium/calmodulin-dependent protein kinase type II subunit delta OS=Homo sapiens OX=9606 GN=CAMK2D PE=1 SV=1	823	15	C	UR	14.8163	15.4478	15.9795	11.1	12.1381	11.0643	6.88144	5.95971	6.61285
sp|O60610|DIAP1_HUMAN	DIAPH1	Protein diaphanous homolog 1 OS=Homo sapiens OX=9606 GN=DIAPH1 PE=1 SV=2	824	44	C	UR	11.5426	11.7212	11.8598	12.9151	12.6601	13.1883	9.07776	8.56365	8.47155
tr|A0A0G2JPP5|A0A0G2JPP5_HUMAN	SCRIB	Protein scribble homolog OS=Homo sapiens OX=9606 GN=SCRIB PE=1 SV=1	825	10	C	UR	9.29477	10.0006	9.69052	11.8268	12.044	12.6715	11.2422	11.729	11.5007
sp|P14923|PLAK_HUMAN_contaminant	JUP	Junction plakoglobin OS=Homo sapiens GN=JUP PE=1 SV=3	826	8	C	UR	4.84014	3.98141	5.25406	5.33972	5.57852	3.94533	25.1469	19.6621	26.2519
sp|P21912|SDHB_HUMAN	SDHB	Succinate dehydrogenase [ubiquinone] iron-sulfur subunit, mitochondrial OS=Homo sapiens OX=9606 GN=SDHB PE=1 SV=3	827	21	C	UR	14.2594	13.2513	14.6478	10.5425	10.1995	10.6121	8.23938	8.98748	9.26044
sp|Q9BRR8|GPTC1_HUMAN	GPATCH1	G patch domain-containing protein 1 OS=Homo sapiens OX=9606 GN=GPATCH1 PE=1 SV=1	828	8	C	UR	13.7271	13.3745	9.83294	10.1787	12.1805	12.2507	9.23775	9.30137	9.91638
sp|P51858|HDGF_HUMAN	HDGF	Hepatoma-derived growth factor OS=Homo sapiens OX=9606 GN=HDGF PE=1 SV=1	829	15	C	UR	12.319	12.1881	5.17675	11.4627	8.72203	8.6144	13.3471	14.3624	13.8075
sp|P12956|XRCC6_HUMAN	XRCC6	X-ray repair cross-complementing protein 6 OS=Homo sapiens OX=9606 GN=XRCC6 PE=1 SV=2	830	107	C	UR	11.5388	12.2493	12.3072	10.828	11.0534	11.4783	10.2241	9.8495	10.4714
sp|Q14699|RFTN1_HUMAN	RFTN1	Raftlin OS=Homo sapiens OX=9606 GN=RFTN1 PE=1 SV=4	831	21	C	UR	7.73777	8.2584	8.45673	18.3844	18.0636	17.0116	7.43171	7.12313	7.53265
sp|Q7Z2K6|ERMP1_HUMAN	ERMP1	Endoplasmic reticulum metallopeptidase 1 OS=Homo sapiens OX=9606 GN=ERMP1 PE=1 SV=2	832	1	C	UR	4.64321	4.84837	7.68483	6.26886	5.93583	4.81528	22.3873	20.7583	22.658
sp|Q9Y320|TMX2_HUMAN	TMX2	Thioredoxin-related transmembrane protein 2 OS=Homo sapiens OX=9606 GN=TMX2 PE=1 SV=1	833	2	C	UR	6.58912	6.69785	6.72859	13.739	14.7611	17.5623	12.2713	11.013	10.6378
tr|E9PSI1|E9PSI1_HUMAN		Transmembrane 9 superfamily member OS=Homo sapiens OX=9606 PE=3 SV=1	834	9	C	UR	14.6625	14.8491	9.23262	10.8506	12.9639	13.8917	8.32933	8.17649	7.04372
sp|Q9BY43-2|CHM4A_HUMAN	CHMP4A	Isoform 2 of Charged multivesicular body protein 4a OS=Homo sapiens OX=9606 GN=CHMP4A	834	1	C	UR	15.1942	14.9687	10.6128	10.4388	13.112	11.5996	8.20804	8.49668	7.36907
sp|Q96JY6-5|PDLI2_HUMAN	PDLIM2	Isoform 5 of PDZ and LIM domain protein 2 OS=Homo sapiens OX=9606 GN=PDLIM2	835	9	C	UR	22.6219	19.4659	14.2481	9.4466	13.4383	14.3682	2.16674	2.06359	2.18068
sp|Q8IV50|LYSM2_HUMAN	LYSMD2	LysM and putative peptidoglycan-binding domain-containing protein 2 OS=Homo sapiens OX=9606 GN=LYSMD2 PE=1 SV=1	836	4	C	UR	20.0295	19.6228	11.9193	11.1519	14.1496	17.3132	2.18347	1.38586	2.24436
sp|Q9BR76|COR1B_HUMAN	CORO1B	Coronin-1B OS=Homo sapiens OX=9606 GN=CORO1B PE=1 SV=1	837	6	C	UR	16.3793	14.8953	15.9138	11.3901	12.4795	13.1758	5.16066	5.13942	5.46619
sp|Q13501|SQSTM_HUMAN	SQSTM1	Sequestosome-1 OS=Homo sapiens OX=9606 GN=SQSTM1 PE=1 SV=1	838	17	C	UR	6.86972	5.99128	5.20393	19.0032	19.9283	18.9541	8.04191	8.49116	7.51633
sp|Q96RP9|EFGM_HUMAN	GFM1	Elongation factor G, mitochondrial OS=Homo sapiens OX=9606 GN=GFM1 PE=1 SV=2	839	22	C	UR	6.85026	7.24927	7.88678	12.5496	11.9412	11.9634	13.0945	14.7299	13.7351
sp|Q9Y5B8|NDK7_HUMAN	NME7	Nucleoside diphosphate kinase 7 OS=Homo sapiens OX=9606 GN=NME7 PE=1 SV=1	840	4	C	UR	6.75361	7.69843	9.53901	11.2491	9.64468	8.32354	12.9172	15.2935	18.5809
sp|Q92783|STAM1_HUMAN	STAM	Signal transducing adapter molecule 1 OS=Homo sapiens OX=9606 GN=STAM PE=1 SV=3	841	14	C	UR	8.26251	9.13524	6.99958	6.74932	7.92678	8.07364	18.4323	18.0386	16.382
sp|O75886|STAM2_HUMAN	STAM2	Signal transducing adapter molecule 2 OS=Homo sapiens OX=9606 GN=STAM2 PE=1 SV=1	841	4	C	UR	14.3173	15.7978	11.7884	11.2893	13.1449	14.8654	6.47172	6.54817	5.77695
sp|Q9UJ70-2|NAGK_HUMAN	NAGK	Isoform 2 of N-acetyl-D-glucosamine kinase OS=Homo sapiens OX=9606 GN=NAGK	843	32	C	UR	13.581	14.8329	17.9927	13.5527	12.3995	11.1224	5.54176	5.4098	5.56717
tr|J3KN16|J3KN16_HUMAN	ECPAS	Proteasome adapter and scaffold protein ECM29 OS=Homo sapiens OX=9606 GN=ECPAS PE=1 SV=1	844	33	C	UR	4.90639	5.47072	6.83663	13.0251	11.7672	11.1452	16.2443	14.8082	15.7963
sp|Q86W56|PARG_HUMAN	PARG	Poly(ADP-ribose) glycohydrolase OS=Homo sapiens OX=9606 GN=PARG PE=1 SV=1	845	7	C	UR	8.00957	7.98088	9.37364	11.4616	10.8265	11.5091	12.5551	13.9089	14.3747
sp|P0CG38|POTEI_HUMAN	POTEI	POTE ankyrin domain family member I OS=Homo sapiens OX=9606 GN=POTEI PE=3 SV=1	846	61	C	UR	16.9329	17.3967	15.6256	9.71998	11.1982	13.0177	5.27739	5.6312	5.20028
sp|P68133|ACTS_HUMAN	ACTA1	Actin, alpha skeletal muscle OS=Homo sapiens OX=9606 GN=ACTA1 PE=1 SV=1	846	153	C	UR	17.8828	17.8552	16.0557	10.4178	11.1803	11.3027	4.8873	5.289	5.12926
sp|P63261|ACTG_HUMAN	ACTG1	Actin, cytoplasmic 2 OS=Homo sapiens OX=9606 GN=ACTG1 PE=1 SV=1	846	138	C	UR	14.2928	15.6838	17.197	12.1528	11.1407	11.7873	5.87204	6.10312	5.77055
tr|K7EM38|K7EM38_HUMAN	ACTG1	Actin, cytoplasmic 2 (Fragment) OS=Homo sapiens OX=9606 GN=ACTG1 PE=1 SV=1	846	2	C	UR	19.1469	18.1464	14.0311	9.79439	10.3581	11.9488	5.08697	5.86164	5.6257
sp|Q562R1|ACTBL_HUMAN	ACTBL2	Beta-actin-like protein 2 OS=Homo sapiens OX=9606 GN=ACTBL2 PE=1 SV=2	846	4	C	UR	15.5571	17.5863	14.267	12.8681	13.0275	17.7843	3.96139	2.98866	1.95961
sp|Q9NVH1|DJC11_HUMAN	DNAJC11	DnaJ homolog subfamily C member 11 OS=Homo sapiens OX=9606 GN=DNAJC11 PE=1 SV=2	847	11	C	UR	8.38618	9.9491	10.104	12.5659	11.3817	10.4392	12.8144	12.0981	12.2614
sp|Q93009|UBP7_HUMAN	USP7	Ubiquitin carboxyl-terminal hydrolase 7 OS=Homo sapiens OX=9606 GN=USP7 PE=1 SV=2	848	44	C	UR	10.2567	11.3395	14.6425	13.1327	11.8808	11.0323	9.28435	8.62782	9.80309
sp|A3KN83|SBNO1_HUMAN	SBNO1	Protein strawberry notch homolog 1 OS=Homo sapiens OX=9606 GN=SBNO1 PE=1 SV=1	849	18	C	UR	4.54957	5.44298	5.90722	9.71677	9.95545	9.54066	18.9138	17.7989	18.1746
sp|Q9Y2G9|SBNO2_HUMAN	SBNO2	Protein strawberry notch homolog 2 OS=Homo sapiens OX=9606 GN=SBNO2 PE=2 SV=3	849	1	C	UR	6.61977	8.52703	7.13521	18.6615	13.4119	12.8987	11.6454	9.52035	11.5802
sp|P98170|XIAP_HUMAN	XIAP	E3 ubiquitin-protein ligase XIAP OS=Homo sapiens OX=9606 GN=XIAP PE=1 SV=2	850	5	C	UR	9.45414	9.72849	10.9196	12.4121	12.7827	12.597	10.8353	10.1955	11.0752
sp|Q9BY49|PECR_HUMAN	PECR	Peroxisomal trans-2-enoyl-CoA reductase OS=Homo sapiens OX=9606 GN=PECR PE=1 SV=2	851	8	C	UR	15.1265	15.9412	15.1869	11.6325	12.421	12.0597	5.76129	5.60211	6.26866
sp|O43709-3|BUD23_HUMAN	BUD23	Isoform 3 of Probable 18S rRNA (guanine-N(7))-methyltransferase OS=Homo sapiens OX=9606 GN=BUD23	852	3	C	UR	6.70024	5.49807	7.50897	14.2492	13.1998	14.6413	12.5031	11.0977	14.6017
sp|P11717|MPRI_HUMAN	IGF2R	Cation-independent mannose-6-phosphate receptor OS=Homo sapiens OX=9606 GN=IGF2R PE=1 SV=3	853	23	C	UR	5.42661	6.38364	6.57962	12.6583	11.3701	10.1777	16.4197	15.4609	15.5235
sp|Q9H0A0|NAT10_HUMAN	NAT10	RNA cytidine acetyltransferase OS=Homo sapiens OX=9606 GN=NAT10 PE=1 SV=2	854	26	C	UR	4.63427	5.05273	6.28012	13.7013	11.636	10.9108	16.2897	14.9574	16.5376
sp|P29350-3|PTN6_HUMAN	PTPN6	Isoform 2 of Tyrosine-protein phosphatase non-receptor type 6 OS=Homo sapiens OX=9606 GN=PTPN6	855	71	C	UR	15.6528	15.7337	19.411	14.0823	12.7372	12.3293	3.39003	3.22555	3.43815
sp|Q13490|BIRC2_HUMAN	BIRC2	Baculoviral IAP repeat-containing protein 2 OS=Homo sapiens OX=9606 GN=BIRC2 PE=1 SV=2	856	2	C	UR	6.76494	8.80794	7.45669	13.3504	10.8015	9.97745	15.2338	13.0333	14.574
sp|Q13489|BIRC3_HUMAN	BIRC3	Baculoviral IAP repeat-containing protein 3 OS=Homo sapiens OX=9606 GN=BIRC3 PE=1 SV=2	856	1	C	UR	10.5855	11.054	8.67308	10.7645	9.08077	11.4568	12.2642	12.2488	13.8724
tr|A0A3B3IRZ4|A0A3B3IRZ4_HUMAN	IQSEC1	IQ motif and SEC7 domain-containing protein 1 OS=Homo sapiens OX=9606 GN=IQSEC1 PE=4 SV=1	857	11	C	UR	11.4429	11.7308	10.6269	12.7172	11.2955	12.2772	9.87381	9.5837	10.4519
sp|P55809|SCOT1_HUMAN	OXCT1	Succinyl-CoA:3-ketoacid coenzyme A transferase 1, mitochondrial OS=Homo sapiens OX=9606 GN=OXCT1 PE=1 SV=1	858	31	C	UR	14.5243	15.688	14.1486	10.4113	10.5303	10.2439	8.23507	8.05918	8.1593
sp|Q15291-2|RBBP5_HUMAN	RBBP5	Isoform 2 of Retinoblastoma-binding protein 5 OS=Homo sapiens OX=9606 GN=RBBP5	859	1	C	UR	18.8453	16.1852	13.1594	11.6876	11.0416	12.9465	5.45112	4.6208	6.06255
sp|Q15291|RBBP5_HUMAN	RBBP5	Retinoblastoma-binding protein 5 OS=Homo sapiens OX=9606 GN=RBBP5 PE=1 SV=2	859	13	C	UR	14.4499	14.131	13.129	10.9531	12.16	11.5706	8.13646	7.62742	7.84247
sp|Q9Y2Q9|RT28_HUMAN	MRPS28	28S ribosomal protein S28, mitochondrial OS=Homo sapiens OX=9606 GN=MRPS28 PE=1 SV=1	860	5	C	UR	10.2337	10.0753	7.05459	11.3712	11.6855	11.521	12.8646	12.0767	13.1175
sp|P55327-3|TPD52_HUMAN	TPD52	Isoform 3 of Tumor protein D52 OS=Homo sapiens OX=9606 GN=TPD52	860	15	C	UR	22.539	22.9182	15.5168	7.97474	11.8798	10.6503	2.60315	2.99034	2.92758
sp|Q9HAV4|XPO5_HUMAN	XPO5	Exportin-5 OS=Homo sapiens OX=9606 GN=XPO5 PE=1 SV=1	861	26	C	UR	3.48309	4.09477	5.26447	8.59126	7.54073	6.74659	21.8906	20.3575	22.0309
sp|Q5VTL8|PR38B_HUMAN	PRPF38B	Pre-mRNA-splicing factor 38B OS=Homo sapiens OX=9606 GN=PRPF38B PE=1 SV=1	862	9	C	UR	10.0077	9.80834	11.1586	11.3918	10.3685	10.5081	12.7669	11.35	12.6401
sp|Q13342-3|SP140_HUMAN	SP140	Isoform Sp140 of Nuclear body protein SP140 OS=Homo sapiens OX=9606 GN=SP140	863	21	C	UR	8.82618	10.4847	10.4903	10.8378	9.8965	9.09894	13.8826	13.1609	13.322
sp|Q9H930|SP14L_HUMAN	SP140L	Nuclear body protein SP140-like protein OS=Homo sapiens OX=9606 GN=SP140L PE=1 SV=3	863	5	C	UR	15.1015	14.262	9.84158	9.30635	11.787	12.2757	8.90939	9.71161	8.80484
sp|P23497-4|SP100_HUMAN	SP100	Isoform Sp100-C of Nuclear autoantigen Sp-100 OS=Homo sapiens OX=9606 GN=SP100	863	18	C	UR	12.7234	13.3155	12.2381	9.02325	9.60141	9.74368	10.5036	12.1997	10.6513
sp|P09429|HMGB1_HUMAN	HMGB1	High mobility group protein B1 OS=Homo sapiens OX=9606 GN=HMGB1 PE=1 SV=3	863	60	C	UR	22.8995	20.0449	10.2078	11.3001	13.9109	5.17127	5.21325	5.75296	5.49938
sp|P26583|HMGB2_HUMAN	HMGB2	High mobility group protein B2 OS=Homo sapiens OX=9606 GN=HMGB2 PE=1 SV=2	863	16	C	UR	7.69559	5.71176	3.41152	14.0892	9.39513	1.86615	15.272	19.1198	23.4389
sp|O15347|HMGB3_HUMAN	HMGB3	High mobility group protein B3 OS=Homo sapiens OX=9606 GN=HMGB3 PE=1 SV=4	863	6	C	UR	2.4308	2.69699	2.54941	4.9195	3.78902	2.83019	22.551	23.2149	35.0182
sp|Q9BRQ0|PYGO2_HUMAN	PYGO2	Pygopus homolog 2 OS=Homo sapiens OX=9606 GN=PYGO2 PE=1 SV=2	864	2	C	UR	18.0311	18.7219	14.2191	12.8573	15.2508	14.8172	1.7951	2.27799	2.02951
sp|Q9Y296|TPPC4_HUMAN	TRAPPC4	Trafficking protein particle complex subunit 4 OS=Homo sapiens OX=9606 GN=TRAPPC4 PE=1 SV=1	865	8	C	UR	8.55644	10.482	10.0543	12.9293	10.8264	11.1883	12.2391	11.7707	11.9534
sp|Q587I9|SFT2C_HUMAN	SFT2D3	Vesicle transport protein SFT2C OS=Homo sapiens OX=9606 GN=SFT2D3 PE=2 SV=1	866	2	C	UR	9.13965	10.5365	10.0519	11.4843	11.6254	12.1204	11.6708	11.9928	11.3782
sp|P20618|PSB1_HUMAN	PSMB1	Proteasome subunit beta type-1 OS=Homo sapiens OX=9606 GN=PSMB1 PE=1 SV=2	867	12	C	UR	13.6368	14.846	11.5885	10.08	11.5769	12.9847	9.17428	8.26114	7.8516
sp|O43760-2|SNG2_HUMAN	SYNGR2	Isoform 2 of Synaptogyrin-2 OS=Homo sapiens OX=9606 GN=SYNGR2	868	4	C	UR	10.0639	11.7621	12.4475	17.0639	12.1387	12.9463	7.8494	8.41692	7.31122
tr|F8VXC8|F8VXC8_HUMAN	SMARCC2	SWI/SNF complex subunit SMARCC2 OS=Homo sapiens OX=9606 GN=SMARCC2 PE=1 SV=1	869	54	C	UR	16.3521	15.3317	13.5459	9.50844	10.5782	11.6182	7.1625	7.62358	8.2794
sp|Q8TAQ2|SMRC2_HUMAN	SMARCC2	SWI/SNF complex subunit SMARCC2 OS=Homo sapiens OX=9606 GN=SMARCC2 PE=1 SV=1	869	4	C	UR	18.4739	16.7527	13.7385	8.9048	10.5668	11.8152	5.88896	7.32874	6.53042
sp|Q92922|SMRC1_HUMAN	SMARCC1	SWI/SNF complex subunit SMARCC1 OS=Homo sapiens OX=9606 GN=SMARCC1 PE=1 SV=3	869	16	C	UR	9.52924	8.64941	7.38196	10.2728	11.123	12.3844	12.9419	14.7716	12.9458
sp|Q6ZSZ5|ARHGI_HUMAN	ARHGEF18	Rho guanine nucleotide exchange factor 18 OS=Homo sapiens OX=9606 GN=ARHGEF18 PE=1 SV=4	870	23	C	UR	20.8577	18.2727	16.7163	11.0437	12.1306	14.9157	2.08928	1.75666	2.21742
sp|Q8NBX0|SCPDL_HUMAN	SCCPDH	Saccharopine dehydrogenase-like oxidoreductase OS=Homo sapiens OX=9606 GN=SCCPDH PE=1 SV=1	871	7	C	UR	7.44446	8.09829	8.65241	7.28257	7.0297	6.81633	18.2845	18.8182	17.5735
sp|Q9Y2Z4|SYYM_HUMAN	YARS2	Tyrosine--tRNA ligase, mitochondrial OS=Homo sapiens OX=9606 GN=YARS2 PE=1 SV=2	872	9	C	UR	10.5616	11.104	13.116	14.1337	11.3616	10.3748	9.91361	9.11582	10.3188
sp|Q6NVY1|HIBCH_HUMAN	HIBCH	3-hydroxyisobutyryl-CoA hydrolase, mitochondrial OS=Homo sapiens OX=9606 GN=HIBCH PE=1 SV=2	873	17	C	UR	12.941	14.5501	16.4692	14.4958	12.8993	12.2759	5.65515	5.00947	5.70417
sp|Q9UQR1|ZN148_HUMAN	ZNF148	Zinc finger protein 148 OS=Homo sapiens OX=9606 GN=ZNF148 PE=1 SV=2	874	8	C	UR	16.1359	13.3028	9.46231	10.7366	11.3636	12.6746	8.22814	8.82541	9.27075
sp|Q9ULT0-4|TTC7A_HUMAN	TTC7A	Isoform 3 of Tetratricopeptide repeat protein 7A OS=Homo sapiens OX=9606 GN=TTC7A	875	4	C	UR	9.84297	12.1164	13.1254	13.3714	12.5943	10.9222	9.72513	9.0387	9.26357
sp|O75694|NU155_HUMAN	NUP155	Nuclear pore complex protein Nup155 OS=Homo sapiens OX=9606 GN=NUP155 PE=1 SV=1	876	26	C	UR	8.26666	9.33638	12.9279	12.7071	10.7041	9.52862	11.974	11.7316	12.8237
sp|Q99497|PARK7_HUMAN	PARK7	Protein/nucleic acid deglycase DJ-1 OS=Homo sapiens OX=9606 GN=PARK7 PE=1 SV=2	877	37	C	UR	16.6291	14.8545	13.9867	9.67282	11.785	11.0224	7.14123	7.53319	7.37504
sp|P33993|MCM7_HUMAN	MCM7	DNA replication licensing factor MCM7 OS=Homo sapiens OX=9606 GN=MCM7 PE=1 SV=4	878	36	C	UR	2.32541	2.65347	3.05979	6.05082	5.27203	5.07202	25.4097	22.4226	27.7342
sp|Q04864-2|REL_HUMAN	REL	Isoform 2 of Proto-oncogene c-Rel OS=Homo sapiens OX=9606 GN=REL	879	21	C	UR	6.36634	6.4153	7.32279	15.1458	15.0668	15.3336	11.4615	11.4101	11.4778
sp|Q00653|NFKB2_HUMAN	NFKB2	Nuclear factor NF-kappa-B p100 subunit OS=Homo sapiens OX=9606 GN=NFKB2 PE=1 SV=4	879	29	C	UR	7.58699	6.66188	7.31815	18.6526	19.2948	18.4802	7.24481	7.05623	7.70433
sp|Q00653-4|NFKB2_HUMAN	NFKB2	Isoform 4 of Nuclear factor NF-kappa-B p100 subunit OS=Homo sapiens OX=9606 GN=NFKB2	879	1	C	UR	5.37799	6.26495	2.73639	13.3429	23.8588	32.7589	5.595	4.08162	5.98351
sp|P42768|WASP_HUMAN	WAS	Wiskott-Aldrich syndrome protein OS=Homo sapiens OX=9606 GN=WAS PE=1 SV=4	880	18	C	UR	21.762	19.3334	15.5027	9.89105	12.0937	14.2328	2.35066	2.2296	2.60408
sp|P78347|GTF2I_HUMAN	GTF2I	General transcription factor II-I OS=Homo sapiens OX=9606 GN=GTF2I PE=1 SV=2	881	47	C	UR	10.9162	10.7091	11.7999	11.3285	12.1578	12.0282	9.91876	10.1059	11.0357
sp|P33992|MCM5_HUMAN	MCM5	DNA replication licensing factor MCM5 OS=Homo sapiens OX=9606 GN=MCM5 PE=1 SV=5	882	51	C	UR	3.70568	4.42279	5.19251	7.12585	5.86993	5.46036	23.5978	21.2145	23.4107
sp|Q8N5G0-2|SIM20_HUMAN	SMIM20	Isoform 2 of Small integral membrane protein 20 OS=Homo sapiens OX=9606 GN=SMIM20	883	2	C	UR	12.0402	14.4195	10.2922	11.5372	12.7013	13.1339	9.39104	8.10377	8.38086
sp|P49736|MCM2_HUMAN	MCM2	DNA replication licensing factor MCM2 OS=Homo sapiens OX=9606 GN=MCM2 PE=1 SV=4	884	36	C	UR	2.77977	3.18434	2.90905	5.88247	5.51009	5.68859	25.3511	24.3783	24.3162
sp|P06396|GELS_HUMAN	GSN	Gelsolin OS=Homo sapiens OX=9606 GN=GSN PE=1 SV=1	885	6	C	UR	14.8585	14.0367	16.0485	8.04166	8.24682	8.49053	9.71367	10.2284	10.3353
sp|P62906|RL10A_HUMAN	RPL10A	60S ribosomal protein L10a OS=Homo sapiens OX=9606 GN=RPL10A PE=1 SV=2	886	22	C	UR	9.16195	5.90009	8.41482	11.0327	9.30008	11.9014	12.9178	16.0699	15.3012
sp|Q16186|ADRM1_HUMAN	ADRM1	Proteasomal ubiquitin receptor ADRM1 OS=Homo sapiens OX=9606 GN=ADRM1 PE=1 SV=2	887	4	C	UR	8.66772	10.3819	9.13388	12.2407	12.7686	13.28	11.796	11.4547	10.2765
sp|Q9BRZ2|TRI56_HUMAN	TRIM56	E3 ubiquitin-protein ligase TRIM56 OS=Homo sapiens OX=9606 GN=TRIM56 PE=1 SV=3	888	5	C	UR	13.2766	11.9324	13.6894	13.2483	11.7357	10.6127	7.71025	8.41642	9.3781
sp|O95478|NSA2_HUMAN	NSA2	Ribosome biogenesis protein NSA2 homolog OS=Homo sapiens OX=9606 GN=NSA2 PE=1 SV=1	889	3	C	UR	5.86485	4.70593	4.30777	14.426	16.264	20.7863	11.2686	11.9875	10.3891
sp|P27987|IP3KB_HUMAN	ITPKB	Inositol-trisphosphate 3-kinase B OS=Homo sapiens OX=9606 GN=ITPKB PE=1 SV=5	890	2	C	UR	16.8618	14.7189	17.727	12.3569	12.3944	12.1792	4.42838	4.98644	4.34708
sp|Q96LA8|ANM6_HUMAN	PRMT6	Protein arginine N-methyltransferase 6 OS=Homo sapiens OX=9606 GN=PRMT6 PE=1 SV=1	891	1	C	UR	9.41047	11.4252	8.32404	10.9647	10.1559	7.17857	14.588	13.4074	14.5457
sp|Q9H4B0|OSGP2_HUMAN	OSGEPL1	Probable tRNA N6-adenosine threonylcarbamoyltransferase, mitochondrial OS=Homo sapiens OX=9606 GN=OSGEPL1 PE=2 SV=2	892	1	C	UR	7.75878	8.88537	10.5716	12.6143	10.0227	9.69033	14.9806	11.8864	13.5899
sp|Q9Y3X0|CCDC9_HUMAN	CCDC9	Coiled-coil domain-containing protein 9 OS=Homo sapiens OX=9606 GN=CCDC9 PE=1 SV=1	893	3	C	UR	19.7335	14.3297	9.46672	9.37297	13.4398	18.0112	5.27855	4.91701	5.45048
sp|P49748-3|ACADV_HUMAN	ACADVL	Isoform 3 of Very long-chain specific acyl-CoA dehydrogenase, mitochondrial OS=Homo sapiens OX=9606 GN=ACADVL	894	27	C	UR	14.3058	14.2031	16.6392	15.8392	15.3409	13.6569	3.32356	3.13278	3.5586
sp|Q96BH1|RNF25_HUMAN	RNF25	E3 ubiquitin-protein ligase RNF25 OS=Homo sapiens OX=9606 GN=RNF25 PE=1 SV=1	895	6	C	UR	10.3011	10.2669	11.4003	13.8174	13.3993	11.8821	10.0445	9.54512	9.34327
sp|O14745|NHRF1_HUMAN	SLC9A3R1	Na(+)/H(+) exchange regulatory cofactor NHE-RF1 OS=Homo sapiens OX=9606 GN=SLC9A3R1 PE=1 SV=4	896	16	C	UR	24.3357	19.1948	15.4846	6.77198	8.95492	11.0427	4.36318	5.37269	4.47941
sp|Q9P0U4-2|CXXC1_HUMAN	CXXC1	Isoform 2 of CXXC-type zinc finger protein 1 OS=Homo sapiens OX=9606 GN=CXXC1	897	7	C	UR	12.2155	13.1441	14.6524	13.7987	12.7351	10.8377	7.44811	7.04274	8.12565
tr|A0A1B0GVF3|A0A1B0GVF3_HUMAN	CPT2	Carnitine O-palmitoyltransferase 2, mitochondrial OS=Homo sapiens OX=9606 GN=CPT2 PE=1 SV=1	898	14	C	UR	11.6898	12.5787	14.6204	12.3256	11.6282	10.2466	8.80303	8.65145	9.45627
sp|Q9Y5J7|TIM9_HUMAN	TIMM9	Mitochondrial import inner membrane translocase subunit Tim9 OS=Homo sapiens OX=9606 GN=TIMM9 PE=1 SV=1	899	7	C	UR	6.04453	7.20662	5.88396	12.5867	14.5197	18.8369	10.5285	11.5585	12.8346
sp|Q08AM6|VAC14_HUMAN	VAC14	Protein VAC14 homolog OS=Homo sapiens OX=9606 GN=VAC14 PE=1 SV=1	900	6	C	UR	11.9835	12.8855	13.9231	11.9039	11.995	11.5792	8.90097	8.46025	8.36844
sp|Q8IX12|CCAR1_HUMAN	CCAR1	Cell division cycle and apoptosis regulator protein 1 OS=Homo sapiens OX=9606 GN=CCAR1 PE=1 SV=2	901	22	C	UR	13.4073	12.832	13.9183	8.56371	9.42272	10.0177	9.89254	11.2774	10.6681
sp|Q92979|NEP1_HUMAN	EMG1	Ribosomal RNA small subunit methyltransferase NEP1 OS=Homo sapiens OX=9606 GN=EMG1 PE=1 SV=4	902	11	C	UR	8.88222	9.48904	8.34939	11.7721	12.188	11.7657	13.9404	11.4276	12.1856
sp|Q8WYQ5|DGCR8_HUMAN	DGCR8	Microprocessor complex subunit DGCR8 OS=Homo sapiens OX=9606 GN=DGCR8 PE=1 SV=1	903	4	C	UR	11.7414	10.7514	11.0509	12.3026	13.2691	13.9353	9.07513	8.741	9.1332
sp|Q5RKV6|EXOS6_HUMAN	EXOSC6	Exosome complex component MTR3 OS=Homo sapiens OX=9606 GN=EXOSC6 PE=1 SV=1	904	4	C	UR	13.8535	12.7214	10.8492	9.44721	10.1803	10.6507	11.0708	10.3586	10.8683
sp|P05198|IF2A_HUMAN	EIF2S1	Eukaryotic translation initiation factor 2 subunit 1 OS=Homo sapiens OX=9606 GN=EIF2S1 PE=1 SV=3	905	28	C	UR	5.89803	6.29797	7.63927	10.321	9.8151	9.64464	16.0019	17.8336	16.5484
sp|Q14738|2A5D_HUMAN	PPP2R5D	Serine/threonine-protein phosphatase 2A 56 kDa regulatory subunit delta isoform OS=Homo sapiens OX=9606 GN=PPP2R5D PE=1 SV=1	906	19	C	UR	4.12211	4.45983	5.62349	5.84359	5.17293	4.7585	24.0392	22.9682	23.0122
sp|Q13362-4|2A5G_HUMAN	PPP2R5C	Isoform 4 of Serine/threonine-protein phosphatase 2A 56 kDa regulatory subunit gamma isoform OS=Homo sapiens OX=9606 GN=PPP2R5C	906	1	C	UR	15.9728	12.5321	12.9026	8.61662	9.85217	8.68633	10.2921	11.6852	9.46011
tr|H0YKT2|H0YKT2_HUMAN	POU2F2	POU domain protein (Fragment) OS=Homo sapiens OX=9606 GN=POU2F2 PE=1 SV=2	907	7	C	UR	8.61372	8.14983	6.97727	12.9855	14.5984	15.8799	10.9965	10.8333	10.9655
sp|P14859-6|PO2F1_HUMAN	POU2F1	Isoform 6 of POU domain, class 2, transcription factor 1 OS=Homo sapiens OX=9606 GN=POU2F1	907	7	C	UR	12.8313	13.4832	11.2227	9.59693	11.6237	11.5754	10.3437	9.37872	9.94428
sp|P16104|H2AX_HUMAN	H2AFX	Histone H2AX OS=Homo sapiens OX=9606 GN=H2AFX PE=1 SV=2	908	100	C	UR	12.8503	11.7576	8.07591	9.94567	13.7703	15.6655	10.0637	10.9743	6.8968
sp|P04908|H2A1B_HUMAN	HIST1H2AB	Histone H2A type 1-B/E OS=Homo sapiens OX=9606 GN=HIST1H2AB PE=1 SV=2	908	9	C	UR	14.9101	12.6841	8.30543	11.26	11.3054	11.4758	11.4472	13.5476	5.06445
sp|Q8IUE6|H2A2B_HUMAN	HIST2H2AB	Histone H2A type 2-B OS=Homo sapiens OX=9606 GN=HIST2H2AB PE=1 SV=3	908	3	C	UR	16.316	14.6387	8.46564	10.3732	16.7703	16.5831	6.42831	5.90268	4.52199
sp|Q6FI13|H2A2A_HUMAN	HIST2H2AA3	Histone H2A type 2-A OS=Homo sapiens OX=9606 GN=HIST2H2AA3 PE=1 SV=3	908	8	C	UR	15.6457	13.1717	8.3368	8.83464	13.5781	14.1712	7.525	13.4978	5.23899
sp|Q71UI9|H2AV_HUMAN	H2AFV	Histone H2A.V OS=Homo sapiens OX=9606 GN=H2AFV PE=1 SV=3	908	10	C	UR	7.29654	7.97984	9.35687	11.0621	9.59446	7.63489	14.3382	17.6022	15.1349
sp|P52594-4|AGFG1_HUMAN	AGFG1	Isoform 4 of Arf-GAP domain and FG repeat-containing protein 1 OS=Homo sapiens OX=9606 GN=AGFG1	909	8	C	UR	16.1548	14.8136	10.9995	11.2767	13.9827	15.9593	5.52679	5.94541	5.34117
sp|Q14692|BMS1_HUMAN	BMS1	Ribosome biogenesis protein BMS1 homolog OS=Homo sapiens OX=9606 GN=BMS1 PE=1 SV=1	910	11	C	UR	8.03227	7.97386	7.30941	13.314	12.8156	13.2774	12.362	12.4683	12.4471
tr|A0A1W2PNP0|A0A1W2PNP0_HUMAN	PIGT	GPI transamidase component PIG-T (Fragment) OS=Homo sapiens OX=9606 GN=PIGT PE=1 SV=1	911	4	C	UR	6.99933	8.87232	9.24573	9.57034	9.87583	9.05206	16.3633	13.9804	16.0407
sp|Q14558-2|KPRA_HUMAN	PRPSAP1	Isoform 2 of Phosphoribosyl pyrophosphate synthase-associated protein 1 OS=Homo sapiens OX=9606 GN=PRPSAP1	912	16	C	UR	9.55206	10.431	12.2859	10.1199	9.19535	9.19371	12.8908	13.034	13.2973
sp|O60256|KPRB_HUMAN	PRPSAP2	Phosphoribosyl pyrophosphate synthase-associated protein 2 OS=Homo sapiens OX=9606 GN=PRPSAP2 PE=1 SV=1	912	9	C	UR	8.48361	10.0268	14.7332	11.8396	9.60865	8.80816	12.3224	11.7347	12.4428
sp|O75947|ATP5H_HUMAN	ATP5PD	ATP synthase subunit d, mitochondrial OS=Homo sapiens OX=9606 GN=ATP5PD PE=1 SV=3	913	26	C	UR	13.5232	14.3576	11.3932	9.69176	11.3466	12.2375	7.90076	9.91325	9.63613
sp|Q13425|SNTB2_HUMAN	SNTB2	Beta-2-syntrophin OS=Homo sapiens OX=9606 GN=SNTB2 PE=1 SV=1	914	6	C	UR	12.5769	12.7079	13.0172	9.38136	10.4704	11.0847	10.1592	10.3536	10.2488
sp|Q13884|SNTB1_HUMAN	SNTB1	Beta-1-syntrophin OS=Homo sapiens OX=9606 GN=SNTB1 PE=1 SV=3	914	3	C	UR	13.7985	14.402	16.1395	13.7822	13.1015	13.4603	4.36304	5.04395	5.90895
sp|Q6PCB7|S27A1_HUMAN	SLC27A1	Long-chain fatty acid transport protein 1 OS=Homo sapiens OX=9606 GN=SLC27A1 PE=1 SV=1	915	3	C	UR	5.06523	6.78683	8.01344	7.47694	6.17405	5.70215	20.2035	20.3363	20.2415
sp|P40259-3|CD79B_HUMAN	CD79B	Isoform 3 of B-cell antigen receptor complex-associated protein beta chain OS=Homo sapiens OX=9606 GN=CD79B	916	8	C	UR	8.46111	9.39669	9.45806	4.0899	4.63022	3.35418	21.4051	19.5575	19.6473
sp|Q9Y2Q3-2|GSTK1_HUMAN	GSTK1	Isoform 2 of Glutathione S-transferase kappa 1 OS=Homo sapiens OX=9606 GN=GSTK1	917	25	C	UR	14.4341	16.0676	16.0966	12.6578	12.3162	11.4768	5.55004	5.5726	5.82833
sp|P40227|TCPZ_HUMAN	CCT6A	T-complex protein 1 subunit zeta OS=Homo sapiens OX=9606 GN=CCT6A PE=1 SV=3	918	42	C	UR	9.18158	10.0046	11.2722	13.1552	12.8127	11.8471	10.7048	10.2893	10.7324
sp|Q7Z434|MAVS_HUMAN	MAVS	Mitochondrial antiviral-signaling protein OS=Homo sapiens OX=9606 GN=MAVS PE=1 SV=2	919	9	C	UR	17.2609	15.5907	11.0581	9.45745	12.6127	15.682	6.20018	6.14124	5.99674
sp|P18124|RL7_HUMAN	RPL7	60S ribosomal protein L7 OS=Homo sapiens OX=9606 GN=RPL7 PE=1 SV=1	920	15	C	UR	10.4983	5.12497	7.23315	10.3176	11.5367	18.3173	11.1512	13.369	12.4517
tr|A0A087X2H1|A0A087X2H1_HUMAN	HECTD1	E3 ubiquitin-protein ligase HECTD1 OS=Homo sapiens OX=9606 GN=HECTD1 PE=1 SV=1	921	11	C	UR	7.29456	7.34135	9.28389	16.638	15.4305	15.5611	9.16965	9.5506	9.73036
sp|Q7L7X3|TAOK1_HUMAN	TAOK1	Serine/threonine-protein kinase TAO1 OS=Homo sapiens OX=9606 GN=TAOK1 PE=1 SV=1	922	2	C	UR	10.0606	10.43	12.263	13.3443	14.4269	12.7288	9.19282	8.79203	8.76152
sp|Q9H2K8|TAOK3_HUMAN	TAOK3	Serine/threonine-protein kinase TAO3 OS=Homo sapiens OX=9606 GN=TAOK3 PE=1 SV=2	922	13	C	UR	13.5495	12.7686	12.0334	12.5144	13.1888	14.1929	7.39741	6.65793	7.69719
sp|P35268|RL22_HUMAN	RPL22	60S ribosomal protein L22 OS=Homo sapiens OX=9606 GN=RPL22 PE=1 SV=2	923	15	C	UR	8.44707	8.07407	8.56516	11.6424	11.6252	12.5382	13.3323	11.8956	13.8801
tr|H0Y8C2|H0Y8C2_HUMAN	RPL22L1	60S ribosomal protein L22-like 1 (Fragment) OS=Homo sapiens OX=9606 GN=RPL22L1 PE=1 SV=1	923	3	C	UR	7.1354	5.98602	7.01403	23.6555	19.5888	18.6942	4.8845	6.68534	6.35619
sp|Q8TE82|S3TC1_HUMAN	SH3TC1	SH3 domain and tetratricopeptide repeat-containing protein 1 OS=Homo sapiens OX=9606 GN=SH3TC1 PE=1 SV=3	924	1	C	UR	34.6419	32.1601	11.5588	3.85706	6.13095	7.76983	1.16468	1.80139	0.91528
sp|Q9H7P9|PKHG2_HUMAN	PLEKHG2	Pleckstrin homology domain-containing family G member 2 OS=Homo sapiens OX=9606 GN=PLEKHG2 PE=1 SV=3	925	1	C	UR	19.4655	15.3665	12.7712	7.02746	10.1635	12.4548	8.63577	7.07977	7.03544
sp|Q86YV0|RASL3_HUMAN	RASAL3	RAS protein activator like-3 OS=Homo sapiens OX=9606 GN=RASAL3 PE=1 SV=2	926	13	C	UR	17.9935	12.8933	12.5895	10.9875	11.5541	13.7367	6.91368	6.37334	6.95831
sp|Q9H0W8|SMG9_HUMAN	SMG9	Protein SMG9 OS=Homo sapiens OX=9606 GN=SMG9 PE=1 SV=1	927	5	C	UR	13.4274	11.5444	8.10111	9.6923	12.7605	16.0082	9.81998	9.78404	8.86216
sp|Q9UNI6|DUS12_HUMAN	DUSP12	Dual specificity protein phosphatase 12 OS=Homo sapiens OX=9606 GN=DUSP12 PE=1 SV=1	928	8	C	UR	10.5815	11.3241	10.3689	11.5908	11.0893	11.7065	11.3857	10.7872	11.1658
sp|Q6NYC8|PPR18_HUMAN	PPP1R18	Phostensin OS=Homo sapiens OX=9606 GN=PPP1R18 PE=1 SV=1	929	15	C	UR	27.4522	20.3281	12.4501	8.18219	10.8476	13.8007	2.33529	2.10892	2.49481
sp|P17844|DDX5_HUMAN	DDX5	Probable ATP-dependent RNA helicase DDX5 OS=Homo sapiens OX=9606 GN=DDX5 PE=1 SV=1	930	45	C	UR	9.03567	8.33584	7.65261	14.3116	15.788	17.3986	9.04094	8.83393	9.60273
tr|A0A1W2PQ51|A0A1W2PQ51_HUMAN	DDX17	Probable ATP-dependent RNA helicase DDX17 OS=Homo sapiens OX=9606 GN=DDX17 PE=1 SV=1	930	68	C	UR	14.9315	13.327	12.9659	10.4777	11.5582	11.9244	8.02857	8.29457	8.49211
tr|A0A0D9SF53|A0A0D9SF53_HUMAN	DDX3X	ATP-dependent RNA helicase DDX3X OS=Homo sapiens OX=9606 GN=DDX3X PE=1 SV=1	930	48	C	UR	6.92803	6.6771	8.08229	13.4549	11.6681	11.441	13.5829	13.6105	14.5552
sp|O15523|DDX3Y_HUMAN	DDX3Y	ATP-dependent RNA helicase DDX3Y OS=Homo sapiens OX=9606 GN=DDX3Y PE=1 SV=2	930	2	C	UR	15.2424	12.1784	9.74228	17.1724	17.7008	20.1371	2.43881	2.90201	2.48577
sp|Q16630-2|CPSF6_HUMAN	CPSF6	Isoform 2 of Cleavage and polyadenylation specificity factor subunit 6 OS=Homo sapiens OX=9606 GN=CPSF6	931	23	C	UR	16.4757	15.0141	14.0879	9.10824	10.7598	11.3152	7.43023	8.44323	7.36563
sp|Q96AY2-2|EME1_HUMAN	EME1	Isoform 2 of Crossover junction endonuclease EME1 OS=Homo sapiens OX=9606 GN=EME1	932	1	C	UR	4.09684	4.65897	3.26843	4.35166	5.2215	5.17794	22.0657	23.758	27.4009
sp|P49247|RPIA_HUMAN	RPIA	Ribose-5-phosphate isomerase OS=Homo sapiens OX=9606 GN=RPIA PE=1 SV=3	933	9	C	UR	10.3336	10.7729	16.6675	12.8559	10.399	8.95683	9.86407	10.4536	9.69655
sp|P52209|6PGD_HUMAN	PGD	6-phosphogluconate dehydrogenase, decarboxylating OS=Homo sapiens OX=9606 GN=PGD PE=1 SV=3	934	38	C	UR	6.54374	6.8096	8.17638	9.95529	9.6524	9.09486	17.5083	16.1037	16.1558
tr|B4DUT8|B4DUT8_HUMAN	CNN2	Calponin OS=Homo sapiens OX=9606 GN=CNN2 PE=1 SV=1	935	41	C	UR	12.7524	12.8298	11.6342	8.77703	9.34398	9.8964	11.2532	12.7902	10.7228
sp|Q15417|CNN3_HUMAN	CNN3	Calponin-3 OS=Homo sapiens OX=9606 GN=CNN3 PE=1 SV=1	935	3	C	UR	19.2554	20.4247	19.5262	8.86466	10.6276	8.93269	3.71354	4.09372	4.56155
sp|Q5T440|CAF17_HUMAN	IBA57	Putative transferase CAF17, mitochondrial OS=Homo sapiens OX=9606 GN=IBA57 PE=1 SV=1	936	4	C	UR	12.9854	13.4831	17.882	12.2748	11.1086	8.7891	7.90271	7.75076	7.82355
sp|P09543|CN37_HUMAN	CNP	2',3'-cyclic-nucleotide 3'-phosphodiesterase OS=Homo sapiens OX=9606 GN=CNP PE=1 SV=2	937	16	C	UR	7.56527	8.85662	10.0968	10.0514	8.50134	8.11539	15.1505	15.6446	16.0181
sp|Q14653-4|IRF3_HUMAN	IRF3	Isoform 4 of Interferon regulatory factor 3 OS=Homo sapiens OX=9606 GN=IRF3	938	3	C	UR	7.83967	8.99516	10.5222	10.2313	9.22747	8.88	15.047	14.4888	14.7683
sp|Q8N3C0|ASCC3_HUMAN	ASCC3	Activating signal cointegrator 1 complex subunit 3 OS=Homo sapiens OX=9606 GN=ASCC3 PE=1 SV=3	939	28	C	UR	6.75535	7.58878	8.87979	11.5538	10.4247	10.0447	15.1501	14.8283	14.7745
sp|O75643|U520_HUMAN	SNRNP200	U5 small nuclear ribonucleoprotein 200 kDa helicase OS=Homo sapiens OX=9606 GN=SNRNP200 PE=1 SV=2	940	102	C	UR	6.46338	8.45568	10.4485	13.1399	11.7553	10.8918	13.3526	11.8405	13.6524
sp|P35080|PROF2_HUMAN	PFN2	Profilin-2 OS=Homo sapiens OX=9606 GN=PFN2 PE=1 SV=3	941	2	C	UR	3.82084	3.99337	4.35891	3.18246	3.50809	4.0987	26.4906	25.795	24.752
tr|G5E9Q6|G5E9Q6_HUMAN	PFN2	Profilin OS=Homo sapiens OX=9606 GN=PFN2 PE=1 SV=1	941	4	C	UR	2.55479	2.72719	3.37552	2.84352	2.60512	2.3998	26.417	28.4382	28.6388
sp|Q5TEA6|SE1L2_HUMAN	SEL1L2	Protein sel-1 homolog 2 OS=Homo sapiens OX=9606 GN=SEL1L2 PE=2 SV=2	942	2	C	UR	3.32112	8.60461	7.3254	9.97746	10.7279	9.0897	16.3541	19.019	15.5807
sp|O00299|CLIC1_HUMAN	CLIC1	Chloride intracellular channel protein 1 OS=Homo sapiens OX=9606 GN=CLIC1 PE=1 SV=4	943	39	C	UR	14.6619	17.1036	17.035	13.7874	11.5014	12.7072	4.41688	4.58104	4.20556
sp|Q53F19|NCBP3_HUMAN	NCBP3	Nuclear cap-binding protein subunit 3 OS=Homo sapiens OX=9606 GN=NCBP3 PE=1 SV=2	944	13	C	UR	17.2172	16.7878	11.5639	10.9345	12.8122	13.3709	5.73178	5.86383	5.71786
sp|O15511|ARPC5_HUMAN	ARPC5	Actin-related protein 2/3 complex subunit 5 OS=Homo sapiens OX=9606 GN=ARPC5 PE=1 SV=3	945	22	C	UR	16.2941	15.5718	13.586	11.5114	12.867	13.0611	5.7659	5.51107	5.83165
sp|Q9BPX5|ARP5L_HUMAN	ARPC5L	Actin-related protein 2/3 complex subunit 5-like protein OS=Homo sapiens OX=9606 GN=ARPC5L PE=1 SV=1	945	12	C	UR	16.1786	15.6919	13.0376	10.5151	13.2771	15.0346	5.40742	5.41419	5.44354
sp|Q92882|OSTF1_HUMAN	OSTF1	Osteoclast-stimulating factor 1 OS=Homo sapiens OX=9606 GN=OSTF1 PE=1 SV=2	946	17	C	UR	14.9553	16.1932	14.8269	11.4224	12.1468	12.7804	5.83071	5.94575	5.89854
sp|Q8N5L8|RP25L_HUMAN	RPP25L	Ribonuclease P protein subunit p25-like protein OS=Homo sapiens OX=9606 GN=RPP25L PE=1 SV=1	947	3	C	UR	11.0157	10.9961	10.0491	10.5063	9.26348	14.9571	11.1585	10.5319	11.5218
sp|O95466-2|FMNL1_HUMAN	FMNL1	Isoform 2 of Formin-like protein 1 OS=Homo sapiens OX=9606 GN=FMNL1	948	52	C	UR	17.1717	17.0413	15.5026	11.5072	13.3693	14.794	3.59205	3.31739	3.70447
sp|Q9BQG0-2|MBB1A_HUMAN	MYBBP1A	Isoform 2 of Myb-binding protein 1A OS=Homo sapiens OX=9606 GN=MYBBP1A	949	27	C	UR	4.87385	4.9323	7.04228	14.4339	11.791	10.7382	15.1163	15.2522	15.82
sp|O95456|PSMG1_HUMAN	PSMG1	Proteasome assembly chaperone 1 OS=Homo sapiens OX=9606 GN=PSMG1 PE=1 SV=1	950	4	C	UR	6.96101	7.1672	7.15451	11.1834	11.2643	11.6398	15.4812	14.2789	14.8697
sp|Q9NQR4|NIT2_HUMAN	NIT2	Omega-amidase NIT2 OS=Homo sapiens OX=9606 GN=NIT2 PE=1 SV=1	951	21	C	UR	9.05546	9.42146	11.1458	9.67174	9.62491	9.52	13.725	14.0505	13.7851
sp|O43175|SERA_HUMAN	PHGDH	D-3-phosphoglycerate dehydrogenase OS=Homo sapiens OX=9606 GN=PHGDH PE=1 SV=4	952	57	C	UR	1.585	1.74176	1.65687	2.8908	2.56053	2.24633	28.1203	30.3087	28.8896
sp|Q8N5M4|TTC9C_HUMAN	TTC9C	Tetratricopeptide repeat protein 9C OS=Homo sapiens OX=9606 GN=TTC9C PE=1 SV=1	953	1	C	UR	7.52602	8.88743	6.73036	10.2786	12.0199	13.2599	13.3655	13.6324	14.2998
sp|Q9NNW7|TRXR2_HUMAN	TXNRD2	Thioredoxin reductase 2, mitochondrial OS=Homo sapiens OX=9606 GN=TXNRD2 PE=1 SV=3	954	4	C	UR	21.4637	22.6989	19.6785	10.6827	9.44454	9.01222	2.08122	2.72428	2.21396
sp|Q16881|TRXR1_HUMAN	TXNRD1	Thioredoxin reductase 1, cytoplasmic OS=Homo sapiens OX=9606 GN=TXNRD1 PE=1 SV=3	954	11	C	UR	11.5152	11.5242	16.7606	12.9633	11.3746	9.47309	8.34888	8.91324	9.12687
sp|Q68CZ2|TENS3_HUMAN	TNS3	Tensin-3 OS=Homo sapiens OX=9606 GN=TNS3 PE=1 SV=2	955	2	C	UR	14.6097	12.5544	9.50259	12.7264	18.0639	23.4419	2.93821	3.35943	2.80346
sp|Q16698|DECR_HUMAN	DECR1	2,4-dienoyl-CoA reductase, mitochondrial OS=Homo sapiens OX=9606 GN=DECR1 PE=1 SV=1	956	33	C	UR	19.2951	18.9759	15.241	10.6409	12.5546	13.0525	3.41	3.28333	3.54665
sp|Q92506|DHB8_HUMAN	HSD17B8	Estradiol 17-beta-dehydrogenase 8 OS=Homo sapiens OX=9606 GN=HSD17B8 PE=1 SV=2	957	6	C	UR	16.3237	16.2271	16.6232	11.9486	12.0282	12.2136	4.7039	4.95407	4.97767
sp|Q9BYN8|RT26_HUMAN	MRPS26	28S ribosomal protein S26, mitochondrial OS=Homo sapiens OX=9606 GN=MRPS26 PE=1 SV=1	958	5	C	UR	3.39738	3.80586	4.24994	12.9199	11.7473	12.0019	17.0856	16.9026	17.8894
tr|F5GYQ1|F5GYQ1_HUMAN	ATP6V0D1	V-type proton ATPase subunit OS=Homo sapiens OX=9606 GN=ATP6V0D1 PE=1 SV=1	959	5	C	UR	9.85497	10.5554	12.5761	11.8103	12.2725	10.6283	11.1273	9.94264	11.2324
sp|Q8NEZ4-3|KMT2C_HUMAN	KMT2C	Isoform 3 of Histone-lysine N-methyltransferase 2C OS=Homo sapiens OX=9606 GN=KMT2C	960	3	C	UR	13.6735	15.4148	12.1816	11.1127	13.493	15.0697	6.21619	6.65543	6.18313
sp|Q9Y224|RTRAF_HUMAN	RTRAF	RNA transcription, translation and transport factor protein OS=Homo sapiens OX=9606 GN=RTRAF PE=1 SV=1	961	19	C	UR	13.685	14.258	10.2457	10.8566	10.8196	12.9917	9.14307	8.91699	9.08334
tr|E7ENX8|E7ENX8_HUMAN		Uncharacterized protein (Fragment) OS=Homo sapiens OX=9606 PE=3 SV=1	962	18	C	UR	10.8581	14.1953	16.6768	15.6703	15.4734	14.7219	4.12872	4.10763	4.16775
sp|P13765|DOB_HUMAN	HLA-DOB	HLA class II histocompatibility antigen, DO beta chain OS=Homo sapiens OX=9606 GN=HLA-DOB PE=1 SV=1	962	3	C	UR	15.6334	19.7267	20.8676	16.0302	13.421	11.6433	1.01443	0.596917	1.06644
sp|O75340|PDCD6_HUMAN	PDCD6	Programmed cell death protein 6 OS=Homo sapiens OX=9606 GN=PDCD6 PE=1 SV=1	963	14	C	UR	16.4096	16.9363	16.0052	12.2622	11.9365	11.2479	5.06742	4.74964	5.38523
sp|P62424|RL7A_HUMAN	RPL7A	60S ribosomal protein L7a OS=Homo sapiens OX=9606 GN=RPL7A PE=1 SV=2	964	21	C	UR	3.17835	2.84403	4.55969	11.4002	9.87813	10.9667	18.7042	20.3321	18.1365
sp|O00487|PSDE_HUMAN	PSMD14	26S proteasome non-ATPase regulatory subunit 14 OS=Homo sapiens OX=9606 GN=PSMD14 PE=1 SV=1	965	18	C	UR	9.18357	9.32971	9.5313	12.6269	10.8004	11.612	12.9019	11.8011	12.2132
sp|Q96P11-2|NSUN5_HUMAN	NSUN5	Isoform 2 of Probable 28S rRNA (cytosine-C(5))-methyltransferase OS=Homo sapiens OX=9606 GN=NSUN5	966	6	C	UR	9.454	10.0483	12.6031	12.1873	11.0273	10.2854	10.3303	11.849	12.2152
sp|P36551|HEM6_HUMAN	CPOX	Oxygen-dependent coproporphyrinogen-III oxidase, mitochondrial OS=Homo sapiens OX=9606 GN=CPOX PE=1 SV=3	967	9	C	UR	7.32767	7.45042	9.28659	8.33426	6.80127	5.92645	18.3293	19.6108	16.9332
sp|O96019|ACL6A_HUMAN	ACTL6A	Actin-like protein 6A OS=Homo sapiens OX=9606 GN=ACTL6A PE=1 SV=1	968	19	C	UR	12.005	12.7884	12.9898	10.247	11.0088	9.86486	10.2745	10.5742	10.2473
sp|O95470|SGPL1_HUMAN	SGPL1	Sphingosine-1-phosphate lyase 1 OS=Homo sapiens OX=9606 GN=SGPL1 PE=1 SV=3	969	3	C	UR	6.60546	9.37641	10.266	14.9738	12.5669	11.5089	13.1039	9.91936	11.6792
sp|P55265-4|DSRAD_HUMAN	ADAR	Isoform 4 of Double-stranded RNA-specific adenosine deaminase OS=Homo sapiens OX=9606 GN=ADAR	970	43	C	UR	10.5773	11.1153	10.7555	10.4683	10.4566	10.9631	11.4773	12.2614	11.9251
sp|O75083|WDR1_HUMAN	WDR1	WD repeat-containing protein 1 OS=Homo sapiens OX=9606 GN=WDR1 PE=1 SV=4	971	53	C	UR	13.3933	13.5848	19.2254	13.8101	12.5592	11.8195	5.04359	5.40039	5.16369
sp|Q6ZVK8|NUD18_HUMAN	NUDT18	8-oxo-dGDP phosphatase NUDT18 OS=Homo sapiens OX=9606 GN=NUDT18 PE=1 SV=3	972	4	C	UR	12.4177	12.4373	21.982	12.2866	9.64049	8.13675	6.62834	8.18249	8.28835
sp|P50990|TCPQ_HUMAN	CCT8	T-complex protein 1 subunit theta OS=Homo sapiens OX=9606 GN=CCT8 PE=1 SV=4	973	78	C	UR	8.82575	9.6083	9.6722	12.1324	12.2644	12.2382	11.9438	11.6023	11.7127
sp|Q9BXS5-2|AP1M1_HUMAN	AP1M1	Isoform 2 of AP-1 complex subunit mu-1 OS=Homo sapiens OX=9606 GN=AP1M1	974	21	C	UR	8.62306	9.61029	12.8401	13.1461	10.6304	10.4397	12.055	11.1485	11.5068
sp|O75312|ZPR1_HUMAN	ZPR1	Zinc finger protein ZPR1 OS=Homo sapiens OX=9606 GN=ZPR1 PE=1 SV=1	975	12	C	UR	8.68554	7.746	6.19188	10.4633	11.451	11.8273	16.1211	14.1214	13.3925
sp|P10253|LYAG_HUMAN	GAA	Lysosomal alpha-glucosidase OS=Homo sapiens OX=9606 GN=GAA PE=1 SV=4	976	4	C	UR	13.2309	15.4432	16.5136	11.929	11.5531	10.7385	7.00898	6.29803	7.28475
sp|Q9Y6W3|CAN7_HUMAN	CAPN7	Calpain-7 OS=Homo sapiens OX=9606 GN=CAPN7 PE=1 SV=1	977	7	C	UR	9.40399	10.6968	12.2926	9.5898	9.33767	8.73504	13.4016	13.0441	13.4984
sp|Q92973|TNPO1_HUMAN	TNPO1	Transportin-1 OS=Homo sapiens OX=9606 GN=TNPO1 PE=1 SV=2	978	29	C	UR	6.7038	7.60807	10.1856	12.1411	10.3941	9.23395	15.2454	13.8852	14.6028
sp|O14787|TNPO2_HUMAN	TNPO2	Transportin-2 OS=Homo sapiens OX=9606 GN=TNPO2 PE=1 SV=3	978	9	C	UR	8.42596	10.6576	13.1488	15.247	12.8012	11.2704	9.94151	9.00038	9.50713
sp|Q15653|IKBB_HUMAN	NFKBIB	NF-kappa-B inhibitor beta OS=Homo sapiens OX=9606 GN=NFKBIB PE=1 SV=2	979	3	C	UR	12.7906	14.821	12.9615	12.6128	13.935	13.2283	6.5145	6.48103	6.65535
sp|P08559-4|ODPA_HUMAN	PDHA1	Isoform 4 of Pyruvate dehydrogenase E1 component subunit alpha, somatic form, mitochondrial OS=Homo sapiens OX=9606 GN=PDHA1	980	25	C	UR	13.7116	16.1196	11.9558	11.2646	11.0224	11.6565	8.32418	7.81919	8.12615
sp|P06576|ATPB_HUMAN	ATP5F1B	ATP synthase subunit beta, mitochondrial OS=Homo sapiens OX=9606 GN=ATP5F1B PE=1 SV=3	981	84	C	UR	12.3884	12.9272	13.4164	10.9355	10.5845	10.3356	9.69031	9.8858	9.83621
sp|Q9BSH5|HDHD3_HUMAN	HDHD3	Haloacid dehalogenase-like hydrolase domain-containing protein 3 OS=Homo sapiens OX=9606 GN=HDHD3 PE=1 SV=1	982	9	C	UR	17.0808	17.1949	18.4486	12.568	11.923	12.3834	3.44801	3.37549	3.57775
sp|Q96JC1|VPS39_HUMAN	VPS39	Vam6/Vps39-like protein OS=Homo sapiens OX=9606 GN=VPS39 PE=1 SV=2	983	10	C	UR	11.8035	13.781	14.8623	15.5884	14.4838	13.2438	6.03377	4.64588	5.55766
sp|Q8N2M8|CLASR_HUMAN	CLASRP	CLK4-associating serine/arginine rich protein OS=Homo sapiens OX=9606 GN=CLASRP PE=1 SV=4	984	2	C	UR	13.9751	14.3958	10.9302	9.07034	10.3592	11.102	10.6462	10.5907	8.9304
sp|P06340|DOA_HUMAN	HLA-DOA	HLA class II histocompatibility antigen, DO alpha chain OS=Homo sapiens OX=9606 GN=HLA-DOA PE=1 SV=1	985	7	C	UR	19.3806	22.7995	14.8176	9.75443	13.1726	15.9195	1.3085	1.05291	1.79436
sp|O43374|RASL2_HUMAN	RASA4	Ras GTPase-activating protein 4 OS=Homo sapiens OX=9606 GN=RASA4 PE=2 SV=2	986	2	C	UR	4.29763	3.63115	3.5459	11.5409	6.78395	4.42248	19.8887	19.9059	25.9834
sp|P62266|RS23_HUMAN	RPS23	40S ribosomal protein S23 OS=Homo sapiens OX=9606 GN=RPS23 PE=1 SV=3	987	9	C	UR	3.92017	3.75972	3.99123	15.2125	11.1924	9.0241	18.6834	16.3182	17.8984
sp|P62253|UB2G1_HUMAN	UBE2G1	Ubiquitin-conjugating enzyme E2 G1 OS=Homo sapiens OX=9606 GN=UBE2G1 PE=1 SV=3	988	6	C	UR	6.88937	7.28722	7.70971	10.1203	10.2895	9.4735	16.016	16.0113	16.2031
sp|P50995|ANX11_HUMAN	ANXA11	Annexin A11 OS=Homo sapiens OX=9606 GN=ANXA11 PE=1 SV=1	989	30	C	UR	15.3909	15.842	15.4175	11.4945	11.6281	11.4782	6.25261	5.94543	6.55075
sp|Q8NI38-2|IKBD_HUMAN	NFKBID	Isoform 2 of NF-kappa-B inhibitor delta OS=Homo sapiens OX=9606 GN=NFKBID	990	2	C	UR	6.45234	6.07631	6.49528	8.46924	8.4167	8.53059	18.2927	18.529	18.7378
sp|A8MWD9|RUXGL_HUMAN	SNRPGP15	Putative small nuclear ribonucleoprotein G-like protein 15 OS=Homo sapiens OX=9606 GN=SNRPGP15 PE=5 SV=2	991	4	C	UR	9.2903	10.9393	11.7423	11.9299	9.92825	9.85649	10.9671	13.2755	12.0709
sp|Q9Y303-3|NAGA_HUMAN	AMDHD2	Isoform 3 of N-acetylglucosamine-6-phosphate deacetylase OS=Homo sapiens OX=9606 GN=AMDHD2	992	6	C	UR	15.0322	12.4237	20.4805	11.0989	10.1144	8.72444	6.34261	8.31062	7.47247
sp|Q96CS3|FAF2_HUMAN	FAF2	FAS-associated factor 2 OS=Homo sapiens OX=9606 GN=FAF2 PE=1 SV=2	993	12	C	UR	6.90919	7.90388	9.91628	11.619	9.81147	9.5926	14.7146	14.2232	15.3098
tr|A0A087X0Y7|A0A087X0Y7_HUMAN	CD72	B-cell differentiation antigen CD72 OS=Homo sapiens OX=9606 GN=CD72 PE=1 SV=1	994	5	C	UR	12.6981	14.7982	13.4821	9.64359	10.5798	11.3716	9.32801	8.733	9.36555
sp|O00161|SNP23_HUMAN	SNAP23	Synaptosomal-associated protein 23 OS=Homo sapiens OX=9606 GN=SNAP23 PE=1 SV=1	995	15	C	UR	15.854	15.8486	11.4443	12.2343	14.2616	15.5437	5.13191	4.85267	4.82894
sp|Q9NZB2-6|F120A_HUMAN	FAM120A	Isoform F of Constitutive coactivator of PPAR-gamma-like protein 1 OS=Homo sapiens OX=9606 GN=FAM120A	996	18	C	UR	14.263	11.9791	11.9395	11.331	11.9737	12.7196	8.32139	8.81579	8.65701
sp|Q9NX05|F120C_HUMAN	FAM120C	Constitutive coactivator of PPAR-gamma-like protein 2 OS=Homo sapiens OX=9606 GN=FAM120C PE=1 SV=3	996	1	C	UR	11.0988	10.2058	17.4312	16.196	12.9893	11.3918	6.53117	6.46503	7.69104
sp|P60510|PP4C_HUMAN	PPP4C	Serine/threonine-protein phosphatase 4 catalytic subunit OS=Homo sapiens OX=9606 GN=PPP4C PE=1 SV=1	997	10	C	UR	7.20372	9.18402	7.691	12.2976	12.5943	11.8407	14.7277	10.7049	13.7561
sp|P67775|PP2AA_HUMAN	PPP2CA	Serine/threonine-protein phosphatase 2A catalytic subunit alpha isoform OS=Homo sapiens OX=9606 GN=PPP2CA PE=1 SV=1	997	25	C	UR	9.22851	9.98719	12.5047	10.9914	10.1036	8.15786	13.3967	12.4397	13.1903
sp|P62714|PP2AB_HUMAN	PPP2CB	Serine/threonine-protein phosphatase 2A catalytic subunit beta isoform OS=Homo sapiens OX=9606 GN=PPP2CB PE=1 SV=1	997	2	C	UR	11.7357	10.8993	12.88	9.31305	11.6119	9.12595	12.2535	10.8615	11.3191
sp|P63208|SKP1_HUMAN	SKP1	S-phase kinase-associated protein 1 OS=Homo sapiens OX=9606 GN=SKP1 PE=1 SV=2	997	14	C	UR	12.5644	12.0584	9.83925	11.9938	14.4116	14.2909	8.99795	7.57191	8.27171
sp|Q76N32|CEP68_HUMAN	CEP68	Centrosomal protein of 68 kDa OS=Homo sapiens OX=9606 GN=CEP68 PE=1 SV=2	998	1	C	UR	16.9059	14.7565	12.7153	9.88398	11.0162	11.9676	6.80217	8.67146	7.28095
sp|P36873-2|PP1G_HUMAN	PPP1CC	Isoform 2 of Serine/threonine-protein phosphatase PP1-gamma catalytic subunit OS=Homo sapiens OX=9606 GN=PPP1CC	999	22	C	UR	10.5528	11.336	14.9457	14.025	11.6275	8.7086	9.81834	9.02431	9.9618
sp|P62136|PP1A_HUMAN	PPP1CA	Serine/threonine-protein phosphatase PP1-alpha catalytic subunit OS=Homo sapiens OX=9606 GN=PPP1CA PE=1 SV=1	999	7	C	UR	11.275	11.5322	13.0237	11.5976	12.1366	11.4831	9.57548	9.07483	10.3016
sp|P62140|PP1B_HUMAN	PPP1CB	Serine/threonine-protein phosphatase PP1-beta catalytic subunit OS=Homo sapiens OX=9606 GN=PPP1CB PE=1 SV=3	999	2	C	UR	9.77304	10.9632	14.1101	13.1019	11.1113	9.0927	10.9476	10.257	10.6432
sp|Q02543|RL18A_HUMAN	RPL18A	60S ribosomal protein L18a OS=Homo sapiens OX=9606 GN=RPL18A PE=1 SV=2	1000	12	C	UR	3.69585	4.08734	5.96253	14.2843	12.1493	13.3878	15.216	15.2796	15.9372
sp|P26440|IVD_HUMAN	IVD	Isovaleryl-CoA dehydrogenase, mitochondrial OS=Homo sapiens OX=9606 GN=IVD PE=1 SV=2	1001	12	C	UR	13.1406	13.8294	15.1145	11.4466	10.5802	9.57933	8.70473	8.63833	8.96628
tr|F5H450|F5H450_HUMAN	FZD10	Frizzled-10 OS=Homo sapiens OX=9606 GN=FZD10 PE=4 SV=1	1002	2	C	UR	12.6208	22.0088	4.30902	11.2653	20.7011	22.0899	2.87106	1.12745	3.0066
sp|P61201-2|CSN2_HUMAN	COPS2	Isoform 2 of COP9 signalosome complex subunit 2 OS=Homo sapiens OX=9606 GN=COPS2	1003	17	C	UR	8.43156	9.63104	12.1825	13.3432	11.5011	11.4942	11.5765	10.6604	11.1796
tr|A0A087WWF6|A0A087WWF6_HUMAN	POLD2	DNA polymerase delta subunit 2 OS=Homo sapiens OX=9606 GN=POLD2 PE=1 SV=1	1004	11	C	UR	5.69692	6.43758	5.94052	7.97447	7.60505	6.67957	19.994	20.4622	19.2098
tr|E7EUC7|E7EUC7_HUMAN	UGP2	UTP--glucose-1-phosphate uridylyltransferase OS=Homo sapiens OX=9606 GN=UGP2 PE=1 SV=1	1005	39	C	UR	16.1517	15.1727	16.7641	11.4069	11.5817	11.6497	5.73504	5.73873	5.79946
sp|O75718|CRTAP_HUMAN	CRTAP	Cartilage-associated protein OS=Homo sapiens OX=9606 GN=CRTAP PE=1 SV=1	1007	2	C	UR	10.1423	10.0176	9.54093	11.7697	9.8392	8.50134	9.61026	10.6107	19.968
sp|Q8IXB1|DJC10_HUMAN	DNAJC10	DnaJ homolog subfamily C member 10 OS=Homo sapiens OX=9606 GN=DNAJC10 PE=1 SV=2	1008	3	C	UR	10.9281	13.1371	13.8976	15.0846	12.6878	13.4407	7.21643	6.81396	6.7938
sp|P10155|RO60_HUMAN	TROVE2	60 kDa SS-A/Ro ribonucleoprotein OS=Homo sapiens OX=9606 GN=TROVE2 PE=1 SV=2	1009	17	C	UR	11.3438	13.3439	16.213	14.3001	12.536	12.0495	6.81592	6.27908	7.11871
sp|P43034|LIS1_HUMAN	PAFAH1B1	Platelet-activating factor acetylhydrolase IB subunit alpha OS=Homo sapiens OX=9606 GN=PAFAH1B1 PE=1 SV=2	1010	32	C	UR	14.1347	13.8338	14.1567	11.3443	12.0958	11.6622	7.93104	7.10993	7.73152
sp|Q9BS26|ERP44_HUMAN	ERP44	Endoplasmic reticulum resident protein 44 OS=Homo sapiens OX=9606 GN=ERP44 PE=1 SV=1	1010	17	C	UR	12.0173	11.368	11.0442	8.49852	8.74553	10.0283	11.874	13.7146	12.7096
tr|B7WPE2|B7WPE2_HUMAN	EML3	Echinoderm microtubule associated protein like 3, isoform CRA_e OS=Homo sapiens OX=9606 GN=EML3 PE=1 SV=1	1011	13	C	UR	16.0367	16.0742	14.5113	11.1884	12.2516	13.3549	5.48377	5.1267	5.97232
sp|Q6NXE6|ARMC6_HUMAN	ARMC6	Armadillo repeat-containing protein 6 OS=Homo sapiens OX=9606 GN=ARMC6 PE=1 SV=2	1012	10	C	UR	5.47336	7.55014	7.13263	15.8531	14.5868	14.8714	11.4451	11.8001	11.2873
sp|Q96EQ0|SGTB_HUMAN	SGTB	Small glutamine-rich tetratricopeptide repeat-containing protein beta OS=Homo sapiens OX=9606 GN=SGTB PE=1 SV=1	1013	3	C	UR	7.64085	7.69749	6.52749	9.069	11.3247	9.88494	17.3831	15.1973	15.2751
sp|Q92615|LAR4B_HUMAN	LARP4B	La-related protein 4B OS=Homo sapiens OX=9606 GN=LARP4B PE=1 SV=3	1014	3	C	UR	8.40609	8.67101	8.48981	14.2311	12.8549	12.7343	11.9011	10.7588	11.9527
sp|Q9UHP3|UBP25_HUMAN	USP25	Ubiquitin carboxyl-terminal hydrolase 25 OS=Homo sapiens OX=9606 GN=USP25 PE=1 SV=4	1015	8	C	UR	11.4089	11.3107	10.2837	11.5626	11.8939	14.1522	9.49613	10.3876	9.50437
sp|Q9BZJ0|CRNL1_HUMAN	CRNKL1	Crooked neck-like protein 1 OS=Homo sapiens OX=9606 GN=CRNKL1 PE=1 SV=4	1016	18	C	UR	8.6479	10.0268	10.1676	12.9651	13.1633	12.3363	11.5384	9.75539	11.3993
sp|Q9UKV8|AGO2_HUMAN	AGO2	Protein argonaute-2 OS=Homo sapiens OX=9606 GN=AGO2 PE=1 SV=3	1017	13	C	UR	8.40847	9.53229	11.2149	12.2785	11.2524	9.64174	13.0529	11.4507	13.168
sp|Q9UL18|AGO1_HUMAN	AGO1	Protein argonaute-1 OS=Homo sapiens OX=9606 GN=AGO1 PE=1 SV=3	1017	6	C	UR	16.0397	14.9903	19.9593	13.7946	14.6467	11.876	2.93552	2.3993	3.35868
sp|Q9H9G7|AGO3_HUMAN	AGO3	Protein argonaute-3 OS=Homo sapiens OX=9606 GN=AGO3 PE=1 SV=2	1017	5	C	UR	11.0591	12.1327	16.6099	14.57	11.2105	9.39759	8.6644	7.88087	8.47491
sp|Q9HCK5|AGO4_HUMAN	AGO4	Protein argonaute-4 OS=Homo sapiens OX=9606 GN=AGO4 PE=1 SV=2	1017	5	C	UR	14.5528	15.8893	19.9212	14.5966	13.6816	10.5751	3.58576	3.25148	3.94626
sp|P82933|RT09_HUMAN	MRPS9	28S ribosomal protein S9, mitochondrial OS=Homo sapiens OX=9606 GN=MRPS9 PE=1 SV=2	1018	5	C	UR	6.53694	5.36113	7.54931	10.3384	9.24003	8.48406	16.1022	18.6415	17.7464
sp|O43765|SGTA_HUMAN	SGTA	Small glutamine-rich tetratricopeptide repeat-containing protein alpha OS=Homo sapiens OX=9606 GN=SGTA PE=1 SV=1	1019	10	C	UR	6.28423	6.64481	6.64119	8.89944	8.98441	8.05383	17.4076	19.8161	17.2684
sp|Q6PI48|SYDM_HUMAN	DARS2	Aspartate--tRNA ligase, mitochondrial OS=Homo sapiens OX=9606 GN=DARS2 PE=1 SV=1	1020	26	C	UR	10.4086	10.5874	14.1839	10.7013	9.27801	8.8256	11.3749	12.5125	12.1279
sp|Q6UN15-3|FIP1_HUMAN	FIP1L1	Isoform 3 of Pre-mRNA 3'-end-processing factor FIP1 OS=Homo sapiens OX=9606 GN=FIP1L1	1021	12	C	UR	16.5973	15.8226	11.8543	9.53225	11.713	12.9135	7.0989	7.52307	6.9452
sp|P27361|MK03_HUMAN	MAPK3	Mitogen-activated protein kinase 3 OS=Homo sapiens OX=9606 GN=MAPK3 PE=1 SV=4	1021	15	C	UR	10.1262	10.7765	13.6352	9.85789	9.14445	8.56112	12.3778	12.4059	13.1149
sp|P28482|MK01_HUMAN	MAPK1	Mitogen-activated protein kinase 1 OS=Homo sapiens OX=9606 GN=MAPK1 PE=1 SV=3	1021	16	C	UR	11.8133	13.0302	14.8729	13.5925	12.6562	13.5282	6.84354	6.62882	7.03445
sp|Q9Y2U5|M3K2_HUMAN	MAP3K2	Mitogen-activated protein kinase kinase kinase 2 OS=Homo sapiens OX=9606 GN=MAP3K2 PE=1 SV=2	1021	4	C	UR	11.4388	13.7005	12.7304	13.2351	12.0999	11.1304	9.10156	8.41163	8.15175
sp|O75351|VPS4B_HUMAN	VPS4B	Vacuolar protein sorting-associated protein 4B OS=Homo sapiens OX=9606 GN=VPS4B PE=1 SV=2	1022	27	C	UR	13.8761	13.62	13.2889	10.0663	10.9722	11.0619	8.89687	8.90427	9.31348
sp|Q9UN37|VPS4A_HUMAN	VPS4A	Vacuolar protein sorting-associated protein 4A OS=Homo sapiens OX=9606 GN=VPS4A PE=1 SV=1	1022	10	C	UR	13.5453	12.5595	11.396	10.0661	11.5691	11.7901	9.81858	9.55894	9.69625
sp|Q9UBP0|SPAST_HUMAN	SPAST	Spastin OS=Homo sapiens OX=9606 GN=SPAST PE=1 SV=1	1022	6	C	UR	11.4443	11.0765	8.94147	8.73897	10.1895	9.62945	13.5444	12.6987	13.7367
sp|Q9BTF0|THUM2_HUMAN	THUMPD2	THUMP domain-containing protein 2 OS=Homo sapiens OX=9606 GN=THUMPD2 PE=2 SV=2	1023	1	C	UR	8.17469	8.52166	9.66015	14.3261	12.9664	11.8044	11.9902	11.1159	11.4405
sp|Q16822|PCKGM_HUMAN	PCK2	Phosphoenolpyruvate carboxykinase [GTP], mitochondrial OS=Homo sapiens OX=9606 GN=PCK2 PE=1 SV=4	1024	34	C	UR	14.7363	13.9796	15.2829	12.287	11.8428	11.2988	6.66937	6.91198	6.99122
sp|Q86UY8|NT5D3_HUMAN	NT5DC3	5'-nucleotidase domain-containing protein 3 OS=Homo sapiens OX=9606 GN=NT5DC3 PE=1 SV=1	1025	8	C	UR	6.88816	7.53424	7.61311	12.6738	11.4521	11.0183	15.5557	12.5111	14.7535
tr|A0A087X256|A0A087X256_HUMAN	WASHC4	WASH complex subunit 4 OS=Homo sapiens OX=9606 GN=WASHC4 PE=1 SV=1	1026	15	C	UR	9.10468	10.2266	12.8388	12.3676	10.5721	9.64565	12.8192	11.279	11.1464
sp|Q9BXJ9|NAA15_HUMAN	NAA15	N-alpha-acetyltransferase 15, NatA auxiliary subunit OS=Homo sapiens OX=9606 GN=NAA15 PE=1 SV=1	1027	40	C	UR	7.92296	7.81516	9.16928	12.8326	12.7627	11.8565	13.3153	11.6628	12.6627
sp|Q6N069|NAA16_HUMAN	NAA16	N-alpha-acetyltransferase 16, NatA auxiliary subunit OS=Homo sapiens OX=9606 GN=NAA16 PE=1 SV=2	1027	5	C	UR	8.68766	9.02999	12.4309	11.3499	9.96205	8.66198	13.4525	13.4652	12.9597
sp|P30419|NMT1_HUMAN	NMT1	Glycylpeptide N-tetradecanoyltransferase 1 OS=Homo sapiens OX=9606 GN=NMT1 PE=1 SV=2	1028	16	C	UR	11.15	11.146	8.78315	9.4861	10.8762	12.943	12.4126	12.2721	10.9308
sp|O60551|NMT2_HUMAN	NMT2	Glycylpeptide N-tetradecanoyltransferase 2 OS=Homo sapiens OX=9606 GN=NMT2 PE=1 SV=1	1028	3	C	UR	10.1927	13.4115	15.5179	14.0255	11.7515	10.5755	8.77582	7.20563	8.54385
sp|Q9NUP9|LIN7C_HUMAN	LIN7C	Protein lin-7 homolog C OS=Homo sapiens OX=9606 GN=LIN7C PE=1 SV=1	1029	8	C	UR	11.6691	12.2369	9.4889	11.6928	13.7461	13.4374	8.97043	9.18984	9.56847
sp|O76094|SRP72_HUMAN	SRP72	Signal recognition particle subunit SRP72 OS=Homo sapiens OX=9606 GN=SRP72 PE=1 SV=3	1030	24	C	UR	8.07022	8.18701	8.02634	12.473	11.6798	11.4564	13.5004	13.2871	13.3196
sp|Q13895|BYST_HUMAN	BYSL	Bystin OS=Homo sapiens OX=9606 GN=BYSL PE=1 SV=3	1031	11	C	UR	5.42094	5.83614	4.87765	10.0135	11.0879	11.5373	18.4548	15.946	16.8258
sp|Q15796|SMAD2_HUMAN	SMAD2	Mothers against decapentaplegic homolog 2 OS=Homo sapiens OX=9606 GN=SMAD2 PE=1 SV=1	1032	2	C	UR	8.41459	8.34354	9.30918	9.75978	9.03268	8.02958	16.1473	15.1694	15.7939
sp|P84022|SMAD3_HUMAN	SMAD3	Mothers against decapentaplegic homolog 3 OS=Homo sapiens OX=9606 GN=SMAD3 PE=1 SV=1	1032	2	C	UR	16.2192	17.2194	17.6334	13.7627	12.4842	11.566	3.43838	3.98944	3.68723
sp|P48637|GSHB_HUMAN	GSS	Glutathione synthetase OS=Homo sapiens OX=9606 GN=GSS PE=1 SV=1	1033	19	C	UR	11.6121	11.9608	12.5495	9.52043	9.52889	9.68446	12.071	11.6087	11.4641
sp|Q96T23|RSF1_HUMAN	RSF1	Remodeling and spacing factor 1 OS=Homo sapiens OX=9606 GN=RSF1 PE=1 SV=2	1034	14	C	UR	12.6584	11.2141	9.80311	9.94961	10.3085	11.179	11.8794	11.7959	11.2119
sp|Q9BRT8|CBWD1_HUMAN	CBWD1	COBW domain-containing protein 1 OS=Homo sapiens OX=9606 GN=CBWD1 PE=2 SV=1	1035	5	C	UR	3.48115	4.20601	4.682	9.73306	8.90666	9.1826	20.8932	18.8837	20.0316
sp|O75223|GGCT_HUMAN	GGCT	Gamma-glutamylcyclotransferase OS=Homo sapiens OX=9606 GN=GGCT PE=1 SV=1	1036	9	C	UR	11.7784	14.4368	13.2767	12.4023	11.796	13.1252	8.12387	7.61178	7.44881
sp|Q12846|STX4_HUMAN	STX4	Syntaxin-4 OS=Homo sapiens OX=9606 GN=STX4 PE=1 SV=2	1037	6	C	UR	10.3361	10.1293	9.8981	11.8736	12.7067	13.3713	10.1153	10.6269	10.9427
sp|P56377|AP1S2_HUMAN	AP1S2	AP-1 complex subunit sigma-2 OS=Homo sapiens OX=9606 GN=AP1S2 PE=1 SV=1	1038	1	C	UR	19.0692	17.6698	17.0486	12.4223	14.2703	13.0201	2.49701	1.61557	2.38716
tr|H7C1E4|H7C1E4_HUMAN	AP1S1	AP complex subunit sigma (Fragment) OS=Homo sapiens OX=9606 GN=AP1S1 PE=1 SV=1	1039	2	C	UR	9.20985	10.0492	9.50613	11.6268	11.6413	12.3279	12.9665	11.316	11.3564
sp|Q13485|SMAD4_HUMAN	SMAD4	Mothers against decapentaplegic homolog 4 OS=Homo sapiens OX=9606 GN=SMAD4 PE=1 SV=1	1040	7	C	UR	9.81176	10.0394	11.018	11.7684	11.5877	11.1036	11.5661	10.8403	12.2647
sp|Q12778|FOXO1_HUMAN	FOXO1	Forkhead box protein O1 OS=Homo sapiens OX=9606 GN=FOXO1 PE=1 SV=2	1041	5	C	UR	13.8684	14.9166	11.8407	9.26342	10.6877	11.5056	9.44206	8.69673	9.77877
sp|Q96HS1|PGAM5_HUMAN	PGAM5	Serine/threonine-protein phosphatase PGAM5, mitochondrial OS=Homo sapiens OX=9606 GN=PGAM5 PE=1 SV=2	1042	8	C	UR	8.74428	8.98468	9.06502	14.3497	13.2297	14.5064	10.094	10.037	10.9893
sp|P40692|MLH1_HUMAN	MLH1	DNA mismatch repair protein Mlh1 OS=Homo sapiens OX=9606 GN=MLH1 PE=1 SV=1	1043	10	C	UR	5.60249	6.89018	6.31748	11.2334	10.5792	10.5961	16.9018	16.3507	15.5287
sp|P18077|RL35A_HUMAN	RPL35A	60S ribosomal protein L35a OS=Homo sapiens OX=9606 GN=RPL35A PE=1 SV=2	1044	6	C	UR	4.5344	5.05296	6.05673	9.80231	8.47849	10.3485	18.1038	22.4569	15.1659
sp|P13807|GYS1_HUMAN	GYS1	Glycogen [starch] synthase, muscle OS=Homo sapiens OX=9606 GN=GYS1 PE=1 SV=2	1045	15	C	UR	6.64514	7.14321	9.54337	8.15999	7.38448	6.6752	18.0762	17.5842	18.7882
sp|Q96RT1-8|ERBIN_HUMAN	ERBIN	Isoform 8 of Erbin OS=Homo sapiens OX=9606 GN=ERBIN	1046	14	C	UR	17.076	16.0564	13.7287	11.4417	12.3996	12.9226	5.56406	5.52876	5.28213
sp|Q96NW7|LRRC7_HUMAN	LRRC7	Leucine-rich repeat-containing protein 7 OS=Homo sapiens OX=9606 GN=LRRC7 PE=1 SV=1	1046	2	C	UR	8.59718	9.62817	10.5041	14.4642	14.7617	10.7793	10.746	9.18908	11.3303
sp|P60520|GBRL2_HUMAN	GABARAPL2	Gamma-aminobutyric acid receptor-associated protein-like 2 OS=Homo sapiens OX=9606 GN=GABARAPL2 PE=1 SV=1	1047	8	C	UR	7.4741	7.5385	6.57628	9.83606	10.2865	10.571	15.3546	16.2287	16.1343
sp|Q86XR8|CEP57_HUMAN	CEP57	Centrosomal protein of 57 kDa OS=Homo sapiens OX=9606 GN=CEP57 PE=1 SV=2	1048	5	C	UR	16.3767	17.2205	12.1296	11.1855	13.8922	14.3298	4.86481	4.98394	5.01688
sp|P07339|CATD_HUMAN_contaminant	CTSD	Cathepsin D OS=Homo sapiens GN=CTSD PE=1 SV=1	1049	10	C	UR	13.0078	14.7925	14.6596	11.6809	11.4313	9.78918	8.02252	8.39111	8.2251
sp|P49593|PPM1F_HUMAN	PPM1F	Protein phosphatase 1F OS=Homo sapiens OX=9606 GN=PPM1F PE=1 SV=3	1050	9	C	UR	12.4981	12.8855	17.6482	14.382	12.2472	10.9241	6.47899	6.37842	6.55751
sp|Q96EY7|PTCD3_HUMAN	PTCD3	Pentatricopeptide repeat domain-containing protein 3, mitochondrial OS=Homo sapiens OX=9606 GN=PTCD3 PE=1 SV=3	1051	18	C	UR	5.83957	6.71523	7.30044	11.2308	10.4896	9.39689	16.4678	15.8049	16.7548
sp|P26358-2|DNMT1_HUMAN	DNMT1	Isoform 2 of DNA (cytosine-5)-methyltransferase 1 OS=Homo sapiens OX=9606 GN=DNMT1	1052	21	C	UR	7.58269	7.69828	7.02958	9.40578	8.89287	8.92828	17.0615	15.7892	17.6118
sp|Q8TB37|NUBPL_HUMAN	NUBPL	Iron-sulfur protein NUBPL OS=Homo sapiens OX=9606 GN=NUBPL PE=1 SV=3	1053	4	C	UR	14.1811	13.5102	13.7747	13.4877	13.7172	14.0338	6.46971	5.02046	5.80498
sp|Q13042|CDC16_HUMAN	CDC16	Cell division cycle protein 16 homolog OS=Homo sapiens OX=9606 GN=CDC16 PE=1 SV=2	1054	7	C	UR	6.08712	7.51637	9.14981	11.952	10.3366	9.30325	16.2476	14.2511	15.1561
sp|P42285|MTREX_HUMAN	MTREX	Exosome RNA helicase MTR4 OS=Homo sapiens OX=9606 GN=MTREX PE=1 SV=3	1055	32	C	UR	6.78415	7.52941	9.65828	14.1865	12.4426	11.1684	12.7533	11.7846	13.693
sp|Q8WU10|PYRD1_HUMAN	PYROXD1	Pyridine nucleotide-disulfide oxidoreductase domain-containing protein 1 OS=Homo sapiens OX=9606 GN=PYROXD1 PE=1 SV=1	1056	1	C	UR	3.89903	5.54406	5.41865	17.038	14.8322	15.6331	13.8691	11.4706	12.2954
sp|P28066|PSA5_HUMAN	PSMA5	Proteasome subunit alpha type-5 OS=Homo sapiens OX=9606 GN=PSMA5 PE=1 SV=3	1057	19	C	UR	10.2668	11.7819	10.6728	13.9465	13.449	12.6056	10.2111	8.13527	8.93104
sp|Q86UW9|DTX2_HUMAN	DTX2	Probable E3 ubiquitin-protein ligase DTX2 OS=Homo sapiens OX=9606 GN=DTX2 PE=1 SV=3	1058	1	C	UR	10.1828	8.83336	18.3512	10.7458	8.26184	6.26659	11.9946	14.9266	10.4371
tr|E9PAU2|E9PAU2_HUMAN	RAVER1	Ribonucleoprotein PTB-binding 1 OS=Homo sapiens OX=9606 GN=RAVER1 PE=1 SV=1	1059	23	C	UR	21.1232	14.3711	11.7499	7.45587	10.1209	14.0241	6.78252	7.73375	6.63873
sp|P18887|XRCC1_HUMAN	XRCC1	DNA repair protein XRCC1 OS=Homo sapiens OX=9606 GN=XRCC1 PE=1 SV=2	1060	8	C	UR	14.4818	13.6818	14.3381	8.15729	8.57678	9.36935	10.7652	10.4268	10.2028
tr|J3KPS0|J3KPS0_HUMAN	DNAJB12	DnaJ (Hsp40) homolog, subfamily B, member 12, isoform CRA_c OS=Homo sapiens OX=9606 GN=DNAJB12 PE=1 SV=1	1061	1	C	UR	6.85859	7.15705	6.95973	12.5474	13.8482	16.5406	12.627	11.2914	12.17
sp|O00410-3|IPO5_HUMAN	IPO5	Isoform 3 of Importin-5 OS=Homo sapiens OX=9606 GN=IPO5	1062	39	C	UR	3.10224	3.66852	4.7726	8.79568	7.19944	6.42437	23.9537	21.368	20.7154
sp|O60518|RNBP6_HUMAN	RANBP6	Ran-binding protein 6 OS=Homo sapiens OX=9606 GN=RANBP6 PE=1 SV=2	1062	2	C	UR	6.59131	7.75362	8.78649	12.8515	12.0154	9.96068	14.7025	12.4622	14.8764
sp|P28070|PSB4_HUMAN	PSMB4	Proteasome subunit beta type-4 OS=Homo sapiens OX=9606 GN=PSMB4 PE=1 SV=4	1063	12	C	UR	10.0313	11.6759	11.9955	14.5617	12.7802	11.6155	9.99475	7.97407	9.37113
sp|Q9P2G3|KLH14_HUMAN	KLHL14	Kelch-like protein 14 OS=Homo sapiens OX=9606 GN=KLHL14 PE=1 SV=2	1064	5	C	UR	9.8679	12.9034	20.0663	16.2487	13.0465	12.5413	5.27497	4.93687	5.11411
sp|O14980|XPO1_HUMAN	XPO1	Exportin-1 OS=Homo sapiens OX=9606 GN=XPO1 PE=1 SV=1	1065	25	C	UR	6.38264	7.98835	10.1207	13.5623	10.8264	9.65567	14.6132	12.7827	14.068
sp|Q12765-2|SCRN1_HUMAN	SCRN1	Isoform 2 of Secernin-1 OS=Homo sapiens OX=9606 GN=SCRN1	1066	15	C	UR	14.3285	14.9645	21.1577	11.6259	10.655	9.65773	5.76741	5.91683	5.92642
sp|P62081|RS7_HUMAN	RPS7	40S ribosomal protein S7 OS=Homo sapiens OX=9606 GN=RPS7 PE=1 SV=1	1067	19	C	UR	7.97704	8.16857	7.9929	12.2119	12.7682	13.1187	12.9417	12.8376	11.9835
sp|Q6YP21|KAT3_HUMAN	KYAT3	Kynurenine--oxoglutarate transaminase 3 OS=Homo sapiens OX=9606 GN=KYAT3 PE=1 SV=1	1068	15	C	UR	11.5606	12.033	13.6502	11.7944	10.6986	9.78091	10.3571	9.68225	10.4428
tr|B7Z4W5|B7Z4W5_HUMAN	KYAT1	Cysteine conjugate-beta lyase cytoplasmic (Glutamine transaminase K, kyneurenine aminotransferase), isoform CRA_b OS=Homo sapiens OX=9606 GN=KYAT1 PE=1 SV=1	1068	8	C	UR	10.4119	11.5398	14.9784	11.9114	10.4665	9.05849	10.4453	9.89308	11.2952
sp|Q9NYL4|FKB11_HUMAN	FKBP11	Peptidyl-prolyl cis-trans isomerase FKBP11 OS=Homo sapiens OX=9606 GN=FKBP11 PE=1 SV=1	1069	1	C	UR	3.35467	2.8939	2.51797	5.99231	6.50906	6.47145	23.1915	24.7672	24.3019
sp|Q92616|GCN1_HUMAN	GCN1	eIF-2-alpha kinase activator GCN1 OS=Homo sapiens OX=9606 GN=GCN1 PE=1 SV=6	1070	95	C	UR	6.04822	6.57701	7.766	10.6798	9.77984	9.26157	17.397	15.6177	16.8729
sp|Q96P70|IPO9_HUMAN	IPO9	Importin-9 OS=Homo sapiens OX=9606 GN=IPO9 PE=1 SV=3	1071	14	C	UR	5.11155	5.86718	7.05273	9.40398	7.55417	7.27514	20.2104	18.8528	18.6721
sp|O60841|IF2P_HUMAN	EIF5B	Eukaryotic translation initiation factor 5B OS=Homo sapiens OX=9606 GN=EIF5B PE=1 SV=4	1072	34	C	UR	7.18369	6.67679	7.23606	12.6964	11.9446	10.8343	14.2756	14.6426	14.5099
sp|P50749|RASF2_HUMAN	RASSF2	Ras association domain-containing protein 2 OS=Homo sapiens OX=9606 GN=RASSF2 PE=1 SV=1	1072	18	C	UR	9.09302	10.2111	12.0392	14.7274	13.1106	12.577	9.83933	8.41306	9.98932
sp|P37268|FDFT_HUMAN	FDFT1	Squalene synthase OS=Homo sapiens OX=9606 GN=FDFT1 PE=1 SV=1	1073	11	C	UR	2.74531	2.98213	4.06255	16.9937	12.6714	11.956	15.6938	16.0917	16.8035
sp|Q99832|TCPH_HUMAN	CCT7	T-complex protein 1 subunit eta OS=Homo sapiens OX=9606 GN=CCT7 PE=1 SV=2	1074	60	C	UR	8.60079	8.7083	10.8595	13.7189	13.0538	12.2398	10.6961	10.7863	11.3365
sp|Q9H0E9-2|BRD8_HUMAN	BRD8	Isoform 2 of Bromodomain-containing protein 8 OS=Homo sapiens OX=9606 GN=BRD8	1075	6	C	UR	13.9162	15.149	12.2439	9.11147	9.82151	10.4813	9.78368	9.69391	9.79897
sp|P07199|CENPB_HUMAN	CENPB	Major centromere autoantigen B OS=Homo sapiens OX=9606 GN=CENPB PE=1 SV=2	1076	2	C	UR	16.9118	15.323	15.9164	9.92257	13.5711	11.7967	6.16866	5.11543	5.27423
sp|Q9BXL7|CAR11_HUMAN	CARD11	Caspase recruitment domain-containing protein 11 OS=Homo sapiens OX=9606 GN=CARD11 PE=1 SV=3	1077	23	C	UR	12.5419	12.3985	12.821	10.8013	11.0845	10.6959	9.9112	9.67052	10.0751
sp|P33121-3|ACSL1_HUMAN	ACSL1	Isoform 3 of Long-chain-fatty-acid--CoA ligase 1 OS=Homo sapiens OX=9606 GN=ACSL1	1078	18	C	UR	6.16166	6.74177	7.34349	13.8886	13.3594	13.4067	13.0609	12.8326	13.2048
sp|Q9ULC5-3|ACSL5_HUMAN	ACSL5	Isoform 2 of Long-chain-fatty-acid--CoA ligase 5 OS=Homo sapiens OX=9606 GN=ACSL5	1078	12	C	UR	5.36332	6.96801	8.40333	12.1799	10.5962	9.48459	15.5942	14.934	16.4764
sp|Q8WV22|NSE1_HUMAN	NSMCE1	Non-structural maintenance of chromosomes element 1 homolog OS=Homo sapiens OX=9606 GN=NSMCE1 PE=1 SV=5	1079	5	C	UR	10.6028	9.95629	14.3517	11.701	9.95101	8.81761	11.4964	10.9892	12.134
sp|Q3LXA3|TKFC_HUMAN	TKFC	Triokinase/FMN cyclase OS=Homo sapiens OX=9606 GN=TKFC PE=1 SV=2	1081	19	C	UR	12.9645	13.6023	15.2571	11.104	10.9472	11.1479	8.45751	8.01452	8.50501
tr|I3L2J0|I3L2J0_HUMAN	CIC	Protein capicua homolog OS=Homo sapiens OX=9606 GN=CIC PE=1 SV=1	1082	3	C	UR	21.6827	15.5535	10.4193	9.25463	11.9127	15.6612	5.28516	4.78867	5.4421
sp|Q5S007|LRRK2_HUMAN	LRRK2	Leucine-rich repeat serine/threonine-protein kinase 2 OS=Homo sapiens OX=9606 GN=LRRK2 PE=1 SV=2	1083	7	C	UR	10.5074	11.7706	14.0854	11.3142	10.0892	9.27226	11.6093	10.5278	10.8239
sp|Q92572|AP3S1_HUMAN	AP3S1	AP-3 complex subunit sigma-1 OS=Homo sapiens OX=9606 GN=AP3S1 PE=1 SV=1	1084	7	C	UR	9.98808	10.3902	9.83902	8.63751	9.68978	9.66133	14.5318	13.8348	13.4274
tr|F8VVA7|F8VVA7_HUMAN	COPZ1	Coatomer subunit zeta-1 OS=Homo sapiens OX=9606 GN=COPZ1 PE=1 SV=1	1085	8	C	UR	8.48661	9.20217	10.8006	9.93299	10.0488	10.3047	13.5469	14.6773	12.9997
sp|P09960|LKHA4_HUMAN	LTA4H	Leukotriene A-4 hydrolase OS=Homo sapiens OX=9606 GN=LTA4H PE=1 SV=2	1086	50	C	UR	12.9629	13.7859	21.0371	13.4013	11.4544	11.3215	5.36743	5.51048	5.15912
sp|P20936|RASA1_HUMAN	RASA1	Ras GTPase-activating protein 1 OS=Homo sapiens OX=9606 GN=RASA1 PE=1 SV=1	1087	5	C	UR	9.14548	9.59384	14.2922	13.6049	10.6785	11.0976	10.5353	10.4241	10.6281
sp|A0AVT1|UBA6_HUMAN	UBA6	Ubiquitin-like modifier-activating enzyme 6 OS=Homo sapiens OX=9606 GN=UBA6 PE=1 SV=1	1088	39	C	UR	12.3716	13.0725	16.3501	12.4499	12.5222	11.5057	7.25413	7.0375	7.43632
sp|O75170|PP6R2_HUMAN	PPP6R2	Serine/threonine-protein phosphatase 6 regulatory subunit 2 OS=Homo sapiens OX=9606 GN=PPP6R2 PE=1 SV=2	1089	7	C	UR	14.2038	13.8634	15.9827	11.6792	12.1381	10.3897	7.61117	7.1376	6.99439
sp|Q5H9R7-5|PP6R3_HUMAN	PPP6R3	Isoform 5 of Serine/threonine-protein phosphatase 6 regulatory subunit 3 OS=Homo sapiens OX=9606 GN=PPP6R3	1089	16	C	UR	6.58791	8.1371	8.58067	11.9685	11.4009	9.99101	15.4361	14.1041	13.7937
tr|F8VYN9|F8VYN9_HUMAN	ARL1	ADP-ribosylation factor-like protein 1 OS=Homo sapiens OX=9606 GN=ARL1 PE=1 SV=1	1090	8	C	UR	7.40117	9.39898	9.03876	14.9695	12.6832	11.1056	12.9836	10.6953	11.7239
sp|P35221-2|CTNA1_HUMAN	CTNNA1	Isoform 2 of Catenin alpha-1 OS=Homo sapiens OX=9606 GN=CTNNA1	1091	10	C	UR	4.41574	4.47814	4.64645	8.6426	8.81974	9.82087	20.3468	19.6058	19.2238
tr|Q5TA12|Q5TA12_HUMAN	DOP1A	Protein dopey-1 OS=Homo sapiens OX=9606 GN=DOP1A PE=1 SV=2	1092	1	C	UR	4.38677	5.0705	7.21417	9.77454	8.08979	6.45939	19.5849	17.7839	21.636
sp|P11215-2|ITAM_HUMAN	ITGAM	Isoform 2 of Integrin alpha-M OS=Homo sapiens OX=9606 GN=ITGAM	1093	3	C	UR	16.0816	17.3557	14.1078	12.6978	13.7847	13.5745	3.83047	4.14772	4.41968
sp|P00387-3|NB5R3_HUMAN	CYB5R3	Isoform 3 of NADH-cytochrome b5 reductase 3 OS=Homo sapiens OX=9606 GN=CYB5R3	1094	28	C	UR	10.7237	13.3069	13.7023	14.0196	13.4989	12.3395	8.19006	6.53495	7.68407
sp|P52657|T2AG_HUMAN	GTF2A2	Transcription initiation factor IIA subunit 2 OS=Homo sapiens OX=9606 GN=GTF2A2 PE=1 SV=1	1095	3	C	UR	8.41042	10.047	10.5454	14.2967	12.5513	11.7196	12.4002	8.99971	11.0297
sp|Q9BS92|NPS3B_HUMAN	NIPSNAP3B	Protein NipSnap homolog 3B OS=Homo sapiens OX=9606 GN=NIPSNAP3B PE=2 SV=1	1096	11	C	UR	9.31171	9.92573	13.342	9.10371	7.07566	6.19978	14.4001	14.5077	16.1337
sp|Q9UFN0|NPS3A_HUMAN	NIPSNAP3A	Protein NipSnap homolog 3A OS=Homo sapiens OX=9606 GN=NIPSNAP3A PE=1 SV=2	1096	15	C	UR	13.881	14.9964	15.7823	12.5039	12.6485	10.6237	6.91444	5.70943	6.9402
##sp|Q9NZ71-2|RTEL1_HUMAN	##RTEL1	####Isoform 1 of Regulator of telomere elongation helicase 1 OS=Homo sapiens OX=9606 GN=RTEL1	1097	1	C	UR	8.66439	7.73055	8.42148	5.92395	7.51672	6.55958	18.0307	18.6439	18.5087
sp|Q8NFV4|ABHDB_HUMAN	ABHD11	Protein ABHD11 OS=Homo sapiens OX=9606 GN=ABHD11 PE=1 SV=1	1098	4	C	UR	11.3878	12.3232	14.581	12.1859	11.0402	10.3174	9.11323	8.77969	10.2716
sp|Q07960|RHG01_HUMAN	ARHGAP1	Rho GTPase-activating protein 1 OS=Homo sapiens OX=9606 GN=ARHGAP1 PE=1 SV=1	1099	21	C	UR	12.3298	12.3853	12.6048	10.5949	10.9002	12.4411	9.55838	10.2647	8.92089
tr|G3V5Z7|G3V5Z7_HUMAN	PSMA6	Proteasome subunit alpha type OS=Homo sapiens OX=9606 GN=PSMA6 PE=1 SV=1	1100	30	C	UR	10.0289	10.7151	13.5825	12.8736	11.5665	9.87259	10.4109	9.9423	11.0076
sp|Q9H269|VPS16_HUMAN	VPS16	Vacuolar protein sorting-associated protein 16 homolog OS=Homo sapiens OX=9606 GN=VPS16 PE=1 SV=2	1101	11	C	UR	12.2512	12.8746	15.6168	14.0651	13.4694	11.6961	7.00235	6.1642	6.86035
sp|Q15717-2|ELAV1_HUMAN	ELAVL1	Isoform 2 of ELAV-like protein 1 OS=Homo sapiens OX=9606 GN=ELAVL1	1102	22	C	UR	12.3265	11.5322	12.2807	9.07209	9.76783	10.2727	11.2713	12.3715	11.1053
tr|A0A0A0MRI2|A0A0A0MRI2_HUMAN	SNX6	Sorting nexin OS=Homo sapiens OX=9606 GN=SNX6 PE=1 SV=1	1103	19	C	UR	14.5368	15.0885	16.0435	11.6865	12.4052	11.7171	6.2992	6.01659	6.20648
sp|Q9Y5X3|SNX5_HUMAN	SNX5	Sorting nexin-5 OS=Homo sapiens OX=9606 GN=SNX5 PE=1 SV=1	1103	32	C	UR	17.2741	16.1448	17.6545	11.5862	12.3032	12.7	4.32656	3.79693	4.21375
sp|Q9BUL8|PDC10_HUMAN	PDCD10	Programmed cell death protein 10 OS=Homo sapiens OX=9606 GN=PDCD10 PE=1 SV=1	1104	10	C	UR	11.4035	12.3516	13.4097	12.3778	11.5031	11.8583	9.77641	8.10144	9.21814
sp|Q14157-5|UBP2L_HUMAN	UBAP2L	Isoform 5 of Ubiquitin-associated protein 2-like OS=Homo sapiens OX=9606 GN=UBAP2L	1105	17	C	UR	9.11001	7.87175	5.63086	12.2289	15.5426	18.6053	10.1985	10.957	9.85506
sp|Q07864|DPOE1_HUMAN	POLE	DNA polymerase epsilon catalytic subunit A OS=Homo sapiens OX=9606 GN=POLE PE=1 SV=5	1106	4	C	UR	2.57027	3.50115	4.20245	7.36027	6.38822	6.46217	22.7161	22.3757	24.4237
sp|Q9NY93|DDX56_HUMAN	DDX56	Probable ATP-dependent RNA helicase DDX56 OS=Homo sapiens OX=9606 GN=DDX56 PE=1 SV=1	1107	12	C	UR	6.67829	6.83804	6.47334	13.936	14.01	15.514	12.2497	12.2502	12.0504
sp|Q9BU89|DOHH_HUMAN	DOHH	Deoxyhypusine hydroxylase OS=Homo sapiens OX=9606 GN=DOHH PE=1 SV=1	1108	3	C	UR	5.45344	6.31276	7.9374	18.1752	18.0714	16.9954	9.42375	8.42381	9.20686
sp|P50570|DYN2_HUMAN	DNM2	Dynamin-2 OS=Homo sapiens OX=9606 GN=DNM2 PE=1 SV=2	1109	43	C	UR	12.1149	12.7821	14.4611	11.818	11.5468	11.5428	8.78446	8.49891	8.45088
sp|Q8IV04|TB10C_HUMAN	TBC1D10C	Carabin OS=Homo sapiens OX=9606 GN=TBC1D10C PE=1 SV=1	1110	10	C	UR	22.7639	19.0718	16.2757	10.496	12.3047	14.1975	1.58366	1.54689	1.7599
sp|Q02878|RL6_HUMAN	RPL6	60S ribosomal protein L6 OS=Homo sapiens OX=9606 GN=RPL6 PE=1 SV=3	1111	26	C	UR	6.96201	4.99414	6.19979	12.3272	13.2818	15.1885	15.6663	13.4752	11.905
sp|Q08752|PPID_HUMAN	PPID	Peptidyl-prolyl cis-trans isomerase D OS=Homo sapiens OX=9606 GN=PPID PE=1 SV=3	1112	25	C	UR	7.17382	7.55823	7.01102	10.4211	11.1881	11.3666	15.5778	14.5505	15.1528
sp|Q13472|TOP3A_HUMAN	TOP3A	DNA topoisomerase 3-alpha OS=Homo sapiens OX=9606 GN=TOP3A PE=1 SV=1	1113	3	C	UR	8.84228	8.73634	8.22083	9.3839	8.28038	8.22091	16.4433	15.0118	16.8602
sp|Q86Y56|DAAF5_HUMAN	DNAAF5	Dynein assembly factor 5, axonemal OS=Homo sapiens OX=9606 GN=DNAAF5 PE=1 SV=4	1114	11	C	UR	3.98319	4.68465	5.30939	10.6163	8.90553	8.24325	20.2375	18.898	19.1222
tr|J9JIC5|J9JIC5_HUMAN	C17orf75	Protein Njmu-R1 OS=Homo sapiens OX=9606 GN=C17orf75 PE=1 SV=1	1115	5	C	UR	7.09894	8.52111	9.73683	10.6067	10.0416	8.19478	16.5254	13.504	15.7706
sp|Q96SN8|CK5P2_HUMAN	CDK5RAP2	CDK5 regulatory subunit-associated protein 2 OS=Homo sapiens OX=9606 GN=CDK5RAP2 PE=1 SV=5	1116	1	C	UR	10.4346	18.6353	8.98101	19.6248	11.3003	8.55374	12.6867	4.0204	5.76319
sp|Q9NXC5|MIO_HUMAN	MIOS	GATOR complex protein MIOS OS=Homo sapiens OX=9606 GN=MIOS PE=1 SV=2	1117	18	C	UR	11.4138	12.5033	13.8936	12.7479	11.6447	10.9805	9.24528	8.57736	8.99356
sp|Q99614|TTC1_HUMAN	TTC1	Tetratricopeptide repeat protein 1 OS=Homo sapiens OX=9606 GN=TTC1 PE=1 SV=1	1118	9	C	UR	9.59774	8.77563	5.94835	9.70192	11.7303	14.2524	13.2872	14.3883	12.3181
sp|P31751|AKT2_HUMAN	AKT2	RAC-beta serine/threonine-protein kinase OS=Homo sapiens OX=9606 GN=AKT2 PE=1 SV=2	1119	8	C	UR	8.08156	10.7163	13.1157	16.6391	14.1265	12.6286	9.33091	7.28314	8.07812
sp|P31749|AKT1_HUMAN	AKT1	RAC-alpha serine/threonine-protein kinase OS=Homo sapiens OX=9606 GN=AKT1 PE=1 SV=2	1119	4	C	UR	10.3588	11.8772	12.6849	15.02	14.3906	13.4821	7.27259	6.74218	8.1716
sp|P23443|KS6B1_HUMAN	RPS6KB1	Ribosomal protein S6 kinase beta-1 OS=Homo sapiens OX=9606 GN=RPS6KB1 PE=1 SV=2	1119	5	C	UR	10.7149	10.962	12.7797	12.0721	11.8671	11.1503	10.396	9.79103	10.2671
sp|Q86X27|RGPS2_HUMAN	RALGPS2	Ras-specific guanine nucleotide-releasing factor RalGPS2 OS=Homo sapiens OX=9606 GN=RALGPS2 PE=1 SV=1	1120	13	C	UR	13.1829	14.3148	15.3446	11.1265	11.8084	11.1818	7.86705	7.55991	7.61415
sp|Q5VIR6-4|VPS53_HUMAN	VPS53	Isoform 4 of Vacuolar protein sorting-associated protein 53 homolog OS=Homo sapiens OX=9606 GN=VPS53	1121	8	C	UR	8.82435	9.8618	12.3254	15.2455	13.407	12.4215	9.8971	8.45996	9.55734
sp|O75964|ATP5L_HUMAN	ATP5MG	ATP synthase subunit g, mitochondrial OS=Homo sapiens OX=9606 GN=ATP5MG PE=1 SV=3	1122	15	C	UR	10.6386	12.8969	10.7672	12.2366	12.6146	12.4838	10.0812	8.62946	9.65171
sp|Q6PJT7|ZC3HE_HUMAN	ZC3H14	Zinc finger CCCH domain-containing protein 14 OS=Homo sapiens OX=9606 GN=ZC3H14 PE=1 SV=1	1123	6	C	UR	17.0066	14.1827	8.39602	7.22352	11.1524	14.813	8.99226	9.85661	8.37696
sp|Q9H993|ARMT1_HUMAN	ARMT1	Protein-glutamate O-methyltransferase OS=Homo sapiens OX=9606 GN=ARMT1 PE=1 SV=1	1124	7	C	UR	10.9204	11.2465	12.6744	10.1645	11.4556	11.9533	10.4864	10.2309	10.8679
sp|Q8N6H7|ARFG2_HUMAN	ARFGAP2	ADP-ribosylation factor GTPase-activating protein 2 OS=Homo sapiens OX=9606 GN=ARFGAP2 PE=1 SV=1	1125	7	C	UR	12.0705	11.4059	11.7131	12.3333	12.2942	12.5279	8.48302	10.5132	8.6588
sp|Q8N684-3|CPSF7_HUMAN	CPSF7	Isoform 3 of Cleavage and polyadenylation specificity factor subunit 7 OS=Homo sapiens OX=9606 GN=CPSF7	1126	10	C	UR	10.5706	11.7216	11.2388	10.4114	10.2869	9.02002	11.6099	12.3443	12.7965
sp|Q9UJX3|APC7_HUMAN	ANAPC7	Anaphase-promoting complex subunit 7 OS=Homo sapiens OX=9606 GN=ANAPC7 PE=1 SV=4	1127	6	C	UR	7.77074	7.24915	9.34863	10.8197	9.89881	8.62215	15.253	14.8053	16.2326
tr|E9PLP8|E9PLP8_HUMAN	CSTF3	Cleavage stimulation factor subunit 3 OS=Homo sapiens OX=9606 GN=CSTF3 PE=1 SV=2	1128	9	C	UR	8.36348	9.62218	11.5171	11.8457	10.7553	10.1039	12.5298	11.9605	13.3021
sp|Q9H2J4|PDCL3_HUMAN	PDCL3	Phosducin-like protein 3 OS=Homo sapiens OX=9606 GN=PDCL3 PE=1 SV=1	1129	5	C	UR	8.61325	9.81703	9.82335	18.1067	16.9586	16.8611	7.23113	6.00881	6.57992
tr|I3L0A0|I3L0A0_HUMAN	TMEM189-UBE2V1	HCG2044781 OS=Homo sapiens OX=9606 GN=TMEM189-UBE2V1 PE=4 SV=1	1130	17	C	UR	12.0027	12.1887	13.4267	11.6306	11.8657	10.778	9.50304	8.66005	9.94452
sp|Q15819|UB2V2_HUMAN	UBE2V2	Ubiquitin-conjugating enzyme E2 variant 2 OS=Homo sapiens OX=9606 GN=UBE2V2 PE=1 SV=4	1130	4	C	UR	10.0818	10.8873	11.1416	10.9246	12.2379	13.648	10.7468	9.95369	10.3783
sp|Q14249|NUCG_HUMAN	ENDOG	Endonuclease G, mitochondrial OS=Homo sapiens OX=9606 GN=ENDOG PE=1 SV=4	1131	2	C	UR	10.8753	10.5209	11.4526	14.1724	16.689	15.6975	6.42997	6.8036	7.3587
sp|Q9UJ41|RABX5_HUMAN	RABGEF1	Rab5 GDP/GTP exchange factor OS=Homo sapiens OX=9606 GN=RABGEF1 PE=1 SV=2	1132	11	C	UR	13.8047	14.8698	15.1526	14.1839	13.5666	13.0397	5.21582	4.71415	5.45282
sp|P35249|RFC4_HUMAN	RFC4	Replication factor C subunit 4 OS=Homo sapiens OX=9606 GN=RFC4 PE=1 SV=2	1133	15	C	UR	8.56127	8.55033	8.04063	7.31151	7.95601	8.1082	17.0224	17.8739	16.5758
sp|P83731|RL24_HUMAN	RPL24	60S ribosomal protein L24 OS=Homo sapiens OX=9606 GN=RPL24 PE=1 SV=1	1134	5	C	UR	2.17656	2.8604	3.24706	17.2335	7.69389	4.17813	18.7567	19.0066	24.8471
sp|P15924|DESP_HUMAN_contaminant	DSP	Desmoplakin OS=Homo sapiens GN=DSP PE=1 SV=3	1135	5	C	UR	14.4069	16.7241	14.2388	8.23341	10.5003	7.54658	16.3918	3.85331	8.10467
sp|Q13363|CTBP1_HUMAN	CTBP1	C-terminal-binding protein 1 OS=Homo sapiens OX=9606 GN=CTBP1 PE=1 SV=2	1136	14	C	UR	15.7099	15.3174	14.601	10.8049	12.2744	12.037	6.24431	6.14133	6.86977
tr|A0A1C7CYX9|A0A1C7CYX9_HUMAN	DPYSL2	Dihydropyrimidinase-related protein 2 OS=Homo sapiens OX=9606 GN=DPYSL2 PE=1 SV=1	1137	31	C	UR	9.83089	9.32309	9.85925	7.36535	7.62983	7.39568	15.7027	16.2466	16.6466
sp|Q8IV61|GRP3_HUMAN	RASGRP3	Ras guanyl-releasing protein 3 OS=Homo sapiens OX=9606 GN=RASGRP3 PE=1 SV=1	1138	2	C	UR	3.36194	5.05601	6.5251	13.1208	10.7246	10.1742	18.967	16.1171	15.9531
sp|Q504Q3|PAN2_HUMAN	PAN2	PAN2-PAN3 deadenylation complex catalytic subunit PAN2 OS=Homo sapiens OX=9606 GN=PAN2 PE=1 SV=3	1139	4	C	UR	9.53905	11.8933	13.0297	12.4128	10.0036	9.70164	12.1065	9.93789	11.3754
sp|Q15907|RB11B_HUMAN	RAB11B	Ras-related protein Rab-11B OS=Homo sapiens OX=9606 GN=RAB11B PE=1 SV=4	1140	20	C	UR	7.41108	8.68386	10.2888	11.9892	9.86688	9.65672	15.3371	13.1943	13.5721
sp|P62491|RB11A_HUMAN	RAB11A	Ras-related protein Rab-11A OS=Homo sapiens OX=9606 GN=RAB11A PE=1 SV=3	1140	1	C	UR	3.44103	3.58659	8.99307	8.48156	6.76028	5.15817	20.6544	22.2645	20.6604
sp|O14818|PSA7_HUMAN	PSMA7	Proteasome subunit alpha type-7 OS=Homo sapiens OX=9606 GN=PSMA7 PE=1 SV=1	1141	24	C	UR	12.4112	12.7167	12.3616	11.7273	11.1667	11.4571	9.68203	9.13099	9.34624
sp|Q9BUB7|TMM70_HUMAN	TMEM70	Transmembrane protein 70, mitochondrial OS=Homo sapiens OX=9606 GN=TMEM70 PE=1 SV=2	1142	3	C	UR	6.26139	7.67601	7.04486	10.6592	9.02899	8.23942	19.9165	15.9095	15.2641
sp|Q9NQZ2|SAS10_HUMAN	UTP3	Something about silencing protein 10 OS=Homo sapiens OX=9606 GN=UTP3 PE=1 SV=1	1143	5	C	UR	7.99954	7.54083	5.71868	11.2751	11.8877	13.3304	14.779	13.7892	13.6794
sp|Q13642-4|FHL1_HUMAN	FHL1	Isoform 4 of Four and a half LIM domains protein 1 OS=Homo sapiens OX=9606 GN=FHL1	1144	4	C	UR	18.1269	20.6429	19.1049	13.0516	14.1902	11.1695	1.10039	1.17855	1.4351
sp|Q12933-2|TRAF2_HUMAN	TRAF2	Isoform 2 of TNF receptor-associated factor 2 OS=Homo sapiens OX=9606 GN=TRAF2	1145	3	C	UR	7.04678	5.85829	11.4186	10.3146	8.84228	6.71176	15.38	15.5361	18.8916
sp|O95490-6|AGRL2_HUMAN	ADGRL2	Isoform 6 of Adhesion G protein-coupled receptor L2 OS=Homo sapiens OX=9606 GN=ADGRL2	1146	2	C	UR	1.52878	3.14064	1.4239	1.60405	1.59295	0.862201	29.4962	29.4957	30.8556
sp|Q9Y5M8|SRPRB_HUMAN	SRPRB	Signal recognition particle receptor subunit beta OS=Homo sapiens OX=9606 GN=SRPRB PE=1 SV=3	1147	14	C	UR	6.60317	7.72244	9.06151	12.9671	11.6859	10.8555	13.2595	14.023	13.8219
sp|O43861|ATP9B_HUMAN	ATP9B	Probable phospholipid-transporting ATPase IIB OS=Homo sapiens OX=9606 GN=ATP9B PE=2 SV=4	1148	2	C	UR	4.25829	3.95352	7.13667	12.4831	7.82303	5.79782	17.9747	21.3282	19.2447
sp|O94901-9|SUN1_HUMAN	SUN1	Isoform 9 of SUN domain-containing protein 1 OS=Homo sapiens OX=9606 GN=SUN1	1149	5	C	UR	5.41157	7.78207	7.0755	12.1155	10.5838	10.3615	14.8363	15.5244	16.3093
sp|Q15102|PA1B3_HUMAN	PAFAH1B3	Platelet-activating factor acetylhydrolase IB subunit gamma OS=Homo sapiens OX=9606 GN=PAFAH1B3 PE=1 SV=1	1150	12	C	UR	10.2237	9.99856	10.732	8.73089	8.59392	8.27645	14.5597	14.0756	14.8092
sp|O43324|MCA3_HUMAN	EEF1E1	Eukaryotic translation elongation factor 1 epsilon-1 OS=Homo sapiens OX=9606 GN=EEF1E1 PE=1 SV=1	1151	7	C	UR	7.80452	8.88296	9.34117	15.5372	14.253	12.454	13.5299	9.03063	9.16667
sp|Q9UH65|SWP70_HUMAN	SWAP70	Switch-associated protein 70 OS=Homo sapiens OX=9606 GN=SWAP70 PE=1 SV=1	1152	55	C	UR	18.4052	14.3632	13.0291	11.7189	12.8697	14.2522	5.34393	5.07601	4.94171
sp|P04179|SODM_HUMAN	SOD2	Superoxide dismutase [Mn], mitochondrial OS=Homo sapiens OX=9606 GN=SOD2 PE=1 SV=3	1153	18	C	UR	11.5624	13.0052	13.8729	14.7313	12.6157	12.7797	6.73304	7.30573	7.39417
sp|P57740|NU107_HUMAN	NUP107	Nuclear pore complex protein Nup107 OS=Homo sapiens OX=9606 GN=NUP107 PE=1 SV=1	1154	19	C	UR	8.64331	10.3092	11.573	13.4111	12.6383	11.6008	10.7705	9.46013	11.5936
sp|O00232|PSD12_HUMAN	PSMD12	26S proteasome non-ATPase regulatory subunit 12 OS=Homo sapiens OX=9606 GN=PSMD12 PE=1 SV=3	1155	18	C	UR	7.20477	8.1509	9.16472	12.4	11.4114	11.0268	14.2145	12.6276	13.7993
sp|P40938|RFC3_HUMAN	RFC3	Replication factor C subunit 3 OS=Homo sapiens OX=9606 GN=RFC3 PE=1 SV=2	1156	6	C	UR	4.8737	6.11121	8.07637	7.39575	6.14681	5.78973	23.1957	19.0975	19.3132
sp|P28074|PSB5_HUMAN	PSMB5	Proteasome subunit beta type-5 OS=Homo sapiens OX=9606 GN=PSMB5 PE=1 SV=3	1157	10	C	UR	1.47846	1.43142	1.77313	13.3151	10.1195	9.45228	23.0477	18.6981	20.6843
sp|Q15018|ABRX2_HUMAN	ABRAXAS2	BRISC complex subunit Abraxas 2 OS=Homo sapiens OX=9606 GN=ABRAXAS2 PE=1 SV=2	1158	9	C	UR	15.4883	13.7987	14.5093	9.73848	10.9981	10.3086	8.69647	8.35451	8.10743
sp|P35269|T2FA_HUMAN	GTF2F1	General transcription factor IIF subunit 1 OS=Homo sapiens OX=9606 GN=GTF2F1 PE=1 SV=2	1159	14	C	UR	12.3983	11.1182	8.00123	9.84028	11.9814	11.6547	11.929	12.1598	10.9171
sp|Q99623|PHB2_HUMAN	PHB2	Prohibitin-2 OS=Homo sapiens OX=9606 GN=PHB2 PE=1 SV=2	1160	40	C	UR	10.7805	10.8516	10.7612	9.43715	9.5898	9.56671	13.3283	12.4303	13.2544
tr|A2A274|A2A274_HUMAN	ACO2	Aconitate hydratase, mitochondrial OS=Homo sapiens OX=9606 GN=ACO2 PE=1 SV=1	1161	63	C	UR	17.1684	15.913	14.1231	10.2005	11.9077	12.8079	5.83128	6.1726	5.87534
sp|P54687-5|BCAT1_HUMAN	BCAT1	Isoform 5 of Branched-chain-amino-acid aminotransferase, cytosolic OS=Homo sapiens OX=9606 GN=BCAT1	1162	11	C	UR	1.29427	1.52273	1.60395	12.8036	11.1014	11.7339	19.4142	21.261	19.265
sp|P08397|HEM3_HUMAN	HMBS	Porphobilinogen deaminase OS=Homo sapiens OX=9606 GN=HMBS PE=1 SV=2	1163	10	C	UR	7.21412	7.49643	8.1568	7.87112	7.64672	7.37611	17.9065	18.2104	18.1218
sp|Q96AC1-3|FERM2_HUMAN	FERMT2	Isoform 3 of Fermitin family homolog 2 OS=Homo sapiens OX=9606 GN=FERMT2	1164	6	C	UR	1.82506	1.78927	1.35904	1.75412	2.06762	1.65721	32.7637	27.5094	29.2746
sp|Q99613|EIF3C_HUMAN	EIF3C	Eukaryotic translation initiation factor 3 subunit C OS=Homo sapiens OX=9606 GN=EIF3C PE=1 SV=1	1165	40	C	UR	9.3692	9.22096	9.07539	11.877	12.323	12.7266	12.1479	12.0329	11.2271
sp|P48426|PI42A_HUMAN	PIP4K2A	Phosphatidylinositol 5-phosphate 4-kinase type-2 alpha OS=Homo sapiens OX=9606 GN=PIP4K2A PE=1 SV=2	1166	11	C	UR	18.5321	17.9301	17.8065	11.1469	12.6795	13.7291	2.66079	2.71788	2.79709
sp|P78356|PI42B_HUMAN	PIP4K2B	Phosphatidylinositol 5-phosphate 4-kinase type-2 beta OS=Homo sapiens OX=9606 GN=PIP4K2B PE=1 SV=1	1166	8	C	UR	15.5658	15.3388	18.7296	11.3756	12.445	12.3429	4.63213	4.72275	4.84734
sp|Q12872-2|SFSWA_HUMAN	SFSWAP	Isoform 2 of Splicing factor, suppressor of white-apricot homolog OS=Homo sapiens OX=9606 GN=SFSWAP	1167	8	C	UR	17.4751	13.4102	11.2047	9.82446	11.1898	10.6773	8.12111	9.45229	8.64504
sp|Q9Y4D1|DAAM1_HUMAN	DAAM1	Disheveled-associated activator of morphogenesis 1 OS=Homo sapiens OX=9606 GN=DAAM1 PE=1 SV=2	1168	2	C	UR	11.6539	11.568	11.4224	11.9409	11.2267	10.1788	11.1897	11.5375	9.28223
sp|Q02790|FKBP4_HUMAN	FKBP4	Peptidyl-prolyl cis-trans isomerase FKBP4 OS=Homo sapiens OX=9606 GN=FKBP4 PE=1 SV=3	1169	53	C	UR	3.47644	3.64736	3.70711	8.9162	8.60704	8.85361	21.8972	20.378	20.5171
sp|Q00765|REEP5_HUMAN	REEP5	Receptor expression-enhancing protein 5 OS=Homo sapiens OX=9606 GN=REEP5 PE=1 SV=3	1170	5	C	UR	11.6711	13.1656	13.528	11.066	11.8294	8.45444	9.42503	11.3512	9.50918
sp|O60832|DKC1_HUMAN	DKC1	H/ACA ribonucleoprotein complex subunit DKC1 OS=Homo sapiens OX=9606 GN=DKC1 PE=1 SV=3	1171	26	C	UR	14.3886	10.7982	12.4059	10.3886	10.8388	11.3625	9.51753	9.89608	10.4038
sp|Q9H446|RWDD1_HUMAN	RWDD1	RWD domain-containing protein 1 OS=Homo sapiens OX=9606 GN=RWDD1 PE=1 SV=1	1172	4	C	UR	8.96247	8.94871	13.237	10.9095	9.04159	8.58226	12.9485	14.6705	12.6995
sp|Q86TP1|PRUN1_HUMAN	PRUNE1	Exopolyphosphatase PRUNE1 OS=Homo sapiens OX=9606 GN=PRUNE1 PE=1 SV=2	1173	3	C	UR	10.4811	12.145	14.6983	12.4521	11.7911	11.0749	9.3824	8.61331	9.36191
sp|P04080|CYTB_HUMAN	CSTB	Cystatin-B OS=Homo sapiens OX=9606 GN=CSTB PE=1 SV=2	1174	6	C	UR	9.13702	16.702	12.76	13.8404	14.3199	18.9784	4.56618	5.85631	3.83977
sp|P23368|MAOM_HUMAN	ME2	NAD-dependent malic enzyme, mitochondrial OS=Homo sapiens OX=9606 GN=ME2 PE=1 SV=1	1175	26	C	UR	8.88092	9.27396	10.2031	11.1761	10.3729	10.2511	13.0885	13.3228	13.4307
sp|P24666|PPAC_HUMAN	ACP1	Low molecular weight phosphotyrosine protein phosphatase OS=Homo sapiens OX=9606 GN=ACP1 PE=1 SV=3	1176	15	C	UR	10.8261	11.2986	10.5372	9.41575	9.99177	10.5971	12.5793	12.6449	12.1093
sp|P24666-2|PPAC_HUMAN	ACP1	Isoform 2 of Low molecular weight phosphotyrosine protein phosphatase OS=Homo sapiens OX=9606 GN=ACP1	1176	7	C	UR	13.5012	14.3127	13.2334	8.89217	9.99257	11.3923	9.81079	10.1174	8.74753
sp|P00367|DHE3_HUMAN	GLUD1	Glutamate dehydrogenase 1, mitochondrial OS=Homo sapiens OX=9606 GN=GLUD1 PE=1 SV=2	1177	43	C	UR	18.2018	14.761	19.0462	10.2481	10.0036	9.99703	5.189	6.81684	5.73635
sp|P0CG48|UBC_HUMAN	UBC	Polyubiquitin-C OS=Homo sapiens OX=9606 GN=UBC PE=1 SV=3	1178	19	C	UR	14.2239	13.0299	14.3552	9.82283	11.4181	12.5764	7.85743	9.98166	6.73456
sp|P62979|RS27A_HUMAN	RPS27A	Ubiquitin-40S ribosomal protein S27a OS=Homo sapiens OX=9606 GN=RPS27A PE=1 SV=2	1178	3	C	UR	11.2242	12.3304	11.4351	17.3441	11.9876	4.43335	10.0139	12.124	9.10724
tr|E9PRY8|E9PRY8_HUMAN	EEF1D	Elongation factor 1-delta OS=Homo sapiens OX=9606 GN=EEF1D PE=1 SV=1	1179	33	C	UR	10.2184	10.728	8.61517	11.7646	12.5783	12.3236	11.8873	11.049	10.8356
sp|P24534|EF1B_HUMAN	EEF1B2	Elongation factor 1-beta OS=Homo sapiens OX=9606 GN=EEF1B2 PE=1 SV=3	1179	18	C	UR	9.09831	8.70011	7.9051	9.44234	12.2187	11.5078	14.3701	13.9313	12.8263
sp|Q9UBE0|SAE1_HUMAN	SAE1	SUMO-activating enzyme subunit 1 OS=Homo sapiens OX=9606 GN=SAE1 PE=1 SV=1	1180	25	C	UR	9.43067	10.304	12.2998	9.76365	9.44852	8.82674	13.4128	12.9724	13.5414
sp|Q9UKA4|AKA11_HUMAN	AKAP11	A-kinase anchor protein 11 OS=Homo sapiens OX=9606 GN=AKAP11 PE=1 SV=1	1181	3	C	UR	10.2647	12.3682	11.0535	16.3875	16.9778	17.7606	4.83186	5.35847	4.99723
tr|A2ABF9|A2ABF9_HUMAN	EHMT2	Histone-lysine N-methyltransferase EHMT2 OS=Homo sapiens OX=9606 GN=EHMT2 PE=1 SV=1	1182	8	C	UR	9.86009	11.6396	10.6503	13.4824	10.8234	10.0501	11.0698	10.4782	11.9461
sp|Q86SF2|GALT7_HUMAN	GALNT7	N-acetylgalactosaminyltransferase 7 OS=Homo sapiens OX=9606 GN=GALNT7 PE=1 SV=1	1183	9	C	UR	4.89796	6.35418	6.9744	9.49948	8.9858	7.83406	19.2835	16.4737	19.6969
sp|P36957|ODO2_HUMAN	DLST	Dihydrolipoyllysine-residue succinyltransferase component of 2-oxoglutarate dehydrogenase complex, mitochondrial OS=Homo sapiens OX=9606 GN=DLST PE=1 SV=4	1184	22	C	UR	17.4694	17.0721	15.7291	10.1294	11.5149	11.6605	5.31021	5.57229	5.54209
sp|P13489|RINI_HUMAN	RNH1	Ribonuclease inhibitor OS=Homo sapiens OX=9606 GN=RNH1 PE=1 SV=2	1185	25	C	UR	18.2016	15.3047	12.975	10.5401	10.0063	9.21929	7.59582	8.55171	7.60558
sp|Q8IZH2|XRN1_HUMAN	XRN1	5'-3' exoribonuclease 1 OS=Homo sapiens OX=9606 GN=XRN1 PE=1 SV=1	1186	14	C	UR	8.38217	10.4053	9.03373	11.6686	9.9924	9.32472	13.8446	13.2121	14.1364
sp|P15907|SIAT1_HUMAN	ST6GAL1	Beta-galactoside alpha-2,6-sialyltransferase 1 OS=Homo sapiens OX=9606 GN=ST6GAL1 PE=1 SV=1	1187	7	C	UR	5.3621	6.64485	7.48688	4.72879	4.76623	4.34124	21.9753	22.9893	21.7053
sp|Q8IY95|TM192_HUMAN	TMEM192	Transmembrane protein 192 OS=Homo sapiens OX=9606 GN=TMEM192 PE=1 SV=1	1188	3	C	UR	12.5066	11.1833	12.7201	11.0009	12.3552	10.2264	11.0925	7.99668	10.9184
tr|A0A024R4E5|A0A024R4E5_HUMAN	HDLBP	High density lipoprotein binding protein (Vigilin), isoform CRA_a OS=Homo sapiens OX=9606 GN=HDLBP PE=1 SV=1	1189	38	C	UR	4.77516	4.69904	4.38251	8.74999	10.3787	11.2166	18.0886	18.7811	18.9283
tr|A0A3B3ISF9|A0A3B3ISF9_HUMAN	ECE1	Endothelin-converting enzyme 1 OS=Homo sapiens OX=9606 GN=ECE1 PE=4 SV=1	1190	12	C	UR	4.52184	4.69717	5.40773	13.7152	13.207	13.4671	14.6855	14.9224	15.3761
sp|Q5TFE4|NT5D1_HUMAN	NT5DC1	5'-nucleotidase domain-containing protein 1 OS=Homo sapiens OX=9606 GN=NT5DC1 PE=1 SV=1	1191	10	C	UR	9.13129	9.72865	11.1671	11.0625	10.2134	9.49767	13.1717	12.5566	13.4711
sp|O43242|PSMD3_HUMAN	PSMD3	26S proteasome non-ATPase regulatory subunit 3 OS=Homo sapiens OX=9606 GN=PSMD3 PE=1 SV=2	1192	35	C	UR	7.2457	7.48985	9.6383	11.8855	10.4287	10.9707	13.4819	14.7636	14.0958
sp|P40818|UBP8_HUMAN	USP8	Ubiquitin carboxyl-terminal hydrolase 8 OS=Homo sapiens OX=9606 GN=USP8 PE=1 SV=1	1193	8	C	UR	14.4027	11.8548	9.7516	8.65077	10.2348	11.8274	11.605	10.3907	11.2823
sp|P78324-2|SHPS1_HUMAN	SIRPA	Isoform 2 of Tyrosine-protein phosphatase non-receptor type substrate 1 OS=Homo sapiens OX=9606 GN=SIRPA	1194	3	C	UR	5.1797	5.58783	5.62694	19.8422	23.0448	23.4364	5.62282	5.72907	5.93035
sp|Q92576|PHF3_HUMAN	PHF3	PHD finger protein 3 OS=Homo sapiens OX=9606 GN=PHF3 PE=1 SV=3	1195	16	C	UR	17.3264	14.3232	10.6618	9.124	11.0884	10.7628	8.4451	8.73226	9.53607
sp|Q9BTC0|DIDO1_HUMAN	DIDO1	Death-inducer obliterator 1 OS=Homo sapiens OX=9606 GN=DIDO1 PE=1 SV=5	1195	17	C	UR	17.5807	13.0154	9.27541	8.94661	10.2442	10.5581	9.768	9.75749	10.854
sp|Q96IY1|NSL1_HUMAN	NSL1	Kinetochore-associated protein NSL1 homolog OS=Homo sapiens OX=9606 GN=NSL1 PE=1 SV=3	1196	5	C	UR	16.4993	17.0647	17.7099	12.0486	12.4649	12.303	3.95255	3.57349	4.38348
sp|P49321|NASP_HUMAN	NASP	Nuclear autoantigenic sperm protein OS=Homo sapiens OX=9606 GN=NASP PE=1 SV=2	1197	28	C	UR	7.41744	8.27137	7.2115	9.9666	10.4027	10.7983	15.8847	15.8567	14.1906
sp|Q13233|M3K1_HUMAN	MAP3K1	Mitogen-activated protein kinase kinase kinase 1 OS=Homo sapiens OX=9606 GN=MAP3K1 PE=1 SV=4	1198	4	C	UR	12.4043	11.5526	11.7323	14.5603	15.8524	16.9313	5.69431	4.99761	6.27495
sp|Q08117-2|AES_HUMAN	AES	Isoform 2 of Amino-terminal enhancer of split OS=Homo sapiens OX=9606 GN=AES	1199	1	C	UR	21.5172	20.0899	20.9354	10.525	10.4766	8.13631	1.99066	2.6732	3.6557
sp|Q14019|COTL1_HUMAN	COTL1	Coactosin-like protein OS=Homo sapiens OX=9606 GN=COTL1 PE=1 SV=3	1200	25	C	UR	18.9931	19.9994	17.289	9.31949	10.8763	10.519	4.51387	4.50634	3.98354
sp|O15144|ARPC2_HUMAN	ARPC2	Actin-related protein 2/3 complex subunit 2 OS=Homo sapiens OX=9606 GN=ARPC2 PE=1 SV=1	1201	43	C	UR	11.825	13.9092	15.8531	14.42	12.1453	11.8747	6.86023	6.40284	6.70964
sp|P27635|RL10_HUMAN	RPL10	60S ribosomal protein L10 OS=Homo sapiens OX=9606 GN=RPL10 PE=1 SV=4	1202	23	C	UR	3.21632	3.94282	4.65264	13.1109	11.3012	12.6345	19.0267	15.6628	16.4521
tr|A0A087WV22|A0A087WV22_HUMAN	RPL10	60S ribosomal protein L10 OS=Homo sapiens OX=9606 GN=RPL10 PE=1 SV=1	1202	1	C	UR	7.97365	12.5049	5.11647	9.37479	14.2598	21.5921	15.3761	11.123	2.67919
sp|Q9NRA8-3|4ET_HUMAN	EIF4ENIF1	Isoform 3 of Eukaryotic translation initiation factor 4E transporter OS=Homo sapiens OX=9606 GN=EIF4ENIF1	1203	6	C	UR	15.8618	12.6209	9.5247	8.67088	10.41	12.5665	9.64797	10.6457	10.0517
sp|Q96T60|PNKP_HUMAN	PNKP	Bifunctional polynucleotide phosphatase/kinase OS=Homo sapiens OX=9606 GN=PNKP PE=1 SV=1	1204	12	C	UR	12.0034	13.3427	12.9998	10.2916	10.8392	10.8592	9.77325	9.64417	10.2468
sp|Q9BRX2|PELO_HUMAN	PELO	Protein pelota homolog OS=Homo sapiens OX=9606 GN=PELO PE=1 SV=2	1205	4	C	UR	5.31832	5.57645	7.10965	11.0881	9.45318	9.55272	17.546	17.2672	17.0884
sp|P07108-5|ACBP_HUMAN	DBI	Isoform 5 of Acyl-CoA-binding protein OS=Homo sapiens OX=9606 GN=DBI	1206	3	C	UR	8.35558	8.68985	7.97027	6.19615	6.72005	5.65174	22.1564	21.4656	12.7943
sp|P15153|RAC2_HUMAN	RAC2	Ras-related C3 botulinum toxin substrate 2 OS=Homo sapiens OX=9606 GN=RAC2 PE=1 SV=1	1207	10	C	UR	18.1679	15.6342	18.7413	9.54402	9.15654	9.91592	5.58421	7.47011	5.78586
sp|P63000-2|RAC1_HUMAN	RAC1	Isoform B of Ras-related C3 botulinum toxin substrate 1 OS=Homo sapiens OX=9606 GN=RAC1	1207	17	C	UR	15.9984	15.7296	11.5968	10.8922	10.6978	10.4294	7.84602	8.90219	7.90753
sp|P84095|RHOG_HUMAN	RHOG	Rho-related GTP-binding protein RhoG OS=Homo sapiens OX=9606 GN=RHOG PE=1 SV=1	1207	11	C	UR	11.8706	11.1449	13.1019	13.7905	13.3348	12.0829	8.08758	8.40223	8.18462
sp|P60953|CDC42_HUMAN	CDC42	Cell division control protein 42 homolog OS=Homo sapiens OX=9606 GN=CDC42 PE=1 SV=2	1207	12	C	UR	13.241	13.343	11.4659	10.3436	11.9057	13.2285	8.65456	9.77581	8.04195
sp|Q969E8|TSR2_HUMAN	TSR2	Pre-rRNA-processing protein TSR2 homolog OS=Homo sapiens OX=9606 GN=TSR2 PE=1 SV=1	1208	5	C	UR	14.0676	14.2586	11.8833	13.2979	14.4035	13.8618	6.22391	6.05324	5.95023
sp|P42566|EPS15_HUMAN	EPS15	Epidermal growth factor receptor substrate 15 OS=Homo sapiens OX=9606 GN=EPS15 PE=1 SV=2	1209	31	C	UR	13.593	12.8089	11.3112	9.33134	10.4457	11.0411	10.3048	11.1391	10.0249
sp|Q9NRX4|PHP14_HUMAN	PHPT1	14 kDa phosphohistidine phosphatase OS=Homo sapiens OX=9606 GN=PHPT1 PE=1 SV=1	1210	11	C	UR	12.3944	13.6601	9.82196	8.5364	9.4207	10.8698	11.7562	12.86	10.6805
sp|P10412|H14_HUMAN	HIST1H1E	Histone H1.4 OS=Homo sapiens OX=9606 GN=HIST1H1E PE=1 SV=2	1211	7	C	UR	23.3412	7.0837	8.39219	21.4723	11.9961	3.26172	6.23334	7.56499	10.6543
sp|P16401|H15_HUMAN	HIST1H1B	Histone H1.5 OS=Homo sapiens OX=9606 GN=HIST1H1B PE=1 SV=3	1211	5	C	UR	15.7552	6.60888	4.67108	21.8638	13.1188	2.22421	7.41314	9.03438	19.3104
sp|P39019|RS19_HUMAN	RPS19	40S ribosomal protein S19 OS=Homo sapiens OX=9606 GN=RPS19 PE=1 SV=2	1212	15	C	UR	1.51445	1.9786	2.62038	6.92837	4.9152	3.03514	25.9311	30.1763	22.9004
sp|Q96GK7|FAH2A_HUMAN	FAHD2A	Fumarylacetoacetate hydrolase domain-containing protein 2A OS=Homo sapiens OX=9606 GN=FAHD2A PE=1 SV=1	1213	3	C	UR	10.3171	11.2884	9.32665	8.08853	9.19123	9.68005	14.1241	14.2381	13.7458
sp|Q96IV0|NGLY1_HUMAN	NGLY1	Peptide-N(4)-(N-acetyl-beta-glucosaminyl)asparagine amidase OS=Homo sapiens OX=9606 GN=NGLY1 PE=1 SV=1	1214	9	C	UR	11.2363	12.0119	13.0921	12.1335	11.9512	10.8206	10.3933	8.55647	9.80445
sp|P33991|MCM4_HUMAN	MCM4	DNA replication licensing factor MCM4 OS=Homo sapiens OX=9606 GN=MCM4 PE=1 SV=5	1215	34	C	UR	2.65993	2.70474	2.82684	4.94457	4.54727	4.48319	26.0323	28.75	23.0512
tr|A0A087WZV0|A0A087WZV0_HUMAN	PPIP5K2	Inositol hexakisphosphate and diphosphoinositol-pentakisphosphate kinase OS=Homo sapiens OX=9606 GN=PPIP5K2 PE=1 SV=1	1216	12	C	UR	8.357	8.48065	9.58095	9.02606	8.80817	8.26767	15.8812	14.7434	16.8549
tr|H0Y9S9|H0Y9S9_HUMAN	PPIP5K2	Inositol hexakisphosphate and diphosphoinositol-pentakisphosphate kinase (Fragment) OS=Homo sapiens OX=9606 GN=PPIP5K2 PE=1 SV=1	1216	1	C	UR	14.0294	10.395	8.33698	4.71105	6.87506	11.5809	19.6015	11.9185	12.5515
sp|Q6PFW1|VIP1_HUMAN	PPIP5K1	Inositol hexakisphosphate and diphosphoinositol-pentakisphosphate kinase 1 OS=Homo sapiens OX=9606 GN=PPIP5K1 PE=1 SV=1	1216	5	C	UR	10.7749	9.90463	11.7566	9.49935	9.97878	10.252	12.4501	13.3265	12.0571
tr|H3BLT9|H3BLT9_HUMAN	NLRC3	NLR family CARD domain-containing protein 3 OS=Homo sapiens OX=9606 GN=NLRC3 PE=1 SV=2	1218	2	C	UR	14.3306	16.0277	18.7352	12.0148	12.9047	12.4093	5.21851	4.13633	4.22304
sp|Q8N9E0|F133A_HUMAN	FAM133A	Protein FAM133A OS=Homo sapiens OX=9606 GN=FAM133A PE=1 SV=1	1219	3	C	UR	15.3269	14.4896	9.18762	8.73463	12.2555	12.7062	8.92161	9.61007	8.76788
sp|P55160|NCKPL_HUMAN	NCKAP1L	Nck-associated protein 1-like OS=Homo sapiens OX=9606 GN=NCKAP1L PE=1 SV=3	1220	25	C	UR	12.1056	13.3093	15.5775	14.2775	13.0777	12.0382	7.15755	5.82343	6.63321
sp|Q7L4I2|RSRC2_HUMAN	RSRC2	Arginine/serine-rich coiled-coil protein 2 OS=Homo sapiens OX=9606 GN=RSRC2 PE=1 SV=1	1221	2	C	UR	12.6399	13.5878	10.0283	10.7798	11.9554	11.8938	10.1416	9.86471	9.10875
sp|Q15643|TRIPB_HUMAN	TRIP11	Thyroid receptor-interacting protein 11 OS=Homo sapiens OX=9606 GN=TRIP11 PE=1 SV=3	1222	19	C	UR	12.3789	11.2039	9.64417	11.5399	13.188	15.1523	8.75161	9.06405	9.07711
sp|Q8WXA9-2|SREK1_HUMAN	SREK1	Isoform 2 of Splicing regulatory glutamine/lysine-rich protein 1 OS=Homo sapiens OX=9606 GN=SREK1	1223	6	C	UR	10.555	9.98354	11.1713	9.57543	10.1014	9.39733	12.3753	13.6141	13.2267
sp|Q9H299|SH3L3_HUMAN	SH3BGRL3	SH3 domain-binding glutamic acid-rich-like protein 3 OS=Homo sapiens OX=9606 GN=SH3BGRL3 PE=1 SV=1	1224	21	C	UR	19.5944	21.544	16.8617	10.3354	11.6917	13.5748	2.11494	1.95492	2.32819
sp|Q86YB7|ECHD2_HUMAN	ECHDC2	Enoyl-CoA hydratase domain-containing protein 2, mitochondrial OS=Homo sapiens OX=9606 GN=ECHDC2 PE=1 SV=2	1225	2	C	UR	20.6246	20.686	16.6308	10.3845	12.2274	12.7355	2.38927	1.88625	2.43564
sp|Q92541|RTF1_HUMAN	RTF1	RNA polymerase-associated protein RTF1 homolog OS=Homo sapiens OX=9606 GN=RTF1 PE=1 SV=4	1226	18	C	UR	20.2096	15.7355	11.3029	9.50047	12.0168	14.1981	5.90589	5.67291	5.4578
sp|Q96T76-8|MMS19_HUMAN	MMS19	Isoform 5 of MMS19 nucleotide excision repair protein homolog OS=Homo sapiens OX=9606 GN=MMS19	1227	12	C	UR	5.71318	6.57586	8.47508	11.5863	8.54601	7.423	17.5747	16.96	17.1459
sp|P17098|ZNF8_HUMAN	ZNF8	Zinc finger protein 8 OS=Homo sapiens OX=9606 GN=ZNF8 PE=1 SV=2	1228	1	C	UR	15.6798	13.6385	8.30564	10.3495	11.8681	11.9031	9.28846	8.61338	10.3535
sp|A0FGR8-6|ESYT2_HUMAN	ESYT2	Isoform 6 of Extended synaptotagmin-2 OS=Homo sapiens OX=9606 GN=ESYT2	1229	18	C	UR	10.717	12.0837	12.281	12.1841	12.3319	12.0188	9.557	9.27201	9.5545
sp|P55084|ECHB_HUMAN	HADHB	Trifunctional enzyme subunit beta, mitochondrial OS=Homo sapiens OX=9606 GN=HADHB PE=1 SV=3	1230	38	C	UR	14.25	13.3826	13.8878	9.37284	10.4673	10.1745	9.18956	9.51359	9.76181
sp|Q9NZ43|USE1_HUMAN	USE1	Vesicle transport protein USE1 OS=Homo sapiens OX=9606 GN=USE1 PE=1 SV=2	1231	6	C	UR	8.61369	9.01827	7.99897	10.8604	11.3172	12.4508	13.2519	12.595	13.8937
sp|P05386|RLA1_HUMAN	RPLP1	60S acidic ribosomal protein P1 OS=Homo sapiens OX=9606 GN=RPLP1 PE=1 SV=1	1232	3	C	UR	11.9821	11.9076	11.0551	11.9909	11.9128	9.50614	10.0748	12.0138	9.55671
sp|P05387|RLA2_HUMAN	RPLP2	60S acidic ribosomal protein P2 OS=Homo sapiens OX=9606 GN=RPLP2 PE=1 SV=1	1232	42	C	UR	14.2848	14.4372	11.1852	10.1826	11.012	11.4997	9.02101	10.0553	8.32214
sp|Q8NBS9|TXND5_HUMAN	TXNDC5	Thioredoxin domain-containing protein 5 OS=Homo sapiens OX=9606 GN=TXNDC5 PE=1 SV=2	1233	27	C	UR	15.7288	13.98	14.1146	9.94219	10.7303	10.0415	7.99226	9.45413	8.01613
sp|Q6DD88|ATLA3_HUMAN	ATL3	Atlastin-3 OS=Homo sapiens OX=9606 GN=ATL3 PE=1 SV=1	1234	21	C	UR	6.91133	9.13999	8.73318	13.2899	12.5825	11.5208	13.5081	11.1571	13.1571
sp|Q8NHH9|ATLA2_HUMAN	ATL2	Atlastin-2 OS=Homo sapiens OX=9606 GN=ATL2 PE=1 SV=2	1234	6	C	UR	2.87238	3.73029	4.53845	8.6335	7.15932	7.00066	21.3262	21.1763	23.5628
sp|Q8IU81|I2BP1_HUMAN	IRF2BP1	Interferon regulatory factor 2-binding protein 1 OS=Homo sapiens OX=9606 GN=IRF2BP1 PE=1 SV=1	1235	6	C	UR	11.6187	11.7181	10.7275	10.8744	12.2808	12.1796	10.3215	9.91621	10.3632
sp|Q9BZQ8|NIBAN_HUMAN	FAM129A	Protein Niban OS=Homo sapiens OX=9606 GN=FAM129A PE=1 SV=1	1236	16	C	UR	4.22773	4.09297	4.22381	5.99457	5.81897	5.60033	23.3069	23.513	23.2217
sp|Q12789|TF3C1_HUMAN	GTF3C1	General transcription factor 3C polypeptide 1 OS=Homo sapiens OX=9606 GN=GTF3C1 PE=1 SV=4	1237	11	C	UR	6.96452	7.42229	9.30146	9.84176	8.99202	9.17421	13.9429	18.8073	15.5535
sp|Q9NPD3|EXOS4_HUMAN	EXOSC4	Exosome complex component RRP41 OS=Homo sapiens OX=9606 GN=EXOSC4 PE=1 SV=3	1238	3	C	UR	8.30673	9.70561	11.2161	11.8906	10.0579	10.6351	12.8681	11.7971	13.5227
sp|O43592|XPOT_HUMAN	XPOT	Exportin-T OS=Homo sapiens OX=9606 GN=XPOT PE=1 SV=2	1239	11	C	UR	7.43349	8.00238	9.11262	14.4875	12.7834	10.9049	13.1681	12.0856	12.0219
sp|Q9NR50|EI2BG_HUMAN	EIF2B3	Translation initiation factor eIF-2B subunit gamma OS=Homo sapiens OX=9606 GN=EIF2B3 PE=1 SV=1	1240	11	C	UR	7.83546	8.55158	9.09242	11.0645	10.5157	9.01936	15.5479	14.0595	14.3136
tr|A0A3B3ISV4|A0A3B3ISV4_HUMAN	VKORC1L1	Vitamin K epoxide reductase complex subunit 1-like protein 1 OS=Homo sapiens OX=9606 GN=VKORC1L1 PE=4 SV=1	1241	2	C	UR	7.48942	9.07832	12.0134	9.8904	8.90401	6.10001	14.7411	15.3896	16.3938
tr|E9PLN8|E9PLN8_HUMAN		Uncharacterized protein (Fragment) OS=Homo sapiens OX=9606 PE=4 SV=1	1242	1	C	UR	5.66907	8.49524	10.0733	12.3627	9.46263	7.11809	13.985	15.1818	17.6522
sp|Q8IY18|SMC5_HUMAN	SMC5	Structural maintenance of chromosomes protein 5 OS=Homo sapiens OX=9606 GN=SMC5 PE=1 SV=2	1243	17	C	UR	12.0321	12.3449	10.8668	10.541	11.5857	11.1611	10.8263	9.56891	11.0732
sp|Q5TDH0-3|DDI2_HUMAN	DDI2	Isoform 3 of Protein DDI1 homolog 2 OS=Homo sapiens OX=9606 GN=DDI2	1244	13	C	UR	14.7763	14.0539	11.7564	8.53663	10.6515	11.3114	9.82899	10.0927	8.99215
sp|P36776|LONM_HUMAN	LONP1	Lon protease homolog, mitochondrial OS=Homo sapiens OX=9606 GN=LONP1 PE=1 SV=2	1245	43	C	UR	7.07447	7.75458	9.61234	9.3089	7.90068	7.24884	16.371	16.7855	17.9437
sp|Q5T8P6-2|RBM26_HUMAN	RBM26	Isoform 2 of RNA-binding protein 26 OS=Homo sapiens OX=9606 GN=RBM26	1246	15	C	UR	13.4043	11.7334	9.37745	9.11359	10.9651	12.1577	10.8625	11.3995	10.9866
sp|Q9P2N5|RBM27_HUMAN	RBM27	RNA-binding protein 27 OS=Homo sapiens OX=9606 GN=RBM27 PE=1 SV=2	1246	13	C	UR	13.9966	12.5343	8.74352	10.2007	11.4987	12.1355	10.0692	10.4855	10.336
sp|Q9Y678|COPG1_HUMAN	COPG1	Coatomer subunit gamma-1 OS=Homo sapiens OX=9606 GN=COPG1 PE=1 SV=1	1247	29	C	UR	8.08663	8.70444	10.0151	11.3065	10.8507	10.2665	14.2082	13.0612	13.5008
sp|Q9UBF2|COPG2_HUMAN	COPG2	Coatomer subunit gamma-2 OS=Homo sapiens OX=9606 GN=COPG2 PE=1 SV=1	1247	9	C	UR	9.62854	9.54196	11.0718	11.6957	11.3995	8.9143	13.4719	12.177	12.0992
sp|P19971-2|TYPH_HUMAN	TYMP	Isoform 2 of Thymidine phosphorylase OS=Homo sapiens OX=9606 GN=TYMP	1248	23	C	UR	6.89305	7.12746	7.67786	13.9336	13.3452	12.2338	13.0685	11.9857	13.7348
sp|Q86WB0|NIPA_HUMAN	ZC3HC1	Nuclear-interacting partner of ALK OS=Homo sapiens OX=9606 GN=ZC3HC1 PE=1 SV=1	1249	3	C	UR	12.7301	11.7662	11.9485	9.75128	10.173	10.2922	11.1696	10.7022	11.4669
sp|O60831|PRAF2_HUMAN	PRAF2	PRA1 family protein 2 OS=Homo sapiens OX=9606 GN=PRAF2 PE=1 SV=1	1250	1	C	UR	14.1995	17.6398	14.5248	15.9533	15.0784	14.7664	3.41449	1.64379	2.77963
sp|Q9Y3B8|ORN_HUMAN	REXO2	Oligoribonuclease, mitochondrial OS=Homo sapiens OX=9606 GN=REXO2 PE=1 SV=3	1251	7	C	UR	7.3888	8.24098	8.04561	9.36055	8.89777	8.97562	17.8511	15.2589	15.9807
sp|Q8NF91|SYNE1_HUMAN	SYNE1	Nesprin-1 OS=Homo sapiens OX=9606 GN=SYNE1 PE=1 SV=4	1252	12	C	UR	14.0981	14.8575	14.491	11.5113	12.6405	12.96	6.40326	6.23348	6.80487
sp|Q5T6V5|QSPP_HUMAN	C9orf64	Queuosine salvage protein OS=Homo sapiens OX=9606 GN=C9orf64 PE=1 SV=1	1253	10	C	UR	10.5262	12.4284	11.8708	11.1592	10.3491	9.18924	12.6156	9.66015	12.2013
sp|Q27J81|INF2_HUMAN	INF2	Inverted formin-2 OS=Homo sapiens OX=9606 GN=INF2 PE=1 SV=2	1254	5	C	UR	12.6138	15.0624	14.8212	16.606	14.5302	14.8523	4.37916	3.17852	3.95643
sp|Q16643-3|DREB_HUMAN	DBN1	Isoform 3 of Drebrin OS=Homo sapiens OX=9606 GN=DBN1	1255	6	C	UR	1.24038	1.17447	1.19683	1.54719	1.32946	1.49198	32.2159	32.2828	27.521
sp|P38606|VATA_HUMAN	ATP6V1A	V-type proton ATPase catalytic subunit A OS=Homo sapiens OX=9606 GN=ATP6V1A PE=1 SV=2	1256	41	C	UR	7.66732	8.13578	9.55204	10.4504	9.1551	8.54601	16.409	14.2616	15.8228
sp|P23526|SAHH_HUMAN	AHCY	Adenosylhomocysteinase OS=Homo sapiens OX=9606 GN=AHCY PE=1 SV=4	1257	53	C	UR	7.08306	7.79324	8.30266	8.07918	7.51612	7.52891	17.8438	17.6809	18.1721
sp|Q96HN2|SAHH3_HUMAN	AHCYL2	Adenosylhomocysteinase 3 OS=Homo sapiens OX=9606 GN=AHCYL2 PE=1 SV=1	1257	14	C	UR	9.7552	10.2649	13.5502	10.0841	8.84087	7.41222	13.3795	12.9645	13.7485
sp|O43865|SAHH2_HUMAN	AHCYL1	S-adenosylhomocysteine hydrolase-like protein 1 OS=Homo sapiens OX=9606 GN=AHCYL1 PE=1 SV=2	1257	10	C	UR	10.7142	13.1062	13.4053	9.51261	9.57073	8.59277	11.6591	11.9474	11.4917
sp|Q13247|SRSF6_HUMAN	SRSF6	Serine/arginine-rich splicing factor 6 OS=Homo sapiens OX=9606 GN=SRSF6 PE=1 SV=2	1258	11	C	UR	14.5233	13.5296	12.2948	9.60168	9.37378	9.22562	10.0217	11.6022	9.82739
sp|Q08170|SRSF4_HUMAN	SRSF4	Serine/arginine-rich splicing factor 4 OS=Homo sapiens OX=9606 GN=SRSF4 PE=1 SV=2	1258	17	C	UR	16.925	15.4192	12.96	9.60972	11.0207	9.70448	8.41844	7.4148	8.52759
sp|Q13243|SRSF5_HUMAN	SRSF5	Serine/arginine-rich splicing factor 5 OS=Homo sapiens OX=9606 GN=SRSF5 PE=1 SV=1	1258	14	C	UR	14.2675	13.8746	6.69142	9.99894	12.4546	14.0305	10.3667	8.91611	9.39954
sp|Q15084-2|PDIA6_HUMAN	PDIA6	Isoform 2 of Protein disulfide-isomerase A6 OS=Homo sapiens OX=9606 GN=PDIA6	1259	33	C	UR	7.304	6.95476	6.16642	7.15939	7.29082	7.54552	19.9664	20.3522	17.2605
sp|O15355|PPM1G_HUMAN	PPM1G	Protein phosphatase 1G OS=Homo sapiens OX=9606 GN=PPM1G PE=1 SV=1	1260	20	C	UR	8.59391	8.95071	8.00151	10.9205	10.9663	11.7134	14.388	13.7844	12.6812
sp|P50579|MAP2_HUMAN	METAP2	Methionine aminopeptidase 2 OS=Homo sapiens OX=9606 GN=METAP2 PE=1 SV=1	1261	15	C	UR	12.9452	11.6174	12.3722	12.7375	13.6241	12.354	8.46004	8.51388	7.37558
sp|O94915|FRYL_HUMAN	FRYL	Protein furry homolog-like OS=Homo sapiens OX=9606 GN=FRYL PE=1 SV=2	1262	17	C	UR	8.97747	9.25182	10.3585	10.9748	10.6772	10.3026	14.2966	12.2024	12.9586
sp|Q32MZ4-2|LRRF1_HUMAN	LRRFIP1	Isoform 2 of Leucine-rich repeat flightless-interacting protein 1 OS=Homo sapiens OX=9606 GN=LRRFIP1	1263	29	C	UR	20.4866	17.4231	14.4053	10.5878	11.5037	11.8427	4.19062	5.16017	4.40011
sp|Q9Y608|LRRF2_HUMAN	LRRFIP2	Leucine-rich repeat flightless-interacting protein 2 OS=Homo sapiens OX=9606 GN=LRRFIP2 PE=1 SV=1	1263	5	C	UR	15.6738	15.2746	10.1834	9.4847	9.66739	12.1605	9.0009	8.93815	9.61645
sp|Q8NCG7|DGLB_HUMAN	DAGLB	Sn1-specific diacylglycerol lipase beta OS=Homo sapiens OX=9606 GN=DAGLB PE=1 SV=2	1264	3	C	UR	8.68309	11.3739	10.4494	11.4712	11.3006	9.77939	12.1622	11.7767	13.0036
tr|G0XQ39|G0XQ39_HUMAN	STIM1	STIM1L OS=Homo sapiens OX=9606 GN=STIM1 PE=1 SV=1	1265	11	C	UR	23.4776	19.4517	13.0455	9.59875	12.0933	14.2061	2.94244	2.36509	2.81955
sp|Q6NUQ4|TM214_HUMAN	TMEM214	Transmembrane protein 214 OS=Homo sapiens OX=9606 GN=TMEM214 PE=1 SV=2	1266	8	C	UR	9.33438	8.15085	6.58717	8.50292	9.16424	10.5966	16.6081	16.1512	14.9046
tr|H7BY58|H7BY58_HUMAN	PCMT1	Protein-L-isoaspartate O-methyltransferase OS=Homo sapiens OX=9606 GN=PCMT1 PE=1 SV=1	1267	28	C	UR	14.4929	14.7438	11.8714	8.18893	9.31044	10.015	10.5354	11.0124	9.82969
tr|C9JIF9|C9JIF9_HUMAN	APEH	Acylamino-acid-releasing enzyme OS=Homo sapiens OX=9606 GN=APEH PE=1 SV=1	1268	26	C	UR	10.5382	11.1131	12.151	10.6819	10.3905	9.68087	12.0259	11.3003	12.1182
sp|Q9BXM9|FSD1L_HUMAN	FSD1L	FSD1-like protein OS=Homo sapiens OX=9606 GN=FSD1L PE=1 SV=2	1269	3	C	UR	8.56337	9.85446	8.81569	14.8399	14.0878	13.6024	10.6868	9.48299	10.0666
sp|P49137|MAPK2_HUMAN	MAPKAPK2	MAP kinase-activated protein kinase 2 OS=Homo sapiens OX=9606 GN=MAPKAPK2 PE=1 SV=1	1270	8	C	UR	12.7546	13.5046	14.1342	12.1683	11.7685	12.6352	7.94619	7.20531	7.88311
sp|P51817|PRKX_HUMAN	PRKX	cAMP-dependent protein kinase catalytic subunit PRKX OS=Homo sapiens OX=9606 GN=PRKX PE=1 SV=1	1270	2	C	UR	14.5181	15.2747	12.8801	11.2616	12.9302	11.9781	7.38851	5.84354	7.92519
sp|Q00796|DHSO_HUMAN	SORD	Sorbitol dehydrogenase OS=Homo sapiens OX=9606 GN=SORD PE=1 SV=4	1271	13	C	UR	12.848	12.1233	15.1438	10.207	9.59987	10.2161	9.65353	10.5738	9.63458
sp|P14550|AK1A1_HUMAN	AKR1A1	Alcohol dehydrogenase [NADP(+)] OS=Homo sapiens OX=9606 GN=AKR1A1 PE=1 SV=3	1272	45	C	UR	9.98103	10.3273	11.9247	9.92222	9.57365	9.62896	12.6441	12.7159	13.2822
sp|P15121|ALDR_HUMAN	AKR1B1	Aldose reductase OS=Homo sapiens OX=9606 GN=AKR1B1 PE=1 SV=3	1272	21	C	UR	14.4653	14.7005	15.4186	11.582	11.998	12.1881	6.78643	6.15738	6.70366
sp|C9JRZ8-2|AK1BF_HUMAN	AKR1B15	Isoform 2 of Aldo-keto reductase family 1 member B15 OS=Homo sapiens OX=9606 GN=AKR1B15	1272	2	C	UR	9.77318	10.4254	10.3253	8.08678	8.75102	8.97273	13.5784	14.2294	15.8579
sp|P38159|RBMX_HUMAN	RBMX	RNA-binding motif protein, X chromosome OS=Homo sapiens OX=9606 GN=RBMX PE=1 SV=3	1273	17	C	UR	4.69145	5.34867	3.61214	19.83	15.5766	6.76127	10.5711	14.2613	19.3474
tr|A0A2R8Y7A4|A0A2R8Y7A4_HUMAN	CEP78	Centrosomal protein of 78 kDa OS=Homo sapiens OX=9606 GN=CEP78 PE=1 SV=1	1274	2	C	UR	8.93935	9.94298	8.36207	11.876	11.5784	12.8214	12.1307	13.1956	11.1536
sp|Q5VUA4|ZN318_HUMAN	ZNF318	Zinc finger protein 318 OS=Homo sapiens OX=9606 GN=ZNF318 PE=1 SV=2	1275	20	C	UR	13.2142	12.3856	10.8135	12.6319	13.6771	13.8739	7.36732	8.50985	7.52665
sp|P17655|CAN2_HUMAN	CAPN2	Calpain-2 catalytic subunit OS=Homo sapiens OX=9606 GN=CAPN2 PE=1 SV=6	1276	15	C	UR	21.2681	18.2257	17.2942	12.3334	12.0824	11.8216	2.42083	2.08503	2.46876
sp|Q9H8Y5|ANKZ1_HUMAN	ANKZF1	Ankyrin repeat and zinc finger domain-containing protein 1 OS=Homo sapiens OX=9606 GN=ANKZF1 PE=1 SV=1	1277	4	C	UR	7.41317	6.70588	6.22093	8.18031	8.89756	9.96673	17.1382	19.1193	16.3579
sp|Q15025|TNIP1_HUMAN	TNIP1	TNFAIP3-interacting protein 1 OS=Homo sapiens OX=9606 GN=TNIP1 PE=1 SV=2	1278	5	C	UR	13.7469	9.82448	7.87465	14.7195	20.4788	20.2819	3.83151	4.82504	4.41724
sp|O75427|LRCH4_HUMAN	LRCH4	Leucine-rich repeat and calponin homology domain-containing protein 4 OS=Homo sapiens OX=9606 GN=LRCH4 PE=1 SV=2	1279	13	C	UR	21.1374	17.7074	15.6356	9.47336	10.774	12.8811	4.03302	3.98143	4.37675
sp|Q6P1R4|DUS1L_HUMAN	DUS1L	tRNA-dihydrouridine(16/17) synthase [NAD(P)(+)]-like OS=Homo sapiens OX=9606 GN=DUS1L PE=1 SV=1	1280	4	C	UR	15.5295	13.0924	10.6829	11.7959	13.3902	12.7848	7.17206	7.81776	7.7344
sp|P42331-4|RHG25_HUMAN	ARHGAP25	Isoform 4 of Rho GTPase-activating protein 25 OS=Homo sapiens OX=9606 GN=ARHGAP25	1281	36	C	UR	18.4935	15.299	14.5203	10.4235	11.5353	13.8931	5.33588	5.15206	5.34741
sp|P42331|RHG25_HUMAN	ARHGAP25	Rho GTPase-activating protein 25 OS=Homo sapiens OX=9606 GN=ARHGAP25 PE=1 SV=2	1281	1	C	UR	18.5253	16.1392	13.9572	11.0608	10.3519	12.4236	6.84359	5.56248	5.1359
sp|P42166|LAP2A_HUMAN	TMPO	Lamina-associated polypeptide 2, isoform alpha OS=Homo sapiens OX=9606 GN=TMPO PE=1 SV=2	1282	29	C	UR	14.4832	10.3661	8.63811	6.62745	7.56317	8.61658	13.8187	14.8053	15.0813
sp|P42167|LAP2B_HUMAN	TMPO	Lamina-associated polypeptide 2, isoforms beta/gamma OS=Homo sapiens OX=9606 GN=TMPO PE=1 SV=2	1282	14	C	UR	15.9784	14.5119	12.235	10.6263	11.8463	12.52	6.98137	7.1285	8.17213
sp|P42167-2|LAP2B_HUMAN	TMPO	Isoform Gamma of Lamina-associated polypeptide 2, isoforms beta/gamma OS=Homo sapiens OX=9606 GN=TMPO	1282	1	C	UR	25.094	15.4387	14.7847	7.63862	9.85403	9.68255	5.21127	6.39053	5.90565
sp|Q9NU22|MDN1_HUMAN	MDN1	Midasin OS=Homo sapiens OX=9606 GN=MDN1 PE=1 SV=2	1283	38	C	UR	3.46159	4.97491	5.37029	11.8328	9.68375	8.24571	19.0162	17.1708	20.2439
tr|Q5T1Z8|Q5T1Z8_HUMAN	PUM1	Pumilio homolog 1 (Drosophila), isoform CRA_c OS=Homo sapiens OX=9606 GN=PUM1 PE=1 SV=1	1284	20	C	UR	10.5083	9.57395	8.23402	11.9753	13.3857	14.8089	10.6527	10.4568	10.4044
sp|Q8TB72|PUM2_HUMAN	PUM2	Pumilio homolog 2 OS=Homo sapiens OX=9606 GN=PUM2 PE=1 SV=2	1284	3	C	UR	9.6183	9.65332	8.41743	12.2469	12.9054	14.7696	12.237	9.82973	10.3223
sp|O75691|UTP20_HUMAN	UTP20	Small subunit processome component 20 homolog OS=Homo sapiens OX=9606 GN=UTP20 PE=1 SV=3	1285	15	C	UR	4.2376	4.92596	6.23375	15.4807	12.0188	10.3722	16.9192	14.9086	14.9031
sp|P43304|GPDM_HUMAN	GPD2	Glycerol-3-phosphate dehydrogenase, mitochondrial OS=Homo sapiens OX=9606 GN=GPD2 PE=1 SV=3	1286	15	C	UR	10.5898	12.6659	13.8815	13.6175	11.814	11.1074	8.90607	8.13649	9.28138
sp|Q7Z3C6|ATG9A_HUMAN	ATG9A	Autophagy-related protein 9A OS=Homo sapiens OX=9606 GN=ATG9A PE=1 SV=3	1287	2	C	UR	22.1843	13.5747	13.6382	7.41863	9.35123	13.3285	7.01174	7.12992	6.36275
sp|Q96PP9|GBP4_HUMAN	GBP4	Guanylate-binding protein 4 OS=Homo sapiens OX=9606 GN=GBP4 PE=2 SV=2	1288	5	C	UR	16.5118	17.1765	24.7115	12.5618	11.9183	11.2682	2.08631	1.9354	1.83014
sp|Q9UNE7|CHIP_HUMAN	STUB1	E3 ubiquitin-protein ligase CHIP OS=Homo sapiens OX=9606 GN=STUB1 PE=1 SV=2	1289	6	C	UR	11.2458	9.82785	9.08629	13.1597	13.1149	13.4219	9.87143	10.4705	9.80154
tr|C9JCC6|C9JCC6_HUMAN	DRAP1	Dr1-associated corepressor OS=Homo sapiens OX=9606 GN=DRAP1 PE=1 SV=1	1290	5	C	UR	11.3651	10.9596	11.3854	11.6453	10.4766	10.6085	11.3403	10.351	11.8681
sp|Q9Y617|SERC_HUMAN	PSAT1	Phosphoserine aminotransferase OS=Homo sapiens OX=9606 GN=PSAT1 PE=1 SV=2	1291	33	C	UR	1.26025	1.30718	1.41377	6.5573	5.71465	5.43904	26.2355	26.0399	26.0324
tr|A0A0C4DG89|A0A0C4DG89_HUMAN	DDX46	Probable ATP-dependent RNA helicase DDX46 OS=Homo sapiens OX=9606 GN=DDX46 PE=1 SV=1	1292	49	C	UR	10.9631	11.6401	10.9087	10.1838	10.419	10.2748	11.728	11.9471	11.9353
sp|Q9BSH4|TACO1_HUMAN	TACO1	Translational activator of cytochrome c oxidase 1 OS=Homo sapiens OX=9606 GN=TACO1 PE=1 SV=1	1293	3	C	UR	12.9328	12.7796	10.8181	14.6819	11.8314	10.803	9.38469	7.38018	9.38838
sp|Q9Y3L3|3BP1_HUMAN	SH3BP1	SH3 domain-binding protein 1 OS=Homo sapiens OX=9606 GN=SH3BP1 PE=1 SV=3	1294	28	C	UR	13.6544	13.341	15.9833	11.474	11.5154	10.9575	7.57936	7.40608	8.08896
sp|Q96GD0|PLPP_HUMAN	PDXP	Pyridoxal phosphate phosphatase OS=Homo sapiens OX=9606 GN=PDXP PE=1 SV=2	1294	11	C	UR	15.0791	15.7991	14.0658	11.7427	11.3154	10.4429	7.4461	6.90629	7.20266
sp|Q9H3S7|PTN23_HUMAN	PTPN23	Tyrosine-protein phosphatase non-receptor type 23 OS=Homo sapiens OX=9606 GN=PTPN23 PE=1 SV=1	1295	17	C	UR	14.4089	13.1728	11.4622	9.51657	11.9646	14.2169	8.25751	8.70307	8.29744
sp|P54098|DPOG1_HUMAN	POLG	DNA polymerase subunit gamma-1 OS=Homo sapiens OX=9606 GN=POLG PE=1 SV=1	1296	6	C	UR	9.73834	8.82783	9.1088	10.5114	11.1992	11.4476	13.3114	12.1757	13.6797
tr|A0A0X1KG71|A0A0X1KG71_HUMAN	NELFB	Negative elongation factor B OS=Homo sapiens OX=9606 GN=NELFB PE=1 SV=1	1297	11	C	UR	11.5966	11.6595	14.2352	12.4515	12.3951	12.0978	8.44601	8.41785	8.70049
sp|Q9P219|DAPLE_HUMAN	CCDC88C	Protein Daple OS=Homo sapiens OX=9606 GN=CCDC88C PE=1 SV=3	1298	1	C	UR	18.1701	13.4203	9.22582	8.30168	13.6003	12.6775	8.26129	9.82256	6.52052
sp|Q9BXY0|MAK16_HUMAN	MAK16	Protein MAK16 homolog OS=Homo sapiens OX=9606 GN=MAK16 PE=1 SV=2	1299	6	C	UR	7.08025	6.26278	10.1502	10.932	8.62324	8.41872	14.3446	18.5142	15.674
sp|Q9Y2Z0|SGT1_HUMAN	SUGT1	Protein SGT1 homolog OS=Homo sapiens OX=9606 GN=SUGT1 PE=1 SV=3	1300	26	C	UR	7.3139	7.26373	6.7341	10.7091	11.9261	13.3529	14.4459	14.9669	13.2874
sp|Q9Y2Z0-2|SGT1_HUMAN	SUGT1	Isoform 2 of Protein SGT1 homolog OS=Homo sapiens OX=9606 GN=SUGT1	1300	1	C	UR	5.55341	6.10992	5.52553	12.5497	12.9708	11.7357	17.7433	12.2407	15.5709
sp|Q96AQ6|PBIP1_HUMAN	PBXIP1	Pre-B-cell leukemia transcription factor-interacting protein 1 OS=Homo sapiens OX=9606 GN=PBXIP1 PE=1 SV=1	1301	2	C	UR	27.4217	24.6633	15.7168	3.91548	6.2322	6.8982	4.10716	5.70355	5.34158
sp|P46940|IQGA1_HUMAN	IQGAP1	Ras GTPase-activating-like protein IQGAP1 OS=Homo sapiens OX=9606 GN=IQGAP1 PE=1 SV=1	1302	156	C	UR	10.0048	10.165	11.691	9.85108	9.88852	9.98934	12.6265	12.827	12.9568
sp|Q13576|IQGA2_HUMAN	IQGAP2	Ras GTPase-activating-like protein IQGAP2 OS=Homo sapiens OX=9606 GN=IQGAP2 PE=1 SV=4	1302	5	C	UR	13.7428	14.4131	17.5559	17.9494	16.4319	16.6862	1.20419	0.831599	1.18489
sp|Q9Y265|RUVB1_HUMAN	RUVBL1	RuvB-like 1 OS=Homo sapiens OX=9606 GN=RUVBL1 PE=1 SV=1	1303	46	C	UR	8.8962	9.60589	9.85983	9.38124	9.53915	9.3524	14.1863	14.9277	14.2513
sp|Q9NZJ5|E2AK3_HUMAN	EIF2AK3	Eukaryotic translation initiation factor 2-alpha kinase 3 OS=Homo sapiens OX=9606 GN=EIF2AK3 PE=1 SV=3	1304	2	C	UR	7.60298	9.87795	9.34398	11.2966	11.2845	13.4369	11.4856	13.6187	12.0527
sp|Q8N122|RPTOR_HUMAN	RPTOR	Regulatory-associated protein of mTOR OS=Homo sapiens OX=9606 GN=RPTOR PE=1 SV=1	1305	7	C	UR	9.0972	10.4144	13.1756	13.827	12.1543	11.136	10.3664	9.44441	10.3847
sp|Q9NT62|ATG3_HUMAN	ATG3	Ubiquitin-like-conjugating enzyme ATG3 OS=Homo sapiens OX=9606 GN=ATG3 PE=1 SV=1	1306	7	C	UR	9.63955	10.9396	8.32843	9.38478	10.4709	11.132	14.0834	13.5982	12.4232
sp|Q13325|IFIT5_HUMAN	IFIT5	Interferon-induced protein with tetratricopeptide repeats 5 OS=Homo sapiens OX=9606 GN=IFIT5 PE=1 SV=1	1307	6	C	UR	10.4964	11.4558	16.0168	18.3794	14.0697	13.3471	5.99462	4.72556	5.51456
sp|Q14152|EIF3A_HUMAN	EIF3A	Eukaryotic translation initiation factor 3 subunit A OS=Homo sapiens OX=9606 GN=EIF3A PE=1 SV=1	1308	68	C	UR	10.0469	7.57158	8.48059	12.0707	11.7086	12.126	12.9853	12.6408	12.3695
sp|P42345|MTOR_HUMAN	MTOR	Serine/threonine-protein kinase mTOR OS=Homo sapiens OX=9606 GN=MTOR PE=1 SV=1	1309	15	C	UR	9.43401	10.5354	13.1644	13.5668	12.5538	12.0766	9.42021	9.44777	9.80097
sp|Q9NUQ8|ABCF3_HUMAN	ABCF3	ATP-binding cassette sub-family F member 3 OS=Homo sapiens OX=9606 GN=ABCF3 PE=1 SV=2	1310	8	C	UR	7.96732	8.77202	8.93726	13.4505	12.3491	11.0112	13.1717	11.4013	12.9395
sp|O43809|CPSF5_HUMAN	NUDT21	Cleavage and polyadenylation specificity factor subunit 5 OS=Homo sapiens OX=9606 GN=NUDT21 PE=1 SV=1	1311	14	C	UR	11.8587	11.7607	14.1249	10.2831	10.1961	9.71349	10.2009	11.0671	10.795
sp|P46108|CRK_HUMAN	CRK	Adapter molecule crk OS=Homo sapiens OX=9606 GN=CRK PE=1 SV=2	1312	2	C	UR	10.1865	9.90316	8.93352	10.2716	11.418	12.1511	12.3978	12.6805	12.0578
sp|Q13740|CD166_HUMAN	ALCAM	CD166 antigen OS=Homo sapiens OX=9606 GN=ALCAM PE=1 SV=2	1313	12	C	UR	4.28267	5.00647	4.33167	6.93362	7.29747	7.34983	21.058	21.8647	21.8755
sp|Q8N4C8|MINK1_HUMAN	MINK1	Misshapen-like kinase 1 OS=Homo sapiens OX=9606 GN=MINK1 PE=1 SV=2	1314	5	C	UR	12.8384	9.55434	7.60225	10.227	11.2901	12.4342	12.6345	11.2926	12.1267
sp|O95819-3|M4K4_HUMAN	MAP4K4	Isoform 3 of Mitogen-activated protein kinase kinase kinase kinase 4 OS=Homo sapiens OX=9606 GN=MAP4K4	1314	9	C	UR	9.74105	9.49051	9.79568	11.8474	12.5113	11.2033	12.3574	10.9205	12.1329
sp|O95819-6|M4K4_HUMAN	MAP4K4	Isoform 6 of Mitogen-activated protein kinase kinase kinase kinase 4 OS=Homo sapiens OX=9606 GN=MAP4K4	1314	1	C	UR	11.158	12.0616	9.02803	10.0916	12.0928	14.1828	8.93365	13.3808	9.07061
sp|O43264|ZW10_HUMAN	ZW10	Centromere/kinetochore protein zw10 homolog OS=Homo sapiens OX=9606 GN=ZW10 PE=1 SV=3	1315	19	C	UR	5.55213	6.17956	7.2114	8.64911	8.10498	8.08619	18.1031	19.136	18.9775
sp|Q9NUT2|ABCB8_HUMAN	ABCB8	ATP-binding cassette sub-family B member 8, mitochondrial OS=Homo sapiens OX=9606 GN=ABCB8 PE=1 SV=3	1316	2	C	UR	10.2452	12.8757	13.0229	14.0651	12.0296	11.9995	8.71733	8.18076	8.86395
sp|Q96DE5|APC16_HUMAN	ANAPC16	Anaphase-promoting complex subunit 16 OS=Homo sapiens OX=9606 GN=ANAPC16 PE=1 SV=1	1317	1	C	UR	9.82775	10.4294	8.93976	11.0923	11.3184	13.9487	10.4694	11.8561	12.1182
sp|P29084|T2EB_HUMAN	GTF2E2	Transcription initiation factor IIE subunit beta OS=Homo sapiens OX=9606 GN=GTF2E2 PE=1 SV=1	1318	7	C	UR	2.28905	2.91724	2.88137	9.03525	8.69376	6.58419	22.5307	23.3194	21.7491
sp|Q9BR61|ACBD6_HUMAN	ACBD6	Acyl-CoA-binding domain-containing protein 6 OS=Homo sapiens OX=9606 GN=ACBD6 PE=1 SV=1	1319	3	C	UR	8.70294	7.82765	6.82128	13.8572	16.2518	17.644	10.0536	9.5492	9.29227
sp|Q7L1V2|MON1B_HUMAN	MON1B	Vacuolar fusion protein MON1 homolog B OS=Homo sapiens OX=9606 GN=MON1B PE=1 SV=1	1320	2	C	UR	8.69262	8.53284	12.2988	11.5358	10.1059	9.35599	12.597	13.5583	13.3228
sp|O43172-2|PRP4_HUMAN	PRPF4	Isoform 2 of U4/U6 small nuclear ribonucleoprotein Prp4 OS=Homo sapiens OX=9606 GN=PRPF4	1321	23	C	UR	11.1914	10.5572	10.7156	10.8337	10.6787	10.4466	11.4588	12.0181	12.0998
sp|P41208|CETN2_HUMAN	CETN2	Centrin-2 OS=Homo sapiens OX=9606 GN=CETN2 PE=1 SV=1	1322	12	C	UR	14.6937	15.9718	11.9184	10.8851	11.4439	11.8587	7.06661	8.54378	7.61803
sp|O75390|CISY_HUMAN	CS	Citrate synthase, mitochondrial OS=Homo sapiens OX=9606 GN=CS PE=1 SV=2	1323	36	C	UR	14.2806	13.8079	15.6121	12.3285	12.0242	11.3173	6.86377	6.54171	7.22388
tr|F8W031|F8W031_HUMAN		Uncharacterized protein (Fragment) OS=Homo sapiens OX=9606 PE=1 SV=1	1323	5	C	UR	11.2535	10.578	11.7177	12.2351	9.31772	9.10297	12.3351	11.4263	12.0336
sp|Q8NFF5|FAD1_HUMAN	FLAD1	FAD synthase OS=Homo sapiens OX=9606 GN=FLAD1 PE=1 SV=1	1324	8	C	UR	10.7618	11.8824	13.5644	12.4103	11.1743	10.9419	10.0573	10.5606	8.64708
sp|Q93008|USP9X_HUMAN	USP9X	Probable ubiquitin carboxyl-terminal hydrolase FAF-X OS=Homo sapiens OX=9606 GN=USP9X PE=1 SV=3	1325	47	C	UR	8.40741	9.30821	12.0889	12.0768	10.1314	9.32176	13.4257	12.2248	13.015
sp|Q9Y6Q9|NCOA3_HUMAN	NCOA3	Nuclear receptor coactivator 3 OS=Homo sapiens OX=9606 GN=NCOA3 PE=1 SV=1	1326	8	C	UR	16.7236	12.6151	10.0341	9.75113	11.8343	15.2705	7.495	8.09652	8.17969
sp|Q8N335|GPD1L_HUMAN	GPD1L	Glycerol-3-phosphate dehydrogenase 1-like protein OS=Homo sapiens OX=9606 GN=GPD1L PE=1 SV=1	1327	8	C	UR	7.3176	8.37671	10.3199	9.39224	8.83061	7.74818	16.124	15.1501	16.7407
sp|Q6P3X3|TTC27_HUMAN	TTC27	Tetratricopeptide repeat protein 27 OS=Homo sapiens OX=9606 GN=TTC27 PE=1 SV=1	1328	6	C	UR	5.662	6.46526	7.92985	15.2492	12.1614	12.3831	14.724	12.3432	13.0819
sp|Q86UV5-8|UBP48_HUMAN	USP48	Isoform 8 of Ubiquitin carboxyl-terminal hydrolase 48 OS=Homo sapiens OX=9606 GN=USP48	1329	10	C	UR	8.15691	9.48542	11.2876	11.0157	10.2176	10.2468	13.444	12.8548	13.2911
sp|Q86UV5|UBP48_HUMAN	USP48	Ubiquitin carboxyl-terminal hydrolase 48 OS=Homo sapiens OX=9606 GN=USP48 PE=1 SV=1	1329	1	C	UR	9.27736	9.1254	11.2747	10.448	9.56356	10.7269	13.8726	12.7433	12.9683
tr|A0A0A0MRS6|A0A0A0MRS6_HUMAN	USP48	Ubiquitin carboxyl-terminal hydrolase 48 OS=Homo sapiens OX=9606 GN=USP48 PE=1 SV=1	1329	1	C	UR	8.79406	9.61459	10.2559	11.8634	12.6645	12.9319	11.2588	10.7019	11.915
tr|I3L448|I3L448_HUMAN	ATPAF1	ATP synthase mitochondrial F1 complex assembly factor 1 OS=Homo sapiens OX=9606 GN=ATPAF1 PE=1 SV=1	1330	6	C	UR	7.21726	8.86112	8.6679	12.8359	11.5352	10.9421	15.2537	11.506	13.1808
sp|O15118|NPC1_HUMAN	NPC1	NPC intracellular cholesterol transporter 1 OS=Homo sapiens OX=9606 GN=NPC1 PE=1 SV=2	1331	5	C	UR	8.76632	10.3462	11.0516	11.1542	10.6331	9.53378	13.1553	12.4094	12.95
sp|O43615|TIM44_HUMAN	TIMM44	Mitochondrial import inner membrane translocase subunit TIM44 OS=Homo sapiens OX=9606 GN=TIMM44 PE=1 SV=2	1332	21	C	UR	7.67297	7.79169	6.26429	9.99321	9.49015	9.88582	17.0297	15.2481	16.6241
sp|Q5T5Y3-3|CAMP1_HUMAN	CAMSAP1	Isoform 3 of Calmodulin-regulated spectrin-associated protein 1 OS=Homo sapiens OX=9606 GN=CAMSAP1	1333	3	C	UR	8.52614	19.1603	7.24478	6.42973	21.0466	16.2331	9.90003	6.70718	4.7521
sp|P30047|GFRP_HUMAN	GCHFR	GTP cyclohydrolase 1 feedback regulatory protein OS=Homo sapiens OX=9606 GN=GCHFR PE=1 SV=3	1334	2	C	UR	14.0635	13.8425	17.9608	11.679	11.3806	11.1697	6.37345	6.35903	7.17146
sp|P36915|GNL1_HUMAN	GNL1	Guanine nucleotide-binding protein-like 1 OS=Homo sapiens OX=9606 GN=GNL1 PE=1 SV=2	1335	11	C	UR	10.547	10.4901	14.8069	12.8272	11.0151	10.7171	9.28614	10.1868	10.1237
sp|Q96LA6|FCRL1_HUMAN	FCRL1	Fc receptor-like protein 1 OS=Homo sapiens OX=9606 GN=FCRL1 PE=1 SV=1	1336	3	C	UR	14.6833	17.3221	20.1766	14.2092	12.6582	11.8982	2.91261	2.90705	3.23265
sp|P14649|MYL6B_HUMAN	MYL6B	Myosin light chain 6B OS=Homo sapiens OX=9606 GN=MYL6B PE=1 SV=1	1337	14	C	UR	18.0314	18.1201	14.1865	9.23045	10.6232	10.248	6.64502	6.86478	6.05055
tr|G3V1V0|G3V1V0_HUMAN	MYL6	Myosin light polypeptide 6 OS=Homo sapiens OX=9606 GN=MYL6 PE=1 SV=1	1337	34	C	UR	15.6247	17.2567	16.0891	10.8792	12.0078	11.5695	5.40647	5.70836	5.4581
sp|P27695|APEX1_HUMAN	APEX1	DNA-(apurinic or apyrimidinic site) lyase OS=Homo sapiens OX=9606 GN=APEX1 PE=1 SV=2	1338	29	C	UR	17.8346	16.4901	18.8821	10.8669	11.2746	10.7436	4.51609	4.80529	4.58669
sp|Q9NQT8|KI13B_HUMAN	KIF13B	Kinesin-like protein KIF13B OS=Homo sapiens OX=9606 GN=KIF13B PE=1 SV=2	1339	24	C	UR	6.24784	6.29916	6.12522	8.59284	8.96666	9.08093	18.9244	18.1703	17.5927
sp|O60333-4|KIF1B_HUMAN	KIF1B	Isoform 4 of Kinesin-like protein KIF1B OS=Homo sapiens OX=9606 GN=KIF1B	1339	2	C	UR	8.61084	12.0656	11.8884	8.75066	8.34513	10.5577	13.4093	12.4775	13.8949
sp|O60313-2|OPA1_HUMAN	OPA1	Isoform 2 of Dynamin-like 120 kDa protein, mitochondrial OS=Homo sapiens OX=9606 GN=OPA1	1340	42	C	UR	10.7791	12.1094	13.2953	11.1715	10.7863	10.5233	10.3234	10.2748	10.737
sp|Q96EK4|THA11_HUMAN	THAP11	THAP domain-containing protein 11 OS=Homo sapiens OX=9606 GN=THAP11 PE=1 SV=2	1341	3	C	UR	15.1818	15.1647	18.6274	11.9287	12.1528	10.9901	5.12164	5.15698	5.67574
sp|Q16401|PSMD5_HUMAN	PSMD5	26S proteasome non-ATPase regulatory subunit 5 OS=Homo sapiens OX=9606 GN=PSMD5 PE=1 SV=3	1342	20	C	UR	9.38833	10.6126	13.0195	11.7123	10.3208	10.2389	11.8989	11.0817	11.727
tr|A0A2R8Y6Y7|A0A2R8Y6Y7_HUMAN	SUCLA2	Succinate--CoA ligase [ADP-forming] subunit beta, mitochondrial OS=Homo sapiens OX=9606 GN=SUCLA2 PE=1 SV=1	1343	17	C	UR	11.7862	12.7995	10.5377	9.01256	9.56092	10.5294	12.8624	11.9302	10.9812
sp|Q92530|PSMF1_HUMAN	PSMF1	Proteasome inhibitor PI31 subunit OS=Homo sapiens OX=9606 GN=PSMF1 PE=1 SV=2	1344	8	C	UR	13.0327	12.1944	12.0017	11.1973	12.7399	14.7113	8.29741	8.13549	7.68975
sp|O75608|LYPA1_HUMAN	LYPLA1	Acyl-protein thioesterase 1 OS=Homo sapiens OX=9606 GN=LYPLA1 PE=1 SV=1	1345	8	C	UR	11.466	11.5439	15.2661	11.6766	10.4379	9.93868	9.73806	9.81382	10.1189
sp|P29466|CASP1_HUMAN	CASP1	Caspase-1 OS=Homo sapiens OX=9606 GN=CASP1 PE=1 SV=1	1346	12	C	UR	15.4274	17.4189	18.9975	15.1221	13.9772	13.5743	1.79782	1.7352	1.9496
sp|Q5EG05|CAR16_HUMAN	CARD16	Caspase recruitment domain-containing protein 16 OS=Homo sapiens OX=9606 GN=CARD16 PE=1 SV=1	1346	1	C	UR	16.0666	25.7451	14.7513	13.18	11.1325	14.6876	1.47817	1.47089	1.488
sp|O94905|ERLN2_HUMAN	ERLIN2	Erlin-2 OS=Homo sapiens OX=9606 GN=ERLIN2 PE=1 SV=1	1347	5	C	UR	10.9826	11.6668	9.2299	9.99723	11.5744	13.0274	11.2907	10.6103	11.6206
sp|O75477|ERLN1_HUMAN	ERLIN1	Erlin-1 OS=Homo sapiens OX=9606 GN=ERLIN1 PE=1 SV=1	1347	3	C	UR	7.58161	8.75607	9.18117	10.9385	9.75897	9.47983	15.2964	13.0011	16.0063
sp|P08133|ANXA6_HUMAN	ANXA6	Annexin A6 OS=Homo sapiens OX=9606 GN=ANXA6 PE=1 SV=3	1348	128	C	UR	15.5528	17.6022	21.5119	15.6552	13.7193	13.976	0.648232	0.568763	0.765571
sp|Q9UPR0|PLCL2_HUMAN	PLCL2	Inactive phospholipase C-like protein 2 OS=Homo sapiens OX=9606 GN=PLCL2 PE=1 SV=2	1349	12	C	UR	12.7646	10.9835	10.8235	12.2986	12.4786	12.8358	9.92289	8.75581	9.13677
sp|Q5JRX3-2|PREP_HUMAN	PITRM1	Isoform 2 of Presequence protease, mitochondrial OS=Homo sapiens OX=9606 GN=PITRM1	1350	25	C	UR	12.7391	12.7975	12.0685	11.5616	11.4126	11.4135	9.35691	9.47374	9.17664
sp|Q8IZP0|ABI1_HUMAN	ABI1	Abl interactor 1 OS=Homo sapiens OX=9606 GN=ABI1 PE=1 SV=4	1351	11	C	UR	18.0321	17.7733	14.2755	9.23456	11.0668	13.4369	5.26403	5.72759	5.18922
sp|Q96ES7|SGF29_HUMAN	SGF29	SAGA-associated factor 29 OS=Homo sapiens OX=9606 GN=SGF29 PE=1 SV=1	1352	3	C	UR	12.2634	12.224	11.2514	11.6468	12.405	12.4131	9.28697	9.17499	9.33435
tr|A0A0C4DFX9|A0A0C4DFX9_HUMAN	NELFA	Negative elongation factor A OS=Homo sapiens OX=9606 GN=NELFA PE=1 SV=1	1353	13	C	UR	18.3972	13.2598	11.6822	8.86688	11.837	14.2955	6.70453	7.56123	7.39574
tr|Q5JWT2|Q5JWT2_HUMAN	MED23	Mediator of RNA polymerase II transcription subunit 23 OS=Homo sapiens OX=9606 GN=MED23 PE=1 SV=1	1354	5	C	UR	5.94096	8.27437	9.29433	13.2928	10.9165	9.22506	15.4093	13.5741	14.0725
sp|Q9Y5P6-2|GMPPB_HUMAN	GMPPB	Isoform 2 of Mannose-1-phosphate guanyltransferase beta OS=Homo sapiens OX=9606 GN=GMPPB	1355	6	C	UR	11.0049	11.4499	15.2169	13.5132	12.0596	9.94387	8.468	8.91081	9.43286
sp|Q9NXX6|NSE4A_HUMAN	NSMCE4A	Non-structural maintenance of chromosomes element 4 homolog A OS=Homo sapiens OX=9606 GN=NSMCE4A PE=1 SV=2	1356	5	C	UR	10.7995	13.0324	10.1909	12.4179	13.1511	12.589	9.81487	7.83006	10.1743
sp|O15514|RPB4_HUMAN	POLR2D	DNA-directed RNA polymerase II subunit RPB4 OS=Homo sapiens OX=9606 GN=POLR2D PE=1 SV=1	1357	3	C	UR	13.6915	15.533	11.2051	11.896	15.5617	11.9129	6.36309	5.99559	7.84107
sp|Q9NVR2|INT10_HUMAN	INTS10	Integrator complex subunit 10 OS=Homo sapiens OX=9606 GN=INTS10 PE=1 SV=2	1358	5	C	UR	8.99217	10.6214	12.8238	11.7996	10.524	9.33382	12.031	11.3841	12.4901
sp|Q9HC21|TPC_HUMAN	SLC25A19	Mitochondrial thiamine pyrophosphate carrier OS=Homo sapiens OX=9606 GN=SLC25A19 PE=1 SV=1	1359	5	C	UR	5.51316	6.9134	6.60396	8.67674	7.06549	6.56358	19.2378	19.0851	20.3408
sp|Q92499|DDX1_HUMAN	DDX1	ATP-dependent RNA helicase DDX1 OS=Homo sapiens OX=9606 GN=DDX1 PE=1 SV=2	1360	55	C	UR	11.0736	12.2058	11.5192	10.8725	11.5633	11.583	10.4025	10.2564	10.5236
sp|Q9UH62|ARMX3_HUMAN	ARMCX3	Armadillo repeat-containing X-linked protein 3 OS=Homo sapiens OX=9606 GN=ARMCX3 PE=1 SV=1	1361	4	C	UR	6.84959	7.50391	7.64748	11.1147	9.82079	8.89875	17.2374	14.0567	16.8706
sp|Q05519|SRS11_HUMAN	SRSF11	Serine/arginine-rich splicing factor 11 OS=Homo sapiens OX=9606 GN=SRSF11 PE=1 SV=1	1362	12	C	UR	11.2668	12.5392	10.9672	10.5089	11.8809	11.8772	10.3607	10.5879	10.0111
sp|P19388|RPAB1_HUMAN	POLR2E	DNA-directed RNA polymerases I, II, and III subunit RPABC1 OS=Homo sapiens OX=9606 GN=POLR2E PE=1 SV=4	1363	6	C	UR	9.06022	10.3824	11.0587	14.3099	13.1235	13.179	9.77424	8.67873	10.4333
sp|Q9BVL2|NUP58_HUMAN	NUP58	Nucleoporin p58/p45 OS=Homo sapiens OX=9606 GN=NUP58 PE=1 SV=1	1364	7	C	UR	14.9414	16.0925	13.6201	9.39799	9.30619	10.1446	8.15231	9.93277	8.41215
sp|Q8TD16-2|BICD2_HUMAN	BICD2	Isoform 2 of Protein bicaudal D homolog 2 OS=Homo sapiens OX=9606 GN=BICD2	1365	10	C	UR	9.86416	9.94846	10.0052	12.3172	12.3598	13.4675	10.4559	10.2111	11.3708
sp|Q13564|ULA1_HUMAN	NAE1	NEDD8-activating enzyme E1 regulatory subunit OS=Homo sapiens OX=9606 GN=NAE1 PE=1 SV=1	1366	17	C	UR	8.39391	9.58415	13.3569	12.349	10.8267	9.71041	12.5358	11.1567	12.0864
tr|A0A087WT44|A0A087WT44_HUMAN	HMOX2	Heme oxygenase 2 OS=Homo sapiens OX=9606 GN=HMOX2 PE=1 SV=1	1367	24	C	UR	8.89889	9.56318	10.0124	10.5028	11.047	11.645	12.4624	12.4885	13.3798
sp|E9PAV3|NACAM_HUMAN	NACA	Nascent polypeptide-associated complex subunit alpha, muscle-specific form OS=Homo sapiens OX=9606 GN=NACA PE=1 SV=1	1368	11	C	UR	8.92675	9.50846	10.1012	12.5939	12.7961	14.714	8.38353	12.5251	10.4509
sp|Q9BZK3|NACP4_HUMAN	NACA4P	Putative nascent polypeptide-associated complex subunit alpha-like protein OS=Homo sapiens OX=9606 GN=NACA4P PE=5 SV=1	1368	1	C	UR	18.3053	18.8763	14.3208	10.391	11.4496	9.01312	5.59216	6.6458	5.40574
sp|Q9UKF6|CPSF3_HUMAN	CPSF3	Cleavage and polyadenylation specificity factor subunit 3 OS=Homo sapiens OX=9606 GN=CPSF3 PE=1 SV=1	1369	14	C	UR	7.68561	8.20742	11.4864	12.0347	10.2548	9.57813	13.0884	13.2506	14.4141
sp|Q92614|MY18A_HUMAN	MYO18A	Unconventional myosin-XVIIIa OS=Homo sapiens OX=9606 GN=MYO18A PE=1 SV=3	1370	28	C	UR	19.9487	17.1533	16.2093	11.0114	12.6508	13.9282	3.01546	2.94471	3.13805
sp|Q12768|WASC5_HUMAN	WASHC5	WASH complex subunit 5 OS=Homo sapiens OX=9606 GN=WASHC5 PE=1 SV=1	1371	24	C	UR	9.48391	10.3164	14.4501	11.45	9.91357	8.62352	12.3908	11.4237	11.948
sp|O14497|ARI1A_HUMAN	ARID1A	AT-rich interactive domain-containing protein 1A OS=Homo sapiens OX=9606 GN=ARID1A PE=1 SV=3	1372	12	C	UR	11.2601	11.2077	12.3267	10.8629	10.9274	11.3442	10.9304	10.8312	10.3095
sp|Q8NFD5-3|ARI1B_HUMAN	ARID1B	Isoform 3 of AT-rich interactive domain-containing protein 1B OS=Homo sapiens OX=9606 GN=ARID1B	1373	14	C	UR	17.4647	16.2141	13.9099	10.9335	13.015	15.1846	4.40288	4.45765	4.4176
sp|P57088|TMM33_HUMAN	TMEM33	Transmembrane protein 33 OS=Homo sapiens OX=9606 GN=TMEM33 PE=1 SV=2	1374	10	C	UR	4.25943	5.12063	6.03264	11.435	8.64061	7.23747	21.2724	18.3939	17.6079
sp|Q14764|MVP_HUMAN	MVP	Major vault protein OS=Homo sapiens OX=9606 GN=MVP PE=1 SV=4	1375	26	C	UR	8.85097	9.46941	8.7637	16.0861	16.7234	17.866	7.23381	7.49632	7.51023
sp|P82094|TMF1_HUMAN	TMF1	TATA element modulatory factor OS=Homo sapiens OX=9606 GN=TMF1 PE=1 SV=2	1376	10	C	UR	15.5843	14.0342	10.3447	7.98626	8.84113	10.5479	10.5575	11.359	10.7449
tr|A0A1B0GUA3|A0A1B0GUA3_HUMAN	KIF1BP	KIF1-binding protein OS=Homo sapiens OX=9606 GN=KIF1BP PE=1 SV=1	1377	4	C	UR	10.4	12.2401	14.0621	15.3158	14.1995	11.9181	8.10151	6.35801	7.40484
sp|Q96I99|SUCB2_HUMAN	SUCLG2	Succinate--CoA ligase [GDP-forming] subunit beta, mitochondrial OS=Homo sapiens OX=9606 GN=SUCLG2 PE=1 SV=2	1377	36	C	UR	14.9673	16.5924	16.7997	11.2743	12.1326	12.1289	5.16231	5.47243	5.46988
sp|Q9BY32|ITPA_HUMAN	ITPA	Inosine triphosphate pyrophosphatase OS=Homo sapiens OX=9606 GN=ITPA PE=1 SV=2	1378	12	C	UR	11.3643	13.5086	10.7561	12.9485	14.2386	13.9035	8.39544	7.45842	7.42657
tr|H3BQ71|H3BQ71_HUMAN	CENPT	Centromere protein T (Fragment) OS=Homo sapiens OX=9606 GN=CENPT PE=1 SV=1	1379	1	C	UR	11.714	20.9219	5.79625	13.2936	17.2149	20.2645	3.98867	2.74718	4.05894
sp|Q9UBC2-2|EP15R_HUMAN	EPS15L1	Isoform 2 of Epidermal growth factor receptor substrate 15-like 1 OS=Homo sapiens OX=9606 GN=EPS15L1	1380	29	C	UR	14.8525	14.5028	10.995	8.66963	10.6663	11.2969	9.16534	10.3346	9.51702
tr|M0QY01|M0QY01_HUMAN	EPS15L1	Epidermal growth factor receptor substrate 15-like 1 (Fragment) OS=Homo sapiens OX=9606 GN=EPS15L1 PE=1 SV=1	1380	1	C	UR	18.4783	15.2419	12.4485	7.64396	10.1168	10.055	7.89695	9.36928	8.74946
sp|Q70J99-3|UN13D_HUMAN	UNC13D	Isoform 3 of Protein unc-13 homolog D OS=Homo sapiens OX=9606 GN=UNC13D	1381	1	C	UR	12.3046	11.3785	18.7932	10.6627	11.6271	7.66936	9.58592	10.3205	7.65829
sp|P35250|RFC2_HUMAN	RFC2	Replication factor C subunit 2 OS=Homo sapiens OX=9606 GN=RFC2 PE=1 SV=3	1382	10	C	UR	7.24683	7.70425	8.54398	9.14531	8.99907	7.68654	17.265	16.7633	16.6457
sp|O15164|TIF1A_HUMAN	TRIM24	Transcription intermediary factor 1-alpha OS=Homo sapiens OX=9606 GN=TRIM24 PE=1 SV=3	1383	1	C	UR	7.40565	5.14522	9.52241	10.2115	9.48982	8.60958	16.3949	18.6381	14.5828
sp|Q9UPN9-2|TRI33_HUMAN	TRIM33	Isoform Beta of E3 ubiquitin-protein ligase TRIM33 OS=Homo sapiens OX=9606 GN=TRIM33	1383	11	C	UR	9.61417	11.4158	11.2372	12.8473	13.0184	11.7474	9.90457	9.65722	10.558
sp|Q14147|DHX34_HUMAN	DHX34	Probable ATP-dependent RNA helicase DHX34 OS=Homo sapiens OX=9606 GN=DHX34 PE=1 SV=2	1384	3	C	UR	9.04569	10.7574	10.4841	14.4301	13.1026	12.441	10.5634	9.29599	9.8797
sp|Q9NPQ8-3|RIC8A_HUMAN	RIC8A	Isoform 3 of Synembryn-A OS=Homo sapiens OX=9606 GN=RIC8A	1385	10	C	UR	9.58824	10.0395	12.5165	13.1824	11.8592	11.2254	11.1341	10.8116	9.64303
sp|P29083|T2EA_HUMAN	GTF2E1	General transcription factor IIE subunit 1 OS=Homo sapiens OX=9606 GN=GTF2E1 PE=1 SV=2	1386	8	C	UR	6.72329	8.05001	7.74429	9.68624	9.24541	8.69391	16.7458	16.8662	16.2448
sp|Q8N2G8|GHDC_HUMAN	GHDC	GH3 domain-containing protein OS=Homo sapiens OX=9606 GN=GHDC PE=1 SV=2	1387	3	C	UR	6.82392	9.41001	12.0392	12.4	11.7161	10.6934	11.7193	11.9036	13.2943
sp|P49795|RGS19_HUMAN	RGS19	Regulator of G-protein signaling 19 OS=Homo sapiens OX=9606 GN=RGS19 PE=1 SV=1	1388	2	C	UR	20.0408	19.5557	15.6736	11.2185	10.5053	14.8088	3.04226	2.49702	2.65813
sp|Q1KMD3|HNRL2_HUMAN	HNRNPUL2	Heterogeneous nuclear ribonucleoprotein U-like protein 2 OS=Homo sapiens OX=9606 GN=HNRNPUL2 PE=1 SV=1	1389	69	C	UR	15.2568	13.3486	13.4264	9.77055	10.0997	9.8525	9.17406	9.41184	9.65949
sp|O14972|DSCR3_HUMAN	DSCR3	Down syndrome critical region protein 3 OS=Homo sapiens OX=9606 GN=DSCR3 PE=2 SV=1	1390	5	C	UR	12.2184	14.3637	16.6752	15.6845	13.5074	12.7741	4.95191	4.57734	5.24741
sp|Q15906-2|VPS72_HUMAN	VPS72	Isoform 2 of Vacuolar protein sorting-associated protein 72 homolog OS=Homo sapiens OX=9606 GN=VPS72	1391	3	C	UR	15.9605	15.9331	10.1069	10.3774	12.6171	13.6439	7.26834	7.29164	6.80116
tr|A0A3B3IUC4|A0A3B3IUC4_HUMAN	GLA	Alpha-galactosidase A OS=Homo sapiens OX=9606 GN=GLA PE=4 SV=1	1392	4	C	UR	5.68724	6.30613	6.13905	17.5865	16.4599	16.0599	10.8789	10.5507	10.3316
tr|A0A1C7CYX1|A0A1C7CYX1_HUMAN	ELMSAN1	ELM2 and SANT domain-containing protein 1 OS=Homo sapiens OX=9606 GN=ELMSAN1 PE=1 SV=1	1393	8	C	UR	25.9068	16.8527	12.1956	6.63526	8.41266	11.5271	5.54552	6.27187	6.65245
tr|E5KP25|E5KP25_HUMAN	MUTYH	A/G-specific adenine DNA glycosylase OS=Homo sapiens OX=9606 GN=MUTYH PE=1 SV=1	1394	1	C	UR	3.77644	14.8205	4.60662	22.6698	15.1427	7.61402	10.428	9.03572	11.9061
sp|Q15048|LRC14_HUMAN	LRRC14	Leucine-rich repeat-containing protein 14 OS=Homo sapiens OX=9606 GN=LRRC14 PE=1 SV=1	1395	2	C	UR	9.42546	9.04758	10.9338	10.6146	11.2919	10.2387	13.5466	11.8988	13.0025
sp|P04920|B3A2_HUMAN	SLC4A2	Anion exchange protein 2 OS=Homo sapiens OX=9606 GN=SLC4A2 PE=1 SV=4	1396	2	C	UR	9.32326	9.94804	10.3617	10.686	10.4281	11.3801	12.7323	12.3373	12.8032
sp|Q9UHB9|SRP68_HUMAN	SRP68	Signal recognition particle subunit SRP68 OS=Homo sapiens OX=9606 GN=SRP68 PE=1 SV=2	1397	27	C	UR	7.61777	7.30071	8.04787	11.4288	11.2532	11.1855	14.5729	13.5583	15.035
sp|O14776|TCRG1_HUMAN	TCERG1	Transcription elongation regulator 1 OS=Homo sapiens OX=9606 GN=TCERG1 PE=1 SV=2	1398	35	C	UR	17.6976	12.8934	9.60863	8.66158	11.0386	12.3854	9.1241	9.65713	8.93354
sp|Q14534|ERG1_HUMAN	SQLE	Squalene monooxygenase OS=Homo sapiens OX=9606 GN=SQLE PE=1 SV=3	1399	6	C	UR	2.67905	2.83929	2.86569	14.1312	11.9171	13.1617	15.0379	19.1822	18.1859
sp|O75592|MYCB2_HUMAN	MYCBP2	E3 ubiquitin-protein ligase MYCBP2 OS=Homo sapiens OX=9606 GN=MYCBP2 PE=1 SV=4	1400	34	C	UR	12.2096	12.2371	13.3196	12.2236	12.094	12.2497	8.63856	8.28068	8.74719
tr|H3BRN4|H3BRN4_HUMAN	ABAT	4-aminobutyrate aminotransferase, mitochondrial OS=Homo sapiens OX=9606 GN=ABAT PE=1 SV=1	1401	6	C	UR	12.7646	14.4924	18.3795	15.3423	13.2402	12.3198	4.4125	4.06654	4.98212
sp|Q9BYM8|HOIL1_HUMAN	RBCK1	RanBP-type and C3HC4-type zinc finger-containing protein 1 OS=Homo sapiens OX=9606 GN=RBCK1 PE=1 SV=2	1402	5	C	UR	14.9001	16.8139	18.2579	13.3966	12.4362	12.783	3.77519	3.45493	4.1822
tr|J3KQV8|J3KQV8_HUMAN	SYNJ1	Synaptojanin-1 OS=Homo sapiens OX=9606 GN=SYNJ1 PE=1 SV=1	1403	1	C	UR	9.45347	9.59427	9.85071	9.30656	7.20031	8.2927	19.448	13.363	13.4909
sp|Q9NY61|AATF_HUMAN	AATF	Protein AATF OS=Homo sapiens OX=9606 GN=AATF PE=1 SV=1	1404	19	C	UR	7.73517	8.04478	8.17913	12.3654	11.5416	11.1115	13.5771	13.7587	13.6866
sp|O00231-2|PSD11_HUMAN	PSMD11	Isoform 2 of 26S proteasome non-ATPase regulatory subunit 11 OS=Homo sapiens OX=9606 GN=PSMD11	1405	33	C	UR	7.0242	7.50617	9.66306	13.2478	11.5533	10.7927	14.0371	12.6638	13.5119
sp|Q03701|CEBPZ_HUMAN	CEBPZ	CCAAT/enhancer-binding protein zeta OS=Homo sapiens OX=9606 GN=CEBPZ PE=1 SV=3	1406	23	C	UR	5.36554	5.66331	5.23747	11.532	10.1731	10.1967	16.6155	18.637	16.5793
sp|Q9Y5B6|PAXB1_HUMAN	PAXBP1	PAX3- and PAX7-binding protein 1 OS=Homo sapiens OX=9606 GN=PAXBP1 PE=1 SV=2	1407	6	C	UR	10.9289	11.5799	8.61175	10.7008	10.365	11.952	12.0275	12.5808	11.2533
sp|Q14807|KIF22_HUMAN	KIF22	Kinesin-like protein KIF22 OS=Homo sapiens OX=9606 GN=KIF22 PE=1 SV=5	1408	4	C	UR	2.84626	3.42496	2.80476	3.34628	3.25491	2.96667	24.6095	28.29	28.4567
sp|Q712K3|UB2R2_HUMAN	UBE2R2	Ubiquitin-conjugating enzyme E2 R2 OS=Homo sapiens OX=9606 GN=UBE2R2 PE=1 SV=1	1409	4	C	UR	11.5104	11.4844	12.3148	12.6603	12.814	11.4233	9.89543	9.06604	8.8314
sp|Q8IWV7|UBR1_HUMAN	UBR1	E3 ubiquitin-protein ligase UBR1 OS=Homo sapiens OX=9606 GN=UBR1 PE=1 SV=1	1410	8	C	UR	10.5399	11.7655	14.4705	14.4318	13.6616	12.7619	7.5279	7.44258	7.39834
sp|Q9Y6X3|SCC4_HUMAN	MAU2	MAU2 chromatid cohesion factor homolog OS=Homo sapiens OX=9606 GN=MAU2 PE=1 SV=2	1411	4	C	UR	8.90038	11.3874	13.5596	13.9686	12.3551	11.5095	9.34464	8.64507	10.3297
sp|Q9GZT8|NIF3L_HUMAN	NIF3L1	NIF3-like protein 1 OS=Homo sapiens OX=9606 GN=NIF3L1 PE=1 SV=2	1412	11	C	UR	13.0132	14.3279	15.5739	12.854	11.9142	11.2436	7.51808	6.49952	7.05564
tr|K4DIA0|K4DIA0_HUMAN	ICOSLG	ICOS ligand OS=Homo sapiens OX=9606 GN=ICOSLG PE=1 SV=1	1413	3	C	UR	15.079	17.2314	15.6425	12.0907	13.3506	11.4214	5.11055	4.51462	5.55918
sp|O43776|SYNC_HUMAN	NARS	Asparagine--tRNA ligase, cytoplasmic OS=Homo sapiens OX=9606 GN=NARS PE=1 SV=1	1414	35	C	UR	7.3828	7.3005	7.97301	8.93369	8.5639	8.74872	17.9409	16.8168	16.3397
sp|Q16134|ETFD_HUMAN	ETFDH	Electron transfer flavoprotein-ubiquinone oxidoreductase, mitochondrial OS=Homo sapiens OX=9606 GN=ETFDH PE=1 SV=2	1415	4	C	UR	12.4258	12.594	12.9072	11.768	10.5778	10.7515	9.98123	9.4732	9.52128
sp|Q9P260|RELCH_HUMAN	RELCH	RAB11-binding protein RELCH OS=Homo sapiens OX=9606 GN=RELCH PE=1 SV=2	1416	3	C	UR	6.27026	6.74134	8.33546	7.97039	7.55077	6.82602	17.9978	18.9597	19.3483
sp|Q6IAA8|LTOR1_HUMAN	LAMTOR1	Ragulator complex protein LAMTOR1 OS=Homo sapiens OX=9606 GN=LAMTOR1 PE=1 SV=2	1417	11	C	UR	12.9187	13.6229	11.907	11.1949	11.947	12.8074	9.02001	8.9303	7.65175
sp|Q8IYB7|DI3L2_HUMAN	DIS3L2	DIS3-like exonuclease 2 OS=Homo sapiens OX=9606 GN=DIS3L2 PE=1 SV=4	1418	7	C	UR	9.67202	9.17511	9.7654	10.8489	11.0665	12.4505	11.6541	13.5344	11.8331
sp|O95347|SMC2_HUMAN	SMC2	Structural maintenance of chromosomes protein 2 OS=Homo sapiens OX=9606 GN=SMC2 PE=1 SV=2	1419	33	C	UR	2.28296	2.31994	2.13259	4.26424	4.69036	5.26227	27.0037	26.8505	25.1934
sp|Q8IWR0|Z3H7A_HUMAN	ZC3H7A	Zinc finger CCCH domain-containing protein 7A OS=Homo sapiens OX=9606 GN=ZC3H7A PE=1 SV=1	1420	3	C	UR	9.47839	9.31316	10.826	13.5087	12.7686	13.2299	10.5361	10.9037	9.43552
sp|P40937|RFC5_HUMAN	RFC5	Replication factor C subunit 5 OS=Homo sapiens OX=9606 GN=RFC5 PE=1 SV=1	1421	10	C	UR	5.02883	5.46585	7.87691	6.71855	6.17068	6.0047	19.8933	21.7231	21.1181
sp|Q9UPP1|PHF8_HUMAN	PHF8	Histone lysine demethylase PHF8 OS=Homo sapiens OX=9606 GN=PHF8 PE=1 SV=3	1422	5	C	UR	8.35981	8.76959	10.3385	13.7827	12.755	12.1136	11.5098	10.2227	12.1484
sp|Q92667|AKAP1_HUMAN	AKAP1	A-kinase anchor protein 1, mitochondrial OS=Homo sapiens OX=9606 GN=AKAP1 PE=1 SV=1	1423	10	C	UR	7.79989	7.65602	5.52917	12.1868	13.2131	15.6696	11.3546	12.7906	13.8001
sp|P05109|S10A8_HUMAN_contaminant	S100A8	Protein S100-A8 OS=Homo sapiens GN=S100A8 PE=1 SV=1	1424	3	C	UR	8.73286	9.62574	14.0109	11.7711	10.834	7.99996	21.1191	6.54316	9.36326
sp|Q02413|DSG1_HUMAN_contaminant	DSG1	Desmoglein-1 OS=Homo sapiens GN=DSG1 PE=1 SV=2	1425	5	C	UR	9.272	7.46765	11.6896	16.4557	13.7487	8.18927	11.5279	7.90467	13.7445
sp|P30044|PRDX5_HUMAN	PRDX5	Peroxiredoxin-5, mitochondrial OS=Homo sapiens OX=9606 GN=PRDX5 PE=1 SV=4	1426	17	C	UR	12.5637	12.9778	10.9715	8.22492	9.48457	8.21482	12.5803	12.0977	12.8847
sp|O76021|RL1D1_HUMAN	RSL1D1	Ribosomal L1 domain-containing protein 1 OS=Homo sapiens OX=9606 GN=RSL1D1 PE=1 SV=3	1427	18	C	UR	8.47878	5.56986	5.70157	10.9472	11.9414	14.3761	13.9843	14.1076	14.8932
sp|Q86WN1|FCSD1_HUMAN	FCHSD1	F-BAR and double SH3 domains protein 1 OS=Homo sapiens OX=9606 GN=FCHSD1 PE=1 SV=1	1428	3	C	UR	23.3612	16.5238	16.2121	10.1117	11.4245	12.6745	3.34932	2.82108	3.52181
sp|Q14005|IL16_HUMAN	IL16	Pro-interleukin-16 OS=Homo sapiens OX=9606 GN=IL16 PE=1 SV=4	1429	40	C	UR	23.8179	19.3305	16.2079	9.07485	11.1966	13.0612	2.56599	2.17245	2.57259
sp|P07902|GALT_HUMAN	GALT	Galactose-1-phosphate uridylyltransferase OS=Homo sapiens OX=9606 GN=GALT PE=1 SV=3	1430	8	C	UR	20.5222	18.9215	16.4881	9.5654	10.9504	12.6198	3.77039	3.68195	3.48024
sp|P18669|PGAM1_HUMAN	PGAM1	Phosphoglycerate mutase 1 OS=Homo sapiens OX=9606 GN=PGAM1 PE=1 SV=2	1431	41	C	UR	10.6429	8.16726	11.5595	5.37352	5.33906	5.64962	15.5735	22.441	15.2536
sp|Q6PJW8|CNST_HUMAN	CNST	Consortin OS=Homo sapiens OX=9606 GN=CNST PE=1 SV=3	1432	4	C	UR	16.1676	16.9738	12.3003	9.99953	11.6636	13.2823	6.33559	7.17419	6.10315
tr|E7EVA0|E7EVA0_HUMAN	MAP4	Microtubule-associated protein OS=Homo sapiens OX=9606 GN=MAP4 PE=1 SV=1	1433	66	C	UR	19.7138	14.5584	9.92462	8.3932	10.9313	13.4226	7.03645	8.2592	7.76046
sp|P27816-5|MAP4_HUMAN	MAP4	Isoform 5 of Microtubule-associated protein 4 OS=Homo sapiens OX=9606 GN=MAP4	1433	1	C	UR	30.6921	14.6035	10.0546	12.3334	10.1448	11.4409	3.21235	3.0985	4.41992
sp|Q16740|CLPP_HUMAN	CLPP	ATP-dependent Clp protease proteolytic subunit, mitochondrial OS=Homo sapiens OX=9606 GN=CLPP PE=1 SV=1	1434	8	C	UR	12.0167	10.3938	10.6363	9.22846	10.4778	11.3173	12.2704	11.5599	12.0994
sp|Q5SSJ5|HP1B3_HUMAN	HP1BP3	Heterochromatin protein 1-binding protein 3 OS=Homo sapiens OX=9606 GN=HP1BP3 PE=1 SV=1	1435	15	C	UR	15.6263	13.8099	14.4688	11.7078	13.0492	12.4702	5.82836	6.73035	6.30911
sp|Q96SZ5|AEDO_HUMAN	ADO	2-aminoethanethiol dioxygenase OS=Homo sapiens OX=9606 GN=ADO PE=1 SV=2	1436	4	C	UR	14.8457	13.7481	14.0223	10.5877	11.1879	11.7849	7.49675	8.01575	8.31079
sp|Q96DZ1|ERLEC_HUMAN	ERLEC1	Endoplasmic reticulum lectin 1 OS=Homo sapiens OX=9606 GN=ERLEC1 PE=1 SV=1	1437	5	C	UR	11.3854	11.4157	10.3567	9.61904	9.4098	8.36121	12.8258	12.7245	13.902
sp|Q7Z2Z2|EFL1_HUMAN	EFL1	Elongation factor-like GTPase 1 OS=Homo sapiens OX=9606 GN=EFL1 PE=1 SV=2	1438	16	C	UR	9.49344	9.63004	11.9245	9.95475	9.95034	9.14226	12.7824	13.3858	13.7365
sp|Q96JJ3|ELMO2_HUMAN	ELMO2	Engulfment and cell motility protein 2 OS=Homo sapiens OX=9606 GN=ELMO2 PE=1 SV=2	1439	7	C	UR	11.3018	11.9384	15.9652	12.0928	11.3455	11.0308	8.54494	8.4828	9.29769
sp|Q92556|ELMO1_HUMAN	ELMO1	Engulfment and cell motility protein 1 OS=Homo sapiens OX=9606 GN=ELMO1 PE=1 SV=2	1439	30	C	UR	12.9763	14.3156	18.1058	14.395	13.3208	12.6674	4.86534	4.52985	4.82383
sp|Q15628|TRADD_HUMAN	TRADD	Tumor necrosis factor receptor type 1-associated DEATH domain protein OS=Homo sapiens OX=9606 GN=TRADD PE=1 SV=2	1440	8	C	UR	12.4759	13.2601	17.38	15.8071	12.3961	11.6254	5.61554	5.34518	6.09461
sp|Q8TEB9|RHBL4_HUMAN	RHBDD1	Rhomboid-related protein 4 OS=Homo sapiens OX=9606 GN=RHBDD1 PE=1 SV=1	1441	1	C	UR	10.8135	14.4205	10.8122	13.2002	12.0393	13.1704	5.90911	7.39711	12.2376
sp|Q4V328|GRAP1_HUMAN	GRIPAP1	GRIP1-associated protein 1 OS=Homo sapiens OX=9606 GN=GRIPAP1 PE=1 SV=2	1442	23	C	UR	15.7905	14.1239	11.1029	8.95719	11.1827	12.8954	8.41706	8.95774	8.57262
sp|P49589-3|SYCC_HUMAN	CARS	Isoform 3 of Cysteine--tRNA ligase, cytoplasmic OS=Homo sapiens OX=9606 GN=CARS	1443	30	C	UR	7.59674	7.54191	7.80362	9.11915	9.69418	10.1961	16.4978	16.1308	15.4198
sp|Q2TBE0|C19L2_HUMAN	CWF19L2	CWF19-like protein 2 OS=Homo sapiens OX=9606 GN=CWF19L2 PE=1 SV=4	1444	7	C	UR	11.1084	11.1277	9.5169	11.167	12.1088	12.6556	11.3788	9.61295	11.3239
sp|Q12769|NU160_HUMAN	NUP160	Nuclear pore complex protein Nup160 OS=Homo sapiens OX=9606 GN=NUP160 PE=1 SV=3	1445	18	C	UR	8.41928	10.6167	11.9679	13.3284	12.2594	11.3285	11.2219	9.51757	11.3403
sp|Q86YV9|HPS6_HUMAN	HPS6	Hermansky-Pudlak syndrome 6 protein OS=Homo sapiens OX=9606 GN=HPS6 PE=1 SV=1	1446	1	C	UR	9.60217	11.3899	13.6846	12.9113	11.6561	12.9834	8.84067	8.88317	10.0487
sp|Q6P9B6|TLDC1_HUMAN	TLDC1	TLD domain-containing protein 1 OS=Homo sapiens OX=9606 GN=TLDC1 PE=1 SV=2	1447	6	C	UR	8.8927	10.4956	8.62492	9.59888	10.3184	9.81628	15.5111	13.2579	13.4842
sp|Q7KZ85|SPT6H_HUMAN	SUPT6H	Transcription elongation factor SPT6 OS=Homo sapiens OX=9606 GN=SUPT6H PE=1 SV=2	1448	43	C	UR	9.87385	10.8215	11.6965	12.1434	11.8427	12.1275	10.4585	10.3379	10.698
sp|Q15020|SART3_HUMAN	SART3	Squamous cell carcinoma antigen recognized by T-cells 3 OS=Homo sapiens OX=9606 GN=SART3 PE=1 SV=1	1449	33	C	UR	14.7737	12.0082	13.4823	10.6125	10.8152	11.0687	8.97415	9.08349	9.18174
sp|Q8WUX1|S38A5_HUMAN	SLC38A5	Sodium-coupled neutral amino acid transporter 5 OS=Homo sapiens OX=9606 GN=SLC38A5 PE=1 SV=1	1450	1	C	UR	13.0609	8.93961	8.3298	15.0709	14.065	14.5396	8.81601	10.0828	7.09539
sp|Q96SL4|GPX7_HUMAN	GPX7	Glutathione peroxidase 7 OS=Homo sapiens OX=9606 GN=GPX7 PE=1 SV=1	1451	7	C	UR	7.1721	7.03186	7.64271	8.98569	8.07903	7.56932	17.3864	17.7133	18.4196
sp|Q9BW60|ELOV1_HUMAN	ELOVL1	Elongation of very long chain fatty acids protein 1 OS=Homo sapiens OX=9606 GN=ELOVL1 PE=1 SV=1	1452	3	C	UR	4.40876	4.58334	5.3747	10.9292	9.09023	8.38376	19.299	20.1556	17.7754
sp|Q9Y5X1|SNX9_HUMAN	SNX9	Sorting nexin-9 OS=Homo sapiens OX=9606 GN=SNX9 PE=1 SV=1	1453	18	C	UR	12.5801	13.357	13.1406	15.5658	17.0984	16.9218	4.0489	3.40145	3.88599
sp|Q9BVJ6|UT14A_HUMAN	UTP14A	U3 small nucleolar RNA-associated protein 14 homolog A OS=Homo sapiens OX=9606 GN=UTP14A PE=1 SV=1	1454	22	C	UR	8.34243	7.92794	5.44491	11.1482	13.6186	15.6337	12.8483	12.2606	12.7754
sp|Q9NZC3|GDE1_HUMAN	GDE1	Glycerophosphodiester phosphodiesterase 1 OS=Homo sapiens OX=9606 GN=GDE1 PE=1 SV=1	1455	2	C	UR	6.04107	6.61154	7.98625	8.30608	8.20023	6.98136	16.4528	18.6543	20.7664
sp|Q92552-2|RT27_HUMAN	MRPS27	Isoform 2 of 28S ribosomal protein S27, mitochondrial OS=Homo sapiens OX=9606 GN=MRPS27	1456	14	C	UR	7.45449	8.09726	8.10687	15.2954	13.8961	13.0078	12.2953	10.3452	11.5017
sp|Q8TDX7|NEK7_HUMAN	NEK7	Serine/threonine-protein kinase Nek7 OS=Homo sapiens OX=9606 GN=NEK7 PE=1 SV=1	1457	4	C	UR	7.62666	10.7676	10.9653	12.6672	10.9975	8.57123	13.2106	11.7636	13.4304
sp|Q2NKJ3|CTC1_HUMAN	CTC1	CST complex subunit CTC1 OS=Homo sapiens OX=9606 GN=CTC1 PE=1 SV=2	1458	2	C	UR	9.06633	12.95	14.7152	16.1374	13.2885	13.2603	7.72256	5.95898	6.9007
sp|P61978-3|HNRPK_HUMAN	HNRNPK	Isoform 3 of Heterogeneous nuclear ribonucleoprotein K OS=Homo sapiens OX=9606 GN=HNRNPK	1459	61	C	UR	12.5406	13.0187	10.5466	10.2782	11.8318	12.158	10.2734	9.92698	9.42576
sp|Q8NE01|CNNM3_HUMAN	CNNM3	Metal transporter CNNM3 OS=Homo sapiens OX=9606 GN=CNNM3 PE=1 SV=1	1460	3	C	UR	13.4018	13.4722	13.7199	11.8662	11.1861	9.7634	9.47204	7.89875	9.21968
sp|P28331-2|NDUS1_HUMAN	NDUFS1	Isoform 2 of NADH-ubiquinone oxidoreductase 75 kDa subunit, mitochondrial OS=Homo sapiens OX=9606 GN=NDUFS1	1461	41	C	UR	12.1268	13.6131	14.2311	13.1323	12.2341	11.3985	7.58469	7.74324	7.936
sp|Q9NS23-5|RASF1_HUMAN	RASSF1	Isoform E of Ras association domain-containing protein 1 OS=Homo sapiens OX=9606 GN=RASSF1	1462	1	C	UR	12.5051	9.11574	12.8266	15.872	14.6569	14.6469	6.91986	6.14215	7.31476
sp|Q9Y314|NOSIP_HUMAN	NOSIP	Nitric oxide synthase-interacting protein OS=Homo sapiens OX=9606 GN=NOSIP PE=1 SV=1	1463	9	C	UR	14.0014	12.0828	10.7571	11.3672	12.6975	14.9235	7.13736	8.48755	8.54549
sp|Q9Y450|HBS1L_HUMAN	HBS1L	HBS1-like protein OS=Homo sapiens OX=9606 GN=HBS1L PE=1 SV=1	1464	13	C	UR	7.67693	8.26136	6.89643	8.47816	8.82061	8.8341	17.0586	17.1809	16.7929
sp|Q9Y450-2|HBS1L_HUMAN	HBS1L	Isoform 2 of HBS1-like protein OS=Homo sapiens OX=9606 GN=HBS1L	1464	2	C	UR	15.919	15.9636	10.7299	11.4712	13.5972	14.4389	6.0627	5.5713	6.24623
sp|Q9UJX2|CDC23_HUMAN	CDC23	Cell division cycle protein 23 homolog OS=Homo sapiens OX=9606 GN=CDC23 PE=1 SV=3	1465	9	C	UR	10.6479	9.89459	19.251	13.2715	11.0051	8.8095	9.29144	8.57936	9.24956
sp|P16070|CD44_HUMAN	CD44	CD44 antigen OS=Homo sapiens OX=9606 GN=CD44 PE=1 SV=3	1466	18	C	UR	7.46485	8.35629	6.56345	14.5408	15.7135	15.3446	10.9641	10.9911	10.0613
tr|A0A286YFF8|A0A286YFF8_HUMAN	MON2	Protein MON2 homolog OS=Homo sapiens OX=9606 GN=MON2 PE=1 SV=1	1467	6	C	UR	7.78221	8.30471	10.1431	12.8812	10.7246	10.2609	14.0532	13.0536	12.7965
sp|Q9NVI1|FANCI_HUMAN	FANCI	Fanconi anemia group I protein OS=Homo sapiens OX=9606 GN=FANCI PE=1 SV=4	1468	12	C	UR	1.29684	1.50857	1.88818	2.99306	2.25205	1.93821	30.0321	29.2628	28.8282
sp|Q9NRR5|UBQL4_HUMAN	UBQLN4	Ubiquilin-4 OS=Homo sapiens OX=9606 GN=UBQLN4 PE=1 SV=2	1469	8	C	UR	14.0103	13.3093	10.4654	9.8943	11.5071	11.4185	9.32346	10.8213	9.25037
sp|Q9UMX0|UBQL1_HUMAN	UBQLN1	Ubiquilin-1 OS=Homo sapiens OX=9606 GN=UBQLN1 PE=1 SV=2	1469	11	C	UR	10.9121	11.5494	10.411	11.3924	12.8801	13.4756	9.53967	9.69112	10.1487
sp|Q9UHD9|UBQL2_HUMAN	UBQLN2	Ubiquilin-2 OS=Homo sapiens OX=9606 GN=UBQLN2 PE=1 SV=2	1469	17	C	UR	10.1099	12.0289	9.21235	11.4383	13.3447	14.4336	9.68147	9.95583	9.79493
sp|Q5JTH9|RRP12_HUMAN	RRP12	RRP12-like protein OS=Homo sapiens OX=9606 GN=RRP12 PE=1 SV=2	1470	20	C	UR	5.16869	6.29324	5.70995	14.1065	11.1813	9.39815	16.5519	15.4462	16.144
sp|Q13596|SNX1_HUMAN	SNX1	Sorting nexin-1 OS=Homo sapiens OX=9606 GN=SNX1 PE=1 SV=3	1471	24	C	UR	12.3739	11.3576	14.8387	11.6057	11.9894	12.5045	8.18892	8.55501	8.5863
sp|O60749|SNX2_HUMAN	SNX2	Sorting nexin-2 OS=Homo sapiens OX=9606 GN=SNX2 PE=1 SV=2	1471	40	C	UR	16.5419	16.7669	18.0175	11.5003	11.906	12.6144	4.24611	4.25275	4.15406
sp|Q9UKV5|AMFR_HUMAN	AMFR	E3 ubiquitin-protein ligase AMFR OS=Homo sapiens OX=9606 GN=AMFR PE=1 SV=2	1472	3	C	UR	8.67043	8.84428	12.0563	15.7407	14.4912	16.116	8.79883	6.96626	8.31601
sp|Q8IVW6|ARI3B_HUMAN	ARID3B	AT-rich interactive domain-containing protein 3B OS=Homo sapiens OX=9606 GN=ARID3B PE=1 SV=2	1473	4	C	UR	11.666	11.8618	15.4517	9.91959	10.2444	9.44311	10.8966	10.1711	10.3457
sp|Q9Y2V7|COG6_HUMAN	COG6	Conserved oligomeric Golgi complex subunit 6 OS=Homo sapiens OX=9606 GN=COG6 PE=1 SV=2	1474	5	C	UR	7.90318	9.09686	7.57422	9.86269	9.45366	9.73342	16.873	14.0322	15.4707
sp|O14879|IFIT3_HUMAN	IFIT3	Interferon-induced protein with tetratricopeptide repeats 3 OS=Homo sapiens OX=9606 GN=IFIT3 PE=1 SV=1	1474	1	C	UR	18.3392	17.0333	15.1926	11.4161	13.1908	13.494	3.40177	4.75592	3.17647
sp|P62937|PPIA_HUMAN	PPIA	Peptidyl-prolyl cis-trans isomerase A OS=Homo sapiens OX=9606 GN=PPIA PE=1 SV=2	1475	123	C	UR	17.1518	17.347	15.4181	11.0125	11.8605	10.9183	5.15776	5.72333	5.41071
sp|P62937-2|PPIA_HUMAN	PPIA	Isoform 2 of Peptidyl-prolyl cis-trans isomerase A OS=Homo sapiens OX=9606 GN=PPIA	1475	2	C	UR	15.5354	23.4711	6.45681	13.4787	19.1728	15.6127	2.37267	1.25801	2.64172
sp|Q9HD42|CHM1A_HUMAN	CHMP1A	Charged multivesicular body protein 1a OS=Homo sapiens OX=9606 GN=CHMP1A PE=1 SV=1	1476	10	C	UR	12.9998	14.1176	10.0229	9.28299	11.6865	10.9449	10.8535	10.0019	10.09
sp|Q9P2D3|HTR5B_HUMAN	HEATR5B	HEAT repeat-containing protein 5B OS=Homo sapiens OX=9606 GN=HEATR5B PE=1 SV=2	1477	18	C	UR	8.82344	9.80161	12.6157	13.771	11.3022	10.6513	11.4761	10.6135	10.9452
sp|P57772|SELB_HUMAN	EEFSEC	Selenocysteine-specific elongation factor OS=Homo sapiens OX=9606 GN=EEFSEC PE=1 SV=4	1478	17	C	UR	8.3303	9.7113	11.7594	12.3985	10.863	10.4602	11.6494	12.2319	12.5961
sp|Q9UNM6-2|PSD13_HUMAN	PSMD13	Isoform 2 of 26S proteasome non-ATPase regulatory subunit 13 OS=Homo sapiens OX=9606 GN=PSMD13	1479	20	C	UR	6.37029	7.85662	9.57588	14.0814	11.0222	11.0145	14.3303	12.6271	13.1216
sp|Q9H6W3|RIOX1_HUMAN	RIOX1	Ribosomal oxygenase 1 OS=Homo sapiens OX=9606 GN=RIOX1 PE=1 SV=2	1480	3	C	UR	8.82677	9.18668	10.9612	13.6181	11.9593	12.2271	9.81149	11.059	12.3505
sp|O94887|FARP2_HUMAN	FARP2	FERM, ARHGEF and pleckstrin domain-containing protein 2 OS=Homo sapiens OX=9606 GN=FARP2 PE=1 SV=3	1481	2	C	UR	10.4111	11.5176	10.2234	11.6503	12.4285	14.1769	10.4405	9.5577	9.59409
sp|Q9BTE6-3|AASD1_HUMAN	AARSD1	Isoform 3 of Alanyl-tRNA editing protein Aarsd1 OS=Homo sapiens OX=9606 GN=AARSD1	1482	10	C	UR	8.90932	8.84731	8.76215	11.5184	12.2573	13.4562	12.3226	12.2751	11.6517
sp|Q8WVM8|SCFD1_HUMAN	SCFD1	Sec1 family domain-containing protein 1 OS=Homo sapiens OX=9606 GN=SCFD1 PE=1 SV=4	1483	24	C	UR	12.8521	12.8749	12.4828	11.8286	12.8058	13.1679	8.1466	7.72841	8.11289
sp|P28676|GRAN_HUMAN	GCA	Grancalcin OS=Homo sapiens OX=9606 GN=GCA PE=1 SV=2	1484	12	C	UR	11.4177	13.0409	18.1767	13.8281	11.3772	9.93653	7.84231	6.79142	7.58922
sp|Q9UDY8-2|MALT1_HUMAN	MALT1	Isoform 2 of Mucosa-associated lymphoid tissue lymphoma translocation protein 1 OS=Homo sapiens OX=9606 GN=MALT1	1485	10	C	UR	11.5842	12.9769	14.6175	14.1586	13.2311	12.2293	7.43621	6.71434	7.05185
sp|P30626|SORCN_HUMAN	SRI	Sorcin OS=Homo sapiens OX=9606 GN=SRI PE=1 SV=1	1486	21	C	UR	9.87965	11.6282	12.9179	11.8512	10.7883	10.3012	10.3656	11.0852	11.1827
sp|O43149|ZZEF1_HUMAN	ZZEF1	Zinc finger ZZ-type and EF-hand domain-containing protein 1 OS=Homo sapiens OX=9606 GN=ZZEF1 PE=1 SV=6	1487	6	C	UR	11.6905	12.0326	15.6606	14.3368	12.7129	11.8818	6.87788	7.26755	7.53937
sp|O43824|GTPB6_HUMAN	GTPBP6	Putative GTP-binding protein 6 OS=Homo sapiens OX=9606 GN=GTPBP6 PE=2 SV=4	1488	4	C	UR	9.76044	10.6232	12.718	17.0522	14.9067	14.1716	6.65406	6.57431	7.5395
sp|Q9HBL8|NMRL1_HUMAN	NMRAL1	NmrA-like family domain-containing protein 1 OS=Homo sapiens OX=9606 GN=NMRAL1 PE=1 SV=1	1489	3	C	UR	8.64432	8.74065	10.2239	10.5586	9.11088	9.61351	14.8009	13.1474	15.1598
sp|Q9BUH6|PAXX_HUMAN	PAXX	Protein PAXX OS=Homo sapiens OX=9606 GN=PAXX PE=1 SV=2	1490	11	C	UR	17.9326	18.6533	16.6242	10.5733	11.5563	11.3931	4.52135	4.41982	4.32599
sp|Q9UBQ5|EIF3K_HUMAN	EIF3K	Eukaryotic translation initiation factor 3 subunit K OS=Homo sapiens OX=9606 GN=EIF3K PE=1 SV=1	1491	14	C	UR	8.01544	8.46797	8.76613	14.7012	13.1699	13.418	12.1219	10.7177	10.6219
tr|A8MUM1|A8MUM1_HUMAN	EIPR1	EARP and GARP complex-interacting protein 1 OS=Homo sapiens OX=9606 GN=EIPR1 PE=1 SV=2	1492	4	C	UR	11.1965	12.1527	13.0404	12.1998	10.5212	9.38733	11.1951	9.99712	10.31
sp|Q96AQ8|MCUR1_HUMAN	MCUR1	Mitochondrial calcium uniporter regulator 1 OS=Homo sapiens OX=9606 GN=MCUR1 PE=1 SV=1	1493	3	C	UR	12.9021	13.9143	10.9536	13.2693	14.2606	13.9063	7.77623	5.90596	7.11151
sp|P04843|RPN1_HUMAN	RPN1	Dolichyl-diphosphooligosaccharide--protein glycosyltransferase subunit 1 OS=Homo sapiens OX=9606 GN=RPN1 PE=1 SV=1	1494	29	C	UR	5.33177	7.28429	7.65061	9.46193	8.66618	8.47489	18.2396	17.0903	17.8005
sp|Q13617-2|CUL2_HUMAN	CUL2	Isoform 2 of Cullin-2 OS=Homo sapiens OX=9606 GN=CUL2	1495	20	C	UR	8.79923	9.44373	13.0809	11.2756	9.85781	8.858	13.0418	12.8569	12.786
sp|Q9BTW9-4|TBCD_HUMAN	TBCD	Isoform 4 of Tubulin-specific chaperone D OS=Homo sapiens OX=9606 GN=TBCD	1496	15	C	UR	6.09199	6.42231	9.07099	11.9861	9.65927	8.90909	16.3225	15.3803	16.1574
sp|Q567U6|CCD93_HUMAN	CCDC93	Coiled-coil domain-containing protein 93 OS=Homo sapiens OX=9606 GN=CCDC93 PE=1 SV=2	1497	6	C	UR	19.4668	15.5766	12.9491	9.26423	11.853	13.1314	5.99915	5.90125	5.85847
sp|P62249|RS16_HUMAN	RPS16	40S ribosomal protein S16 OS=Homo sapiens OX=9606 GN=RPS16 PE=1 SV=2	1498	13	C	UR	3.68249	4.73942	6.77316	13.1111	11.9785	10.9986	15.4922	15.8563	17.3683
sp|P50914|RL14_HUMAN	RPL14	60S ribosomal protein L14 OS=Homo sapiens OX=9606 GN=RPL14 PE=1 SV=4	1499	5	C	UR	3.28128	3.10674	4.92029	10.8305	9.01832	7.47255	20.2982	19.3084	21.7638
sp|Q8N2F6-2|ARM10_HUMAN	ARMC10	Isoform 2 of Armadillo repeat-containing protein 10 OS=Homo sapiens OX=9606 GN=ARMC10	1500	5	C	UR	9.14343	10.7823	12.7381	14.1584	12.0531	11.4681	9.9301	9.44919	10.2774
sp|P46100|ATRX_HUMAN	ATRX	Transcriptional regulator ATRX OS=Homo sapiens OX=9606 GN=ATRX PE=1 SV=5	1501	22	C	UR	13.409	14.8477	13.142	11.2736	11.7968	11.2609	7.56802	8.45696	8.24508
tr|A0A096LNL9|A0A096LNL9_HUMAN	ATRX	Transcriptional regulator ATRX (Fragment) OS=Homo sapiens OX=9606 GN=ATRX PE=1 SV=1	1501	1	C	UR	17.3805	18.8454	7.2337	10.6783	14.7954	13.8919	6.05478	4.54176	6.57822
sp|Q9HB07|MYG1_HUMAN	C12orf10	UPF0160 protein MYG1, mitochondrial OS=Homo sapiens OX=9606 GN=C12orf10 PE=1 SV=2	1502	4	C	UR	8.75649	9.34634	9.0217	12.5717	12.0949	11.6696	11.9872	11.5268	13.0253
sp|O14976|GAK_HUMAN	GAK	Cyclin-G-associated kinase OS=Homo sapiens OX=9606 GN=GAK PE=1 SV=2	1503	16	C	UR	13.1762	14.9115	14.9999	14.1051	14.0741	14.0061	5.03652	4.66312	5.0275
tr|V9GYM8|V9GYM8_HUMAN	ARHGEF2	Rho guanine nucleotide exchange factor 2 OS=Homo sapiens OX=9606 GN=ARHGEF2 PE=1 SV=1	1504	25	C	UR	9.03831	8.87137	9.64354	12.9981	12.2076	12.3081	11.2996	11.3228	12.3105
sp|Q9P107|GMIP_HUMAN	GMIP	GEM-interacting protein OS=Homo sapiens OX=9606 GN=GMIP PE=1 SV=2	1505	14	C	UR	10.5621	10.4147	12.4026	12.509	11.4136	11.3372	10.2224	9.71362	11.4249
sp|Q8N442|GUF1_HUMAN	GUF1	Translation factor GUF1, mitochondrial OS=Homo sapiens OX=9606 GN=GUF1 PE=1 SV=1	1506	3	C	UR	9.40041	10.2236	9.48597	10.5879	11.106	10.7141	13.1013	12.2726	13.1081
sp|Q6ZS81|WDFY4_HUMAN	WDFY4	WD repeat- and FYVE domain-containing protein 4 OS=Homo sapiens OX=9606 GN=WDFY4 PE=1 SV=3	1507	44	C	UR	10.9325	11.5765	16.6466	12.2032	10.6055	9.35378	9.70978	9.41522	9.55696
sp|O95163|ELP1_HUMAN	ELP1	Elongator complex protein 1 OS=Homo sapiens OX=9606 GN=ELP1 PE=1 SV=3	1508	24	C	UR	6.90581	7.51252	8.97496	11.2497	10.2084	9.795	15.6868	14.2729	15.394
sp|Q9UKT9|IKZF3_HUMAN	IKZF3	Zinc finger protein Aiolos OS=Homo sapiens OX=9606 GN=IKZF3 PE=1 SV=2	1509	15	C	UR	14.3471	12.6598	10.8376	10.206	11.9322	12.0489	9.52871	9.61508	8.82465
sp|Q13422|IKZF1_HUMAN	IKZF1	DNA-binding protein Ikaros OS=Homo sapiens OX=9606 GN=IKZF1 PE=1 SV=1	1509	11	C	UR	12.6674	11.5105	9.63996	11.3949	11.873	11.6664	10.1229	9.83342	11.2914
sp|Q13422-2|IKZF1_HUMAN	IKZF1	Isoform Ik2 of DNA-binding protein Ikaros OS=Homo sapiens OX=9606 GN=IKZF1	1509	1	C	UR	18.2535	17.2716	12.0138	12.4772	11.6506	6.14519	6.41173	7.61387	8.16252
sp|Q9NPA8|ENY2_HUMAN	ENY2	Transcription and mRNA export factor ENY2 OS=Homo sapiens OX=9606 GN=ENY2 PE=1 SV=1	1510	2	C	UR	3.38389	3.88651	4.55746	16.3179	14.6429	9.90441	11.2863	19.7234	16.2973
sp|Q6YHU6|THADA_HUMAN	THADA	Thyroid adenoma-associated protein OS=Homo sapiens OX=9606 GN=THADA PE=1 SV=1	1511	12	C	UR	4.28651	5.01716	6.12704	13.7674	11.6944	11.1352	16.3419	15.5202	16.1102
sp|P16435|NCPR_HUMAN	POR	NADPH--cytochrome P450 reductase OS=Homo sapiens OX=9606 GN=POR PE=1 SV=2	1512	7	C	UR	6.11564	7.61416	9.69585	12.2759	9.7073	9.25787	15.4091	16.1928	13.7315
tr|E9PNI7|E9PNI7_HUMAN	PARP10	Poly [ADP-ribose] polymerase OS=Homo sapiens OX=9606 GN=PARP10 PE=1 SV=1	1513	4	C	UR	14.0854	12.7358	20.1804	11.4976	9.42756	9.72689	5.84952	9.23087	7.26591
sp|Q9NX46|ARHL2_HUMAN	ADPRHL2	Poly(ADP-ribose) glycohydrolase ARH3 OS=Homo sapiens OX=9606 GN=ADPRHL2 PE=1 SV=1	1514	13	C	UR	14.0169	16.4146	16.9015	13.2456	13.2535	13.398	4.37046	4.03529	4.36411
sp|P25325-2|THTM_HUMAN	MPST	Isoform 2 of 3-mercaptopyruvate sulfurtransferase OS=Homo sapiens OX=9606 GN=MPST	1515	3	C	UR	13.4111	12.1573	9.67838	10.0337	11.3026	12.9566	11.6448	9.54891	9.2666
sp|Q16531|DDB1_HUMAN	DDB1	DNA damage-binding protein 1 OS=Homo sapiens OX=9606 GN=DDB1 PE=1 SV=1	1516	47	C	UR	7.89441	9.30275	9.89225	14.1441	12.5741	11.3964	12.6852	10.432	11.6789
sp|Q9BV79|MECR_HUMAN	MECR	Enoyl-[acyl-carrier-protein] reductase, mitochondrial OS=Homo sapiens OX=9606 GN=MECR PE=1 SV=2	1517	4	C	UR	14.1837	13.8492	13.4983	8.40637	10.5059	11.4157	9.42953	9.5334	9.17802
sp|Q8WU76|SCFD2_HUMAN	SCFD2	Sec1 family domain-containing protein 2 OS=Homo sapiens OX=9606 GN=SCFD2 PE=1 SV=2	1518	7	C	UR	6.97585	8.43007	10.9639	13.3114	10.7747	10.1612	12.7829	12.929	13.671
sp|Q6ZMZ3|SYNE3_HUMAN	SYNE3	Nesprin-3 OS=Homo sapiens OX=9606 GN=SYNE3 PE=1 SV=2	1519	9	C	UR	10.8498	13.4088	15.0544	17.5039	16.2408	14.6813	4.02597	3.73648	4.49861
tr|A8MXP9|A8MXP9_HUMAN	MATR3	Matrin-3 OS=Homo sapiens OX=9606 GN=MATR3 PE=1 SV=1	1520	30	C	UR	12.8463	12.5527	11.0453	11.1404	11.8278	12.4581	8.54654	9.92285	9.66005
sp|Q9Y2S7|PDIP2_HUMAN	POLDIP2	Polymerase delta-interacting protein 2 OS=Homo sapiens OX=9606 GN=POLDIP2 PE=1 SV=1	1521	6	C	UR	6.75653	6.42905	8.57447	11.0249	9.58219	11.0486	14.4454	16.3512	15.7877
sp|Q14511|CASL_HUMAN	NEDD9	Enhancer of filamentation 1 OS=Homo sapiens OX=9606 GN=NEDD9 PE=1 SV=1	1522	3	C	UR	17.4852	15.902	15.4854	14.3841	14.2539	13.0959	2.54939	3.16126	3.68279
tr|G3V180|G3V180_HUMAN	DPP3	Dipeptidyl peptidase 3 OS=Homo sapiens OX=9606 GN=DPP3 PE=1 SV=1	1523	32	C	UR	8.07898	8.52967	11.4385	10.7222	9.84557	9.21748	14.232	13.7444	14.1912
sp|O00186|STXB3_HUMAN	STXBP3	Syntaxin-binding protein 3 OS=Homo sapiens OX=9606 GN=STXBP3 PE=1 SV=2	1524	14	C	UR	9.1423	9.81719	11.1825	11.46	10.7584	10.7045	11.1691	12.9102	12.8559
sp|Q13153|PAK1_HUMAN	PAK1	Serine/threonine-protein kinase PAK 1 OS=Homo sapiens OX=9606 GN=PAK1 PE=1 SV=2	1525	21	C	UR	9.61395	8.26828	9.31591	7.55914	7.74289	8.2778	15.6465	17.248	16.3275
sp|Q13177|PAK2_HUMAN	PAK2	Serine/threonine-protein kinase PAK 2 OS=Homo sapiens OX=9606 GN=PAK2 PE=1 SV=3	1525	47	C	UR	11.4463	8.83044	10.2985	7.74779	8.36727	9.85051	13.5123	15.4975	14.4493
sp|Q15404|RSU1_HUMAN	RSU1	Ras suppressor protein 1 OS=Homo sapiens OX=9606 GN=RSU1 PE=1 SV=3	1526	8	C	UR	10.5947	11.0423	11.7315	13.893	12.8436	14.0303	8.86695	8.25899	8.73876
sp|Q9NZM3|ITSN2_HUMAN	ITSN2	Intersectin-2 OS=Homo sapiens OX=9606 GN=ITSN2 PE=1 SV=3	1527	32	C	UR	17.1252	15.2599	11.1745	8.95097	11.4145	13.6457	7.62415	7.35321	7.45183
sp|P54922|ADPRH_HUMAN	ADPRH	[Protein ADP-ribosylarginine] hydrolase OS=Homo sapiens OX=9606 GN=ADPRH PE=1 SV=1	1528	9	C	UR	10.2603	11.2344	14.7513	11.4725	9.82287	9.35948	10.6627	11.2706	11.1658
sp|Q92621|NU205_HUMAN	NUP205	Nuclear pore complex protein Nup205 OS=Homo sapiens OX=9606 GN=NUP205 PE=1 SV=3	1529	26	C	UR	7.51349	9.5717	12.2501	13.4623	11.524	10.4674	12.0539	11.107	12.0501
sp|P27105|STOM_HUMAN	STOM	Erythrocyte band 7 integral membrane protein OS=Homo sapiens OX=9606 GN=STOM PE=1 SV=3	1530	3	C	UR	2.60366	3.01492	2.97176	9.42964	9.32097	8.91708	20.7733	20.9717	21.997
sp|Q96F07|CYFP2_HUMAN	CYFIP2	Cytoplasmic FMR1-interacting protein 2 OS=Homo sapiens OX=9606 GN=CYFIP2 PE=1 SV=2	1532	52	C	UR	11.1623	12.9243	17.0436	15.7311	13.2101	11.3308	6.68353	5.66104	6.25324
sp|Q9UK41-2|VPS28_HUMAN	VPS28	Isoform 2 of Vacuolar protein sorting-associated protein 28 homolog OS=Homo sapiens OX=9606 GN=VPS28	1533	4	C	UR	11.0895	11.8435	10.8703	13.8517	13.0383	13.7463	8.64898	7.67533	9.23629
sp|Q9HBH5|RDH14_HUMAN	RDH14	Retinol dehydrogenase 14 OS=Homo sapiens OX=9606 GN=RDH14 PE=1 SV=1	1534	5	C	UR	11.3061	13.539	16.0189	15.7356	12.624	11.7848	7.53126	5.25975	6.20059
sp|Q12830|BPTF_HUMAN	BPTF	Nucleosome-remodeling factor subunit BPTF OS=Homo sapiens OX=9606 GN=BPTF PE=1 SV=3	1535	13	C	UR	8.58668	10.1035	9.36181	10.1819	11.1208	11.2099	13.4111	12.4345	13.5899
sp|Q9UNS2|CSN3_HUMAN	COPS3	COP9 signalosome complex subunit 3 OS=Homo sapiens OX=9606 GN=COPS3 PE=1 SV=3	1536	11	C	UR	13.2091	13.4833	11.7563	10.6722	12.0043	12.7634	8.53017	8.50337	9.07784
sp|Q5VTR2|BRE1A_HUMAN	RNF20	E3 ubiquitin-protein ligase BRE1A OS=Homo sapiens OX=9606 GN=RNF20 PE=1 SV=2	1537	18	C	UR	16.0384	12.2328	9.08528	10.3446	12.6448	14.3104	8.72206	8.32261	8.29917
sp|Q9HB58-6|SP110_HUMAN	SP110	Isoform 6 of Sp110 nuclear body protein OS=Homo sapiens OX=9606 GN=SP110	1538	9	C	UR	18.8093	16.4625	12.2328	13.3632	14.3418	12.8077	3.8543	3.54613	4.58228
sp|Q8NB37|GALD1_HUMAN	GATD1	Glutamine amidotransferase-like class 1 domain-containing protein 1 OS=Homo sapiens OX=9606 GN=GATD1 PE=1 SV=1	1539	6	C	UR	12.5636	13.8609	17.7607	12.8985	11.0612	10.2944	6.83059	6.92168	7.80855
sp|Q9HCN8|SDF2L_HUMAN	SDF2L1	Stromal cell-derived factor 2-like protein 1 OS=Homo sapiens OX=9606 GN=SDF2L1 PE=1 SV=2	1540	2	C	UR	8.98822	7.99944	9.21425	10.5984	7.84953	7.66004	14.2737	19.2683	14.1482
sp|P09917|LOX5_HUMAN	ALOX5	Arachidonate 5-lipoxygenase OS=Homo sapiens OX=9606 GN=ALOX5 PE=1 SV=2	1541	38	C	UR	15.5895	18.1493	23.1834	15.0125	12.38	11.3599	1.49914	1.24242	1.58386
sp|Q9Y316-3|MEMO1_HUMAN	MEMO1	Isoform 3 of Protein MEMO1 OS=Homo sapiens OX=9606 GN=MEMO1	1542	7	C	UR	7.38884	7.8148	10.6528	13.5601	11.151	10.3055	13.318	12.6677	13.1412
sp|Q9H0L4|CSTFT_HUMAN	CSTF2T	Cleavage stimulation factor subunit 2 tau variant OS=Homo sapiens OX=9606 GN=CSTF2T PE=1 SV=1	1543	11	C	UR	15.3144	12.8692	11.57	9.58177	13.2694	13.2269	7.86455	8.66195	7.6419
tr|E7EWR4|E7EWR4_HUMAN	CSTF2	Cleavage stimulation factor subunit 2 OS=Homo sapiens OX=9606 GN=CSTF2 PE=1 SV=1	1543	7	C	UR	23.6632	15.9717	11.7633	6.59717	8.74073	11.8153	6.70112	8.1869	6.56054
sp|P17980|PRS6A_HUMAN	PSMC3	26S proteasome regulatory subunit 6A OS=Homo sapiens OX=9606 GN=PSMC3 PE=1 SV=3	1544	52	C	UR	8.14625	8.616	8.62426	10.4	11.2006	11.5026	13.3613	14.2463	13.9028
sp|O14656|TOR1A_HUMAN	TOR1A	Torsin-1A OS=Homo sapiens OX=9606 GN=TOR1A PE=1 SV=1	1545	5	C	UR	8.1353	9.07896	12.0299	10.7812	9.74643	8.90018	14.2999	12.8193	14.2088
sp|Q9UJX4|APC5_HUMAN	ANAPC5	Anaphase-promoting complex subunit 5 OS=Homo sapiens OX=9606 GN=ANAPC5 PE=1 SV=2	1546	5	C	UR	6.2274	7.30058	8.67037	13.4394	11.583	9.98288	15.4711	13.0775	14.2477
sp|Q14145|KEAP1_HUMAN	KEAP1	Kelch-like ECH-associated protein 1 OS=Homo sapiens OX=9606 GN=KEAP1 PE=1 SV=2	1547	3	C	UR	6.74913	7.41906	8.41801	11.9556	11.9705	10.1896	14.928	15.1533	13.2169
sp|Q9Y6X9|MORC2_HUMAN	MORC2	MORC family CW-type zinc finger protein 2 OS=Homo sapiens OX=9606 GN=MORC2 PE=1 SV=2	1548	10	C	UR	9.2051	9.15841	9.72687	11.858	12.6763	12.6422	11.4904	11.0269	12.2157
sp|P49441|INPP_HUMAN	INPP1	Inositol polyphosphate 1-phosphatase OS=Homo sapiens OX=9606 GN=INPP1 PE=1 SV=1	1549	2	C	UR	12.8544	17.2043	17.6599	14.6413	14.3246	12.4637	3.55877	3.08829	4.20473
sp|P23527|H2B1O_HUMAN	HIST1H2BO	Histone H2B type 1-O OS=Homo sapiens OX=9606 GN=HIST1H2BO PE=1 SV=3	1550	55	C	UR	6.42978	6.78848	7.05205	16.4763	11.8214	10.4621	13.5716	16.4101	10.9882
sp|O60814|H2B1K_HUMAN	HIST1H2BK	Histone H2B type 1-K OS=Homo sapiens OX=9606 GN=HIST1H2BK PE=1 SV=3	1550	10	C	UR	5.36545	5.56124	7.16599	16.8667	11.0159	9.24368	13.1938	17.3661	14.2211
sp|P04899-4|GNAI2_HUMAN	GNAI2	Isoform sGi2 of Guanine nucleotide-binding protein G(i) subunit alpha-2 OS=Homo sapiens OX=9606 GN=GNAI2	1551	30	C	UR	11.1627	12.7781	16.5209	15.2334	12.9564	10.3353	7.53944	6.3605	7.11339
sp|P08754|GNAI3_HUMAN	GNAI3	Guanine nucleotide-binding protein G(k) subunit alpha OS=Homo sapiens OX=9606 GN=GNAI3 PE=1 SV=3	1551	7	C	UR	7.0255	7.99667	11.9986	12.5606	9.15013	8.36087	13.6265	14.3724	14.9086
sp|Q14344|GNA13_HUMAN	GNA13	Guanine nucleotide-binding protein subunit alpha-13 OS=Homo sapiens OX=9606 GN=GNA13 PE=1 SV=2	1551	14	C	UR	10.4737	11.0329	13.6095	13.1868	11.5972	11.0962	9.88428	9.1009	10.0184
sp|P63096|GNAI1_HUMAN	GNAI1	Guanine nucleotide-binding protein G(i) subunit alpha-1 OS=Homo sapiens OX=9606 GN=GNAI1 PE=1 SV=2	1551	1	C	UR	6.88662	8.25795	10.9315	14.2887	12.1468	9.03593	14.1159	11.7791	12.5575
sp|Q5JWF2|GNAS1_HUMAN	GNAS	Guanine nucleotide-binding protein G(s) subunit alpha isoforms XLas OS=Homo sapiens OX=9606 GN=GNAS PE=1 SV=2	1551	20	C	UR	10.7743	12.6671	11.7102	13.5445	13.0445	11.6354	9.8074	8.02425	8.79233
sp|Q5JWF2-2|GNAS1_HUMAN	GNAS	Isoform XLas-2 of Guanine nucleotide-binding protein G(s) subunit alpha isoforms XLas OS=Homo sapiens OX=9606 GN=GNAS	1551	1	C	UR	9.50304	9.91401	10.6169	11.431	11.5274	11.86	11.1787	12.068	11.9009
sp|P55010|IF5_HUMAN	EIF5	Eukaryotic translation initiation factor 5 OS=Homo sapiens OX=9606 GN=EIF5 PE=1 SV=2	1552	30	C	UR	7.83535	7.13813	7.12659	7.84281	8.04335	8.4165	18.2088	17.7062	17.6823
##sp|P35556|FBN2_HUMAN	##FBN2	####Fibrillin-2 OS=Homo sapiens OX=9606 GN=FBN2 PE=1 SV=3	1553	1	C	UR	10.6621	10.0735	11.3945	12.7453	11.5594	10.0757	11.043	11.5089	10.9376
sp|Q9Y4W2|LAS1L_HUMAN	LAS1L	Ribosomal biogenesis protein LAS1L OS=Homo sapiens OX=9606 GN=LAS1L PE=1 SV=2	1554	7	C	UR	6.37384	8.0888	8.24427	13.022	12.8982	11.3597	13.5043	12.4962	14.0127
sp|Q16543|CDC37_HUMAN	CDC37	Hsp90 co-chaperone Cdc37 OS=Homo sapiens OX=9606 GN=CDC37 PE=1 SV=1	1555	26	C	UR	11.6415	10.2563	9.24488	8.38086	10.1864	11.1339	13.3144	13.0214	12.8203
sp|Q96KP4|CNDP2_HUMAN	CNDP2	Cytosolic non-specific dipeptidase OS=Homo sapiens OX=9606 GN=CNDP2 PE=1 SV=2	1556	48	C	UR	17.2479	16.5046	16.48	10.6925	11.9558	12.8633	4.72985	4.87869	4.64735
sp|Q13438|OS9_HUMAN	OS9	Protein OS-9 OS=Homo sapiens OX=9606 GN=OS9 PE=1 SV=1	1557	11	C	UR	6.14111	5.90141	5.43886	8.33794	9.07616	9.46091	18.5642	19.3392	17.7403
sp|O95295|SNAPN_HUMAN	SNAPIN	SNARE-associated protein Snapin OS=Homo sapiens OX=9606 GN=SNAPIN PE=1 SV=1	1558	5	C	UR	17.1638	19.3767	15.0708	9.1527	8.82972	14.9933	3.59951	5.0155	6.79805
sp|Q9NQ50|RM40_HUMAN	MRPL40	39S ribosomal protein L40, mitochondrial OS=Homo sapiens OX=9606 GN=MRPL40 PE=1 SV=1	1559	5	C	UR	6.72977	6.95095	6.13624	11.7791	11.3397	11.7885	14.5148	16.769	13.992
sp|Q9P0J1-2|PDP1_HUMAN	PDP1	Isoform 2 of [Pyruvate dehydrogenase [acetyl-transferring]]-phosphatase 1, mitochondrial OS=Homo sapiens OX=9606 GN=PDP1	1560	13	C	UR	15.3408	17.107	16.0849	13.4116	12.3015	12.918	4.38114	4.05409	4.40099
sp|Q9UEU0|VTI1B_HUMAN	VTI1B	Vesicle transport through interaction with t-SNAREs homolog 1B OS=Homo sapiens OX=9606 GN=VTI1B PE=1 SV=3	1561	4	C	UR	18.6983	14.3716	8.47744	8.49343	11.7449	13.9012	8.48369	8.25089	7.5785
sp|Q9BUP3-3|HTAI2_HUMAN	HTATIP2	Isoform 3 of Oxidoreductase HTATIP2 OS=Homo sapiens OX=9606 GN=HTATIP2	1562	4	C	UR	7.54154	7.75247	6.95126	9.87787	10.6639	10.3139	16.993	13.5997	16.3065
sp|Q15369|ELOC_HUMAN	ELOC	Elongin-C OS=Homo sapiens OX=9606 GN=ELOC PE=1 SV=1	1563	10	C	UR	9.13362	9.00505	9.61654	9.93945	9.35639	8.9514	14.3502	16.5987	13.0487
sp|Q00403|TF2B_HUMAN	GTF2B	Transcription initiation factor IIB OS=Homo sapiens OX=9606 GN=GTF2B PE=1 SV=1	1564	16	C	UR	11.6137	12.7509	11.847	13.0493	13.3153	14.1351	7.9426	7.55749	7.78859
sp|P12268|IMDH2_HUMAN	IMPDH2	Inosine-5'-monophosphate dehydrogenase 2 OS=Homo sapiens OX=9606 GN=IMPDH2 PE=1 SV=2	1565	41	C	UR	6.35694	6.98045	6.44029	10.7061	11.4827	11.7454	15.5957	15.7142	14.9783
sp|P20839-6|IMDH1_HUMAN	IMPDH1	Isoform 6 of Inosine-5'-monophosphate dehydrogenase 1 OS=Homo sapiens OX=9606 GN=IMPDH1	1565	13	C	UR	8.38286	9.65562	8.07725	10.682	11.4215	11.7419	13.2064	13.3823	13.4502
sp|P26368|U2AF2_HUMAN	U2AF2	Splicing factor U2AF 65 kDa subunit OS=Homo sapiens OX=9606 GN=U2AF2 PE=1 SV=4	1566	24	C	UR	9.52842	11.4546	11.6379	12.0984	11.2556	10.3464	11.6901	10.7655	11.223
sp|P38646|GRP75_HUMAN	HSPA9	Stress-70 protein, mitochondrial OS=Homo sapiens OX=9606 GN=HSPA9 PE=1 SV=2	1567	102	C	UR	11.3476	10.2569	7.98781	10.5375	12.2501	13.4019	10.9503	12.4199	10.8479
sp|P20073|ANXA7_HUMAN	ANXA7	Annexin A7 OS=Homo sapiens OX=9606 GN=ANXA7 PE=1 SV=3	1568	28	C	UR	12.5226	12.6887	12.9418	13.1914	12.2453	12.5464	8.01786	7.82034	8.02565
sp|Q9Y3E7-3|CHMP3_HUMAN	CHMP3	Isoform 3 of Charged multivesicular body protein 3 OS=Homo sapiens OX=9606 GN=CHMP3	1569	2	C	UR	10.9265	13.4718	11.8891	14.6478	14.3445	14.5853	6.8387	6.22047	7.07593
sp|O94776|MTA2_HUMAN	MTA2	Metastasis-associated protein MTA2 OS=Homo sapiens OX=9606 GN=MTA2 PE=1 SV=1	1570	17	C	UR	11.1678	11.3758	10.5505	12.5123	13.4368	14.282	9.55681	7.87894	9.23901
sp|Q13330|MTA1_HUMAN	MTA1	Metastasis-associated protein MTA1 OS=Homo sapiens OX=9606 GN=MTA1 PE=1 SV=2	1570	14	C	UR	9.1468	9.77481	10.6222	10.785	10.3249	10.4345	13.1409	12.5956	13.1753
sp|Q9BTC8|MTA3_HUMAN	MTA3	Metastasis-associated protein MTA3 OS=Homo sapiens OX=9606 GN=MTA3 PE=1 SV=2	1570	2	C	UR	6.54688	6.36209	5.88263	4.72989	6.31973	5.92258	21.3033	22.0177	20.9152
sp|Q08378|GOGA3_HUMAN	GOLGA3	Golgin subfamily A member 3 OS=Homo sapiens OX=9606 GN=GOLGA3 PE=1 SV=2	1571	26	C	UR	23.1099	18.6515	12.976	8.81932	11.1323	14.1041	3.68053	3.6891	3.83723
sp|Q96RQ3|MCCA_HUMAN	MCCC1	Methylcrotonoyl-CoA carboxylase subunit alpha, mitochondrial OS=Homo sapiens OX=9606 GN=MCCC1 PE=1 SV=3	1572	22	C	UR	14.9207	15.8806	14.849	10.6806	10.774	10.9625	7.37309	7.30334	7.25625
tr|Q5LJA9|Q5LJA9_HUMAN	UCHL5	Ubiquitin carboxyl-terminal hydrolase (Fragment) OS=Homo sapiens OX=9606 GN=UCHL5 PE=1 SV=1	1573	20	C	UR	7.70242	8.88621	10.241	12.822	11.2574	10.8428	13.4875	12.0088	12.7518
sp|Q9Y5K5-3|UCHL5_HUMAN	UCHL5	Isoform 3 of Ubiquitin carboxyl-terminal hydrolase isozyme L5 OS=Homo sapiens OX=9606 GN=UCHL5	1573	2	C	UR	7.52923	9.30523	9.42407	13.4693	12.3538	10.6781	14.4806	9.82416	12.9355
sp|Q9Y6I3-1|EPN1_HUMAN	EPN1	Isoform 2 of Epsin-1 OS=Homo sapiens OX=9606 GN=EPN1	1574	6	C	UR	13.0315	13.9186	8.58117	7.71074	10.4067	11.0633	12.2193	11.9993	11.0694
sp|P54819|KAD2_HUMAN	AK2	Adenylate kinase 2, mitochondrial OS=Homo sapiens OX=9606 GN=AK2 PE=1 SV=2	1575	37	C	UR	13.6634	13.6079	10.786	8.95514	10.3047	10.8763	9.86752	11.2871	10.6518
sp|Q3SY69|AL1L2_HUMAN	ALDH1L2	Mitochondrial 10-formyltetrahydrofolate dehydrogenase OS=Homo sapiens OX=9606 GN=ALDH1L2 PE=1 SV=2	1576	9	C	UR	1.25284	1.93894	1.9311	3.36408	2.75871	2.22204	28.1418	28.3171	30.0734
sp|P16615|AT2A2_HUMAN	ATP2A2	Sarcoplasmic/endoplasmic reticulum calcium ATPase 2 OS=Homo sapiens OX=9606 GN=ATP2A2 PE=1 SV=1	1577	15	C	UR	3.125	4.13592	5.16503	10.9407	9.23135	7.94349	21.1008	18.448	19.9097
sp|Q93084-5|AT2A3_HUMAN	ATP2A3	Isoform SERCA3E of Sarcoplasmic/endoplasmic reticulum calcium ATPase 3 OS=Homo sapiens OX=9606 GN=ATP2A3	1577	33	C	UR	11.0203	15.172	17.0609	14.6494	13.7847	12.3284	5.34367	4.85376	5.78673
sp|Q13547|HDAC1_HUMAN	HDAC1	Histone deacetylase 1 OS=Homo sapiens OX=9606 GN=HDAC1 PE=1 SV=1	1578	19	C	UR	12.1325	13.5966	11.3345	10.4754	11.1926	11.387	9.89472	9.53887	10.4478
sp|Q92769|HDAC2_HUMAN	HDAC2	Histone deacetylase 2 OS=Homo sapiens OX=9606 GN=HDAC2 PE=1 SV=2	1578	11	C	UR	7.59349	8.10063	9.22239	11.4934	10.307	10.7568	13.8852	13.6644	14.9767
sp|Q13085-4|ACACA_HUMAN	ACACA	Isoform 4 of Acetyl-CoA carboxylase 1 OS=Homo sapiens OX=9606 GN=ACACA	1579	12	C	UR	3.02499	3.22848	3.86314	7.87615	7.15693	6.93231	23.4151	22.55	21.9529
sp|P40121|CAPG_HUMAN	CAPG	Macrophage-capping protein OS=Homo sapiens OX=9606 GN=CAPG PE=1 SV=2	1580	24	C	UR	20.8063	20.7149	19.2803	10.3728	12.4052	12.1526	1.31957	1.3375	1.61085
sp|P22087|FBRL_HUMAN	FBL	rRNA 2'-O-methyltransferase fibrillarin OS=Homo sapiens OX=9606 GN=FBL PE=1 SV=2	1581	25	C	UR	9.49713	7.61109	6.79779	10.8133	10.9805	10.6348	14.9728	13.9964	14.6962
sp|P55060|XPO2_HUMAN	CSE1L	Exportin-2 OS=Homo sapiens OX=9606 GN=CSE1L PE=1 SV=3	1582	37	C	UR	4.61022	5.81096	8.12098	10.9185	9.3506	8.24131	18.3789	17.3067	17.2618
sp|Q15008-4|PSMD6_HUMAN	PSMD6	Isoform 4 of 26S proteasome non-ATPase regulatory subunit 6 OS=Homo sapiens OX=9606 GN=PSMD6	1583	14	C	UR	8.51247	8.67146	8.7252	11.9983	11.5229	11.6379	13.2375	12.65	13.0441
sp|P30622|CLIP1_HUMAN	CLIP1	CAP-Gly domain-containing linker protein 1 OS=Homo sapiens OX=9606 GN=CLIP1 PE=1 SV=2	1584	17	C	UR	18.6348	15.215	11.0498	10.7772	13.529	16.2539	4.86843	4.59467	5.07721
sp|Q9UDT6-2|CLIP2_HUMAN	CLIP2	Isoform 2 of CAP-Gly domain-containing linker protein 2 OS=Homo sapiens OX=9606 GN=CLIP2	1584	1	C	UR	19.6028	19.7089	10.7015	12.7608	14.4759	16.51	2.00292	1.90943	2.32778
sp|Q7Z392|TPC11_HUMAN	TRAPPC11	Trafficking protein particle complex subunit 11 OS=Homo sapiens OX=9606 GN=TRAPPC11 PE=1 SV=2	1585	4	C	UR	8.65248	9.09512	11.7553	11.8567	11.925	9.94886	12.2758	11.3253	13.1655
sp|Q14247-2|SRC8_HUMAN	CTTN	Isoform 2 of Src substrate cortactin OS=Homo sapiens OX=9606 GN=CTTN	1586	3	C	UR	3.1609	2.19551	2.80877	3.14619	2.92128	2.72914	27.0098	31.2268	24.8017
sp|Q9UKJ3|GPTC8_HUMAN	GPATCH8	G patch domain-containing protein 8 OS=Homo sapiens OX=9606 GN=GPATCH8 PE=1 SV=2	1587	11	C	UR	16.5211	13.0853	9.14394	8.99961	10.7619	12.1365	9.70188	9.8172	9.8325
sp|Q96BW5|PTER_HUMAN	PTER	Phosphotriesterase-related protein OS=Homo sapiens OX=9606 GN=PTER PE=1 SV=1	1588	11	C	UR	13.8857	15.3977	17.7407	12.6185	11.484	11.316	5.93119	5.5139	6.11236
sp|P62995|TRA2B_HUMAN	TRA2B	Transformer-2 protein homolog beta OS=Homo sapiens OX=9606 GN=TRA2B PE=1 SV=1	1589	21	C	UR	14.6598	14.3081	11.8397	10.4715	10.2327	10.6949	8.91732	9.80877	9.06717
sp|Q13595|TRA2A_HUMAN	TRA2A	Transformer-2 protein homolog alpha OS=Homo sapiens OX=9606 GN=TRA2A PE=1 SV=1	1589	2	C	UR	16.0307	15.2433	16.4122	11.6888	9.78327	10.0739	7.54076	6.22689	7.00013
sp|Q9NQT5|EXOS3_HUMAN	EXOSC3	Exosome complex component RRP40 OS=Homo sapiens OX=9606 GN=EXOSC3 PE=1 SV=3	1590	5	C	UR	8.10385	9.07487	10.7393	12.2038	10.9144	8.98921	14.3026	12.4131	13.2589
sp|Q9H0H0|INT2_HUMAN	INTS2	Integrator complex subunit 2 OS=Homo sapiens OX=9606 GN=INTS2 PE=1 SV=2	1591	4	C	UR	5.34137	6.54457	8.83139	10.9585	10.2539	8.48444	16.6045	15.2398	17.7415
sp|P00491|PNPH_HUMAN	PNP	Purine nucleoside phosphorylase OS=Homo sapiens OX=9606 GN=PNP PE=1 SV=2	1592	45	C	UR	10.9062	11.8522	15.4939	13.3967	11.0842	9.59847	9.50765	8.53135	9.62929
sp|Q9H9B4|SFXN1_HUMAN	SFXN1	Sideroflexin-1 OS=Homo sapiens OX=9606 GN=SFXN1 PE=1 SV=4	1593	13	C	UR	8.39169	9.21583	9.15306	7.59456	8.05311	7.93614	17.7918	16.4378	15.4259
tr|A0A1P0AYU5|A0A1P0AYU5_HUMAN	SFXN3	Sideroflexin OS=Homo sapiens OX=9606 GN=SFXN3 PE=1 SV=1	1593	5	C	UR	11.8814	13.0293	15.4663	9.99842	10.1785	9.95145	9.99463	9.87373	9.62624
sp|Q9NTJ4-4|MA2C1_HUMAN	MAN2C1	Isoform 4 of Alpha-mannosidase 2C1 OS=Homo sapiens OX=9606 GN=MAN2C1	1594	1	C	UR	10.9175	11.8643	13.6551	12.803	10.4526	9.14866	11.2094	8.506	11.4433
sp|Q02548|PAX5_HUMAN	PAX5	Paired box protein Pax-5 OS=Homo sapiens OX=9606 GN=PAX5 PE=1 SV=1	1595	3	C	UR	20.9229	16.438	12.5391	9.10986	11.4397	15.085	4.93794	4.7872	4.74038
tr|A0A0A0MRH7|A0A0A0MRH7_HUMAN	PAX2	Paired box protein Pax-2 OS=Homo sapiens OX=9606 GN=PAX2 PE=1 SV=1	1595	7	C	UR	13.6275	15.6466	7.20843	9.73396	14.5681	19.7134	6.20397	5.70312	7.59492
[truncated: 4,288 more rows]

## Sheet: related to Fig.7
Sample ID	Group	Leucine	Isoleucine	Valine	Alpha ketoisocaproic acid	Alpha ketoisovaleric acid	alpha-keto-methylvaleric acid
Sample_01	LysoIP_Unstimulated	1973556	1882366	0	0	0	0
Sample_02	LysoIP_Unstimulated	5410293	3170369	0	0	0	0
Sample_03	LysoIP_Unstimulated	4710881	3002801	0	0	0	0
Sample_04	LysoIP_stimulated	1393695	1169407	0	0	0	0
Sample_05	LysoIP_stimulated	1373746	1089104	0	0	0	0
Sample_06	LysoIP_stimulated	3047604	1522140	0	0	0	0
Sample_07	wholecell_Unstimulated	218020388	145219753	79969471	14834112	2084788	11240756
Sample_08	wholecell_Unstimulated	198544304	134625863	78944122	14544721	1917005	9566215
Sample_09	wholecell_Unstimulated	187381230	133287242	57642856	14855954	1625092	10382948
Sample_10	wholecell_stimulated	440013860	298093600	156471049	24434287	2724499	17068124
Sample_11	wholecell_stimulated	359968770	274749721	136050943	22202623	2250255	15624874
Sample_12	wholecell_stimulated	395659736	279380735	145770137	21635960	2867266	16929416
