# Supplementary material for: Multiomic analysis reveals a key BCAT1 role in mTOR activation by B cell receptor and TLR9
Source: J Clin Invest. 2025 Sep 9;135(22):e186258. doi: 10.1172/JCI186258 (PMC12618069; doi:10.1172/JCI186258)
Supplement: Supporting data values [file jci-135-186258-s046.xlsx]

## Sheet: Notes
	Raw data used for generating heatmaps and volcano plots in Figures 1, 2, S4, and S5 can be found in Supplementary Table S1.
	Raw data used for generating heatmap in Figure S8 can be found in Supplementary Table S2.
	Raw data used for generating the volcano plot in Figure 3K can be found in Supplementary Table S3.
	Raw data used for generating heatmap and volcano plot in Figure 4 can be found in Supplementary Table S5.
	Raw data used for generating the volcano plot in Figure 5 can be found in Supplementary Table S6.

## Sheet: Figure 2
	Figure 2D
		unstimulated			CD40L+IL4			IgM+CpG
	0	2.08	2.07	2.16	2.23	2.36	2.06	2.45	2.62	2.65
	10	22.4	23	23.3	22.8	26.8	21.9	31.5	32.8	32.5
	60	86	84	83	143	149	155	202	201	208
	120	116	123	149	273	278	271	360	365	361
	Figure 2E
	OCR
	Time (minutes)	unstimulated							CD40L							IL4							CD40+IL4							IgM							CpG							CpG+IgM
	1.30926	5.22953	6.43457	6.03885	2.89577	2.59122	3.48353	3.4757	13.9285	12.4362	15.5766	8.66665	10.8617	10.7721	9.45323	13.7802	11.3295	11.155	9.27617	4.34715	8.13273	7.28699	31.7336	22.9778	30.7783	27.9359	25.3324	32.7223	28.7076	9.87047	5.80647	8.3678	8.47354	4.8034	7.95265	1.41626	19.6739	16.5563	23.4685	15.4565	18.8669	15.6864	14.26	21.0091	27.4663	25.839	38.6365	31.2903	31.0854
	7.7554	5.41578	6.28182	4.94783	4.52658	5.30087	4.40983	3.33466	13.6064	12.4487	15.1224	9.72903	11.2304	9.86946	11.2835	10.5389	11.0321	8.11213	8.16582	3.45637	7.43218	5.99994	31.1035	22.4509	28.9564	24.8519	24.9811	32.3203	28.7217	9.48004	5.18284	6.703	7.57598	2.765	6.26023	3.81916	20.2602	14.8982	21.3367	14.2125	16.9621	14.6046	14.3403	21.1721	25.7301	26.799	39.6891	29.457	29.3513
	14.1996	5.25392	4.90874	2.62153	2.6709	5.68026	3.83933	2.38035	11.7234	10.9762	13.6227	7.58218	10.0008	9.12406	8.76804	8.94545	9.94061	5.42408	4.86702	1.30841	6.82904	3.2492	29.9244	20.5855	27.5242	22.9648	20.555	29.9016	25.9106	6.88031	4.83808	5.67561	5.30549	0.269955	4.9307	0.644801	20.0336	13.5798	18.894	10.2173	14.597	11.7104	10.4651	19.3098	23.7743	23.5373	38.2155	27.9441	28.1488
	20.748	4.66105	3.22587	3.21905	1.71229	4.38743	3.30828	3.65173	6.8257	5.91657	9.0927	5.90673	6.93053	4.73154	7.40115	6.53534	5.81353	0.896243	3.66377	0.661897	3.89736	3.64129	10.311	10.2223	10.52	9.09151	-0.983897	10.5925	13.333	5.10496	2.23459	3.78674	2.73448	1.31333	6.67412	5.08956	12.0482	5.30932	9.42303	12.4621	6.98897	5.06661	6.91202	6.80987	10.3866	8.42453	22.2927	6.34176	10.4195
	27.1935	2.99811	2.48225	0.622377	1.45942	3.61748	1.963	1.12281	6.80177	6.21005	8.04616	5.40822	5.83584	6.63949	6.55711	3.86759	6.15961	0.13702	1.93295	-1.41101	3.31185	1.08198	9.85327	8.09364	10.4219	8.79634	0.926023	10.4947	12.9233	3.45733	1.79595	2.84718	2.19371	-0.272367	4.39275	-0.541225	8.77098	4.23793	7.26596	10.16	5.34519	4.67371	5.63999	5.56801	9.00789	7.35921	21.7444	5.64473	10.1053
	33.638	4.1277	2.64705	2.25771	2.52438	3.68716	3.66771	3.53891	7.54803	7.57795	12.7573	5.20034	7.01798	6.30283	25.9504	5.42686	4.95793	2.03841	4.21436	0.011866	4.05689	3.89561	11.7094	10.406	12.8932	11.1638	8.27792	11.4532	18.7089	5.29874	1.89917	5.03805	4.31644	2.0265	4.81605	6.70685	11.0194	5.65445	9.12824	11.1828	7.46417	6.48577	8.5311	8.5818	12.4413	10.0281	25.3301	8.75947	11.5607
	40.1892	8.95798	22.6319	9.62668	12.7415	14.9577	10.6262	3.85188	27.9227	17.9908	27.0667	16.032	15.8488	22.415	14.8301	13.1949	10.233	11.2634	7.8056	12.0631	13.9152	6.49171	61.0656	30.7826	43.7592	37.4032	41.2719	41.8029	46.1635	16.7719	14.9072	19.1752	20.3456	10.154	10.764	7.63445	26.092	28.008	37.5309	20.0095	27.9871	24.5228	23.017	27.5021	35.9429	41.739	56.7698	43.6212	57.8298
	46.6287	7.83343	12.3321	8.90506	11.0539	13.8475	6.58698	2.76634	19.2341	17.0612	23.5925	16.2422	15.52	20.0231	13.2229	14.0357	10.4402	7.36456	7.83893	11.7879	13.147	5.57592	52.9435	29.0667	40.2732	35.7595	40.602	39.0946	45.7444	14.2821	11.9692	16.1296	14.0463	9.14638	9.28853	8.40298	24.1032	25.2127	33.3039	17.7286	26.7806	22.9942	20.0816	30.7748	35.3222	39.0161	57.5864	42.9818	53.6598
	53.08	9.72982	12.6536	10.0255	12.3218	14.589	9.29771	4.36417	20.5079	16.9358	25.0351	15.9026	15.9693	18.2777	17.1158	16.1475	12.2025	10.3601	10.1752	14.2694	16.4857	7.35897	51.328	30.2946	43.136	37.9295	43.4744	40.3755	44.1488	14.6442	12.4633	16.7292	14.3325	11.1312	10.8185	11.2796	27.0609	26.2501	32.9192	18.2367	27.8521	23.1629	21.4155	33.8703	36.5436	41.3607	60.3696	44.6416	52.2904
	59.6327	8.20388	5.40361	5.13655	6.48373	-0.920317	5.85479	4.2155	5.79284	4.95842	10.8228	5.85781	6.45949	5.71218	8.67117	6.45138	3.79735	4.13669	3.6714	5.5483	4.20215	3.1298	43.2421	21.1813	30.6186	31.2631	29.0796	37.5671	37.7878	6.21724	3.57765	7.26399	4.09894	6.36869	5.42685	6.18893	12.5893	9.2771	19.0341	8.78796	11.0391	9.61829	12.876	9.03189	26.4489	34.0472	55.8513	38.1386	45.4845
	66.079	1.93448	0.218035	-1.39298	3.5722	-0.546546	0.946937	-1.1548	2.94563	2.53855	11.3624	4.88339	1.22551	0.961806	5.01425	1.63413	-0.5851	-1.49868	-0.977068	2.20341	1.99066	-0.036716	27.5191	12.136	23.6693	22.1226	19.2057	32.865	21.6174	1.40951	-1.63571	2.85011	-0.601299	2.08804	1.66543	-0.773213	7.59777	3.70876	10.186	2.71883	5.1643	3.06605	6.22372	3.14783	7.76775	14.1731	47.498	29.088	35.5529
	72.5281	4.75779	2.44174	1.3355	5.58028	1.31573	1.50264	1.11871	4.75124	3.93731	13.6892	5.5579	4.80227	2.6772	6.27371	2.93739	1.8517	1.10247	0.697572	5.60857	4.84391	2.15679	23.0943	11.2492	22.7238	21.0475	21.8824	31.865	22.9145	3.84956	-0.326118	4.95921	0.096702	4.65308	3.30573	3.18616	10.3563	5.04861	9.45872	3.29351	6.58465	5.04554	5.73578	3.00663	7.12006	7.49963	46.4763	27.3668	33.2761
	ECAR
	Time (minutes)	unstimulated							CD40L							IL4							CD40+IL4							IgM							CpG							CpG+IgM
	1.30926	-0.078565	0.550992	-0.326501	0.352846	0.310909	-0.018952	0.274077	0.684034	0.816181	1.20821	0.509109	0.822818	0.709953	0.980754	0.449437	0.135147	0.749319	-0.260195	-0.051073	0.310721	0.03289	1.48377	1.65959	2.2087	1.16864	1.99489	2.49699	2.02853	0.028583	0.38369	0.411553	0.261873	-0.508917	0.514671	0.157159	0.515745	1.24222	0.896123	0.485577	0.76289	0.824906	0.513247	1.75766	1.77663	1.95716	2.12417	1.5273	1.67405
	7.7554	-0.081142	0.850532	0.133274	-0.042692	0.294515	0.2187	0.187498	0.958301	1.1595	1.33184	0.890378	1.05155	1.11175	0.640624	0.547864	0.204903	0.720728	0.230626	0.067088	0.56556	-0.0711	1.85259	1.6834	2.29865	1.46697	1.60779	2.40744	2.39471	0.30472	0.566038	0.394977	0.566154	-0.034721	1.0785	0.503564	0.891238	1.411	1.13253	0.759501	0.834635	1.01866	0.695544	1.96971	1.62281	1.62069	2.41295	1.74879	1.67289
	14.1996	-0.287109	0.690209	-0.234875	0.123499	0.315323	-0.251626	0.121283	0.856658	0.913813	1.12685	0.515433	0.521642	0.589249	0.580747	0.426731	0.204898	0.473283	0.024448	-0.109075	-0.186415	-0.316476	1.67123	1.85898	2.07545	1.25298	1.0143	2.3887	1.99015	-0.075903	0.546314	0.04966	0.272542	-0.120034	0.592624	0.174995	0.739156	0.947507	0.758655	0.534822	0.601586	0.526361	0.585973	1.63054	0.982702	1.38896	1.69063	1.46276	1.60973
	20.748	-0.291948	0.497044	0.051209	0.241904	0.264109	0.026065	0.152122	0.840687	0.991168	1.16328	0.73005	0.532602	0.945605	0.470737	0.663981	0.383032	0.905545	0.166538	-0.154667	0.408495	-0.074113	2.86731	2.89297	3.6591	2.2494	2.59688	4.4063	3.37683	0.272129	0.085586	0.038166	0.527445	-0.23314	0.560707	-0.018606	0.792837	1.47664	1.45068	0.560495	1.03324	1.29173	0.610308	2.30496	1.39077	1.92523	2.11713	2.2498	2.54375
	27.1935	0.076499	1.08071	0.356218	0.683916	0.473242	0.026907	0.219511	1.30831	1.45636	1.65175	0.690075	0.890018	0.539752	0.964527	0.851469	0.092624	1.15441	0.388629	0.366815	0.172189	0.126391	3.06723	3.33357	3.709	2.45291	2.7938	4.29869	3.65298	0.332751	0.612929	0.299604	0.366615	0.3351	0.529971	0.413088	1.06211	1.8428	2.19467	1.00237	1.46609	1.33885	1.20874	3.02533	2.07553	2.83428	2.6881	2.65516	2.86871
	33.638	0.798896	1.11664	0.540386	0.593031	0.978571	0.238084	0.243726	1.53293	1.67056	1.47734	1.03045	1.17478	1.04868	1.02839	1.41731	0.991309	0.977885	0.447505	0.116444	0.351429	0.374425	2.9609	3.15732	4.05113	2.37695	3.07601	4.17884	3.83563	0.848078	1.00118	0.410404	0.802844	0.037762	0.797083	0.359711	1.46144	2.05076	2.00628	0.874097	1.3866	1.5285	1.18007	3.50229	2.44114	2.63064	3.25406	2.92485	3.08486
	40.1892	0.476708	1.30987	0.4639	0.673978	0.689371	0.602074	0.308058	1.85442	1.86509	2.00332	1.13087	1.03975	1.1326	1.15972	1.22737	0.662942	1.42549	0.367903	0.268845	0.621702	0.036705	3.36546	3.2097	4.22154	3.07929	3.60392	4.87144	4.28492	0.89862	0.804267	0.795652	0.918812	0.580335	1.01285	0.408041	1.68309	2.14701	2.38112	1.30057	1.85157	1.90959	1.29842	3.57403	2.3757	3.17494	3.23663	3.07411	3.13497
	46.6287	0.084991	1.12758	0.025454	0.620857	0.489671	0.536159	0.008056	1.58896	1.39124	1.69074	0.934683	0.738776	1.16279	0.734413	1.12226	0.780792	0.915395	0.232327	0.269812	0.143484	0.086273	3.1516	3.54173	4.02056	2.75742	3.50263	4.28565	3.94879	0.659864	0.910386	0.465942	0.778049	0.101477	0.80337	0.656888	1.03287	1.5957	2.08055	1.4689	1.33224	1.71527	1.24928	3.37328	2.10533	3.00016	3.28796	2.94672	3.10746
	53.08	0.430423	1.23212	0.532426	0.590798	0.65836	0.435151	0.279356	1.60743	1.67478	2.21307	1.03408	1.09676	1.24496	1.15146	1.10117	1.04967	1.39409	0.619668	0.526128	0.895241	0.020711	3.69185	3.33256	4.43222	2.71669	3.33785	4.86665	4.08683	0.550375	0.724773	0.797377	0.989833	0.580887	1.23855	0.502337	1.30945	2.07299	2.33534	1.56512	1.77793	1.79019	1.44391	3.21311	2.70877	2.84368	3.43785	3.44091	3.34099
	59.6327	0.203558	0.90355	0.216226	0.380291	0.412321	-0.023446	-0.082835	1.31148	1.0622	1.52981	0.771482	0.938484	1.01383	0.591118	1.06873	0.701532	1.06174	0.306198	0.183031	0.08382	-0.057277	3.01653	3.12799	3.76145	2.83337	3.17568	4.67896	4.09406	0.557755	0.629512	0.372286	0.434364	0.430092	0.601294	0.548923	1.16761	1.79812	2.17751	1.17992	1.65735	1.83967	1.19541	3.16708	1.96077	2.90903	3.23806	3.18753	3.04412
	66.079	0.243786	0.845073	0.109368	0.427363	0.247957	0.243969	0.251392	1.40244	1.33971	1.71627	0.909571	0.847425	1.08906	0.979368	1.03626	0.692979	1.16592	0.615803	0.431994	0.121328	0.132622	3.08626	3.13321	3.84558	2.74322	3.14668	4.41225	4.1597	0.640041	0.722494	0.447677	0.919026	0.465935	0.85785	0.39875	1.45105	2.11057	2.45108	1.71206	1.72994	1.672	1.32683	3.35548	2.42945	2.87047	3.19688	3.03021	3.05748
	72.5281	0.589294	1.19711	0.248484	0.67269	0.579269	0.367496	0.277833	1.67046	1.31041	1.75314	0.831971	1.12279	1.42551	0.990564	1.24353	0.807653	0.809308	0.398845	0.124796	0.622672	0.346668	3.40069	2.95803	3.70415	2.66841	3.64533	4.60937	4.4306	0.427412	0.468191	0.668279	0.960122	0.364297	1.21063	0.549076	1.26678	1.77136	2.55384	1.42254	1.56459	1.85546	1.18617	3.55288	2.52653	3.17134	3.58353	3.38304	3.45872
[truncated: 1 more columns]

## Sheet: Figure 3
	Figure 3G
	IgM/CpG	IgM/CpG+ERG245	CD40L/IL4	CD40L/IL4 + ERG245
	374369	5336014	217113	951340
	387620	5344894	191606	685388
	379714	4340477	189042	421768

## Sheet: Figure 4
	Figure 4C
		KIC
		M+0				M+1				M+2				M+3				M+4				M+5
32h	control	1029848	1715543	1327905	1289780	0	0	0	0	0	0	0	0	0	0	0	0	0	0	0	0	0	0	0	0
	ERG245	801879	853014	699212	871079	0	0	0	0	0	0	0	0	0	0	0	0	0	0	0	0	0	0	0	0
48h	control	2325596	1612067	2335696	1617430	0	0	0	0	0	0	0	0	0	0	0	0	0	0	0	0	0	0	0	0
	ERG245	681183	683869	831506	715457	0	0	0	0	0	0	0	0	0	0	0	0	0	0	0	0	0	0	0	0
72h	control	1237811	1725424	1127911	1285249	0	0	0	0	0	0	0	0	0	0	0	0	0	0	0	0	0	0	0	0
	ERG245	399410	361236	362873	719810	0	0	0	0	0	0	0	0	0	0	0	0	0	0	0	0	0	0	0	0
	Figure 4D
		Leucine
		C0.N0				C0.N1				C1.N0				C1.N1				C2.N0				C2.N1				C3.N0				C3.N1				C4.N0				C4.N1				C5.N0				C5.N1
32h	control	60133760	59787640	51649430	48513270	1969335	1532325	1818295	1780461	0	0	0	0	0	0	0	0	1885282	0	0	0	0	0	0	0	0	0	0	0	0	0	0	0	0	0	0	0	0	0	0	0	0	0	0	0	0	0	0	0
	ERG245	36767530	48532300	33693640	34292660	0	0	0	0	0	0	0	0	0	0	0	0	0	0	0	0	0	0	0	0	0	0	0	0	0	0	0	0	0	0	0	0	0	0	0	0	0	0	0	0	0	0	0	0
48h	control	91133410	79001740	78888340	76398100	5418280	6870680	6933287	6694869	0	0	0	0	0	0	0	0	0	0	0	0	0	0	0	0	0	0	0	0	0	0	0	0	0	0	0	0	0	0	0	0	0	0	0	0	0	0	0	0
	ERG245	75262520	64349790	67526130	68753870	684183	678774	721911	942300	0	0	0	0	0	0	0	0	0	0	0	0	0	0	0	0	0	0	0	0	0	0	0	0	0	0	0	0	0	0	0	0	0	0	0	0	0	0	0	0
72h	control	74207830	64339180	68303320	70217460	18880270	18500390	18190760	18125210	0	0	0	0	9175.56	86505.1	0	0	0	0	0	0	0	0	0	0	0	0	0	0	0	0	0	0	0	0	0	0	0	0	0	0	0	-1e-08	0	0	0	0	0	0
	ERG245	58023600	55391140	60783310	59488270	989001	966194	927557	1130944	0	0	0	0	0	0	0	0	0	0	0	0	0	0	0	0	0	0	0	0	0	0	0	0	0	0	0	0	0	0	0	0	0	0	0	0	0	0	0	0
	Figure 4E
		Isoleucine
		m+0				m+1
32h	control	1280000000	1550000000	1290000000	1290000000	46183950	57329870	47633880	47636770
	ERG245	994000000	1060000000	939000000	1000000000	7703634	7906195	7393970	8215844
48h	control	1610000000	1740000000	1660000000	1570000000	159000000	171000000	166000000	156000000
	ERG245	1690000000	1570000000	1500000000	1560000000	20886250	19676660	18737600	19266100
72h	control	1150000000	1060000000	1060000000	1010000000	368000000	339000000	347000000	331000000
	ERG245	1150000000	1150000000	1160000000	1260000000	21588290	21720390	21387560	23178820
	Figure 4F
		Valine
		m+0				m+1
32h	control	426000000	471000000	393000000	378000000	1570944	2071744	1946011	1924272
	ERG245	337000000	309000000	359000000	283000000	180726	310128	0	28637.7
48h	control	589000000	537000000	533000000	503000000	6736469	6242025	7384190	6328549
	ERG245	522000000	515000000	483000000	515000000	980303	526983	768112	542842
72h	control	341000000	346000000	340000000	335000000	17711390	17650200	17772200	16783490
	ERG245	352000000	350000000	371000000	370000000	944912	643472	1047499	830585
[truncated: 8 more columns]

## Sheet: Figure 5
	Figure 5G
	WCL-Leucine			LysoIP-Leucine
	Unstim	IgM+CpG		Unstim	IgM+CpG
	329180000	440000000		1973556	1393695
	300490000	360000000		5410293	1373746
	282370000	396000000		4710881	3047604
	WCL-Isoleucine			LysoIP-Isoleucine
	Unstim	IgM+CpG		Unstim	IgM+CpG
	219281900	298093600		1882366	1169407
	203285100	274749700		3170369	1089104
	201263700	279380700		3002801	1522140
	WCL-Valine			LysoIP-valine
	Unstim	IgM+CpG		Unstim	IgM+CpG
	120753900	156000000		ND	ND
	119205600	136000000		ND	ND
	87040720	146000000		ND	ND
	WCL-KIC			WCL-KIV			WCL-KMV
	Unstim	IgM+CpG		Unstim	IgM+CpG		Unstim	IgM+CpG
	22399510	24434290		3148030	2724499		16973550	17068120
	21962530	22202620		2894678	2250255		14444990	15624870
	22432480	21635960		2453889	2867266		15678260	16929420
	LysoIP-KIC			LysoIP-KIV			LysoIP-KMV
	ND	ND		ND	ND		ND	ND
	ND	ND		ND	ND		ND	ND
	ND	ND		ND	ND		ND	ND

## Sheet: Figure 6
	Figure 6D
	HBL1
		Control-DMSO			ERG245
	0	1	1	1	1	1	1
	2	3.41935	3.23786	3.39076	2.68487	2.97748	3.46352
	4	10.6	13.1	9.21	5.53	5.64	5.58
	7	48.9	54.4	48.8	25.4	20.7	13.8
	10	889	693	605	171	200	227
	OCI-LY10
	Control-DMSO			ERG245
	1	1	1	1	1	1
	3.97	4.63	4.37	0.8	1.08	0.79
	19.67	13.63	22.5	3.88	4.78	3.8
	213.33	174.17	163.33	15.33	8.13	4.97
	Figure 6G
	HBL1 tumor
		vehicle				ERG245 5mg/ml				ERG245 20mg/ml
	14	68.75	62.5	32	40	68.75	62.5	62.5	32	62.5	32	32	32
	16	126	158.438	75	90.75	126	117	158.438	62.5	117	108	108	108
	20	196	208.25	105.875	169	169	183.75	208.25	117	158.438	147.875	169	169
	22	500	550	144	451.25	361.25	451.25	304	196	225	158.438	253.125	220.5
	25	925.75	847	281.25	793.5	600	726	496.375	320	405	304	379.312	320
	28	1503.56	1352	756.25	1267.5	892.688	972	716.625	465.75	600	496.375	564.062	586.625
	31	2282.38	2193.75	1372	1568	1568	1412.44	1080	936	786.5	661.5	771.75	907.5
	34	3445.31	3323.5	2745.5	3422.5	2432	2042.12	2025	1366.88	1267.5	1267.5	1188	1328.12
	Figure 6I
	C007 PDX tumor
		Vehicle						ERG245
	14	62.5	62.5	62.5	75	32	40	62.5	32	62.5	75	75	32
	16	126	108	108	117	62.5	62.5	108	108	108	75	98.3125	50.625
	20	169	126	256	183.75	108	171.5	126	108	90.75	75	126	75
	22		208.25		272	225	210.938	208.25	108	147.875	126	169	87.5
	25		304		384.75	307.062	307.062	405		208.25	158.438	208.25	113.438
	28		445.5			384.75	500			208.25	208.25	253.125	245

## Sheet: Figure S6
	S6A
	Unstimulated	CD40L	CpG	IL4	αIgM	CD40L+CpG	CD40L+IL4	CD40L+αIgM	αIgM+CpG	CD40L+αIgM+IL4
	2061.33	4544.5	3039.99	2577.29	2499.81	3782	4979.6	3905.17	4494.91	4753.5
	2085.97	4689.31	3201.79	2595.91	2479.21	3807.6	5184.14	3891.47	4347.58	4601.52
	2000.63	4713.26	3172.72	2810.27	2425	3805.54	4686.27	3771.87	4427.38	4416.66

## Sheet: Figure S7
	Figure S7D
		IgM+CpG			CD40L+IL4
	unstimulated	sgControl	sgBCAT1	unstimulated	sgControl	sgBCAT1
	1.12	68.2	38.7	0.21	70	55.9
	0.47	64.1	25.3	0.18	66.5	62.1
	1.03	53.3	36.2	0.42	63.8	53.7
	Figure S7E
		IgM+CpG			CD40L+IL4
	unstimulated	control	ERG245	unstimulated	control	ERG245
	2.05	70.1	29.3	0.75	83.2	77.6
	0.7	77.3	20.1	0.45	87.7	71.8
	0.33	72.1	16.3	0.12	75.1	72.9

## Sheet: Figure S9
	Figure S9C
	Unstim	CD40L	IL4	CD40L+IL4	IgM	CpG	CpG+IgM
	36.5	40.4	34.3	38.7	38.9	41.8	42.2
	36.8	38.3	34.6	39.8	39.6	41.4	42.9
	35.2	38.5	32.2	40	35.2	39.2	42.9
	35.5	39.6	33.7	40.9	36.2	40.7	43.7
	FSC
	Unstim	CD40L	IL4	CD40L+IL4	IgM	CpG	CpG+IgM
	184	199	187	197	195	210	226
	184	199	187	199	196	209	230
	189	200	188	204	194	208	225
	189	201	191	206	195	210	229

## Sheet: Figure S11
	S11D
	Unstimulated	sgControl	sgBCAT1	sgControl	sgBCAT1
	0.08	3.86	0.92	0.56	0.22
	0.11	4.73	1.15	0.16	0.58
	0.075	2.27	1.34	0.79	0.16
	S11E
	IL10					PD-L1					BCAT1
	unstimulated	CD40L+IL4	IgM+CpG			unstimulated	CD40L+IL4	IgM+CpG			unstimulated	CD40L+IL4	IgM+CpG
	38	13	307			28	177	684			10	789	5339
	43	12	306			8	140	1604			43	1227	4731
	83	7	537			76	216	675			383	631	4644
	81	23	322			142	327	1020			406	1280	5575

[truncated: 3 more sheets: Figure S12, Figure S13, Figure S14]
